# Supplementary material for: Multivariate canonical correlation analysis identifies additional genetic variants for chronic kidney disease
Source: NPJ Syst Biol Appl. 2024 Mar 9;10:28. doi: 10.1038/s41540-024-00350-8 (PMC10924093; doi:10.1038/s41540-024-00350-8)
Supplement: Supplementary file 3 — Dataset 1 [file 41540_2024_350_MOESM3_ESM.xlsx]

## Sheet: Supplementary Table 1
Supplementary Table 1. 472 lead single nucleotide polymorphisms identifed by metaCCA for kidney function in CKDGen
rsID	uniqID	chr	pos	metaCCA r	metaCCA P-value	eGFR/BUN opposite effects	Reported for eGFR and BUN by Wuttke et al., 2019	Lead SNP in BioBank Japan by Kanai et al., 2018	rsID	annovar_annot	annovar_exonic_func	nIndSigSNPs	IndSigSNPs	GenomicLocus	annovar_symbols (closest genes)	annovar_dists	closest gene reported by Wuttke et al., 2019	mapped_gene_symbols	mapped_ensgs	mapped_eqtlDirections
rs10086569	8:87247209:C:T	8	87247209	0.0093	2.48e-11	yes	no		rs10086569	intergenic	NA	2	rs10086569;rs62509370	130	SLC7A13	4599_NA	yes	CTD-2284J15.1_CNGB3_SLC7A13_NTAN1P2_SLC2A3P4_CPNE3_RMDN1	ENSG00000254231_ENSG00000170289_ENSG00000164893_ENSG00000250569_ENSG00000254088_ENSG00000085719_ENSG00000176623	eQTLGen_cis_eQTLs:BIOSQTL/BIOS_eQTL_geneLevel_NA_eQTLGen_cis_eQTLs_eQTLcatalogue/BLUEPRINT_ge_monocyte:eQTLcatalogue/BLUEPRINT_ge_T-cell:eQTLcatalogue/CEDAR_ileum:eQTLcatalogue/Fairfax_2014_LPS24:eQTLcatalogue/Fairfax_2014_LPS2:eQTLcatalogue/Fairfax_2014_naive:eQTLcatalogue/TwinsUK_ge_fat:eQTLcatalogue/TwinsUK_ge_LCL:eQTLGen_cis_eQTLs:BIOSQTL/BIOS_eQTL_geneLevel:GTEx/v8/Liver_eQTLcatalogue/BLUEPR…
rs10102352	8:9206069:A:G	8	9206069	0.0092	4.28e-11	yes	no		rs10102352	ncRNA_intronic	NA	14	rs10102352;rs6995615;rs9693857;rs7009845;rs13267391;rs113377229;rs10102807;rs17658270;rs330072;rs405001;rs427731;rs7012814;rs9650618;rs61198364	125	RP11-115J16.1	0		RP11-62H7.2_RNU6-729P_ERI1_AF131215.9_AF131215.2_OR7E160P_AF131215.5_RP11-211C9.1_RP1L1_RP11-1236K1.11_RNU6-682P_RP11-62H7.3_SNORA70_SNORD112_RP11-177H2.2_XKR6_AF131215.6_TDH_AF131216.5_C8orf12_AC087269.1_AF131215.1_MFHAS1_LINC00529_RPL19P13_PINX1_MTMR9_AC023385.1_RP11-212F11.1_RP11-981G7.1_RP11-981G7.2_FDFT1_RP11-297N6.4_AF131215.4_RP11-589N15.2_AF131215.8_OR7E161P_DEFB136_CTC-493P15.2_DEFB134_R…	ENSG00000233609_ENSG00000207128_ENSG00000104626_ENSG00000269918_ENSG00000255310_ENSG00000254817_ENSG00000215346_ENSG00000254367_ENSG00000183638_ENSG00000254700_ENSG00000200713_ENSG00000270966_ENSG00000207244_ENSG00000252565_ENSG00000253695_ENSG00000171044_ENSG00000254839_ENSG00000154316_ENSG00000255020_ENSG00000184608_ENSG00000176305_ENSG00000231965_ENSG00000147324_ENSG00000236827_ENSG00000239315…	DICE/T_CD4_naive:DICE/T_CD4_TFH:DICE/T_CD4_TH17:DICE/T_CD4_TH1_17:DICE/T_CD4_TH2:DICE/T_CD4_memory_TREG:DICE/T_CD4_naive_TREG:eQTLGen_cis_eQTLs:BIOSQTL/BIOS_eQTL_geneLevel:GTEx/v8/Whole_Blood:GTEx/v8/Kidney_Cortex:GTEx/v8/Liver_NA_eQTLcatalogue/BLUEPRINT_ge_monocyte:eQTLcatalogue/BLUEPRINT_ge_neutrophil:eQTLcatalogue/CEDAR_monocyte_CD14:eQTLcatalogue/Fairfax_2012_B-cell_CD19:eQTLcatalogue/Fairfax…
rs10116313	9:71305852:C:T	9	71305852	0.0079	2.06e-08	yes	no		rs10116313	intergenic	NA	1	rs10116313	135	PIP5K1B_RP11-274B18.4	14723_46494	yes (PIP5KIB)	PGM5_PGM5-AS1_RP11-88I18.2_RP11-88I18.3_CBWD5_FXN_TJP2_PTAR1_C9orf135_TMEM252_RP11-274B18.4_RP11-274B18.2_RP11-274B18.3_PIP5K1B_FAM122A_RP11-203L2.3_RP11-203L2.4_RNU6-820P	ENSG00000154330_ENSG00000224958_ENSG00000233178_ENSG00000229019_ENSG00000147996_ENSG00000165060_ENSG00000119139_ENSG00000188647_ENSG00000204711_ENSG00000181778_ENSG00000226337_ENSG00000234506_ENSG00000224025_ENSG00000107242_ENSG00000187866_ENSG00000236998_ENSG00000236733_ENSG00000207000	eQTLcatalogue/BLUEPRINT_ge_monocyte:eQTLcatalogue/BLUEPRINT_ge_neutrophil:eQTLcatalogue/CEDAR_monocyte_CD14:eQTLcatalogue/CEDAR_neutrophil_CD15:eQTLcatalogue/Fairfax_2014_naive:eQTLcatalogue/Lepik_2017_ge_blood:eQTLcatalogue/Naranbhai_2015_neutrophil_CD16:eQTLcatalogue/TwinsUK_ge_blood:eQTLGen_cis_eQTLs:BIOSQTL/BIOS_eQTL_geneLevel:GTEx/v8/Whole_Blood_eQTLcatalogue/TwinsUK_ge_fat:BIOSQTL/BIOS_eQTL…
rs10222633	3:121976926:A:G	3	121976926	0.0077	4.99e-08	yes	no		rs10222633	intronic	NA	1	rs10222633	64	CASR	0		RN7SL172P_IQCB1_EAF2_CCDC58_AC072031.1_CAMP_CSTA_RNU4-62P_FBXO40_ILDR1_SLC15A2_FAM162A_CASR_PARP15_WDR5B_RP11-299J3.8_GOLGB1_DTX3L_HCLS1_STXBP5L_RP11-500K19.1_KPNA1	ENSG00000243544_ENSG00000173226_ENSG00000145088_ENSG00000160124_ENSG00000263678_ENSG00000164047_ENSG00000121552_ENSG00000222057_ENSG00000163833_ENSG00000145103_ENSG00000163406_ENSG00000114023_ENSG00000036828_ENSG00000173200_ENSG00000196981_ENSG00000272758_ENSG00000173230_ENSG00000163840_ENSG00000180353_ENSG00000145087_ENSG00000243593_ENSG00000114030	eQTLGen_cis_eQTLs:BIOSQTL/BIOS_eQTL_geneLevel:GTEx/v8/Whole_Blood_eQTLcatalogue/Alasoo_2018_ge_macrophage_IFNg_Salmonella:eQTLcatalogue/Alasoo_2018_ge_macrophage_IFNg:eQTLcatalogue/Alasoo_2018_ge_macrophage_naive:eQTLcatalogue/Alasoo_2018_ge_macrophage_Salmonella:eQTLcatalogue/BLUEPRINT_ge_monocyte:eQTLcatalogue/BLUEPRINT_ge_neutrophil:eQTLcatalogue/BLUEPRINT_ge_T-cell:eQTLcatalogue/BrainSeq_ge_b…
rs10432479	2:152365775:C:T	2	152365775	0.0079	1.89e-08	yes	no		rs10432479	intronic	NA	1	rs10432479	43	NEB	0	yes	RIF1_NEB_NMI_TNFAIP6_RBM43_AC079790.2	ENSG00000080345_ENSG00000183091_ENSG00000123609_ENSG00000123610_ENSG00000184898_ENSG00000225214	eQTLcatalogue/CEDAR_monocyte_CD14:eQTLcatalogue/Kasela_2017_T-cell_CD4:eQTLcatalogue/Kasela_2017_T-cell_CD8:eQTLcatalogue/TwinsUK_ge_fat:eQTLcatalogue/TwinsUK_ge_LCL:eQTLcatalogue/TwinsUK_ge_skin:DICE/Monocyte_classical:DICE/NK:eQTLGen_cis_eQTLs:BIOSQTL/BIOS_eQTL_geneLevel:GTEx/v8/Liver_eQTLcatalogue/TwinsUK_ge_LCL:BIOSQTL/BIOS_eQTL_geneLevel_eQTLGen_cis_eQTLs:BIOSQTL/BIOS_eQTL_geneLevel_eQTLcata…
rs10498755	6:43330756:C:T	6	43330756	0.0104	5.82e-14	yes	no		rs10498755	intronic	NA	1	rs10498755	98	ZNF318	0		SRF_RP3-337H4.10_RNU6-1113P_YIPF3_ZNF318_MAD2L1BP_POLR1C_GNMT_LRRC73_PTK7_SCARNA15_POLH_RP3-337H4.6_VEGFA_RP11-213N20.1_GTPBP2_NFKBIE_PEX6_RPS2P28_RP1-261G23.4_TJAP1_MRPL2_PPP2R5D_RPL7L1_GLTSCR1L_SLC22A7_RP1-261G23.5_CNPY3_ABCC10_RP11-480N24.3_RP5-1120P11.1_TMEM63B_RP11-480N24.4_DLK2_TTBK1_CRIP3_RP11-344J7.2_RP3-337H4.8	ENSG00000112658_ENSG00000271970_ENSG00000207076_ENSG00000137207_ENSG00000171467_ENSG00000124688_ENSG00000171453_ENSG00000124713_ENSG00000204052_ENSG00000112655_ENSG00000252218_ENSG00000170734_ENSG00000219470_ENSG00000112715_ENSG00000226558_ENSG00000172432_ENSG00000146232_ENSG00000124587_ENSG00000179157_ENSG00000218107_ENSG00000137221_ENSG00000112651_ENSG00000112640_ENSG00000146223_ENSG00000112624…	eQTLGen_cis_eQTLs_NA_eQTLGen_cis_eQTLs:BIOSQTL/BIOS_eQTL_geneLevel_eQTLcatalogue/BLUEPRINT_ge_monocyte:eQTLcatalogue/BLUEPRINT_ge_neutrophil:eQTLcatalogue/Lepik_2017_ge_blood:eQTLcatalogue/Quach_2016_ge_monocyte_IAV:eQTLcatalogue/Quach_2016_ge_monocyte_LPS:eQTLcatalogue/Quach_2016_ge_monocyte_naive:eQTLcatalogue/Quach_2016_ge_monocyte_Pam3CSK4:eQTLcatalogue/Quach_2016_ge_monocyte_R848:DICE/Monocy…
rs1050190	3:141644808:G:T	3	141644808	0.0091	5.29e-11	yes	no		rs1050190	UTR3	NA	3	rs1050190;rs143710547;rs4683650	66	ATP1B3	0		ZBTB38_ATP1B3-AS1_RNF7_ACPL2_RP11-271K21.11_TFDP2_RASA2_GK5_RNU6-425P_RP11-485G4.2_ATP1B3_RNU6-509P_RP11-343B5.1_HMGN2P25	ENSG00000177311_ENSG00000244124_ENSG00000114125_ENSG00000155893_ENSG00000269905_ENSG00000114126_ENSG00000155903_ENSG00000175066_ENSG00000206604_ENSG00000272565_ENSG00000069849_ENSG00000200389_ENSG00000233597_ENSG00000228398	GTEx/v8/Whole_Blood_NA_eQTLGen_cis_eQTLs_BIOSQTL/BIOS_eQTL_geneLevel_eQTLcatalogue/BLUEPRINT_ge_monocyte:DICE/Monocyte_non_classical:DICE/T_CD4_memory_TREG:eQTLGen_cis_eQTLs:BIOSQTL/BIOS_eQTL_geneLevel:GTEx/v8/Whole_Blood:GTEx/v8/Liver_DICE/T_CD4_TFH_eQTLcatalogue/BLUEPRINT_ge_monocyte:eQTLcatalogue/BLUEPRINT_ge_T-cell:eQTLcatalogue/CEDAR_T-cell_CD4:eQTLcatalogue/Fairfax_2014_IFN24:eQTLcatalogue/…
rs1050816	2:220358198:C:T	2	220358198	0.0106	1.56e-14	yes	no		rs1050816	ncRNA_intronic	NA	2	rs1050816;rs79373409	53	AC053503.11	0		RP11-316O14.1_CHPF_TMEM198_ASIC4_SPEG_GMPPA_PTPRN_AC053503.11_GLB1L	ENSG00000268603_ENSG00000123989_ENSG00000188760_ENSG00000072182_ENSG00000072195_ENSG00000144591_ENSG00000054356_ENSG00000227432_ENSG00000163521	eQTLcatalogue/BrainSeq_ge_brain:BIOSQTL/BIOS_eQTL_geneLevel_BIOSQTL/BIOS_eQTL_geneLevel_NA_eQTLGen_cis_eQTLs_eQTLGen_cis_eQTLs:BIOSQTL/BIOS_eQTL_geneLevel
rs10761600	10:63757120:A:T	10	63757120	0.008	1.12e-08	yes	no		rs10761600	intronic	NA	1	rs10761600	143	ARID5B	0		ARID5B	ENSG00000150347	NA
rs10882107	10:94530426:G:T	10	94530426	0.0079	2.26e-08	yes	no		rs10882107	intergenic	NA	2	rs10882107;rs35668759	147	EXOC6_Y_RNA	60509_60061	yes (EXOC6)	RP11-348J12.2_CYP26A1_HHEX_CYP26C1	ENSG00000226425_ENSG00000095596_ENSG00000152804_ENSG00000187553	NA_eQTLcatalogue/CEDAR_neutrophil_CD15:eQTLcatalogue/Fairfax_2014_IFN24:eQTLcatalogue/Lepik_2017_ge_blood:eQTLGen_cis_eQTLs:BIOSQTL/BIOS_eQTL_geneLevel_BIOSQTL/BIOS_eQTL_geneLevel
rs10933711	3:193811162:C:T	3	193811162	0.0081	6.96e-09	yes	no		rs10933711	ncRNA_intronic	NA	1	rs10933711	74	RP11-135A1.3	0		RP11-135A1.3_HES1	ENSG00000229964_ENSG00000114315	BIOSQTL/BIOS_eQTL_geneLevel_eQTLGen_cis_eQTLs:BIOSQTL/BIOS_eQTL_geneLevel
rs10935972	3:153774029:A:G	3	153774029	0.0081	7.7e-09	yes	no		rs10935972	ncRNA_intronic	NA	1	rs10935972	67	ARHGEF26-AS1	0		RP11-23D24.2_ARHGEF26_RPL21P42_ARHGEF26-AS1_DHX36_RP11-217E22.5_U8	ENSG00000238755_ENSG00000114790_ENSG00000240068_ENSG00000243069_ENSG00000174953_ENSG00000243486_ENSG00000201398	NA_eQTLcatalogue/Quach_2016_ge_monocyte_LPS:eQTLcatalogue/Quach_2016_ge_monocyte_naive:eQTLcatalogue/Quach_2016_ge_monocyte_Pam3CSK4:eQTLcatalogue/Quach_2016_ge_monocyte_R848_eQTLcatalogue/BrainSeq_ge_brain_eQTLcatalogue/CEDAR_B-cell_CD19:eQTLcatalogue/CEDAR_T-cell_CD4:eQTLcatalogue/CEDAR_T-cell_CD8:eQTLcatalogue/Fairfax_2012_B-cell_CD19:eQTLcatalogue/Fairfax_2014_IFN24:eQTLcatalogue/Fairfax_2014…
rs10941433	5:39430811:C:G	5	39430811	0.0082	5.02e-09	yes	no		rs10941433	intronic	NA	6	rs10941433;rs10077761;rs10461725;rs3849774;rs7704942;rs3849769	85	DAB2	0	yes	PTGER4_RNU1-150P_OSMR_PRKAA1_LINC00603_C9_AC108105.1_KRT18P56_DAB2_GCSHP1_LINC00604_CARD6_C7_INTS6P1_SNORA63_MROH2B_CTD-2078B5.2_SNORA57_CCDC11P1_TTC33_RNU7-161P_SNORD72_PLCXD3_C6_RPL37	ENSG00000171522_ENSG00000199361_ENSG00000145623_ENSG00000132356_ENSG00000250048_ENSG00000113600_ENSG00000265615_ENSG00000249668_ENSG00000153071_ENSG00000248651_ENSG00000250585_ENSG00000132357_ENSG00000112936_ENSG00000250492_ENSG00000199552_ENSG00000171495_ENSG00000271334_ENSG00000212567_ENSG00000251515_ENSG00000113638_ENSG00000253098_ENSG00000212296_ENSG00000182836_ENSG00000039537_ENSG00000145592	eQTLcatalogue/CEDAR_ileum:eQTLcatalogue/CEDAR_monocyte_CD14:eQTLcatalogue/CEDAR_neutrophil_CD15:eQTLcatalogue/Fairfax_2014_naive:eQTLcatalogue/GEUVADIS_ge_LCL:eQTLcatalogue/Kasela_2017_T-cell_CD8:eQTLcatalogue/Quach_2016_ge_monocyte_LPS:eQTLcatalogue/Quach_2016_ge_monocyte_naive:eQTLcatalogue/Quach_2016_ge_monocyte_Pam3CSK4:eQTLcatalogue/TwinsUK_ge_LCL:DICE/T_CD4_naive:DICE/T_CD8_naive:eQTLGen_ci…
rs10962	17:36046451:C:G	17	36046451	0.0082	5.4e-09	yes	no		rs10962	UTR3	NA	2	rs10962;rs35551980	214	HNF1B	0		TBC1D3_AC091199.1_YWHAEP7_RP11-697E22.2_RP11-1407O15.2_HNF1B_TBC1D3F	ENSG00000197681_ENSG00000237184_ENSG00000267671_ENSG00000267668_ENSG00000174093_ENSG00000108753_ENSG00000185128	BIOSQTL/BIOS_eQTL_geneLevel_NA_eQTLGen_cis_eQTLs:BIOSQTL/BIOS_eQTL_geneLevel
rs11062597	12:3367883:A:G	12	3367883	0.0104	4.26e-14	yes	no		rs11062597	intronic	NA	7	rs11062597;rs59778971;rs16930370;rs605613;rs3782794;rs7959621;rs73047059	168	TSPAN9	0	yes	RP5-1063M23.2_RP11-543P15.1_ITFG2_RP5-1063M23.1	ENSG00000236908_ENSG00000227081_ENSG00000111203_ENSG00000250770	NA_eQTLGen_cis_eQTLs
rs11085217	19:7200894:A:G	19	7200894	0.0082	6.37e-09	yes	no		rs11085217	intronic	NA	4	rs11085217;rs10405423;rs113216019;rs11670971	230	INSR	0		INSR_EMR4P	ENSG00000171105_ENSG00000268758	eQTLGen_cis_eQTLs:BIOSQTL/BIOS_eQTL_geneLevel_eQTLGen_cis_eQTLs
rs11123169	2:113967075:C:T	2	113967075	0.0094	1.55e-11	yes	no		rs11123169	downstream	NA	3	rs11123169;rs3748916;rs11123172	37	PSD4	0		RPL23AP7_PSD4_WASH2P_DDX11L2_AC079922.3_AC016683.5_CBWD2_RP11-65I12.1_PAX8_RABL2A_PAX8-AS1	ENSG00000240356_ENSG00000125637_ENSG00000146556_ENSG00000236397_ENSG00000237753_ENSG00000234174_ENSG00000136682_ENSG00000258395_ENSG00000125618_ENSG00000144134_ENSG00000189223	eQTLGen_cis_eQTLs_eQTLcatalogue/BLUEPRINT_ge_monocyte:eQTLcatalogue/BLUEPRINT_ge_neutrophil:eQTLcatalogue/BLUEPRINT_ge_T-cell:eQTLcatalogue/CEDAR_monocyte_CD14:eQTLcatalogue/Fairfax_2012_B-cell_CD19:eQTLcatalogue/Fairfax_2014_IFN24:eQTLcatalogue/Fairfax_2014_LPS2:eQTLcatalogue/Fairfax_2014_naive:eQTLcatalogue/Kasela_2017_T-cell_CD4:eQTLcatalogue/Lepik_2017_ge_blood:eQTLcatalogue/Quach_2016_ge_mon…
rs111653425	17:19474875:C:T	17	19474875	0.0148	1.15e-27	yes	no		rs111653425	exonic	nonsynonymous SNV	3	rs111653425;rs76578497;rs76576684	212	SLC47A1	0	yes	Y_RNA_CTC-457L16.2_FAM106A_AC004448.2_AC106017.1_RPL17P43_RP11-1113L8.2_SLC47A2_RP11-1113L8.1_CTB-187M2.2_RNF112_AC007952.5_SNORD3D_GRAP_CTB-187M2.1_MAPK7_AC025627.7_SNORA59B_NOS2P3_SPECC1_MTND1P14_USP32P3_B9D1_CTD-2104P17.1_FBXW10_RP11-135L13.4_SLC5A10_RP11-1113L8.6_AC025627.9_EPN2_CTB-187M2.3_RP11-1113L8.7_TRNAQ41P_RP11-311F12.1_RP11-78O7.2_MFAP4_ALDH3A2_FAM83G_LGALS9B_ULK2_snoMe28S-Am2634_AC00…	ENSG00000264932_ENSG00000262319_ENSG00000213077_ENSG00000227078_ENSG00000230493_ENSG00000228331_ENSG00000263107_ENSG00000180638_ENSG00000262769_ENSG00000265126_ENSG00000128482_ENSG00000228157_ENSG00000262202_ENSG00000154016_ENSG00000231477_ENSG00000166484_ENSG00000228983_ENSG00000266079_ENSG00000230528_ENSG00000128487_ENSG00000227225_ENSG00000189423_ENSG00000108641_ENSG00000231625_ENSG00000171931…	NA_eQTLcatalogue/GEUVADIS_ge_LCL:eQTLcatalogue/TwinsUK_ge_fat:eQTLcatalogue/TwinsUK_ge_LCL:DICE/B_cell_naive:DICE/T_CD4_TFH:DICE/T_CD4_TH1:eQTLGen_cis_eQTLs_DICE/Monocyte_non_classical_BIOSQTL/BIOS_eQTL_geneLevel_DICE/Monocyte_non_classical:DICE/NK:DICE/T_CD4_TH1:DICE/T_CD4_TH17:DICE/T_CD4_TH1_17:DICE/T_CD4_TH2:eQTLGen_cis_eQTLs:BIOSQTL/BIOS_eQTL_geneLevel:GTEx/v8/Whole_Blood_eQTLGen_cis_eQTLs:GT…
rs11188335	10:97259559:C:T	10	97259559	0.0078	3.5e-08	yes	no		rs11188335	intronic	NA	1	rs11188335	148	SORBS1	0		SORBS1	ENSG00000095637	NA
rs11243139	6:7032944:C:T	6	7032944	0.0086	8.79e-10	yes	no		rs11243139	intergenic	NA	10	rs11243139;rs532122;rs6912908;rs3904600;rs630258;rs4959426;rs1413700;rs12210710;rs814174;rs13213546	94	snoU13_RP11-556O15.1	7749_37157		RREB1_Y_RNA_DSP_RIOK1_snoU13_RP11-405O10.2_SSR1_RP11-69L16.4_RP11-556O15.1	ENSG00000124782_ENSG00000201483_ENSG00000096696_ENSG00000124784_ENSG00000251762_ENSG00000225092_ENSG00000124783_ENSG00000238221_ENSG00000203498	eQTLcatalogue/BLUEPRINT_ge_T-cell:eQTLcatalogue/CEDAR_transverse_colon:eQTLcatalogue/Fairfax_2014_IFN24:eQTLcatalogue/Fairfax_2014_LPS24:eQTLcatalogue/Fairfax_2014_naive:DICE/T_CD8_naive_activated:eQTLGen_cis_eQTLs:BIOSQTL/BIOS_eQTL_geneLevel_NA_eQTLGen_cis_eQTLs_eQTLcatalogue/BLUEPRINT_ge_T-cell:eQTLGen_cis_eQTLs:BIOSQTL/BIOS_eQTL_geneLevel_eQTLcatalogue/BLUEPRINT_ge_monocyte:BIOSQTL/BIOS_eQTL_g…
rs11261022	1:18807953:A:C	1	18807953	0.0101	2.69e-13	yes	no		rs11261022	exonic	nonsynonymous SNV	4	rs11261022;rs872355;rs11577512;rs10907312	3	KLHDC7A	0	yes	RP13-279N23.2	ENSG00000255275	DICE/B_cell_naive
rs113179516	2:113965622:A:G	2	113965622	0.0081	7.87e-09	yes	no		rs113179516	UTR3	NA	2	rs113179516;rs74979286	37	PSD4	0		RPL23AP7_PSD4_WASH2P_DDX11L2_AC079922.3_AC016683.5_CBWD2_RP11-65I12.1_PAX8_RABL2A_PAX8-AS1	ENSG00000240356_ENSG00000125637_ENSG00000146556_ENSG00000236397_ENSG00000237753_ENSG00000234174_ENSG00000136682_ENSG00000258395_ENSG00000125618_ENSG00000144134_ENSG00000189223	eQTLGen_cis_eQTLs_eQTLcatalogue/BLUEPRINT_ge_monocyte:eQTLcatalogue/BLUEPRINT_ge_neutrophil:eQTLcatalogue/BLUEPRINT_ge_T-cell:eQTLcatalogue/CEDAR_monocyte_CD14:eQTLcatalogue/Fairfax_2012_B-cell_CD19:eQTLcatalogue/Fairfax_2014_IFN24:eQTLcatalogue/Fairfax_2014_LPS2:eQTLcatalogue/Fairfax_2014_naive:eQTLcatalogue/Kasela_2017_T-cell_CD4:eQTLcatalogue/Lepik_2017_ge_blood:eQTLcatalogue/Quach_2016_ge_mon…
rs114301457	1:155039464:C:T	1	155039464	0.0079	1.8e-08	yes	no		rs114301457	exonic	synonymous SNV	1	rs114301457	17	EFNA4	0		SNORA58_GON4L_ASH1L-IT1_MIR92B_RP11-29H23.7_MSTO1_RP11-243J18.2_Y_RNA_HMGN2P18_ARHGEF2_RNU6-106P_CCT3_ZBTB7B_RP11-101O6.2_DAP3P1_RP11-307C12.11_MTX1P1_DCST2_FDPS_RAB25_ASH1L-AS1_RXFP4_SMG5_TMEM79_RP11-263K19.6_DCST1_RNU4-19P_snoU13_MIR555_UBQLN4_PKLR_KIAA0907_SCARNA4_RP11-336K24.12_SHC1_HCN3_SKI_RIT1_RP11-336K24.5_SCAMP3_RUSC1-AS1_EFNA3_EFNA4_MSTO2P_GBAP1_LAMTOR2_RNU7-150P_SSR2_ASH1L_SNORA42_RUSC…	ENSG00000201129_ENSG00000116580_ENSG00000227773_ENSG00000271748_ENSG00000271267_ENSG00000125459_ENSG00000227673_ENSG00000202027_ENSG00000223452_ENSG00000116584_ENSG00000207134_ENSG00000163468_ENSG00000160685_ENSG00000234937_ENSG00000225082_ENSG00000232093_ENSG00000236675_ENSG00000163354_ENSG00000160752_ENSG00000132698_ENSG00000235919_ENSG00000173080_ENSG00000198952_ENSG00000163472_ENSG00000236263…	DICE/T_CD4_TFH_BIOSQTL/BIOS_eQTL_geneLevel:GTEx/v8/Liver_NA_eQTLcatalogue/Quach_2016_ge_monocyte_IAV:eQTLGen_cis_eQTLs:BIOSQTL/BIOS_eQTL_geneLevel_eQTLcatalogue/Fairfax_2014_LPS24:BIOSQTL/BIOS_eQTL_geneLevel_eQTLGen_cis_eQTLs_eQTLcatalogue/BLUEPRINT_ge_neutrophil:eQTLGen_cis_eQTLs_BIOSQTL/BIOS_eQTL_geneLevel_eQTLcatalogue/TwinsUK_ge_fat:eQTLGen_cis_eQTLs:BIOSQTL/BIOS_eQTL_geneLevel:GTEx/v8/Whole_…
rs114488473	3:187751991:A:G	3	187751991	0.0126	3.14e-20	yes	no		rs114488473	intergenic	NA	4	rs114488473;rs150598880;rs78018877;rs4686916	73	RP11-430L16.1_RP11-132N15.1	72893_30213		RP11-132N15.2_RP11-132N15.1_LPP-AS2_RP11-44H4.1_AC022498.1_RP11-132N15.3	ENSG00000236412_ENSG00000225058_ENSG00000270959_ENSG00000236864_ENSG00000213132_ENSG00000224187	NA_DICE/T_CD8_naive_activated_eQTLGen_cis_eQTLs
rs114777282	17:37967650:A:C	17	37967650	0.0101	2.45e-13	yes	no		rs114777282	intronic	NA	10	rs114777282;rs12943633;rs138214281;rs56946324;rs111951038;rs72823378;rs138641382;rs72825201;rs146927469;rs9891131	216	IKZF3	0		ITGB4_KRT10_RNU6-981P_MIEN1_NEUROD2_AC005288.1_DHRS13_CDK12_TMEM99_GSDMA_RNU6-233P_PNMT_CSF3_FLOT2_RP11-690G19.3_RARA_FBXL20_GRB7_RP11-94L15.2_MIR4728_RP11-387H17.6_PSMD3_CTD-2267D19.2_SNORD124_AC087491.2_STAC2_IGFBP4_RAPGEFL1_CTB-131K11.1_KRT8P34_GSDMB_PGAP3_MED24_C17orf62_CACNB1_NR1D1_LRRC3C_THRA_SMARCE1_AC079199.2_DNAH17_CASC3_ZPBP2_PPP1R1B_HN1_RP11-387H17.4_MSL1_STARD3_RP11-690G19.4_RPL19_KCN…	ENSG00000132470_ENSG00000186395_ENSG00000223091_ENSG00000141741_ENSG00000171532_ENSG00000265904_ENSG00000167536_ENSG00000167258_ENSG00000167920_ENSG00000167914_ENSG00000222777_ENSG00000141744_ENSG00000108342_ENSG00000132589_ENSG00000266753_ENSG00000131759_ENSG00000108306_ENSG00000141738_ENSG00000264198_ENSG00000265178_ENSG00000265799_ENSG00000108344_ENSG00000265666_ENSG00000238793_ENSG00000214546…	eQTLGen_trans_eQTLs_eQTLGen_cis_eQTLs_NA_eQTLcatalogue/BLUEPRINT_ge_monocyte:eQTLcatalogue/Lepik_2017_ge_blood:eQTLGen_cis_eQTLs_eQTLcatalogue/BLUEPRINT_ge_T-cell:eQTLcatalogue/CEDAR_monocyte_CD14:eQTLcatalogue/CEDAR_T-cell_CD4:eQTLcatalogue/Fairfax_2014_IFN24:eQTLcatalogue/Fairfax_2014_LPS24:eQTLcatalogue/Fairfax_2014_LPS2:eQTLcatalogue/Fairfax_2014_naive:eQTLcatalogue/Kasela_2017_T-cell_CD4:eQT…
rs115926813	5:131790662:A:G	5	131790662	0.0081	9.62e-09	yes	no		rs115926813	intronic	NA	1	rs115926813	90	C5orf56	0		RAPGEF6_RAD50_AC034228.7_KIF3A_AC116366.6_PDLIM4_MIR3936_IL5_Y_RNA_CDC42SE2_P4HA2-AS1_C5orf56_AC116366.5_AC034220.3	ENSG00000158987_ENSG00000113522_ENSG00000239642_ENSG00000131437_ENSG00000234290_ENSG00000131435_ENSG00000263597_ENSG00000113525_ENSG00000202533_ENSG00000158985_ENSG00000237714_ENSG00000197536_ENSG00000238160_ENSG00000233006	eQTLGen_cis_eQTLs_GTEx/v8/Whole_Blood_eQTLcatalogue/Lepik_2017_ge_blood:eQTLGen_cis_eQTLs:BIOSQTL/BIOS_eQTL_geneLevel:GTEx/v8/Whole_Blood_eQTLcatalogue/BrainSeq_ge_brain:eQTLcatalogue/GENCORD_ge_LCL:eQTLcatalogue/GEUVADIS_ge_LCL:eQTLcatalogue/Nedelec_2016_ge_macrophage_Listeria:eQTLcatalogue/Nedelec_2016_ge_macrophage_naive:eQTLcatalogue/Nedelec_2016_ge_macrophage_Salmonella:eQTLcatalogue/Quach_2…
rs11602582	11:31285284:A:G	11	31285284	0.0077	4.04e-08	yes	no		rs11602582	intronic	NA	3	rs11602582;rs6484504;rs1223110	156	DCDC1	0	yes	IMMP1L_AL162614.1_PAX6_MPPED2_ELP4_RP5-1024C24.1_Z83001.1_CYCSP25_DCDC1_ARL14EP_RP1-296L11.1_DNAJC24_AL133376.1	ENSG00000148950_ENSG00000221629_ENSG00000007372_ENSG00000066382_ENSG00000109911_ENSG00000254489_ENSG00000228061_ENSG00000255370_ENSG00000170959_ENSG00000152219_ENSG00000255525_ENSG00000170946_ENSG00000251968	NA_BIOSQTL/BIOS_eQTL_geneLevel_eQTLGen_cis_eQTLs:BIOSQTL/BIOS_eQTL_geneLevel_DICE/T_CD4_TH1_17:BIOSQTL/BIOS_eQTL_geneLevel_eQTLGen_cis_eQTLs_eQTLcatalogue/GEUVADIS_ge_LCL:eQTLcatalogue/Nedelec_2016_ge_macrophage_Salmonella:eQTLcatalogue/Quach_2016_ge_monocyte_R848
rs11643963	16:20436287:A:C	16	20436287	0.0079	1.85e-08	yes	no		rs11643963	intronic	NA	3	rs11643963;rs12920708;rs9939588	200	ACSM5	0		ACSM5_PDILT_GP2_CTA-363E6.2_THUMPD1_RP11-429K17.1_ACSM3_ACSM2A_UMOD	ENSG00000183549_ENSG00000169340_ENSG00000169347_ENSG00000259925_ENSG00000066654_ENSG00000263237_ENSG00000005187_ENSG00000183747_ENSG00000169344	NA_DICE/NK_DICE/Monocyte_classical_eQTLGen_cis_eQTLs
rs1165206	6:25867566:A:G	6	25867566	0.0092	4.67e-11	yes	no		rs1165206			3	rs1165206;rs12374627;rs4712972	95	SLC17A3	0		HIST1H4J_HMGN4_ABT1_HLA-DQB1_MICA_HIST1H2AM_LINC01149_HIST1H2BO_XXbac-BPG16N22.5_HIST1H4K_HLA-DQA1_RNF5_VN1R14P_HCP5_HLA-DRB1_PSMB9_HIST1H4PS1_HLA-DRB6_HIST1H2AJ_RP11-457M11.2_DAXX_HIST1H2BM_BTN2A3P_HIST1H2AL_USP8P1_XXbac-BPG181B23.6_HIST1H4L_ZNF204P_NFKBIL1_HIST1H1A_HIST1H3A_HLA-DQB1-AS1_HIST1H4B_RPLP2P1_XXbac-BPG299F13.15_HIST1H2AK_HLA-C_HIST1H2BPS2_HIST1H1B_U91328.19_U91328.22_HIST1H1PS2_HIST1…	ENSG00000197238_ENSG00000182952_ENSG00000146109_ENSG00000179344_ENSG00000204520_ENSG00000233224_ENSG00000230174_ENSG00000196331_ENSG00000256851_ENSG00000197914_ENSG00000196735_ENSG00000204308_ENSG00000218346_ENSG00000206337_ENSG00000196126_ENSG00000240065_ENSG00000217862_ENSG00000229391_ENSG00000182611_ENSG00000233631_ENSG00000204209_ENSG00000196374_ENSG00000124549_ENSG00000198374_ENSG00000214892…	BIOSQTL/BIOS_eQTL_geneLevel_eQTLGen_cis_eQTLs:BIOSQTL/BIOS_eQTL_geneLevel:GTEx/v8/Whole_Blood_eQTLcatalogue/Fairfax_2014_IFN24:eQTLcatalogue/Fairfax_2014_LPS24:eQTLGen_cis_eQTLs:BIOSQTL/BIOS_eQTL_geneLevel:GTEx/v8/Whole_Blood_eQTLcatalogue/Alasoo_2018_ge_macrophage_naive:eQTLcatalogue/BLUEPRINT_ge_monocyte:eQTLcatalogue/BrainSeq_ge_brain:eQTLcatalogue/Fairfax_2012_B-cell_CD19:eQTLcatalogue/Fairfa…
rs11720933	3:66806801:G:T	3	66806801	0.0125	7.4e-20	yes	no		rs11720933	intergenic	NA	4	rs11720933;rs750735;rs13087767;rs139596227	63	KBTBD8_RPL21P41	241926_118965				NA
rs11743174	5:148524820:C:T	5	148524820	0.0078	2.68e-08	yes	no		rs11743174	intronic	NA	1	rs11743174	92	ABLIM3	0		RP11-331K21.1_CTC-529P8.1_SH3TC2	ENSG00000248647_ENSG00000250072_ENSG00000169247	NA_BIOSQTL/BIOS_eQTL_geneLevel_eQTLGen_cis_eQTLs:BIOSQTL/BIOS_eQTL_geneLevel
rs11744018	5:72436224:A:G	5	72436224	0.0103	1.13e-13	yes	no		rs11744018	ncRNA_intronic	NA	1	rs11744018	88	RP11-232L2.2	0		CTD-2376I4.2_CTD-2376I4.1_RP11-232L2.2_TMEM174_MIR4804_TNPO1_CTC-250P20.1_RPL7P22_TMEM171_Y_RNA_RP11-232L2.1_AC063979.1_CTD-2631K10.1_CTD-2339M3.1_CTC-250P20.2_AC116345.1_CTC-347C20.1	ENSG00000272081_ENSG00000271926_ENSG00000251599_ENSG00000164325_ENSG00000263593_ENSG00000083312_ENSG00000248930_ENSG00000226544_ENSG00000157111_ENSG00000200833_ENSG00000250747_ENSG00000223497_ENSG00000249085_ENSG00000242602_ENSG00000206770_ENSG00000251467_ENSG00000238738_ENSG00000251613	eQTLcatalogue/Alasoo_2018_ge_macrophage_naive:eQTLcatalogue/BrainSeq_ge_brain:eQTLcatalogue/HipSci_ge_iPSC:eQTLcatalogue/Nedelec_2016_ge_macrophage_naive:eQTLcatalogue/Schwartzentruber_2018_ge_sensory_neuron_eQTLcatalogue/Alasoo_2018_ge_macrophage_naive:eQTLcatalogue/Nedelec_2016_ge_macrophage_naive_NA_eQTLGen_cis_eQTLs_eQTLcatalogue/Lepik_2017_ge_blood:eQTLGen_cis_eQTLs:BIOSQTL/BIOS_eQTL_geneLev…
rs117544584	15:45892919:A:G	15	45892919	0.0089	1.61e-10	yes	no		rs117544584	intronic	NA	5	rs117544584;rs4384558;rs16940897;rs148372427;rs12907319	189	RP11-96O20.4_BLOC1S6	0		MIR147B_RNU7-5P_C15orf48_RP11-519G16.5_RP11-96O20.4_SLC30A4_DUOXA2_CTD-2651B20.5_BLOC1S6_RNU6-953P_CTD-2651B20.2_SPATA5L1_EIF3J-AS1_Y_RNA_SNORA41_DUOXA1_RP11-519G16.3_SNORA11_DUOX1_snoU13_RP11-96O20.2_DPPA5P2_RP11-616K22.2_RP11-519G16.2_SORD_SLC28A2_CTD-2651B20.3_GATM_RP11-109D20.2_CTD-2651B20.4_SPG11_CTD-2651B20.6_CTD-2651B20.7_CTD-2008A1.1_SHF_TRIM69_HMGN2P46_DUOX2_CTD-2008A1.2_RP11-718O11.1_CT…	ENSG00000211519_ENSG00000252285_ENSG00000166920_ENSG00000259342_ENSG00000260170_ENSG00000104154_ENSG00000140274_ENSG00000235390_ENSG00000104164_ENSG00000238941_ENSG00000259338_ENSG00000171763_ENSG00000179523_ENSG00000200419_ENSG00000207516_ENSG00000140254_ENSG00000259354_ENSG00000261709_ENSG00000137857_ENSG00000238583_ENSG00000259681_ENSG00000259427_ENSG00000259499_ENSG00000259519_ENSG00000140263…	BIOSQTL/BIOS_eQTL_geneLevel_NA_eQTLcatalogue/BLUEPRINT_ge_neutrophil:eQTLcatalogue/Fairfax_2014_LPS24:eQTLcatalogue/GENCORD_ge_fibroblast:eQTLcatalogue/Naranbhai_2015_neutrophil_CD16:eQTLcatalogue/Nedelec_2016_ge_macrophage_Salmonella:eQTLcatalogue/Quach_2016_ge_monocyte_IAV:eQTLcatalogue/Quach_2016_ge_monocyte_naive:eQTLcatalogue/Quach_2016_ge_monocyte_Pam3CSK4:eQTLcatalogue/Quach_2016_ge_monocy…
rs11989898	8:127489030:A:G	8	127489030	0.0105	2.01e-14	yes	no		rs11989898	ncRNA_intronic	NA	3	rs11989898;rs6470446;rs7839958	132	RP11-103H7.1	0		PCAT1_RP11-89K10.2_FAM84B_RP11-103H7.5_RP11-89K10.1_RP11-103H7.2_RNU6-869P_RP11-103H7.1_POU5F1B	ENSG00000253438_ENSG00000253543_ENSG00000168672_ENSG00000254010_ENSG00000254286_ENSG00000253220_ENSG00000207138_ENSG00000253427_ENSG00000212993	eQTLGen_cis_eQTLs_NA_eQTLcatalogue/CEDAR_T-cell_CD4:eQTLcatalogue/CEDAR_T-cell_CD8:eQTLcatalogue/Kasela_2017_T-cell_CD4:eQTLcatalogue/Lepik_2017_ge_blood:eQTLcatalogue/TwinsUK_ge_blood:eQTLcatalogue/TwinsUK_ge_fat:DICE/NK:DICE/T_CD4_TH1:DICE/T_CD4_TH17:DICE/T_CD4_TH1_17:DICE/T_CD4_TH2:DICE/T_CD4_memory_TREG:eQTLGen_cis_eQTLs:BIOSQTL/BIOS_eQTL_geneLevel:GTEx/v8/Whole_Blood_BIOSQTL/BIOS_eQTL_geneLe…
rs12144656	1:18792300:C:T	1	18792300	0.0079	2.33e-08	yes	no		rs12144656	intergenic	NA	2	rs12144656;rs10907312	3	RP11-422P22.1_KLHDC7A	77292_15124		RP13-279N23.2	ENSG00000255275	DICE/B_cell_naive
rs12377027	9:20554583:A:G	9	20554583	0.0077	4.39e-08	yes	no		rs12377027	intronic	NA	1	rs12377027	133	MLLT3	0	yes	MIR4474_MLLT3	ENSG00000264941_ENSG00000171843	NA
rs12449642	17:37461149:A:T	17	37461149	0.017	1.61e-36	yes	no		rs12449642	intronic	NA	10	rs12449642;rs62074998;rs2338796;rs72825201;rs1136201;rs9891131;rs3764354;rs35395438;rs56946324;rs72823378	216	FBXL20	0		ITGB4_RARA_FBXL20_GRB7_RP11-94L15.2_MIR4728_RP11-387H17.6_PSMD3_CTD-2267D19.2_SNORD124_AC087491.2_STAC2_IGFBP4_RAPGEFL1_CTB-131K11.1_KRT8P34_GSDMB_PGAP3_MED24_C17orf62_CACNB1_NR1D1_LRRC3C_THRA_SMARCE1_AC079199.2_DNAH17_KRT10_RNU6-981P_MIEN1_NEUROD2_AC005288.1_DHRS13_CDK12_TMEM99_GSDMA_RNU6-233P_PNMT_CSF3_FLOT2_RP11-690G19.3_TCAP_CASC3_ZPBP2_PPP1R1B_HN1_RP11-387H17.4_MSL1_STARD3_RP11-690G19.4_RPL1…	ENSG00000132470_ENSG00000131759_ENSG00000108306_ENSG00000141738_ENSG00000264198_ENSG00000265178_ENSG00000265799_ENSG00000108344_ENSG00000265666_ENSG00000238793_ENSG00000214546_ENSG00000141750_ENSG00000141753_ENSG00000108352_ENSG00000266469_ENSG00000264663_ENSG00000073605_ENSG00000161395_ENSG00000008838_ENSG00000178927_ENSG00000067191_ENSG00000126368_ENSG00000204913_ENSG00000126351_ENSG00000073584…	eQTLGen_trans_eQTLs_eQTLcatalogue/CEDAR_neutrophil_CD15_eQTLcatalogue/BLUEPRINT_ge_neutrophil:eQTLcatalogue/CEDAR_ileum:eQTLcatalogue/Fairfax_2014_IFN24:eQTLcatalogue/Fairfax_2014_LPS24:eQTLcatalogue/Fairfax_2014_LPS2:DICE/T_CD4_naive_TREG:eQTLGen_cis_eQTLs_NA_eQTLGen_cis_eQTLs:BIOSQTL/BIOS_eQTL_geneLevel_eQTLcatalogue/BLUEPRINT_ge_monocyte:eQTLcatalogue/Fairfax_2014_LPS24:eQTLcatalogue/Fairfax_2…
rs12459052	19:33346341:C:T	19	33346341	0.0103	1.1e-13	yes	no		rs12459052	intronic	NA	8	rs12459052;rs12979811;rs10421876;rs11880965;rs1133771;rs8106387;rs12975572;rs8113265	233	SLC7A9	0		RGS9BP_CTD-2538C1.2_LRP3_RPS12P31_C19orf40_SNORA68_RPL31P60_RHPN2_SLC7A10_CTD-2085J24.3_CTD-2085J24.4_NUDT19_PDCD5_CTC-379B2.4_SLC7A9_ANKRD27_RN7SKP22_WDR88_CTD-2085J24.5_CTD-2538C1.3_GPATCH1_CEP89_CEBPA_TDRD12	ENSG00000186326_ENSG00000267475_ENSG00000130881_ENSG00000242325_ENSG00000131944_ENSG00000201388_ENSG00000239988_ENSG00000131941_ENSG00000130876_ENSG00000267555_ENSG00000266930_ENSG00000213965_ENSG00000105185_ENSG00000267557_ENSG00000021488_ENSG00000105186_ENSG00000201967_ENSG00000166359_ENSG00000267245_ENSG00000267567_ENSG00000076650_ENSG00000121289_ENSG00000245848_ENSG00000173809	NA_eQTLcatalogue/BLUEPRINT_ge_monocyte:eQTLcatalogue/Lepik_2017_ge_blood:eQTLcatalogue/Nedelec_2016_ge_macrophage_Listeria:eQTLGen_cis_eQTLs:BIOSQTL/BIOS_eQTL_geneLevel:GTEx/v8/Whole_Blood_eQTLGen_cis_eQTLs:BIOSQTL/BIOS_eQTL_geneLevel_DICE/B_cell_naive_eQTLcatalogue/BLUEPRINT_ge_monocyte:eQTLcatalogue/BLUEPRINT_ge_neutrophil:eQTLcatalogue/BLUEPRINT_ge_T-cell:eQTLcatalogue/BrainSeq_ge_brain:eQTLca…
rs1264345	6:30800068:A:G	6	30800068	0.008	1.24e-08	yes	no		rs1264345			9	rs1264345;rs41273021;rs720466;rs2524099;rs1050420;rs2523591;rs2905714;rs2516501;rs707939	95	XXbac-BPG27H4.8_LINC00243	7235_1632		HIST1H4J_HMGN4_ABT1_HLA-DQB1_MICA_HIST1H2AM_LINC01149_HIST1H2BO_XXbac-BPG16N22.5_HIST1H4K_HLA-DQA1_RNF5_VN1R14P_HCP5_HLA-DRB1_PSMB9_HIST1H4PS1_HLA-DRB6_HIST1H2AJ_RP11-457M11.2_DAXX_HIST1H2BM_BTN2A3P_HIST1H2AL_USP8P1_XXbac-BPG181B23.6_HIST1H4L_ZNF204P_NFKBIL1_HIST1H1A_HIST1H3A_HLA-DQB1-AS1_HIST1H4B_RPLP2P1_XXbac-BPG299F13.15_HIST1H2AK_HLA-C_HIST1H2BPS2_HIST1H1B_U91328.19_U91328.22_HIST1H1PS2_HIST1…	ENSG00000197238_ENSG00000182952_ENSG00000146109_ENSG00000179344_ENSG00000204520_ENSG00000233224_ENSG00000230174_ENSG00000196331_ENSG00000256851_ENSG00000197914_ENSG00000196735_ENSG00000204308_ENSG00000218346_ENSG00000206337_ENSG00000196126_ENSG00000240065_ENSG00000217862_ENSG00000229391_ENSG00000182611_ENSG00000233631_ENSG00000204209_ENSG00000196374_ENSG00000124549_ENSG00000198374_ENSG00000214892…	BIOSQTL/BIOS_eQTL_geneLevel_eQTLGen_cis_eQTLs:BIOSQTL/BIOS_eQTL_geneLevel:GTEx/v8/Whole_Blood_eQTLcatalogue/Fairfax_2014_IFN24:eQTLcatalogue/Fairfax_2014_LPS24:eQTLGen_cis_eQTLs:BIOSQTL/BIOS_eQTL_geneLevel:GTEx/v8/Whole_Blood_eQTLcatalogue/Alasoo_2018_ge_macrophage_naive:eQTLcatalogue/BLUEPRINT_ge_monocyte:eQTLcatalogue/BrainSeq_ge_brain:eQTLcatalogue/Fairfax_2012_B-cell_CD19:eQTLcatalogue/Fairfa…
rs12722725	1:113258681:C:T	1	113258681	0.0143	4.89e-26	yes	no		rs12722725	ncRNA_exonic	NA	4	rs12722725;rs34476859;rs74715540;rs36022459	15	RP11-426L16.9	0		FAM19A3_RP11-426L16.10_RP11-389O22.1_RP11-426L16.7_ST7L_PPM1J_RHOC_RP11-426L16.9_RP11-426L16.3	ENSG00000184599_ENSG00000271810_ENSG00000236066_ENSG00000234790_ENSG00000007341_ENSG00000155367_ENSG00000155366_ENSG00000261595_ENSG00000225075	NA_DICE/T_CD4_TH1_eQTLcatalogue/Alasoo_2018_ge_macrophage_IFNg:eQTLcatalogue/Alasoo_2018_ge_macrophage_naive:eQTLcatalogue/Alasoo_2018_ge_macrophage_Salmonella:eQTLcatalogue/BLUEPRINT_ge_monocyte:eQTLcatalogue/BLUEPRINT_ge_T-cell:eQTLcatalogue/BrainSeq_ge_brain:eQTLcatalogue/CEDAR_monocyte_CD14:eQTLcatalogue/CEDAR_T-cell_CD4:eQTLcatalogue/CEDAR_T-cell_CD8:eQTLcatalogue/CEDAR_transverse_colon:eQTL…
rs12901522	15:45495028:A:G	15	45495028	0.0093	2.04e-11	yes	no		rs12901522	intergenic	NA	3	rs12901522;rs12916913;rs12907319	189	SHF_SNORA11	1655_11618		RP11-718O11.1_CTD-2651B20.1_C15orf48_RP11-96O20.4_SLC30A4_DUOXA2_CTD-2651B20.5_BLOC1S6_RNU6-953P_CTD-2651B20.2_SPATA5L1_EIF3J-AS1_Y_RNA_SNORA41_DUOXA1_RP11-519G16.3_SNORA11_DUOX1_snoU13_RP11-96O20.2_DPPA5P2_RP11-616K22.2_RP11-519G16.2_SORD_SLC28A2_CTD-2651B20.3_GATM_RP11-109D20.2_CTD-2651B20.4_SPG11_CTD-2651B20.6_CTD-2651B20.7_CTD-2008A1.1_SHF_TRIM69_HMGN2P46_DUOX2_CTD-2008A1.2_MIR147B_RNU7-5P_RP…	ENSG00000259200_ENSG00000259539_ENSG00000166920_ENSG00000260170_ENSG00000104154_ENSG00000140274_ENSG00000235390_ENSG00000104164_ENSG00000238941_ENSG00000259338_ENSG00000171763_ENSG00000179523_ENSG00000200419_ENSG00000207516_ENSG00000140254_ENSG00000259354_ENSG00000261709_ENSG00000137857_ENSG00000238583_ENSG00000259681_ENSG00000259427_ENSG00000259499_ENSG00000259519_ENSG00000140263_ENSG00000137860…	NA_BIOSQTL/BIOS_eQTL_geneLevel:GTEx/v8/Whole_Blood_eQTLcatalogue/BLUEPRINT_ge_neutrophil:eQTLcatalogue/Fairfax_2014_LPS24:eQTLcatalogue/GENCORD_ge_fibroblast:eQTLcatalogue/Naranbhai_2015_neutrophil_CD16:eQTLcatalogue/Nedelec_2016_ge_macrophage_Salmonella:eQTLcatalogue/Quach_2016_ge_monocyte_IAV:eQTLcatalogue/Quach_2016_ge_monocyte_naive:eQTLcatalogue/Quach_2016_ge_monocyte_Pam3CSK4:eQTLcatalogue/…
rs12913015	15:39305443:C:T	15	39305443	0.0104	4.5e-14	yes	no		rs12913015	ncRNA_intronic	NA	3	rs12913015;rs4561440;rs11856829	187	RP11-624L4.1	0		AC109631.1_RP11-624L4.2_RP11-62C7.2_RP11-624L4.1	ENSG00000259192_ENSG00000259269_ENSG00000259278_ENSG00000259345	DICE/T_CD4_naive_TREG_DICE/NK_NA
rs12967975	18:42980779:C:T	18	42980779	0.0085	1.53e-09	yes	no		rs12967975	intronic	NA	3	rs12967975;rs34243213;rs71356502	225	SLC14A2	0		SLC14A1_RP11-749H17.1_RP11-749H17.2_SLC14A2_RP11-116O18.1_RP11-116O18.3_RP11-846C15.2	ENSG00000141469_ENSG00000266988_ENSG00000267354_ENSG00000132874_ENSG00000266968_ENSG00000267193_ENSG00000267101	eQTLcatalogue/BLUEPRINT_ge_T-cell:eQTLcatalogue/Fairfax_2012_B-cell_CD19:eQTLcatalogue/GENCORD_ge_LCL:eQTLcatalogue/GEUVADIS_ge_LCL:eQTLcatalogue/TwinsUK_ge_LCL:DICE/B_cell_naive:DICE/T_CD4_naive:DICE/T_CD4_naive_activated:DICE/T_CD8_naive:DICE/T_CD8_naive_activated:DICE/NK:DICE/T_CD4_TFH:DICE/T_CD4_naive_TREG:eQTLGen_cis_eQTLs:BIOSQTL/BIOS_eQTL_geneLevel:GTEx/v8/Cells_EBV-transformed_lymphocytes…
rs12989250	2:148776438:A:G	2	148776438	0.009	1.06e-10	yes	no		rs12989250	intronic	NA	2	rs12989250;rs10439199	42	ORC4	0	yes	AC009480.1_ACVR2A_AC009480.3_AC009480.4_RNU6-1275P_ORC4_RNA5SP106_MBD5	ENSG00000265049_ENSG00000121989_ENSG00000223911_ENSG00000229143_ENSG00000212389_ENSG00000115947_ENSG00000253083_ENSG00000204406	NA_eQTLcatalogue/BLUEPRINT_ge_T-cell:eQTLcatalogue/Kasela_2017_T-cell_CD4:eQTLcatalogue/Lepik_2017_ge_blood:eQTLcatalogue/TwinsUK_ge_fat:eQTLcatalogue/TwinsUK_ge_skin:DICE/B_cell_naive:DICE/T_CD8_naive:DICE/T_CD8_naive_activated:DICE/Monocyte_classical:DICE/T_CD4_TH17:DICE/T_CD4_naive_TREG:eQTLGen_cis_eQTLs:BIOSQTL/BIOS_eQTL_geneLevel:GTEx/v8/Whole_Blood_eQTLcatalogue/BLUEPRINT_ge_monocyte:eQTLca…
rs138533851	5:39436821:A:C	5	39436821	0.0092	4.14e-11	yes	no		rs138533851	intronic	NA	3	rs138533851;rs115686877;rs13179493	85	DAB2	0	yes	PTGER4_RNU1-150P_OSMR_PRKAA1_LINC00603_C9_AC108105.1_KRT18P56_DAB2_GCSHP1_LINC00604_CARD6_C7_INTS6P1_SNORA63_MROH2B_CTD-2078B5.2_SNORA57_CCDC11P1_TTC33_RNU7-161P_SNORD72_PLCXD3_C6_RPL37	ENSG00000171522_ENSG00000199361_ENSG00000145623_ENSG00000132356_ENSG00000250048_ENSG00000113600_ENSG00000265615_ENSG00000249668_ENSG00000153071_ENSG00000248651_ENSG00000250585_ENSG00000132357_ENSG00000112936_ENSG00000250492_ENSG00000199552_ENSG00000171495_ENSG00000271334_ENSG00000212567_ENSG00000251515_ENSG00000113638_ENSG00000253098_ENSG00000212296_ENSG00000182836_ENSG00000039537_ENSG00000145592	eQTLcatalogue/CEDAR_ileum:eQTLcatalogue/CEDAR_monocyte_CD14:eQTLcatalogue/CEDAR_neutrophil_CD15:eQTLcatalogue/Fairfax_2014_naive:eQTLcatalogue/GEUVADIS_ge_LCL:eQTLcatalogue/Kasela_2017_T-cell_CD8:eQTLcatalogue/Quach_2016_ge_monocyte_LPS:eQTLcatalogue/Quach_2016_ge_monocyte_naive:eQTLcatalogue/Quach_2016_ge_monocyte_Pam3CSK4:eQTLcatalogue/TwinsUK_ge_LCL:DICE/T_CD4_naive:DICE/T_CD8_naive:eQTLGen_ci…
rs1397899	3:168741644:C:T	3	168741644	0.0077	4.42e-08	yes	no		rs1397899	intergenic	NA	1	rs1397899	68	RP11-152C17.1_MECOM	18390_59643				NA
rs142098762	11:30296503:C:T	11	30296503	0.0077	4.24e-08	yes	no		rs142098762	intergenic	NA	1	rs142098762	156	ARL14EP_FSHB	48095_39695		IMMP1L_AL162614.1_PAX6_MPPED2_ELP4_RP5-1024C24.1_Z83001.1_CYCSP25_DCDC1_ARL14EP_RP1-296L11.1_DNAJC24_AL133376.1	ENSG00000148950_ENSG00000221629_ENSG00000007372_ENSG00000066382_ENSG00000109911_ENSG00000254489_ENSG00000228061_ENSG00000255370_ENSG00000170959_ENSG00000152219_ENSG00000255525_ENSG00000170946_ENSG00000251968	NA_BIOSQTL/BIOS_eQTL_geneLevel_eQTLGen_cis_eQTLs:BIOSQTL/BIOS_eQTL_geneLevel_DICE/T_CD4_TH1_17:BIOSQTL/BIOS_eQTL_geneLevel_eQTLGen_cis_eQTLs_eQTLcatalogue/GEUVADIS_ge_LCL:eQTLcatalogue/Nedelec_2016_ge_macrophage_Salmonella:eQTLcatalogue/Quach_2016_ge_monocyte_R848
rs10004356	4:77465025:A:G	4	77465025	0.0084	1.63e-09	yes	yes		rs10004356	intronic	NA	2	rs10004356;rs1962206	78	SHROOM3	0		RP11-356M17.1_NAAA_SDAD1_FAM47E_G3BP2_ART3_RP11-688H10.1_CCDC158_NUP54_RNU6-1000P_RNU6-145P_AC112249.1_RCHY1_SHROOM3_SNORD50_USO1_SCARB2_SNX5P1_FAM47E-STBD1	ENSG00000240426_ENSG00000138744_ENSG00000198301_ENSG00000189157_ENSG00000138757_ENSG00000156219_ENSG00000249278_ENSG00000163749_ENSG00000138750_ENSG00000212368_ENSG00000207307_ENSG00000221118_ENSG00000163743_ENSG00000138771_ENSG00000199857_ENSG00000138768_ENSG00000138760_ENSG00000249858_ENSG00000118804_ENSG00000272414	NA_eQTLcatalogue/CEDAR_neutrophil_CD15:eQTLcatalogue/Lepik_2017_ge_blood:eQTLGen_cis_eQTLs:GTEx/v8/Whole_Blood_eQTLGen_cis_eQTLs_eQTLcatalogue/BrainSeq_ge_brain:eQTLcatalogue/CEDAR_ileum:eQTLcatalogue/CEDAR_rectum:eQTLcatalogue/CEDAR_transverse_colon:eQTLcatalogue/TwinsUK_ge_fat:eQTLcatalogue/TwinsUK_ge_skin:BIOSQTL/BIOS_eQTL_geneLevel:GTEx/v8/Kidney_Cortex:GTEx/v8/Liver_eQTLcatalogue/CEDAR_B-cel…
rs10064264	5:68698168:C:T	5	68698168	0.009	8.48e-11	yes	yes		rs10064264	intronic	NA	2	rs10064264;rs6881767	87	RAD17	0		SERF1B_VWA8P1_RN7SL103P_CENPH_MRPS36_CCDC125_CTC-537E7.2_CTC-537E7.3_CDK7_OCLN_CTC-340D7.1_7SK_EEF1B2P2_SNORA50_CTC-537E7.1_RP11-1319K7.1_RP11-141O11.1_RN7SL476P_GUSBP3_CCNB1_snoU13_RP11-974F13.5_GTF2H2C_RP11-848G14.2_U8_RP11-1113N2.4_CTC-498J12.3_TAF9_SMN2_MARVELD2_CFL1P5_RAD17_CHCHD2P2_GTF2H2B	ENSG00000205572_ENSG00000250289_ENSG00000265968_ENSG00000153044_ENSG00000134056_ENSG00000183323_ENSG00000248359_ENSG00000248884_ENSG00000134058_ENSG00000197822_ENSG00000249335_ENSG00000249352_ENSG00000213864_ENSG00000220986_ENSG00000249588_ENSG00000179978_ENSG00000250066_ENSG00000263737_ENSG00000253203_ENSG00000134057_ENSG00000238334_ENSG00000248769_ENSG00000183474_ENSG00000248477_ENSG00000212249…	eQTLGen_cis_eQTLs_NA_eQTLcatalogue/BrainSeq_ge_brain:eQTLcatalogue/TwinsUK_ge_fat:eQTLcatalogue/TwinsUK_ge_LCL:eQTLcatalogue/TwinsUK_ge_skin:eQTLGen_cis_eQTLs:BIOSQTL/BIOS_eQTL_geneLevel_eQTLcatalogue/GENCORD_ge_LCL:eQTLcatalogue/GEUVADIS_ge_LCL:eQTLcatalogue/TwinsUK_ge_LCL:GTEx/v8/Cells_EBV-transformed_lymphocytes_eQTLcatalogue/BLUEPRINT_ge_monocyte:eQTLcatalogue/BLUEPRINT_ge_neutrophil:eQTLcata…
rs10083997	18:42785733:C:G	18	42785733	0.0133	1.55e-22		no		rs10083997	intergenic	NA	4	rs10083997;rs6507598;rs55829140;rs269977	225	RP11-846C15.2_SLC14A2	24421_7227		SLC14A1_RP11-749H17.1_RP11-749H17.2_SLC14A2_RP11-116O18.1_RP11-116O18.3_RP11-846C15.2	ENSG00000141469_ENSG00000266988_ENSG00000267354_ENSG00000132874_ENSG00000266968_ENSG00000267193_ENSG00000267101	eQTLcatalogue/BLUEPRINT_ge_T-cell:eQTLcatalogue/Fairfax_2012_B-cell_CD19:eQTLcatalogue/GENCORD_ge_LCL:eQTLcatalogue/GEUVADIS_ge_LCL:eQTLcatalogue/TwinsUK_ge_LCL:DICE/B_cell_naive:DICE/T_CD4_naive:DICE/T_CD4_naive_activated:DICE/T_CD8_naive:DICE/T_CD8_naive_activated:DICE/NK:DICE/T_CD4_TFH:DICE/T_CD4_naive_TREG:eQTLGen_cis_eQTLs:BIOSQTL/BIOS_eQTL_geneLevel:GTEx/v8/Cells_EBV-transformed_lymphocytes…
rs144031067	17:37633775:A:G	17	37633775	0.008	1.36e-08	yes	no		rs144031067	intronic	NA	2	rs144031067;rs7218361	216	CDK12	0	yes	ITGB4_RNU6-981P_MIEN1_NEUROD2_AC005288.1_DHRS13_CDK12_TMEM99_GSDMA_RNU6-233P_PNMT_CSF3_FLOT2_KRT10_CTB-131K11.1_KRT8P34_GSDMB_PGAP3_MED24_C17orf62_CACNB1_NR1D1_LRRC3C_THRA_SMARCE1_AC079199.2_DNAH17_CASC3_ZPBP2_PPP1R1B_HN1_RP11-387H17.4_MSL1_STARD3_RP11-690G19.4_RPL19_KCNJ2_IKZF3_ORMDL3_TCAP_RP11-690G19.3_RARA_FBXL20_GRB7_RP11-94L15.2_MIR4728_RP11-387H17.6_PSMD3_CTD-2267D19.2_SNORD124_AC087491.2_S…	ENSG00000132470_ENSG00000223091_ENSG00000141741_ENSG00000171532_ENSG00000265904_ENSG00000167536_ENSG00000167258_ENSG00000167920_ENSG00000167914_ENSG00000222777_ENSG00000141744_ENSG00000108342_ENSG00000132589_ENSG00000186395_ENSG00000266469_ENSG00000264663_ENSG00000073605_ENSG00000161395_ENSG00000008838_ENSG00000178927_ENSG00000067191_ENSG00000126368_ENSG00000204913_ENSG00000126351_ENSG00000073584…	eQTLGen_trans_eQTLs_NA_eQTLcatalogue/BLUEPRINT_ge_monocyte:eQTLcatalogue/Lepik_2017_ge_blood:eQTLGen_cis_eQTLs_eQTLcatalogue/BLUEPRINT_ge_T-cell:eQTLcatalogue/CEDAR_monocyte_CD14:eQTLcatalogue/CEDAR_T-cell_CD4:eQTLcatalogue/Fairfax_2014_IFN24:eQTLcatalogue/Fairfax_2014_LPS24:eQTLcatalogue/Fairfax_2014_LPS2:eQTLcatalogue/Fairfax_2014_naive:eQTLcatalogue/Kasela_2017_T-cell_CD4:eQTLcatalogue/Naranbh…
rs10122824	9:139109861:G:T	9	139109861	0.0085	1.25e-09	yes	yes (lead)		rs10122824	intronic	NA	2	rs10122824;rs7024579	139	QSOX2	0		QSOX2_LHX3_GPSM1	ENSG00000165661_ENSG00000107187_ENSG00000160360	eQTLcatalogue/Alasoo_2018_ge_macrophage_naive:eQTLcatalogue/CEDAR_B-cell_CD19:eQTLcatalogue/CEDAR_T-cell_CD4:eQTLcatalogue/CEDAR_T-cell_CD8:eQTLcatalogue/Fairfax_2014_LPS24:eQTLcatalogue/GENCORD_ge_fibroblast:eQTLcatalogue/GEUVADIS_ge_LCL:eQTLcatalogue/HipSci_ge_iPSC:eQTLcatalogue/TwinsUK_ge_fat:DICE/T_CD4_naive:DICE/T_CD8_naive:DICE/T_CD4_TH17:DICE/T_CD4_TH1_17:DICE/T_CD4_TH2:DICE/T_CD4_naive_TR…
rs10127790	1:109891133:C:T	1	109891133	0.0115	6.97e-17		no		rs10127790	intronic	NA	8	rs10127790;rs1149175;rs1765756;rs2297797;rs528199;rs3738772;rs2483789;rs413582	14	SORT1	0		CYB561D1_GSTM5_GSTM4_GSTM1_RP4-735C1.4_RP5-1160K1.3_ATXN7L2_HENMT1_PSRC1_CELSR2_MYBPHL_RP5-1160K1.8_GSTM3_GSTM2_GNAI3_MIR197_GNAT2_SYPL2_AMIGO1_GPR61_SARS_PSMA5	ENSG00000174151_ENSG00000134201_ENSG00000168765_ENSG00000134184_ENSG00000241720_ENSG00000225113_ENSG00000162650_ENSG00000162639_ENSG00000134222_ENSG00000143126_ENSG00000221986_ENSG00000254942_ENSG00000134202_ENSG00000213366_ENSG00000065135_ENSG00000207709_ENSG00000134183_ENSG00000143028_ENSG00000181754_ENSG00000156097_ENSG00000031698_ENSG00000143106	eQTLcatalogue/Fairfax_2014_LPS2:eQTLcatalogue/Quach_2016_ge_monocyte_IAV:eQTLcatalogue/Quach_2016_ge_monocyte_LPS:eQTLcatalogue/Quach_2016_ge_monocyte_naive:eQTLcatalogue/Quach_2016_ge_monocyte_Pam3CSK4:eQTLcatalogue/Quach_2016_ge_monocyte_R848:eQTLcatalogue/TwinsUK_ge_LCL:eQTLGen_cis_eQTLs:BIOSQTL/BIOS_eQTL_geneLevel_BIOSQTL/BIOS_eQTL_geneLevel_eQTLcatalogue/BLUEPRINT_ge_monocyte:eQTLcatalogue/B…
rs148579608	3:141654757:C:T	3	141654757	0.0077	4.23e-08	yes	no		rs148579608	intergenic	NA	2	rs148579608;rs143710547	66	RP11-271K21.11_ATP1B3	8513_9401		ZBTB38_HMGN2P25_ATP1B3-AS1_RNF7_ACPL2_RP11-271K21.11_TFDP2_RASA2_GK5_RNU6-425P_RP11-485G4.2_ATP1B3_RNU6-509P_RP11-343B5.1	ENSG00000177311_ENSG00000228398_ENSG00000244124_ENSG00000114125_ENSG00000155893_ENSG00000269905_ENSG00000114126_ENSG00000155903_ENSG00000175066_ENSG00000206604_ENSG00000272565_ENSG00000069849_ENSG00000200389_ENSG00000233597	GTEx/v8/Whole_Blood_NA_eQTLGen_cis_eQTLs_BIOSQTL/BIOS_eQTL_geneLevel_eQTLcatalogue/BLUEPRINT_ge_monocyte:DICE/Monocyte_non_classical:DICE/T_CD4_memory_TREG:eQTLGen_cis_eQTLs:BIOSQTL/BIOS_eQTL_geneLevel:GTEx/v8/Whole_Blood:GTEx/v8/Liver_DICE/T_CD4_TFH_eQTLcatalogue/BLUEPRINT_ge_monocyte:eQTLcatalogue/BLUEPRINT_ge_T-cell:eQTLcatalogue/CEDAR_T-cell_CD4:eQTLcatalogue/Fairfax_2014_IFN24:eQTLcatalogue/…
rs10224002	7:151415041:A:G	7	151415041	0.0264	6.47e-87	yes	yes (lead)		rs10224002	intronic	NA	12	rs10224002;rs62478182;rs4726086;rs13239239;rs112810819;rs6952398;rs6947064;rs73158176;rs2727564;rs2374270;rs2536077;rs73484140	122	PRKAG2	0		PRKAG2_RP11-148K1.12_WDR86	ENSG00000106617_ENSG00000244151_ENSG00000187260	eQTLGen_cis_eQTLs_DICE/T_CD4_memory_TREG
rs10430743	10:126456997:G:T	10	126456997	0.0098	1.55e-12	yes	yes (lead)		rs10430743	intronic	NA	5	rs10430743;rs2947343;rs11245386;rs6597858;rs2293064	150	RP11-12J10.3_METTL10	0		FAM175B_FAM53B-AS1_METTL10_RP11-12J10.3_Y_RNA_LHPP_NPM1P31_CTBP2_RP11-298J20.3_AC068896.1_RP11-298J20.4_ZRANB1	ENSG00000165660_ENSG00000233334_ENSG00000203791_ENSG00000258539_ENSG00000199466_ENSG00000107902_ENSG00000214807_ENSG00000175029_ENSG00000226899_ENSG00000203457_ENSG00000249456_ENSG00000207494_ENSG00000019995	eQTLGen_cis_eQTLs_NA_eQTLcatalogue/Alasoo_2018_ge_macrophage_naive:eQTLcatalogue/BLUEPRINT_ge_monocyte:eQTLcatalogue/BLUEPRINT_ge_T-cell:eQTLcatalogue/BrainSeq_ge_brain:eQTLcatalogue/CEDAR_T-cell_CD4:eQTLcatalogue/GENCORD_ge_fibroblast:eQTLcatalogue/GENCORD_ge_LCL:eQTLcatalogue/GENCORD_ge_T-cell:eQTLcatalogue/GEUVADIS_ge_LCL:eQTLcatalogue/HipSci_ge_iPSC:eQTLcatalogue/Lepik_2017_ge_blood:eQTLcatal…
rs1047891	2:211540507:A:C	2	211540507	0.0261	1.22e-84		yes	yes	rs1047891	exonic	nonsynonymous SNV	19	rs1047891;rs7684;rs12623361;rs13386028;rs7424145;rs4673545;rs10211086;rs72946093;rs78897313;rs4673553;rs10490327;rs957749;rs11687290;rs6435586;rs11680187;rs10164524;rs12478788;rs13394054;rs12465522	50	CPS1	0		AC006994.2_AC007970.1_CPS1_LANCL1	ENSG00000231294_ENSG00000234281_ENSG00000021826_ENSG00000115365	DICE/NK_eQTLcatalogue/BrainSeq_ge_brain:eQTLGen_cis_eQTLs:BIOSQTL/BIOS_eQTL_geneLevel_eQTLcatalogue/Alasoo_2018_ge_macrophage_IFNg:eQTLcatalogue/Alasoo_2018_ge_macrophage_naive:eQTLcatalogue/HipSci_ge_iPSC:eQTLcatalogue/TwinsUK_ge_fat:eQTLcatalogue/TwinsUK_ge_skin:BIOSQTL/BIOS_eQTL_geneLevel_eQTLcatalogue/Alasoo_2018_ge_macrophage_IFNg:eQTLcatalogue/BLUEPRINT_ge_monocyte:eQTLcatalogue/BrainSeq_ge…
rs1515066	2:137129458:C:T	2	137129458	0.0079	2.26e-08	yes	no		rs1515066	intergenic	NA	1	rs1515066	41	RN7SKP141_UBBP1	18444_41975		AC011893.3_RN7SKP141_MCM6	ENSG00000226806_ENSG00000251976_ENSG00000076003	eQTLGen_cis_eQTLs_NA
rs152255	5:39312141:C:T	5	39312141	0.008	1.34e-08	yes	no		rs152255	intronic	NA	6	rs152255;rs11740241;rs6882168;rs3849769;rs10461725;rs3849774	85	C9	0		PTGER4_RNU1-150P_OSMR_PRKAA1_LINC00603_C9_AC108105.1_KRT18P56_DAB2_GCSHP1_LINC00604_CARD6_C7_INTS6P1_SNORA63_MROH2B_CTD-2078B5.2_SNORA57_CCDC11P1_TTC33_RNU7-161P_SNORD72_PLCXD3_C6_RPL37	ENSG00000171522_ENSG00000199361_ENSG00000145623_ENSG00000132356_ENSG00000250048_ENSG00000113600_ENSG00000265615_ENSG00000249668_ENSG00000153071_ENSG00000248651_ENSG00000250585_ENSG00000132357_ENSG00000112936_ENSG00000250492_ENSG00000199552_ENSG00000171495_ENSG00000271334_ENSG00000212567_ENSG00000251515_ENSG00000113638_ENSG00000253098_ENSG00000212296_ENSG00000182836_ENSG00000039537_ENSG00000145592	eQTLcatalogue/CEDAR_ileum:eQTLcatalogue/CEDAR_monocyte_CD14:eQTLcatalogue/CEDAR_neutrophil_CD15:eQTLcatalogue/Fairfax_2014_naive:eQTLcatalogue/GEUVADIS_ge_LCL:eQTLcatalogue/Kasela_2017_T-cell_CD8:eQTLcatalogue/Quach_2016_ge_monocyte_LPS:eQTLcatalogue/Quach_2016_ge_monocyte_naive:eQTLcatalogue/Quach_2016_ge_monocyte_Pam3CSK4:eQTLcatalogue/TwinsUK_ge_LCL:DICE/T_CD4_naive:DICE/T_CD8_naive:eQTLGen_ci…
rs1635404	16:3747042:G:T	16	3747042	0.0084	2.04e-09	yes	no		rs1635404	intronic	NA	1	rs1635404	199	TRAP1	0	yes	RP11-461A8.4_DNASE1_LA16c-390H2.4_NAA60_TRAP1_NLRC3_AC006111.1_ADCY9	ENSG00000263235_ENSG00000213918_ENSG00000262312_ENSG00000262621_ENSG00000126602_ENSG00000122390_ENSG00000167984_ENSG00000178430_ENSG00000162104	eQTLcatalogue/BLUEPRINT_ge_T-cell:eQTLcatalogue/Lepik_2017_ge_blood:eQTLcatalogue/TwinsUK_ge_skin:DICE/T_CD4_naive:DICE/T_CD8_naive:DICE/T_CD4_naive_TREG:eQTLGen_cis_eQTLs:BIOSQTL/BIOS_eQTL_geneLevel:GTEx/v8/Whole_Blood_eQTLcatalogue/BrainSeq_ge_brain:eQTLGen_cis_eQTLs:BIOSQTL/BIOS_eQTL_geneLevel_eQTLcatalogue/BLUEPRINT_ge_T-cell_BIOSQTL/BIOS_eQTL_geneLevel_eQTLcatalogue/BLUEPRINT_ge_monocyte:eQT…
rs10747396	1:82954952:C:T	1	82954952	0.0131	6.29e-22	yes	yes		rs10747396	intergenic	NA	4	rs10747396;rs11163487;rs2767659;rs3904012	10	RP4-601K24.1_RP11-147G16.1	413914_228135		RP11-147G16.1	ENSG00000233290	eQTLcatalogue/BrainSeq_ge_brain
rs16532	17:37349710:C:G	17	37349710	0.0079	2.2e-08	yes	no		rs16532	intronic	NA	4	rs16532;rs16530;rs16541;rs72823378	216	CACNB1	0		RP11-690G19.3_RNU6-981P_MIEN1_NEUROD2_AC005288.1_DHRS13_CDK12_TMEM99_GSDMA_RNU6-233P_PNMT_CSF3_FLOT2_RAPGEFL1_RARA_FBXL20_GRB7_RP11-94L15.2_MIR4728_RP11-387H17.6_PSMD3_CTD-2267D19.2_SNORD124_AC087491.2_STAC2_IGFBP4_ITGB4_KRT10_CASC3_ZPBP2_PPP1R1B_HN1_RP11-387H17.4_MSL1_STARD3_RP11-690G19.4_RPL19_KCNJ2_IKZF3_ORMDL3_TCAP_DNAH17_CTB-131K11.1_KRT8P34_GSDMB_PGAP3_MED24_C17orf62_CACNB1_NR1D1_LRRC3C_THR…	ENSG00000266753_ENSG00000223091_ENSG00000141741_ENSG00000171532_ENSG00000265904_ENSG00000167536_ENSG00000167258_ENSG00000167920_ENSG00000167914_ENSG00000222777_ENSG00000141744_ENSG00000108342_ENSG00000132589_ENSG00000108352_ENSG00000131759_ENSG00000108306_ENSG00000141738_ENSG00000264198_ENSG00000265178_ENSG00000265799_ENSG00000108344_ENSG00000265666_ENSG00000238793_ENSG00000214546_ENSG00000141750…	eQTLGen_cis_eQTLs_NA_eQTLcatalogue/BLUEPRINT_ge_monocyte:eQTLcatalogue/Lepik_2017_ge_blood:eQTLGen_cis_eQTLs_eQTLGen_trans_eQTLs_eQTLcatalogue/BLUEPRINT_ge_T-cell:eQTLcatalogue/CEDAR_monocyte_CD14:eQTLcatalogue/CEDAR_T-cell_CD4:eQTLcatalogue/Fairfax_2014_IFN24:eQTLcatalogue/Fairfax_2014_LPS24:eQTLcatalogue/Fairfax_2014_LPS2:eQTLcatalogue/Fairfax_2014_naive:eQTLcatalogue/Kasela_2017_T-cell_CD4:eQT…
rs10838702	11:47410888:G:T	11	47410888	0.0095	7.4e-12	yes	yes (lead)		rs10838702	ncRNA_intronic	NA	3	rs10838702;rs7127946;rs11039216	157	RP11-750H9.5	0		Y_RNA_OR4B2P_RP11-750H9.5_PTPMT1_RNU6-1302P_KBTBD4_FOLH1_RP11-692M12.4_RN7SL652P_snoU13_RNU5E-10P_OR4B1_CELF1_RNA5SP340_PSMC3_NDUFS3_SPI1_AGBL2_ACP2_MADD_AC090559.1_SLC39A13_OR4C3_MYBPC3_MIR4487_RAPSN_FAM180B_C1QTNF4_RP11-750H9.7_NUP160_OR4S1_ARHGAP1_OR4A40P_AC090559.2_OR4X2_FNBP4_RP11-692M12.5_MTCH2_OR4X1	ENSG00000252874_ENSG00000255514_ENSG00000255197_ENSG00000110536_ENSG00000252327_ENSG00000123444_ENSG00000223187_ENSG00000086205_ENSG00000271557_ENSG00000265559_ENSG00000252447_ENSG00000200376_ENSG00000175619_ENSG00000149187_ENSG00000252941_ENSG00000165916_ENSG00000213619_ENSG00000066336_ENSG00000165923_ENSG00000134575_ENSG00000110514_ENSG00000265467_ENSG00000200090_ENSG00000165915_ENSG00000176547…	NA_eQTLGen_cis_eQTLs:BIOSQTL/BIOS_eQTL_geneLevel_eQTLcatalogue/Fairfax_2014_naive:eQTLcatalogue/Quach_2016_ge_monocyte_LPS:eQTLcatalogue/Quach_2016_ge_monocyte_Pam3CSK4:eQTLcatalogue/Quach_2016_ge_monocyte_R848:eQTLGen_cis_eQTLs:BIOSQTL/BIOS_eQTL_geneLevel_eQTLcatalogue/Quach_2016_ge_monocyte_Pam3CSK4_BIOSQTL/BIOS_eQTL_geneLevel_eQTLcatalogue/TwinsUK_ge_skin_eQTLcatalogue/Quach_2016_ge_monocyte_L…
rs10846153	12:15307168:A:G	12	15307168	0.0089	1.35e-10	yes	yes		rs10846153	ncRNA_intronic	NA	6	rs10846153;rs11056376;rs11056390;rs7313556;rs10846152;rs3748302	170	RERG-AS1	0		RERG-AS1_ERP27_PTPRO_RP11-508P1.2_RERG_H2AFJ_RERG-IT1	ENSG00000255660_ENSG00000139055_ENSG00000151490_ENSG00000255727_ENSG00000134533_ENSG00000246705_ENSG00000256650	NA_eQTLGen_cis_eQTLs_eQTLcatalogue/TwinsUK_ge_fat
rs10846157	12:15325031:A:C	12	15325031	0.0115	6.84e-17	yes	yes (lead)		rs10846157	intronic	NA	4	rs10846157;rs11833392;rs11056390;rs10846152	170	RERG	0		RERG-AS1_ERP27_PTPRO_RP11-508P1.2_RERG_H2AFJ_RERG-IT1	ENSG00000255660_ENSG00000139055_ENSG00000151490_ENSG00000255727_ENSG00000134533_ENSG00000246705_ENSG00000256650	NA_eQTLGen_cis_eQTLs_eQTLcatalogue/TwinsUK_ge_fat
rs10851543	15:53962748:A:G	15	53962748	0.0125	6.36e-20	yes	yes (lead)		rs10851543	intronic	NA	8	rs10851543;rs77593734;rs11070997;rs62005914;rs1906394;rs7169864;rs1906397;rs17549749	190	WDR72	0		RNU2-53P_WDR72_RP11-390M11.1	ENSG00000252066_ENSG00000166415_ENSG00000259619	NA_DICE/T_CD4_memory_TREG
rs10932342	2:211409800:G:T	2	211409800	0.01	4.41e-13		yes		rs10932342	intronic	NA	6	rs10932342;rs2371001;rs10469763;rs1350463;rs17552879;rs56098529	50	CPS1	0		AC006994.2_AC007970.1_CPS1_LANCL1	ENSG00000231294_ENSG00000234281_ENSG00000021826_ENSG00000115365	DICE/NK_eQTLcatalogue/BrainSeq_ge_brain:eQTLGen_cis_eQTLs:BIOSQTL/BIOS_eQTL_geneLevel_eQTLcatalogue/Alasoo_2018_ge_macrophage_IFNg:eQTLcatalogue/Alasoo_2018_ge_macrophage_naive:eQTLcatalogue/HipSci_ge_iPSC:eQTLcatalogue/TwinsUK_ge_fat:eQTLcatalogue/TwinsUK_ge_skin:BIOSQTL/BIOS_eQTL_geneLevel_eQTLcatalogue/Alasoo_2018_ge_macrophage_IFNg:eQTLcatalogue/BLUEPRINT_ge_monocyte:eQTLcatalogue/BrainSeq_ge…
rs168505	2:54920968:C:T	2	54920968	0.0103	7.54e-14	yes	no		rs168505	intergenic	NA	8	rs168505;rs354222;rs1510614;rs35880160;rs12713261;rs6741053;rs3106204;rs3850351	33	SPTBN1	NA_24156	yes	AC092839.3_ACYP2_SPTBN1_CLHC1_RNU7-81P_AC012358.8_AC092839.4_AC104781.1_AC093110.3_RTN4_RPL23AP32_PRORSD1P	ENSG00000228108_ENSG00000170634_ENSG00000115306_ENSG00000162994_ENSG00000252507_ENSG00000240401_ENSG00000234943_ENSG00000231334_ENSG00000238018_ENSG00000115310_ENSG00000237887_ENSG00000162997	NA_eQTLGen_cis_eQTLs_eQTLcatalogue/BLUEPRINT_ge_monocyte:eQTLcatalogue/BLUEPRINT_ge_neutrophil:eQTLcatalogue/BLUEPRINT_ge_T-cell:eQTLcatalogue/CEDAR_platelet:eQTLcatalogue/CEDAR_T-cell_CD4:eQTLcatalogue/Fairfax_2014_naive:eQTLcatalogue/Kasela_2017_T-cell_CD4:eQTLcatalogue/Kasela_2017_T-cell_CD8:eQTLcatalogue/Lepik_2017_ge_blood:eQTLcatalogue/TwinsUK_ge_blood:eQTLcatalogue/TwinsUK_ge_LCL:DICE/B_ce…
rs16933742	9:119364425:C:T	9	119364425	0.0085	1.08e-09	yes	no		rs16933742	intronic	NA	3	rs16933742;rs10983230;rs2208562	136	ASTN2	0	yes	RP11-264C15.2_RP11-67K19.3_TRIM32_ASTN2	ENSG00000229105_ENSG00000230894_ENSG00000119401_ENSG00000148219	NA_eQTLcatalogue/BLUEPRINT_ge_monocyte:eQTLcatalogue/BLUEPRINT_ge_T-cell:eQTLcatalogue/Fairfax_2014_LPS24:eQTLcatalogue/Nedelec_2016_ge_macrophage_naive:eQTLcatalogue/TwinsUK_ge_LCL:eQTLGen_cis_eQTLs:BIOSQTL/BIOS_eQTL_geneLevel_eQTLcatalogue/GEUVADIS_ge_LCL:eQTLcatalogue/TwinsUK_ge_fat:eQTLcatalogue/TwinsUK_ge_LCL:DICE/NK:eQTLGen_cis_eQTLs:BIOSQTL/BIOS_eQTL_geneLevel
rs1719934	18:5585158:A:G	18	5585158	0.0109	3.11e-15	yes	no		rs1719934	intergenic	NA	4	rs1719934;rs4798378;rs1941016;rs11876037	223	SNORD112	5674_NA		RP11-286N3.2_SNORD112	ENSG00000264000_ENSG00000252572	NA
rs10994860	10:52645424:C:T	10	52645424	0.0116	2.86e-17	yes	yes (lead)		rs10994860	UTR5	NA	2	rs10994860;rs3808919	142	A1CF	0		A1CF_ASAH2_RP11-449O16.2_ASAH2B_RP11-564C4.6	ENSG00000148584_ENSG00000188611_ENSG00000229711_ENSG00000204147_ENSG00000231345	eQTLcatalogue/CEDAR_rectum:eQTLcatalogue/CEDAR_transverse_colon_eQTLcatalogue/Alasoo_2018_ge_macrophage_Salmonella:eQTLcatalogue/BrainSeq_ge_brain:eQTLcatalogue/HipSci_ge_iPSC:eQTLcatalogue/Schwartzentruber_2018_ge_sensory_neuron:eQTLcatalogue/TwinsUK_ge_LCL:eQTLcatalogue/TwinsUK_ge_skin:eQTLcatalogue/van_de_Bunt_2015_ge_pancreatic_islet:DICE/T_CD4_naive:GTEx/v8/Cells_EBV-transformed_lymphocytes:…
rs11062167	12:364739:A:G	12	364739	0.0161	1.03e-32	yes	yes (lead)		rs11062167	ncRNA_intronic	NA	9	rs11062167;rs4980810;rs11062344;rs11062357;rs10774190;rs55876072;rs10774031;rs55657100;rs538710	167	RP11-283I3.4	0		IQSEC3_RP11-283I3.2_RP11-283I3.1_RP11-283I3.6_KDM5A_RP11-283I3.4_RNU4ATAC16P_SLC6A13_SLC6A12_CCDC77_RP11-598F7.3_RP11-598F7.4_B4GALNT3_RP11-218M22.1	ENSG00000120645_ENSG00000256577_ENSG00000255671_ENSG00000261799_ENSG00000073614_ENSG00000255746_ENSG00000221439_ENSG00000010379_ENSG00000111181_ENSG00000120647_ENSG00000256948_ENSG00000249695_ENSG00000139044_ENSG00000177406	DICE/T_CD4_naive_TREG:eQTLGen_cis_eQTLs:BIOSQTL/BIOS_eQTL_geneLevel_eQTLcatalogue/TwinsUK_ge_skin:BIOSQTL/BIOS_eQTL_geneLevel_NA_eQTLcatalogue/BLUEPRINT_ge_monocyte:eQTLcatalogue/BLUEPRINT_ge_neutrophil:eQTLcatalogue/BLUEPRINT_ge_T-cell:eQTLcatalogue/Lepik_2017_ge_blood:eQTLcatalogue/TwinsUK_ge_LCL:eQTLGen_cis_eQTLs:BIOSQTL/BIOS_eQTL_geneLevel:GTEx/v8/Whole_Blood_eQTLcatalogue/BLUEPRINT_ge_monocy…
rs11071738	15:63580155:C:T	15	63580155	0.0097	2.89e-12	yes	yes (lead)		rs11071738	intronic	NA	5	rs11071738;rs11632401;rs2652804;rs2729801;rs4775622	193	APH1B	0		LACTB_RAB8B_APH1B_TPM1_CA12_RPS27L_RP11-244F12.2_USP3-AS1_RP11-69G7.1_RP11-244F12.3	ENSG00000103642_ENSG00000166128_ENSG00000138613_ENSG00000140416_ENSG00000074410_ENSG00000185088_ENSG00000259627_ENSG00000259248_ENSG00000259672_ENSG00000259498	eQTLcatalogue/Alasoo_2018_ge_macrophage_IFNg:eQTLcatalogue/Alasoo_2018_ge_macrophage_naive:eQTLcatalogue/BLUEPRINT_ge_monocyte:eQTLcatalogue/BLUEPRINT_ge_neutrophil:eQTLcatalogue/BrainSeq_ge_brain:eQTLcatalogue/CEDAR_monocyte_CD14:eQTLcatalogue/CEDAR_neutrophil_CD15:eQTLcatalogue/CEDAR_T-cell_CD4:eQTLcatalogue/CEDAR_transverse_colon:eQTLcatalogue/Fairfax_2012_B-cell_CD19:eQTLcatalogue/Fairfax_201…
rs11071939	15:67463391:C:T	15	67463391	0.0079	1.68e-08	yes	yes (lead)		rs11071939	intronic	NA	1	rs11071939	194	SMAD3	0		MAP2K5_RP11-342M21.2_SMAD3_AAGAB	ENSG00000137764_ENSG00000259202_ENSG00000166949_ENSG00000103591	eQTLGen_cis_eQTLs_NA_eQTLcatalogue/TwinsUK_ge_fat
rs11072553	15:75932777:C:T	15	75932777	0.0106	1.74e-14	yes	yes		rs11072553	intronic	NA	6	rs11072553;rs62027327;rs1565496;rs8028182;rs11856606;rs79697938	196	IMP3	0		RCN2_SCAPER_RN7SKP217_CTD-2323K18.3_RP11-797A18.4_PTPN9_PSTPIP1_RP11-10O17.1_RP11-817O13.8_MIR3713_MIR631_FAM219B_CTD-2026K11.2_RP11-685G9.2_SIN3A_SNX33_RP11-817O13.6_MPI_RP11-24M17.5_UBL7_AC105036.1_CSPG4_DNM1P34_CTD-2323K18.1_RN7SL319P_MAN2C1_FBXO22_RP11-69H7.2_RPL13P4_CTD-2323K18.2_RP11-685G9.4_CTD-2026K11.3_ETFA_SNUPN_AC113208.1_C15orf39_RP11-24M17.4_ULK3_SEMA7A_IMP3_AC105020.1_STOML1_RP11-79…	ENSG00000117906_ENSG00000140386_ENSG00000201510_ENSG00000260165_ENSG00000260787_ENSG00000169410_ENSG00000140368_ENSG00000260103_ENSG00000260274_ENSG00000266449_ENSG00000207636_ENSG00000178761_ENSG00000260206_ENSG00000259514_ENSG00000169375_ENSG00000173548_ENSG00000260591_ENSG00000178802_ENSG00000187812_ENSG00000138629_ENSG00000203473_ENSG00000173546_ENSG00000260357_ENSG00000260269_ENSG00000241807…	eQTLGen_cis_eQTLs_eQTLcatalogue/CEDAR_neutrophil_CD15:eQTLcatalogue/Fairfax_2012_B-cell_CD19:eQTLcatalogue/Fairfax_2014_LPS24:eQTLcatalogue/Fairfax_2014_naive:eQTLcatalogue/GENCORD_ge_T-cell:eQTLcatalogue/GEUVADIS_ge_LCL:eQTLcatalogue/Kasela_2017_T-cell_CD4:eQTLcatalogue/Kasela_2017_T-cell_CD8:eQTLcatalogue/Lepik_2017_ge_blood:eQTLcatalogue/Naranbhai_2015_neutrophil_CD16:eQTLcatalogue/Quach_2016_…
rs17813250	4:3754715:C:G	4	3754715	0.008	1.25e-08	yes	no		rs17813250	intergenic	NA	1	rs17813250	76	RP3-513G18.2_AC141928.1	75133_5760		AC141928.1_ADRA2C	ENSG00000250986_ENSG00000184160	NA
rs1111934	11:65329392:A:G	11	65329392	0.0081	7.35e-09		no		rs1111934	intergenic	NA	5	rs1111934;rs7130129;rs11227261;rs7926512;rs501337	159	SSSCA1-AS1_LTBP3	7739_2991		CFL1_SIPA1_MALAT1_RP11-770G2.5_PACS1_C11orf68_ZDHHC24_RNASEH2C_DRAP1_TM7SF2_SAC3D1_BANF1_AP001362.1_MUS81_ARL2_CAPN1_SART1_CCS_MIR4690_PCNXL3_OVOL1-AS1_RN7SL309P_CCDC85B_OVOL1_CATSPER1_DPP3_CST6_NEAT1_TSGA10IP_BBS1_AP000769.1_KCNK7_ACTN3_SPDYC_SLC25A45_MIR4489_RELA_AP000769.7_MAP3K11_RP11-770G2.2_AP003068.23_SSSCA1_FIBP_EIF1AD_AP003068.18_RIN1_PELI3_AP5B1_CTD-3074O7.5_CTSW_RP11-867O8.5_DPF2_SSSCA…	ENSG00000172757_ENSG00000213445_ENSG00000251562_ENSG00000255404_ENSG00000175115_ENSG00000175573_ENSG00000174165_ENSG00000172922_ENSG00000175550_ENSG00000149809_ENSG00000168061_ENSG00000175334_ENSG00000269018_ENSG00000172732_ENSG00000213465_ENSG00000014216_ENSG00000175467_ENSG00000173992_ENSG00000266041_ENSG00000197136_ENSG00000255120_ENSG00000239356_ENSG00000175602_ENSG00000172818_ENSG00000175294…	eQTLGen_cis_eQTLs:BIOSQTL/BIOS_eQTL_geneLevel:GTEx/v8/Whole_Blood_eQTLcatalogue/Quach_2016_ge_monocyte_LPS:eQTLcatalogue/Quach_2016_ge_monocyte_Pam3CSK4:eQTLGen_cis_eQTLs:BIOSQTL/BIOS_eQTL_geneLevel:GTEx/v8/Whole_Blood_NA_eQTLGen_cis_eQTLs:BIOSQTL/BIOS_eQTL_geneLevel_eQTLGen_cis_eQTLs_eQTLcatalogue/BLUEPRINT_ge_monocyte:eQTLcatalogue/BLUEPRINT_ge_neutrophil:eQTLcatalogue/BLUEPRINT_ge_T-cell:eQTLc…
rs1842076	5:40237018:C:T	5	40237018	0.0099	7.43e-13	yes	no		rs1842076	intergenic	NA	1	rs1842076	85	KRT18P56_LINC00604	169716_23741		PTGER4_RNU1-150P_OSMR_PRKAA1_LINC00603_C9_AC108105.1_KRT18P56_DAB2_GCSHP1_LINC00604_CARD6_C7_INTS6P1_SNORA63_MROH2B_CTD-2078B5.2_SNORA57_CCDC11P1_TTC33_RNU7-161P_SNORD72_PLCXD3_C6_RPL37	ENSG00000171522_ENSG00000199361_ENSG00000145623_ENSG00000132356_ENSG00000250048_ENSG00000113600_ENSG00000265615_ENSG00000249668_ENSG00000153071_ENSG00000248651_ENSG00000250585_ENSG00000132357_ENSG00000112936_ENSG00000250492_ENSG00000199552_ENSG00000171495_ENSG00000271334_ENSG00000212567_ENSG00000251515_ENSG00000113638_ENSG00000253098_ENSG00000212296_ENSG00000182836_ENSG00000039537_ENSG00000145592	eQTLcatalogue/CEDAR_ileum:eQTLcatalogue/CEDAR_monocyte_CD14:eQTLcatalogue/CEDAR_neutrophil_CD15:eQTLcatalogue/Fairfax_2014_naive:eQTLcatalogue/GEUVADIS_ge_LCL:eQTLcatalogue/Kasela_2017_T-cell_CD8:eQTLcatalogue/Quach_2016_ge_monocyte_LPS:eQTLcatalogue/Quach_2016_ge_monocyte_naive:eQTLcatalogue/Quach_2016_ge_monocyte_Pam3CSK4:eQTLcatalogue/TwinsUK_ge_LCL:DICE/T_CD4_naive:DICE/T_CD8_naive:eQTLGen_ci…
rs11124926	2:43432962:C:T	2	43432962	0.0096	5.62e-12	yes	yes		rs11124926	intronic	NA	1	rs11124926	32	THADA	0		AC010883.5_AC016735.1_THADA_PLEKHH2_EPHA4_RNU6-958P_ZFP36L2_AC016735.2_HNMT	ENSG00000234936_ENSG00000224739_ENSG00000115970_ENSG00000152527_ENSG00000116106_ENSG00000252804_ENSG00000152518_ENSG00000231826_ENSG00000150540	eQTLcatalogue/BLUEPRINT_ge_monocyte:eQTLcatalogue/Lepik_2017_ge_blood:eQTLcatalogue/Nedelec_2016_ge_macrophage_Listeria:eQTLcatalogue/Nedelec_2016_ge_macrophage_naive:eQTLcatalogue/Nedelec_2016_ge_macrophage_Salmonella:eQTLcatalogue/Quach_2016_ge_monocyte_naive:eQTLcatalogue/TwinsUK_ge_fat:eQTLcatalogue/TwinsUK_ge_skin:DICE/B_cell_naive:DICE/T_CD4_TH1:DICE/T_CD4_TH17:DICE/T_CD4_TH1_17:eQTLGen_cis…
rs111398451	5:41022380:G:T	5	41022380	0.0099	8.1e-13		no		rs111398451	intronic	NA	8	rs111398451;rs325871;rs141582842;rs6451566;rs768682;rs74775741;rs66881546;rs13155014	85	MROH2B	0		PTGER4_RNU1-150P_OSMR_PRKAA1_LINC00603_C9_AC108105.1_KRT18P56_DAB2_GCSHP1_LINC00604_CARD6_C7_INTS6P1_SNORA63_MROH2B_CTD-2078B5.2_SNORA57_CCDC11P1_TTC33_RNU7-161P_SNORD72_PLCXD3_C6_RPL37	ENSG00000171522_ENSG00000199361_ENSG00000145623_ENSG00000132356_ENSG00000250048_ENSG00000113600_ENSG00000265615_ENSG00000249668_ENSG00000153071_ENSG00000248651_ENSG00000250585_ENSG00000132357_ENSG00000112936_ENSG00000250492_ENSG00000199552_ENSG00000171495_ENSG00000271334_ENSG00000212567_ENSG00000251515_ENSG00000113638_ENSG00000253098_ENSG00000212296_ENSG00000182836_ENSG00000039537_ENSG00000145592	eQTLcatalogue/CEDAR_ileum:eQTLcatalogue/CEDAR_monocyte_CD14:eQTLcatalogue/CEDAR_neutrophil_CD15:eQTLcatalogue/Fairfax_2014_naive:eQTLcatalogue/GEUVADIS_ge_LCL:eQTLcatalogue/Kasela_2017_T-cell_CD8:eQTLcatalogue/Quach_2016_ge_monocyte_LPS:eQTLcatalogue/Quach_2016_ge_monocyte_naive:eQTLcatalogue/Quach_2016_ge_monocyte_Pam3CSK4:eQTLcatalogue/TwinsUK_ge_LCL:DICE/T_CD4_naive:DICE/T_CD8_naive:eQTLGen_ci…
rs11143241	9:71243215:A:G	9	71243215	0.0081	8.03e-09	yes	yes		rs11143241	ncRNA_intronic	NA	3	rs11143241;rs4143074;rs72716037	135	RP11-274B18.4	0		PGM5_PGM5-AS1_RP11-88I18.2_RP11-88I18.3_CBWD5_FXN_TJP2_PTAR1_C9orf135_TMEM252_RP11-274B18.4_RP11-274B18.2_RP11-274B18.3_PIP5K1B_FAM122A_RP11-203L2.3_RP11-203L2.4_RNU6-820P	ENSG00000154330_ENSG00000224958_ENSG00000233178_ENSG00000229019_ENSG00000147996_ENSG00000165060_ENSG00000119139_ENSG00000188647_ENSG00000204711_ENSG00000181778_ENSG00000226337_ENSG00000234506_ENSG00000224025_ENSG00000107242_ENSG00000187866_ENSG00000236998_ENSG00000236733_ENSG00000207000	eQTLcatalogue/BLUEPRINT_ge_monocyte:eQTLcatalogue/BLUEPRINT_ge_neutrophil:eQTLcatalogue/CEDAR_monocyte_CD14:eQTLcatalogue/CEDAR_neutrophil_CD15:eQTLcatalogue/Fairfax_2014_naive:eQTLcatalogue/Lepik_2017_ge_blood:eQTLcatalogue/Naranbhai_2015_neutrophil_CD16:eQTLcatalogue/TwinsUK_ge_blood:eQTLGen_cis_eQTLs:BIOSQTL/BIOS_eQTL_geneLevel:GTEx/v8/Whole_Blood_eQTLcatalogue/TwinsUK_ge_fat:BIOSQTL/BIOS_eQTL…
rs11166440	1:100808363:A:G	1	100808363	0.0079	2.12e-08	yes	yes (lead)		rs11166440	intergenic	NA	1	rs11166440	13	RP5-837M10.2_RP5-837M10.1	1670_10190		SLC35A3_BCAS2P2_GPR88_DBT_RP5-837M10.4_RP5-837M10.2_AC104457.1_EXTL2_VCAM1_SASS6_CDC14A_RTCA_RP5-837M10.1	ENSG00000117620_ENSG00000234332_ENSG00000181656_ENSG00000137992_ENSG00000228086_ENSG00000223906_ENSG00000216067_ENSG00000162694_ENSG00000162692_ENSG00000156876_ENSG00000079335_ENSG00000137996_ENSG00000215871	DICE/Monocyte_classical_eQTLGen_cis_eQTLs:BIOSQTL/BIOS_eQTL_geneLevel_GTEx/v8/Liver_eQTLGen_cis_eQTLs_BIOSQTL/BIOS_eQTL_geneLevel_NA_eQTLcatalogue/Fairfax_2014_IFN24:eQTLGen_cis_eQTLs_eQTLcatalogue/Alasoo_2018_ge_macrophage_IFNg:eQTLcatalogue/BLUEPRINT_ge_neutrophil:eQTLcatalogue/BLUEPRINT_ge_T-cell:eQTLcatalogue/CEDAR_B-cell_CD19:eQTLcatalogue/CEDAR_T-cell_CD4:eQTLcatalogue/CEDAR_T-cell_CD8:eQTL…
rs111832566	4:77392553:C:T	4	77392553	0.0093	2.1e-11	yes	yes		rs111832566	intronic	NA	6	rs111832566;rs72657893;rs28687959;rs7668679;rs72659728;rs6839401	78	SHROOM3	0		RP11-356M17.1_NAAA_SDAD1_FAM47E_G3BP2_ART3_RP11-688H10.1_CCDC158_NUP54_RNU6-1000P_RNU6-145P_AC112249.1_RCHY1_SHROOM3_SNORD50_USO1_SCARB2_SNX5P1_FAM47E-STBD1	ENSG00000240426_ENSG00000138744_ENSG00000198301_ENSG00000189157_ENSG00000138757_ENSG00000156219_ENSG00000249278_ENSG00000163749_ENSG00000138750_ENSG00000212368_ENSG00000207307_ENSG00000221118_ENSG00000163743_ENSG00000138771_ENSG00000199857_ENSG00000138768_ENSG00000138760_ENSG00000249858_ENSG00000118804_ENSG00000272414	NA_eQTLcatalogue/CEDAR_neutrophil_CD15:eQTLcatalogue/Lepik_2017_ge_blood:eQTLGen_cis_eQTLs:GTEx/v8/Whole_Blood_eQTLGen_cis_eQTLs_eQTLcatalogue/BrainSeq_ge_brain:eQTLcatalogue/CEDAR_ileum:eQTLcatalogue/CEDAR_rectum:eQTLcatalogue/CEDAR_transverse_colon:eQTLcatalogue/TwinsUK_ge_fat:eQTLcatalogue/TwinsUK_ge_skin:BIOSQTL/BIOS_eQTL_geneLevel:GTEx/v8/Kidney_Cortex:GTEx/v8/Liver_eQTLcatalogue/CEDAR_B-cel…
rs1871388	6:160559234:G:T	6	160559234	0.0079	2.33e-08	yes	no		rs1871388	intronic	NA	1	rs1871388	108	SLC22A1	0	yes	TCP1_RP1-81D8.4_RP1-276N6.2_SLC22A2_SLC22A3_LPA_SOD2_MRPL18_RP11-317M22.1_LPAL2_RP3-393E18.2_SLC22A1_WTAP_RP11-288H12.3_RP11-288H12.4	ENSG00000120438_ENSG00000243831_ENSG00000230234_ENSG00000112499_ENSG00000146477_ENSG00000198670_ENSG00000112096_ENSG00000112110_ENSG00000216516_ENSG00000213071_ENSG00000237927_ENSG00000175003_ENSG00000146457_ENSG00000213073_ENSG00000270949	eQTLGen_cis_eQTLs_BIOSQTL/BIOS_eQTL_geneLevel_eQTLcatalogue/van_de_Bunt_2015_ge_pancreatic_islet_NA_eQTLcatalogue/TwinsUK_ge_skin:DICE/T_CD4_TH1_17:eQTLGen_cis_eQTLs:BIOSQTL/BIOS_eQTL_geneLevel:GTEx/v8/Liver_GTEx/v8/Liver_DICE/NK:eQTLGen_cis_eQTLs_DICE/T_CD4_TH1_17:eQTLGen_cis_eQTLs:BIOSQTL/BIOS_eQTL_geneLevel_eQTLcatalogue/BLUEPRINT_ge_monocyte:eQTLcatalogue/BLUEPRINT_ge_neutrophil:eQTLcatalogue…
rs11204751	1:150950800:A:G	1	150950800	0.01	5.53e-13		no		rs11204751	intergenic	NA	3	rs11204751;rs509345;rs2055975	16	RP11-316M1.3_ANXA9	2790_3693		RFX5_CERS2_RP11-316M1.3_ARNT_CA14_RP11-196G18.22_PLEKHO1_VPS45_RP11-54A4.2_C1orf54_AL356356.1_Y_RNA_SNX27_HIST2H2BD_PSMD4_snoU13_RN7SL480P_VPS72_POGZ_RNU6-884P_ADAMTSL4_LYSMD1_PRUNE_RP11-196G18.23_TDRKH_CDC42SE1_BNIPL_RP11-316M1.12_RNU2-17P_ANXA9_SETDB1_TMOD4_LINC00568_ECM1_RP11-353N4.5_CTSS_RNU6-1042P_APH1A_RP4-790G17.7_ANP32E_HIST2H2AA4_CYCSP51_RP11-68I18.10_PRPF3_RPRD2_SCNM1_TNFRSF8_PEA15_RP11…	ENSG00000143390_ENSG00000143418_ENSG00000231073_ENSG00000143437_ENSG00000118298_ENSG00000261716_ENSG00000023902_ENSG00000136631_ENSG00000237781_ENSG00000118292_ENSG00000225996_ENSG00000212512_ENSG00000143376_ENSG00000220323_ENSG00000159352_ENSG00000238526_ENSG00000266187_ENSG00000163159_ENSG00000143442_ENSG00000200759_ENSG00000143382_ENSG00000163155_ENSG00000143363_ENSG00000264207_ENSG00000182134…	eQTLGen_cis_eQTLs:GTEx/v8/Whole_Blood_eQTLcatalogue/BLUEPRINT_ge_T-cell:eQTLcatalogue/Fairfax_2014_LPS24:eQTLcatalogue/Fairfax_2014_LPS2:eQTLcatalogue/Kasela_2017_T-cell_CD4:eQTLcatalogue/Kasela_2017_T-cell_CD8:eQTLcatalogue/TwinsUK_ge_LCL:eQTLGen_cis_eQTLs:BIOSQTL/BIOS_eQTL_geneLevel_NA_eQTLcatalogue/BLUEPRINT_ge_neutrophil:eQTLcatalogue/BrainSeq_ge_brain:eQTLcatalogue/CEDAR_B-cell_CD19:eQTLcata…
rs112216204	19:37012474:A:G	19	37012474	0.0093	1.97e-11	yes	yes		rs112216204	intronic	NA	9	rs112216204;rs10403906;rs62115571;rs826326;rs11671112;rs34490389;rs256741;rs2385180;rs6508722	234	ZNF260	0		AC092295.7_ZFP14_CTD-3064H18.4_CTD-3064H18.2_ZNF793_CTD-3064H18.1_ZNF829_ZNF345_ZNF607_ZNF568_LINC00665_ZNF569_CTBP2P7_CLIP3_ZNF540_ZNF529_HKR1_ZNF260_CTD-2528L19.6_ZNF850_ZNF146_CTD-3220F14.2_ARHGAP33_CTD-2162K18.5_RPL31P61_AC092295.4_ZNF566_CAPN12_ZNF420_CTD-2162K18.4_ZNF571_CTD-2293H3.2_CTD-2162K18.3_CTD-2630F21.1_AC002984.2_ZNF790_CTD-2528L19.3_CTD-2528L19.4_CTD-3220F14.1_U2AF1L4_CTD-2293H3.1…	ENSG00000233527_ENSG00000142065_ENSG00000180458_ENSG00000267115_ENSG00000188227_ENSG00000266916_ENSG00000185869_ENSG00000251247_ENSG00000198182_ENSG00000198453_ENSG00000232677_ENSG00000196437_ENSG00000267091_ENSG00000105270_ENSG00000171817_ENSG00000186020_ENSG00000181666_ENSG00000254004_ENSG00000267152_ENSG00000267041_ENSG00000167635_ENSG00000267682_ENSG00000004777_ENSG00000267254_ENSG00000243297…	eQTLcatalogue/Lepik_2017_ge_blood:eQTLcatalogue/Nedelec_2016_ge_macrophage_Salmonella:eQTLcatalogue/TwinsUK_ge_fat:eQTLGen_cis_eQTLs:BIOSQTL/BIOS_eQTL_geneLevel:GTEx/v8/Whole_Blood_eQTLGen_cis_eQTLs_eQTLcatalogue/BrainSeq_ge_brain:BIOSQTL/BIOS_eQTL_geneLevel_NA_eQTLcatalogue/GENCORD_ge_LCL:eQTLcatalogue/GEUVADIS_ge_LCL:eQTLcatalogue/TwinsUK_ge_fat:eQTLcatalogue/TwinsUK_ge_LCL:DICE/T_CD4_naive_act…
rs11237450	11:78023356:C:CACC	11	78023356	0.0082	4.39e-09	yes	yes (lead)		rs11237450	NA	NA	1	rs11237450	161				RP11-452H21.1_THRSP_GAB2_RP11-452H21.2_KCTD21-AS1_NARS2_KCTD21_NDUFC2-KCTD14_RP11-452H21.4_INTS4_NDUFC2_USP35	ENSG00000254420_ENSG00000151365_ENSG00000033327_ENSG00000254649_ENSG00000246174_ENSG00000137513_ENSG00000188997_ENSG00000259112_ENSG00000251323_ENSG00000149262_ENSG00000151366_ENSG00000118369	eQTLcatalogue/BrainSeq_ge_brain:BIOSQTL/BIOS_eQTL_geneLevel_BIOSQTL/BIOS_eQTL_geneLevel_eQTLcatalogue/CEDAR_B-cell_CD19:eQTLcatalogue/CEDAR_neutrophil_CD15:eQTLcatalogue/Fairfax_2012_B-cell_CD19:eQTLcatalogue/GENCORD_ge_LCL:eQTLcatalogue/GENCORD_ge_T-cell:eQTLcatalogue/HipSci_ge_iPSC:eQTLcatalogue/TwinsUK_ge_LCL:eQTLcatalogue/TwinsUK_ge_skin:DICE/B_cell_naive:DICE/T_CD4_naive:DICE/T_CD4_naive_act…
rs1913641	8:76483239:G:T	8	76483239	0.0078	3.4e-08	yes	no		rs1913641	intergenic	NA	1	rs1913641	128	AC016194.1_HNF4G	215361_4161		HNF4G	ENSG00000164749	eQTLcatalogue/TwinsUK_ge_LCL
rs112545201	3:185803532:C:T	3	185803532	0.0113	1.45e-16	yes	yes (lead)		rs112545201	intronic	NA	4	rs112545201;rs869399;rs13095986;rs4234587	71	ETV5	0		DGKG_ETV5_ETV5-AS1_RP11-443P15.2	ENSG00000058866_ENSG00000244405_ENSG00000234197_ENSG00000171658	NA_eQTLcatalogue/Alasoo_2018_ge_macrophage_IFNg:eQTLcatalogue/BLUEPRINT_ge_monocyte:eQTLcatalogue/Fairfax_2014_IFN24:eQTLcatalogue/Fairfax_2014_naive:eQTLcatalogue/Quach_2016_ge_monocyte_IAV:eQTLGen_cis_eQTLs:BIOSQTL/BIOS_eQTL_geneLevel:GTEx/v8/Whole_Blood_BIOSQTL/BIOS_eQTL_geneLevel
rs112709995	16:20390734:C:T	16	20390734	0.011	1.02e-15	yes	yes		rs112709995	intronic	NA	2	rs112709995;rs12920708	200	PDILT	0		ACSM5_PDILT_GP2_CTA-363E6.2_THUMPD1_RP11-429K17.1_ACSM3_ACSM2A_UMOD	ENSG00000183549_ENSG00000169340_ENSG00000169347_ENSG00000259925_ENSG00000066654_ENSG00000263237_ENSG00000005187_ENSG00000183747_ENSG00000169344	NA_DICE/NK_DICE/Monocyte_classical_eQTLGen_cis_eQTLs
rs1994887	15:57793765:A:C	15	57793765	0.0079	1.75e-08	yes	no		rs1994887	intronic	NA	1	rs1994887	191	CGNL1	0	yes	CGNL1_POLR2M_CTD-2515H24.3_MYZAP_GCOM1	ENSG00000128849_ENSG00000255529_ENSG00000261489_ENSG00000263155_ENSG00000137878	NA_BIOSQTL/BIOS_eQTL_geneLevel
rs1134734	11:118965479:A:G	11	118965479	0.0084	2.04e-09		no		rs1134734	UTR3	NA	1	rs1134734	164	H2AFX	0		AP002956.1_PDZD3_ABCG4_TRAPPC4_CCDC153_MCAM_HINFP_CBL_NLRX1_SLC37A4_H2AFX_HMBS_VPS11_C2CD2L_DPAGT1	ENSG00000268192_ENSG00000172367_ENSG00000172350_ENSG00000196655_ENSG00000248712_ENSG00000076706_ENSG00000172273_ENSG00000110395_ENSG00000160703_ENSG00000137700_ENSG00000188486_ENSG00000256269_ENSG00000160695_ENSG00000172375_ENSG00000172269	NA_eQTLcatalogue/BLUEPRINT_ge_monocyte:eQTLcatalogue/BLUEPRINT_ge_neutrophil:eQTLcatalogue/CEDAR_neutrophil_CD15:eQTLcatalogue/TwinsUK_ge_skin:eQTLGen_cis_eQTLs:BIOSQTL/BIOS_eQTL_geneLevel:GTEx/v8/Whole_Blood_eQTLGen_cis_eQTLs_eQTLcatalogue/HipSci_ge_iPSC:eQTLcatalogue/TwinsUK_ge_fat:eQTLcatalogue/TwinsUK_ge_LCL:eQTLcatalogue/TwinsUK_ge_skin:eQTLGen_cis_eQTLs:BIOSQTL/BIOS_eQTL_geneLevel_eQTLGen_c…
rs113577745	2:10135681:C:G	2	10135681	0.0089	1.95e-10		no		rs113577745	intronic	NA	4	rs113577745;rs16867261;rs6735658;rs3791760	27	GRHL1	0		HPCAL1_RP11-95D17.1_RP11-254F7.2_GRHL1_TAF1B_AC010969.1	ENSG00000115756_ENSG00000269973_ENSG00000260077_ENSG00000134317_ENSG00000115750_ENSG00000188525	DICE/NK_eQTLGen_cis_eQTLs_eQTLGen_cis_eQTLs:BIOSQTL/BIOS_eQTL_geneLevel_eQTLcatalogue/CEDAR_platelet:eQTLcatalogue/Kasela_2017_T-cell_CD8:eQTLcatalogue/Lepik_2017_ge_blood:eQTLcatalogue/TwinsUK_ge_skin:DICE/T_CD4_naive:eQTLGen_cis_eQTLs:BIOSQTL/BIOS_eQTL_geneLevel_NA
rs113956264	16:1997004:C:T	16	1997004	0.0091	7.12e-11	yes	yes (lead)		rs113956264	exonic	nonsynonymous SNV	1	rs113956264	198	RPL3L	0		TPSB2_RPL3L_MSRB1	ENSG00000197253_ENSG00000140986_ENSG00000198736	eQTLcatalogue/Naranbhai_2015_neutrophil_CD16_NA
rs2072806	6:26385093:C:G	6	26385093	0.0081	7.96e-09	yes	no		rs2072806			2	rs2072806;rs4712972	95	BTN2A2	0		HIST1H4J_HMGN4_ABT1_HLA-DQB1_MICA_HIST1H2AM_LINC01149_HIST1H2BO_XXbac-BPG16N22.5_HIST1H4K_HLA-DQA1_RNF5_VN1R14P_HCP5_HLA-DRB1_PSMB9_HIST1H4PS1_HLA-DRB6_HIST1H2AJ_RP11-457M11.2_DAXX_HIST1H2BM_BTN2A3P_HIST1H2AL_USP8P1_XXbac-BPG181B23.6_HIST1H4L_ZNF204P_NFKBIL1_HIST1H1A_HIST1H3A_HLA-DQB1-AS1_HIST1H4B_RPLP2P1_XXbac-BPG299F13.15_HIST1H2AK_HLA-C_HIST1H2BPS2_HIST1H1B_U91328.19_U91328.22_HIST1H1PS2_HIST1…	ENSG00000197238_ENSG00000182952_ENSG00000146109_ENSG00000179344_ENSG00000204520_ENSG00000233224_ENSG00000230174_ENSG00000196331_ENSG00000256851_ENSG00000197914_ENSG00000196735_ENSG00000204308_ENSG00000218346_ENSG00000206337_ENSG00000196126_ENSG00000240065_ENSG00000217862_ENSG00000229391_ENSG00000182611_ENSG00000233631_ENSG00000204209_ENSG00000196374_ENSG00000124549_ENSG00000198374_ENSG00000214892…	BIOSQTL/BIOS_eQTL_geneLevel_eQTLGen_cis_eQTLs:BIOSQTL/BIOS_eQTL_geneLevel:GTEx/v8/Whole_Blood_eQTLcatalogue/Fairfax_2014_IFN24:eQTLcatalogue/Fairfax_2014_LPS24:eQTLGen_cis_eQTLs:BIOSQTL/BIOS_eQTL_geneLevel:GTEx/v8/Whole_Blood_eQTLcatalogue/Alasoo_2018_ge_macrophage_naive:eQTLcatalogue/BLUEPRINT_ge_monocyte:eQTLcatalogue/BrainSeq_ge_brain:eQTLcatalogue/Fairfax_2012_B-cell_CD19:eQTLcatalogue/Fairfa…
rs2218309	15:45938661:A:G	15	45938661	0.0154	4.36e-30	yes	no		rs2218309	intronic	NA	18	rs2218309;rs2028590;rs2670806;rs117110835;rs648734;rs662592;rs73425660;rs146625690;rs68087211;rs1145085;rs3737267;rs12592862;rs150857316;rs12439639;rs75225932;rs12909221;rs4776162;rs626808	189	SQRDL_RP11-96O20.4	0		RNU7-5P_C15orf48_RP11-519G16.5_MIR147B_RP11-96O20.4_SLC30A4_DUOXA2_CTD-2651B20.5_BLOC1S6_RNU6-953P_CTD-2651B20.2_SPATA5L1_EIF3J-AS1_Y_RNA_SNORA41_DUOXA1_RP11-519G16.3_SNORA11_DUOX1_snoU13_RP11-96O20.2_DPPA5P2_RP11-616K22.2_RP11-519G16.2_SORD_SLC28A2_CTD-2651B20.3_GATM_RP11-109D20.2_CTD-2651B20.4_SPG11_CTD-2651B20.6_CTD-2651B20.7_CTD-2008A1.1_SHF_TRIM69_HMGN2P46_DUOX2_CTD-2008A1.2_RP11-718O11.1_CT…	ENSG00000252285_ENSG00000166920_ENSG00000259342_ENSG00000211519_ENSG00000260170_ENSG00000104154_ENSG00000140274_ENSG00000235390_ENSG00000104164_ENSG00000238941_ENSG00000259338_ENSG00000171763_ENSG00000179523_ENSG00000200419_ENSG00000207516_ENSG00000140254_ENSG00000259354_ENSG00000261709_ENSG00000137857_ENSG00000238583_ENSG00000259681_ENSG00000259427_ENSG00000259499_ENSG00000259519_ENSG00000140263…	NA_eQTLcatalogue/BLUEPRINT_ge_neutrophil:eQTLcatalogue/Fairfax_2014_LPS24:eQTLcatalogue/GENCORD_ge_fibroblast:eQTLcatalogue/Naranbhai_2015_neutrophil_CD16:eQTLcatalogue/Nedelec_2016_ge_macrophage_Salmonella:eQTLcatalogue/Quach_2016_ge_monocyte_IAV:eQTLcatalogue/Quach_2016_ge_monocyte_naive:eQTLcatalogue/Quach_2016_ge_monocyte_Pam3CSK4:eQTLcatalogue/Quach_2016_ge_monocyte_R848:BIOSQTL/BIOS_eQTL_ge…
rs2236521	20:60892116:A:G	20	60892116	0.0083	3.48e-09	yes	no		rs2236521	intronic	NA	3	rs2236521;rs623834;rs35636653	243	LAMA5	0	yes	CABLES2_MTG2_MIR4758_ADRM1_OSBPL2_RPS21_SS18L1_RP11-157P1.5_RP11-157P1.4_HRH3	ENSG00000149679_ENSG00000101181_ENSG00000265329_ENSG00000130706_ENSG00000130703_ENSG00000171858_ENSG00000184402_ENSG00000228812_ENSG00000226332_ENSG00000101180	eQTLcatalogue/BLUEPRINT_ge_monocyte:eQTLcatalogue/Fairfax_2014_LPS2:eQTLcatalogue/Fairfax_2014_naive:eQTLcatalogue/TwinsUK_ge_fat:eQTLcatalogue/TwinsUK_ge_LCL:eQTLcatalogue/TwinsUK_ge_skin:eQTLGen_cis_eQTLs:BIOSQTL/BIOS_eQTL_geneLevel_BIOSQTL/BIOS_eQTL_geneLevel_NA_eQTLcatalogue/BLUEPRINT_ge_monocyte:eQTLcatalogue/CEDAR_B-cell_CD19:eQTLcatalogue/CEDAR_ileum:eQTLcatalogue/CEDAR_monocyte_CD14:eQTLc…
rs115143613	3:187661895:A:T	3	187661895	0.0128	9.09e-21		no		rs115143613	ncRNA_intronic	NA	5	rs115143613;rs116535222;rs150598880;rs78018877;rs4686916	73	RP11-44H4.1	0		RP11-132N15.2_RP11-132N15.1_LPP-AS2_RP11-44H4.1_AC022498.1_RP11-132N15.3	ENSG00000236412_ENSG00000225058_ENSG00000270959_ENSG00000236864_ENSG00000213132_ENSG00000224187	NA_DICE/T_CD8_naive_activated_eQTLGen_cis_eQTLs
rs1153855	15:45660758:C:G	15	45660758	0.0334	2.46e-138		no		rs1153855	intronic	NA	15	rs1153855;rs3737267;rs12592862;rs950027;rs12439639;rs12909221;rs2028590;rs7168188;rs1365242;rs1648306;rs12916913;rs148372427;rs68087211;rs62025168;rs1145085	189	GATM	0		MIR147B_C15orf48_RP11-519G16.5_RP11-96O20.4_RNU7-5P_DUOXA2_CTD-2651B20.5_BLOC1S6_RNU6-953P_CTD-2651B20.2_SPATA5L1_EIF3J-AS1_Y_RNA_SNORA41_DUOXA1_RP11-519G16.3_SNORA11_DUOX1_snoU13_RP11-96O20.2_DPPA5P2_RP11-616K22.2_RP11-519G16.2_SORD_SLC28A2_CTD-2651B20.3_GATM_RP11-109D20.2_CTD-2651B20.4_SPG11_CTD-2651B20.6_CTD-2651B20.7_CTD-2008A1.1_SHF_TRIM69_HMGN2P46_DUOX2_CTD-2008A1.2_RP11-718O11.1_CTD-2651B2…	ENSG00000211519_ENSG00000166920_ENSG00000259342_ENSG00000260170_ENSG00000252285_ENSG00000140274_ENSG00000235390_ENSG00000104164_ENSG00000238941_ENSG00000259338_ENSG00000171763_ENSG00000179523_ENSG00000200419_ENSG00000207516_ENSG00000140254_ENSG00000259354_ENSG00000261709_ENSG00000137857_ENSG00000238583_ENSG00000259681_ENSG00000259427_ENSG00000259499_ENSG00000259519_ENSG00000140263_ENSG00000137860…	BIOSQTL/BIOS_eQTL_geneLevel_eQTLcatalogue/BLUEPRINT_ge_neutrophil:eQTLcatalogue/Fairfax_2014_LPS24:eQTLcatalogue/GENCORD_ge_fibroblast:eQTLcatalogue/Naranbhai_2015_neutrophil_CD16:eQTLcatalogue/Nedelec_2016_ge_macrophage_Salmonella:eQTLcatalogue/Quach_2016_ge_monocyte_IAV:eQTLcatalogue/Quach_2016_ge_monocyte_naive:eQTLcatalogue/Quach_2016_ge_monocyte_Pam3CSK4:eQTLcatalogue/Quach_2016_ge_monocyte_…
rs11564722	11:2178330:C:T	11	2178330	0.0118	9.36e-18	yes	yes (lead)		rs11564722	intronic	NA	5	rs11564722;rs4072824;rs10840389;rs2239681;rs11602347	152	INS-IGF2	0		IGF2-AS_INS_MIR4686_INS-IGF2_AC132217.4_AC051649.6_C11orf21_MIR483_TH_KRTAP5-1_IGF2	ENSG00000099869_ENSG00000254647_ENSG00000265258_ENSG00000129965_ENSG00000240801_ENSG00000232987_ENSG00000110665_ENSG00000207805_ENSG00000180176_ENSG00000205869_ENSG00000167244	GTEx/v8/Liver_NA_BIOSQTL/BIOS_eQTL_geneLevel_eQTLcatalogue/Fairfax_2014_naive:eQTLGen_cis_eQTLs:BIOSQTL/BIOS_eQTL_geneLevel_DICE/T_CD4_naive_TREG_eQTLGen_cis_eQTLs:BIOSQTL/BIOS_eQTL_geneLevel:GTEx/v8/Whole_Blood
rs2261092	20:62353933:A:G	20	62353933	0.008	1.09e-08	yes	no		rs2261092	intronic	NA	1	rs2261092	244	RP4-583P15.15_ZGPAT	0	yes (ZGPAT)	RTEL1-TNFRSF6B_LIME1_TNFRSF6B_PTK6_GMEB2_RP4-583P15.14_RTEL1_HELZ2_STMN3_RP4-697K14.3_C20ORF135_TPD52L2_ARFRP1_ZGPAT_RP4-583P15.15_SLC2A4RG_EEF1A2_ABHD16B_ZBTB46_RP4-583P15.10	ENSG00000026036_ENSG00000203896_ENSG00000243509_ENSG00000101213_ENSG00000101216_ENSG00000273047_ENSG00000258366_ENSG00000130589_ENSG00000197457_ENSG00000230226_ENSG00000268858_ENSG00000101150_ENSG00000101246_ENSG00000197114_ENSG00000273154_ENSG00000125520_ENSG00000101210_ENSG00000183260_ENSG00000130584_ENSG00000229299	eQTLcatalogue/Fairfax_2014_IFN24:BIOSQTL/BIOS_eQTL_geneLevel_eQTLcatalogue/CEDAR_ileum:eQTLcatalogue/HipSci_ge_iPSC:eQTLcatalogue/Lepik_2017_ge_blood:eQTLcatalogue/Quach_2016_ge_monocyte_naive:eQTLcatalogue/TwinsUK_ge_blood:eQTLcatalogue/TwinsUK_ge_LCL:BIOSQTL/BIOS_eQTL_geneLevel_NA_eQTLcatalogue/BLUEPRINT_ge_monocyte:eQTLGen_cis_eQTLs:BIOSQTL/BIOS_eQTL_geneLevel:GTEx/v8/Whole_Blood_eQTLGen_cis_e…
rs11616030	12:12210001:A:C	12	12210001	0.0098	1.14e-12	yes	yes		rs11616030	intronic	NA	3	rs11616030;rs2448036;rs2909001	169	BCL2L14	0		BCL2L14	ENSG00000121380	BIOSQTL/BIOS_eQTL_geneLevel:GTEx/v8/Kidney_Cortex
rs11627441	14:93099234:A:T	14	93099234	0.0085	1.08e-09	yes	yes		rs11627441	intronic	NA	1	rs11627441	185	RIN3	0		RIN3	ENSG00000100599	eQTLcatalogue/CEDAR_ileum
rs116402366	5:176790807:A:G	5	176790807	0.0119	3.83e-18		yes		rs116402366	intronic	NA	4	rs116402366;rs114650010;rs62397226;rs67190252	93	RGS14	0		RP11-1026M7.2_RP11-1277A3.1_ZNF346-IT1_SUDS3P1_FAM153A_TMED9_FAM153C_SLC34A1_DDX41_UIMC1_IL7R_FAM193B_FGFR4_RAB24_RP11-1101H11.1_RGS14_CTD-2301A4.1_B4GALT7_RN7SL562P_PDLIM7_CTD-2301A4.3_MXD3_PFN3_HK3_NSD1_ZNF346_RP11-1277A3.3_CTD-2301A4.5_PRELID1_GRK6_LMAN2_PRR7-AS1_PRR7	ENSG00000249109_ENSG00000247679_ENSG00000251666_ENSG00000249129_ENSG00000170074_ENSG00000184840_ENSG00000204677_ENSG00000131183_ENSG00000183258_ENSG00000087206_ENSG00000168685_ENSG00000146067_ENSG00000160867_ENSG00000169228_ENSG00000249849_ENSG00000169220_ENSG00000239393_ENSG00000027847_ENSG00000266089_ENSG00000196923_ENSG00000240729_ENSG00000213347_ENSG00000196570_ENSG00000160883_ENSG00000165671…	eQTLGen_cis_eQTLs_NA_eQTLcatalogue/Kasela_2017_T-cell_CD8:eQTLGen_cis_eQTLs_eQTLGen_cis_eQTLs:BIOSQTL/BIOS_eQTL_geneLevel_eQTLGen_trans_eQTLs_eQTLcatalogue/BrainSeq_ge_brain:eQTLcatalogue/GENCORD_ge_fibroblast:eQTLcatalogue/HipSci_ge_iPSC:eQTLcatalogue/TwinsUK_ge_skin:DICE/T_CD4_naive:DICE/T_CD8_naive:DICE/T_CD4_TFH:DICE/T_CD4_TH1:DICE/T_CD4_TH17:DICE/T_CD4_TH2:DICE/T_CD4_memory_TREG:DICE/T_CD4_n…
rs2264750	12:121450165:C:T	12	121450165	0.0101	2.21e-13	yes	no		rs2264750	intronic	NA	2	rs2264750;rs7979473	178	C12orf43	0		HNF1A-AS1_C12orf43_AC079602.1_HNF1A_P2RX7_RP11-216P16.2_MLEC_COQ5_UNC119B_SPPL3_OASL_GCN1L1_P2RX4	ENSG00000241388_ENSG00000157895_ENSG00000272214_ENSG00000135100_ENSG00000089041_ENSG00000271769_ENSG00000110917_ENSG00000110871_ENSG00000175970_ENSG00000157837_ENSG00000135114_ENSG00000089154_ENSG00000135124	NA_eQTLcatalogue/CEDAR_monocyte_CD14:eQTLcatalogue/CEDAR_T-cell_CD4:eQTLcatalogue/CEDAR_T-cell_CD8:eQTLcatalogue/CEDAR_transverse_colon:eQTLcatalogue/Fairfax_2012_B-cell_CD19:eQTLcatalogue/Fairfax_2014_IFN24:eQTLcatalogue/Fairfax_2014_LPS24:eQTLcatalogue/Fairfax_2014_LPS2:eQTLcatalogue/Fairfax_2014_naive:eQTLcatalogue/Lepik_2017_ge_blood:eQTLcatalogue/Quach_2016_ge_monocyte_IAV:eQTLGen_cis_eQTLs:…
rs2267372	22:38598234:A:G	22	38598234	0.009	8.68e-11	yes	no		rs2267372	UTR5	NA	1	rs2267372	251	MAFF	0	yes	ANKRD54_RP3-508I15.10_CSNK1E_GCAT_NOL12_SH3BP1_MAFF_CDC42EP1_PICK1_NPTXR_GGA1_BAIAP2L2_LGALS2_RP3-449O17.1_RP5-1039K5.13_PLA2G6_H1F0_APOBEC3C_AL021977.1_SOX10_TRIOBP_TMEM184B_SLC16A8_RP1-5O6.5	ENSG00000100124_ENSG00000230912_ENSG00000213923_ENSG00000100116_ENSG00000100101_ENSG00000100092_ENSG00000185022_ENSG00000128283_ENSG00000100151_ENSG00000221890_ENSG00000100083_ENSG00000128298_ENSG00000100079_ENSG00000244627_ENSG00000233739_ENSG00000184381_ENSG00000189060_ENSG00000244509_ENSG00000256873_ENSG00000100146_ENSG00000100106_ENSG00000198792_ENSG00000100156_ENSG00000235246	eQTLcatalogue/Lepik_2017_ge_blood:eQTLGen_cis_eQTLs_GTEx/v8/Cells_EBV-transformed_lymphocytes_eQTLcatalogue/Fairfax_2014_LPS2:eQTLGen_cis_eQTLs:BIOSQTL/BIOS_eQTL_geneLevel_eQTLGen_cis_eQTLs_eQTLcatalogue/Fairfax_2014_LPS24_eQTLcatalogue/BLUEPRINT_ge_monocyte:eQTLcatalogue/GENCORD_ge_LCL:eQTLcatalogue/Kasela_2017_T-cell_CD8:eQTLcatalogue/Lepik_2017_ge_blood:eQTLcatalogue/Nedelec_2016_ge_macrophage…
rs11657044	17:59450105:C:T	17	59450105	0.0226	8.3e-64		no		rs11657044	ncRNA_intronic	NA	10	rs11657044;rs12451110;rs4968557;rs917533;rs8078820;rs11652021;rs729781;rs11868532;rs61515613;rs3785841	218	RP11-332H18.5	0		AC079005.1_RP11-264B14.1_RP11-332H18.5_RP11-15K2.2_AC005884.1_RP11-332H18.4_RP11-136H19.1_HMGN1P28_C17orf64_PPM1D_APPBP2_RN7SL448P_snoU13_BCAS3_HEATR6_KRT18P61_C17orf82_AC111155.1_RP11-3K24.1_RP11-332H18.3_RN7SL606P_Y_RNA_TBX2_METTL2A_RP11-264B14.2_TBX4	ENSG00000211515_ENSG00000267207_ENSG00000267131_ENSG00000267137_ENSG00000227694_ENSG00000267280_ENSG00000267667_ENSG00000254114_ENSG00000141371_ENSG00000170836_ENSG00000062725_ENSG00000264322_ENSG00000238799_ENSG00000141376_ENSG00000068097_ENSG00000267083_ENSG00000187013_ENSG00000224011_ENSG00000241157_ENSG00000266934_ENSG00000239932_ENSG00000252534_ENSG00000121068_ENSG00000087995_ENSG00000267449…	NA_eQTLcatalogue/GENCORD_ge_fibroblast:eQTLcatalogue/TwinsUK_ge_fat:GTEx/v8/Kidney_Cortex:GTEx/v8/Liver_DICE/T_CD4_TFH_DICE/Monocyte_non_classical:DICE/T_CD4_TH1_DICE/Monocyte_non_classical_eQTLcatalogue/Lepik_2017_ge_blood:eQTLGen_cis_eQTLs:BIOSQTL/BIOS_eQTL_geneLevel:GTEx/v8/Whole_Blood_eQTLcatalogue/Lepik_2017_ge_blood:eQTLGen_cis_eQTLs_eQTLGen_cis_eQTLs_eQTLcatalogue/TwinsUK_ge_fat_DICE/T_CD4…
rs11706370	3:49441091:A:G	3	49441091	0.0086	7.97e-10		no		rs11706370	intronic	NA	1	rs11706370	59	RHOA	0		USP4_RHOA-IT1_MON1A_RN7SL182P_MAPKAPK3_MST1_AC099668.5_UQCRC1_RHOA_CDHR4_GPX1_MIR5193_RNA5SP130_APEH_BSN-AS1_NAT6_DAG1_AMIGO3_PRKAR2A-AS1_GMPPB_BSN_HYAL3_ZMYND10_BSN-AS2_HEMK1_FAM212A_NICN1-AS1	ENSG00000114316_ENSG00000235908_ENSG00000164077_ENSG00000241461_ENSG00000114738_ENSG00000173531_ENSG00000259970_ENSG00000010256_ENSG00000067560_ENSG00000187492_ENSG00000233276_ENSG00000263506_ENSG00000201301_ENSG00000164062_ENSG00000235120_ENSG00000243477_ENSG00000173402_ENSG00000176020_ENSG00000224424_ENSG00000173540_ENSG00000164061_ENSG00000186792_ENSG00000004838_ENSG00000226913_ENSG00000114735…	eQTLcatalogue/CEDAR_monocyte_CD14:eQTLcatalogue/CEDAR_neutrophil_CD15:eQTLcatalogue/CEDAR_T-cell_CD4:eQTLcatalogue/Fairfax_2014_IFN24:eQTLcatalogue/Fairfax_2014_LPS24:eQTLcatalogue/Fairfax_2014_naive:eQTLcatalogue/Quach_2016_ge_monocyte_IAV:eQTLcatalogue/Quach_2016_ge_monocyte_LPS:eQTLcatalogue/Quach_2016_ge_monocyte_naive:eQTLcatalogue/Quach_2016_ge_monocyte_Pam3CSK4:eQTLcatalogue/Quach_2016_ge_…
rs2300127	12:315449:C:T	12	315449	0.0085	1.33e-09	yes	no		rs2300127	intronic	NA	1	rs2300127	167	SLC6A12	0		IQSEC3_RP11-283I3.2_RP11-283I3.1_RP11-283I3.6_KDM5A_RP11-283I3.4_RNU4ATAC16P_SLC6A13_SLC6A12_CCDC77_RP11-598F7.3_RP11-598F7.4_B4GALNT3_RP11-218M22.1	ENSG00000120645_ENSG00000256577_ENSG00000255671_ENSG00000261799_ENSG00000073614_ENSG00000255746_ENSG00000221439_ENSG00000010379_ENSG00000111181_ENSG00000120647_ENSG00000256948_ENSG00000249695_ENSG00000139044_ENSG00000177406	DICE/T_CD4_naive_TREG:eQTLGen_cis_eQTLs:BIOSQTL/BIOS_eQTL_geneLevel_eQTLcatalogue/TwinsUK_ge_skin:BIOSQTL/BIOS_eQTL_geneLevel_NA_eQTLcatalogue/BLUEPRINT_ge_monocyte:eQTLcatalogue/BLUEPRINT_ge_neutrophil:eQTLcatalogue/BLUEPRINT_ge_T-cell:eQTLcatalogue/Lepik_2017_ge_blood:eQTLcatalogue/TwinsUK_ge_LCL:eQTLGen_cis_eQTLs:BIOSQTL/BIOS_eQTL_geneLevel:GTEx/v8/Whole_Blood_eQTLcatalogue/BLUEPRINT_ge_monocy…
rs2337143	18:46482070:A:G	18	46482070	0.0079	2.51e-08	yes	no		rs2337143	intergenic	NA	1	rs2337143	227	SMAD7_RP11-1058N17.1	4989_7251	yes (SMAD7)	RP11-15F12.1_RP11-1058N17.1_RP11-484L8.1_SMAD7	ENSG00000264269_ENSG00000266905_ENSG00000267764_ENSG00000101665	eQTLcatalogue/Fairfax_2014_naive_NA_eQTLGen_cis_eQTLs_eQTLcatalogue/TwinsUK_ge_skin:eQTLGen_cis_eQTLs
rs2365286	7:156258179:A:G	7	156258179	0.0113	1.56e-16	yes	no		rs2365286	intergenic	NA	7	rs2365286;rs1881008;rs2177556;rs73498427;rs118063067;rs7795670;rs6967289	124	AC073133.1_LINC01006	19897_6711		AC073133.1_RNF32_C7orf13_LINC01006	ENSG00000233878_ENSG00000105982_ENSG00000244291_ENSG00000182648	NA_BIOSQTL/BIOS_eQTL_geneLevel_eQTLGen_cis_eQTLs:BIOSQTL/BIOS_eQTL_geneLevel
rs11753995	6:160575366:A:G	6	160575366	0.0097	3.3e-12	yes	yes		rs11753995	intronic	NA	4	rs11753995;rs2297374;rs456598;rs650284	108	SLC22A1	0		TCP1_RP1-81D8.4_RP1-276N6.2_SLC22A2_SLC22A3_LPA_SOD2_MRPL18_RP11-317M22.1_LPAL2_RP3-393E18.2_SLC22A1_WTAP_RP11-288H12.3_RP11-288H12.4	ENSG00000120438_ENSG00000243831_ENSG00000230234_ENSG00000112499_ENSG00000146477_ENSG00000198670_ENSG00000112096_ENSG00000112110_ENSG00000216516_ENSG00000213071_ENSG00000237927_ENSG00000175003_ENSG00000146457_ENSG00000213073_ENSG00000270949	eQTLGen_cis_eQTLs_BIOSQTL/BIOS_eQTL_geneLevel_eQTLcatalogue/van_de_Bunt_2015_ge_pancreatic_islet_NA_eQTLcatalogue/TwinsUK_ge_skin:DICE/T_CD4_TH1_17:eQTLGen_cis_eQTLs:BIOSQTL/BIOS_eQTL_geneLevel:GTEx/v8/Liver_GTEx/v8/Liver_DICE/NK:eQTLGen_cis_eQTLs_DICE/T_CD4_TH1_17:eQTLGen_cis_eQTLs:BIOSQTL/BIOS_eQTL_geneLevel_eQTLcatalogue/BLUEPRINT_ge_monocyte:eQTLcatalogue/BLUEPRINT_ge_neutrophil:eQTLcatalogue…
rs2453531	15:45779810:A:G	15	45779810	0.0095	6.79e-12	yes	no		rs2453531	exonic	synonymous SNV	11	rs2453531;rs950027;rs12907319;rs56010797;rs12909221;rs2670806;rs677413;rs34378704;rs1706803;rs148372427;rs1145085	189	SLC30A4	0		RNU7-5P_C15orf48_RP11-96O20.4_SLC30A4_DUOXA2_CTD-2651B20.5_BLOC1S6_RNU6-953P_CTD-2651B20.2_SPATA5L1_EIF3J-AS1_Y_RNA_SNORA41_DUOXA1_RP11-519G16.3_SNORA11_DUOX1_snoU13_RP11-96O20.2_DPPA5P2_RP11-616K22.2_RP11-519G16.2_SORD_SLC28A2_CTD-2651B20.3_GATM_RP11-109D20.2_CTD-2651B20.4_SPG11_CTD-2651B20.6_CTD-2651B20.7_CTD-2008A1.1_SHF_TRIM69_HMGN2P46_DUOX2_CTD-2008A1.2_RP11-718O11.1_CTD-2651B20.1_MIR147B_RP…	ENSG00000252285_ENSG00000166920_ENSG00000260170_ENSG00000104154_ENSG00000140274_ENSG00000235390_ENSG00000104164_ENSG00000238941_ENSG00000259338_ENSG00000171763_ENSG00000179523_ENSG00000200419_ENSG00000207516_ENSG00000140254_ENSG00000259354_ENSG00000261709_ENSG00000137857_ENSG00000238583_ENSG00000259681_ENSG00000259427_ENSG00000259499_ENSG00000259519_ENSG00000140263_ENSG00000137860_ENSG00000259520…	NA_eQTLcatalogue/BLUEPRINT_ge_neutrophil:eQTLcatalogue/Fairfax_2014_LPS24:eQTLcatalogue/GENCORD_ge_fibroblast:eQTLcatalogue/Naranbhai_2015_neutrophil_CD16:eQTLcatalogue/Nedelec_2016_ge_macrophage_Salmonella:eQTLcatalogue/Quach_2016_ge_monocyte_IAV:eQTLcatalogue/Quach_2016_ge_monocyte_naive:eQTLcatalogue/Quach_2016_ge_monocyte_Pam3CSK4:eQTLcatalogue/Quach_2016_ge_monocyte_R848:BIOSQTL/BIOS_eQTL_ge…
rs11794652	9:133496402:A:G	9	133496402	0.008	1.32e-08		no		rs11794652	intronic	NA	1	rs11794652	137	FUBP3	0		FUBP3	ENSG00000107164	eQTLcatalogue/BLUEPRINT_ge_T-cell:DICE/B_cell_naive
rs118156848	16:20407525:C:T	16	20407525	0.0079	1.77e-08	yes	yes		rs118156848	intronic	NA	1	rs118156848	200	PDILT	0		ACSM5_PDILT_GP2_CTA-363E6.2_THUMPD1_RP11-429K17.1_ACSM3_ACSM2A_UMOD	ENSG00000183549_ENSG00000169340_ENSG00000169347_ENSG00000259925_ENSG00000066654_ENSG00000263237_ENSG00000005187_ENSG00000183747_ENSG00000169344	NA_DICE/NK_DICE/Monocyte_classical_eQTLGen_cis_eQTLs
rs118190679	16:20369797:C:T	16	20369797	0.0082	4.65e-09	yes	yes		rs118190679	downstream	NA	3	rs118190679;rs11864909;rs7198000	200	PDILT	0		ACSM5_PDILT_GP2_CTA-363E6.2_THUMPD1_RP11-429K17.1_ACSM3_ACSM2A_UMOD	ENSG00000183549_ENSG00000169340_ENSG00000169347_ENSG00000259925_ENSG00000066654_ENSG00000263237_ENSG00000005187_ENSG00000183747_ENSG00000169344	NA_DICE/NK_DICE/Monocyte_classical_eQTLGen_cis_eQTLs
rs11919484	3:186432839:G:T	3	186432839	0.0084	2.5e-09	yes	yes (lead)		rs11919484	intergenic	NA	1	rs11919484	72	RP11-573D15.8_RP11-795A2.3	2199_6476		RP11-573D15.8_RFC4_RP11-795A2.3	ENSG00000197099_ENSG00000163918_ENSG00000226724	NA_eQTLGen_cis_eQTLs
rs11951093	5:39421736:A:G	5	39421736	0.0207	1.59e-53	yes	yes (lead)		rs11951093	intronic	NA	11	rs11951093;rs13179493;rs10077761;rs10461725;rs11740241;rs35082787;rs7704942;rs75459462;rs6882168;rs3914167;rs3849769	85	DAB2	0		PTGER4_RNU1-150P_OSMR_PRKAA1_LINC00603_C9_AC108105.1_KRT18P56_DAB2_GCSHP1_LINC00604_CARD6_C7_INTS6P1_SNORA63_MROH2B_CTD-2078B5.2_SNORA57_CCDC11P1_TTC33_RNU7-161P_SNORD72_PLCXD3_C6_RPL37	ENSG00000171522_ENSG00000199361_ENSG00000145623_ENSG00000132356_ENSG00000250048_ENSG00000113600_ENSG00000265615_ENSG00000249668_ENSG00000153071_ENSG00000248651_ENSG00000250585_ENSG00000132357_ENSG00000112936_ENSG00000250492_ENSG00000199552_ENSG00000171495_ENSG00000271334_ENSG00000212567_ENSG00000251515_ENSG00000113638_ENSG00000253098_ENSG00000212296_ENSG00000182836_ENSG00000039537_ENSG00000145592	eQTLcatalogue/CEDAR_ileum:eQTLcatalogue/CEDAR_monocyte_CD14:eQTLcatalogue/CEDAR_neutrophil_CD15:eQTLcatalogue/Fairfax_2014_naive:eQTLcatalogue/GEUVADIS_ge_LCL:eQTLcatalogue/Kasela_2017_T-cell_CD8:eQTLcatalogue/Quach_2016_ge_monocyte_LPS:eQTLcatalogue/Quach_2016_ge_monocyte_naive:eQTLcatalogue/Quach_2016_ge_monocyte_Pam3CSK4:eQTLcatalogue/TwinsUK_ge_LCL:DICE/T_CD4_naive:DICE/T_CD8_naive:eQTLGen_ci…
rs11957406	5:40683567:A:G	5	40683567	0.0083	3.95e-09		no		rs11957406	intronic	NA	2	rs11957406;rs29740	85	PTGER4	0		PTGER4_RNU1-150P_OSMR_PRKAA1_LINC00603_C9_AC108105.1_KRT18P56_DAB2_GCSHP1_LINC00604_CARD6_C7_INTS6P1_SNORA63_MROH2B_CTD-2078B5.2_SNORA57_CCDC11P1_TTC33_RNU7-161P_SNORD72_PLCXD3_C6_RPL37	ENSG00000171522_ENSG00000199361_ENSG00000145623_ENSG00000132356_ENSG00000250048_ENSG00000113600_ENSG00000265615_ENSG00000249668_ENSG00000153071_ENSG00000248651_ENSG00000250585_ENSG00000132357_ENSG00000112936_ENSG00000250492_ENSG00000199552_ENSG00000171495_ENSG00000271334_ENSG00000212567_ENSG00000251515_ENSG00000113638_ENSG00000253098_ENSG00000212296_ENSG00000182836_ENSG00000039537_ENSG00000145592	eQTLcatalogue/CEDAR_ileum:eQTLcatalogue/CEDAR_monocyte_CD14:eQTLcatalogue/CEDAR_neutrophil_CD15:eQTLcatalogue/Fairfax_2014_naive:eQTLcatalogue/GEUVADIS_ge_LCL:eQTLcatalogue/Kasela_2017_T-cell_CD8:eQTLcatalogue/Quach_2016_ge_monocyte_LPS:eQTLcatalogue/Quach_2016_ge_monocyte_naive:eQTLcatalogue/Quach_2016_ge_monocyte_Pam3CSK4:eQTLcatalogue/TwinsUK_ge_LCL:DICE/T_CD4_naive:DICE/T_CD8_naive:eQTLGen_ci…
rs2577134	1:220224321:C:T	1	220224321	0.0078	3.31e-08	yes	no		rs2577134	intergenic	NA	1	rs2577134	23	BPNT1_EPRS	6503_4321		RAB3GAP2_BPNT1_snoU13_EPRS_SLC30A10_U3	ENSG00000118873_ENSG00000162813_ENSG00000238798_ENSG00000136628_ENSG00000196660_ENSG00000221673	eQTLcatalogue/BLUEPRINT_ge_neutrophil:eQTLcatalogue/TwinsUK_ge_LCL:eQTLGen_cis_eQTLs:BIOSQTL/BIOS_eQTL_geneLevel_eQTLGen_cis_eQTLs_NA_eQTLcatalogue/Alasoo_2018_ge_macrophage_IFNg_Salmonella:eQTLcatalogue/CEDAR_B-cell_CD19:eQTLcatalogue/Fairfax_2012_B-cell_CD19:DICE/T_CD4_TH17:eQTLGen_cis_eQTLs:GTEx/v8/Whole_Blood
rs12050778	15:76126371:A:C	15	76126371	0.0096	3.86e-12	yes	yes		rs12050778	intergenic	NA	6	rs12050778;rs4886747;rs12905847;rs8041626;rs4886746;rs77988044	196	UBE2Q2_SNORD112	9251_16867		RCN2_SCAPER_RN7SKP217_CTD-2323K18.3_RP11-797A18.4_PTPN9_PSTPIP1_RP11-10O17.1_RP11-817O13.8_MIR3713_MIR631_FAM219B_CTD-2026K11.2_RP11-685G9.2_SIN3A_SNX33_RP11-817O13.6_MPI_RP11-24M17.5_UBL7_AC105036.1_CSPG4_DNM1P34_CTD-2323K18.1_RN7SL319P_MAN2C1_FBXO22_RP11-69H7.2_RPL13P4_CTD-2323K18.2_RP11-685G9.4_CTD-2026K11.3_ETFA_SNUPN_AC113208.1_C15orf39_RP11-24M17.4_ULK3_SEMA7A_IMP3_AC105020.1_STOML1_RP11-79…	ENSG00000117906_ENSG00000140386_ENSG00000201510_ENSG00000260165_ENSG00000260787_ENSG00000169410_ENSG00000140368_ENSG00000260103_ENSG00000260274_ENSG00000266449_ENSG00000207636_ENSG00000178761_ENSG00000260206_ENSG00000259514_ENSG00000169375_ENSG00000173548_ENSG00000260591_ENSG00000178802_ENSG00000187812_ENSG00000138629_ENSG00000203473_ENSG00000173546_ENSG00000260357_ENSG00000260269_ENSG00000241807…	eQTLGen_cis_eQTLs_eQTLcatalogue/CEDAR_neutrophil_CD15:eQTLcatalogue/Fairfax_2012_B-cell_CD19:eQTLcatalogue/Fairfax_2014_LPS24:eQTLcatalogue/Fairfax_2014_naive:eQTLcatalogue/GENCORD_ge_T-cell:eQTLcatalogue/GEUVADIS_ge_LCL:eQTLcatalogue/Kasela_2017_T-cell_CD4:eQTLcatalogue/Kasela_2017_T-cell_CD8:eQTLcatalogue/Lepik_2017_ge_blood:eQTLcatalogue/Naranbhai_2015_neutrophil_CD16:eQTLcatalogue/Quach_2016_…
rs2634675	12:48740855:A:G	12	48740855	0.0098	1.41e-12	yes	no		rs2634675	intronic	NA	1	rs2634675	172	ZNF641	0	yes	OR8T1P_KANSL2_C12orf54_TMEM106C_PFKM_VDR_RP11-370I10.2_ZNF641_RPAP3_OR5BT1P_RP11-89H19.1_RP11-370I10.6_RP1-228P16.1_H1FNT_OR5BK1P_OR10AD1_C12orf68_ASB8_AC024257.1_DKFZP779L1853_RP11-370I10.4	ENSG00000226413_ENSG00000139620_ENSG00000177627_ENSG00000134291_ENSG00000152556_ENSG00000111424_ENSG00000258234_ENSG00000167528_ENSG00000005175_ENSG00000258024_ENSG00000205537_ENSG00000257735_ENSG00000240399_ENSG00000187166_ENSG00000257763_ENSG00000172640_ENSG00000177875_ENSG00000177981_ENSG00000269282_ENSG00000269514_ENSG00000258273	BIOSQTL/BIOS_eQTL_geneLevel_eQTLGen_cis_eQTLs_eQTLGen_cis_eQTLs:BIOSQTL/BIOS_eQTL_geneLevel_eQTLcatalogue/Fairfax_2014_naive:DICE/T_CD4_memory_TREG:eQTLGen_cis_eQTLs:BIOSQTL/BIOS_eQTL_geneLevel_eQTLcatalogue/Alasoo_2018_ge_macrophage_IFNg_Salmonella:eQTLcatalogue/BLUEPRINT_ge_monocyte:eQTLcatalogue/BLUEPRINT_ge_neutrophil:eQTLcatalogue/CEDAR_neutrophil_CD15:eQTLcatalogue/Fairfax_2014_IFN24:eQTLca…
rs12163971	5:132226669:A:C	5	132226669	0.0096	5e-12	yes	yes (lead)		rs12163971	intronic	NA	2	rs12163971;rs7712181	91	AFF4	0		AC010240.3_UQCRQ_AC004775.5_Y_RNA_AC010240.2_AFF4_ZCCHC10_CTC-350I8.1_SEPT8_ATP6V0E1P1_RNA5SP192_GDF9_SOWAHA_RP11-485M7.3	ENSG00000229738_ENSG00000164405_ENSG00000272203_ENSG00000199677_ENSG00000202417_ENSG00000235253_ENSG00000072364_ENSG00000155329_ENSG00000272023_ENSG00000164402_ENSG00000225364_ENSG00000201274_ENSG00000164404_ENSG00000198944_ENSG00000251616	NA_eQTLcatalogue/BLUEPRINT_ge_neutrophil:eQTLGen_cis_eQTLs:BIOSQTL/BIOS_eQTL_geneLevel:GTEx/v8/Liver_eQTLcatalogue/BLUEPRINT_ge_T-cell:eQTLGen_cis_eQTLs:BIOSQTL/BIOS_eQTL_geneLevel:GTEx/v8/Whole_Blood_eQTLcatalogue/BrainSeq_ge_brain
rs12207180	6:160633107:A:T	6	160633107	0.0212	5.86e-56	yes	yes (lead)		rs12207180	intergenic	NA	8	rs12207180;rs7756836;rs3127590;rs2481031;rs146184004;rs3120137;rs74617384;rs791198	108	NA_SLC22A2	NA_4687		TCP1_RP1-81D8.4_RP1-276N6.2_SLC22A2_SLC22A3_LPA_SOD2_MRPL18_RP11-317M22.1_LPAL2_RP3-393E18.2_SLC22A1_WTAP_RP11-288H12.3_RP11-288H12.4	ENSG00000120438_ENSG00000243831_ENSG00000230234_ENSG00000112499_ENSG00000146477_ENSG00000198670_ENSG00000112096_ENSG00000112110_ENSG00000216516_ENSG00000213071_ENSG00000237927_ENSG00000175003_ENSG00000146457_ENSG00000213073_ENSG00000270949	eQTLGen_cis_eQTLs_BIOSQTL/BIOS_eQTL_geneLevel_eQTLcatalogue/van_de_Bunt_2015_ge_pancreatic_islet_NA_eQTLcatalogue/TwinsUK_ge_skin:DICE/T_CD4_TH1_17:eQTLGen_cis_eQTLs:BIOSQTL/BIOS_eQTL_geneLevel:GTEx/v8/Liver_GTEx/v8/Liver_DICE/NK:eQTLGen_cis_eQTLs_DICE/T_CD4_TH1_17:eQTLGen_cis_eQTLs:BIOSQTL/BIOS_eQTL_geneLevel_eQTLcatalogue/BLUEPRINT_ge_monocyte:eQTLcatalogue/BLUEPRINT_ge_neutrophil:eQTLcatalogue…
rs12214769	6:51435576:C:T	6	51435576	0.0084	2e-09		no		rs12214769	intergenic	NA	4	rs12214769;rs12212034;rs2478873;rs9367432	99	RP3-335N17.2_RP11-793K1.1	28945_33235		RPS17P5_RP3-437C15.2_RP11-793K1.1_RP3-335N17.2_RP4-753D5.3_SNORD66_PAQR8_FTH1P5_TFAP2B_PKHD1_RP3-437C15.1	ENSG00000060303_ENSG00000270306_ENSG00000214641_ENSG00000228689_ENSG00000216913_ENSG00000212532_ENSG00000170915_ENSG00000230204_ENSG00000008196_ENSG00000170927_ENSG00000232702	NA_eQTLGen_cis_eQTLs
rs12328794	2:169961897:C:T	2	169961897	0.0081	6.7e-09		no		rs12328794	intergenic	NA	1	rs12328794	45	AC007556.3_UBE2V1P6	4177_9808		PHOSPHO2_ABCB11_METTL5_AC007556.3_UBE2V1P6_LRP2	ENSG00000144362_ENSG00000073734_ENSG00000138382_ENSG00000235321_ENSG00000235995_ENSG00000081479	eQTLGen_cis_eQTLs_BIOSQTL/BIOS_eQTL_geneLevel_DICE/T_CD4_memory_TREG_eQTLcatalogue/BLUEPRINT_ge_neutrophil:BIOSQTL/BIOS_eQTL_geneLevel:GTEx/v8/Whole_Blood_NA
rs12361687	11:9890052:A:G	11	9890052	0.0078	2.76e-08	yes	yes (lead)		rs12361687	ncRNA_intronic	NA	2	rs12361687;rs75248620	155	RP11-1H15.2	0		SBF2-AS1_SBF2_TMEM41B_AKIP1_RNU7-28P_RP11-1H15.2_RP11-351I24.1_ZNF143	ENSG00000246273_ENSG00000133812_ENSG00000166471_ENSG00000166452_ENSG00000252568_ENSG00000255476_ENSG00000254554_ENSG00000166478	BIOSQTL/BIOS_eQTL_geneLevel_eQTLcatalogue/GEUVADIS_ge_LCL:eQTLGen_cis_eQTLs:BIOSQTL/BIOS_eQTL_geneLevel_eQTLGen_cis_eQTLs_NA_eQTLGen_cis_eQTLs:GTEx/v8/Whole_Blood
rs12417556	11:111223445:A:G	11	111223445	0.0106	1.23e-14		no		rs12417556	UTR3	NA	3	rs12417556;rs11213876;rs11213916	163	POU2AF1	0		RP11-794P6.3_RP11-794P6.2_PPP2R1B_POU2AF1_SIK2_RP11-794P6.1_BTG4_DIXDC1_C11orf1_MIR4491_RNU2-60P_COLCA1_C11orf53_COLCA2	ENSG00000255208_ENSG00000255093_ENSG00000137713_ENSG00000110777_ENSG00000170145_ENSG00000255428_ENSG00000137707_ENSG00000150764_ENSG00000137720_ENSG00000264032_ENSG00000253099_ENSG00000196167_ENSG00000150750_ENSG00000214290	NA_eQTLGen_cis_eQTLs_eQTLcatalogue/TwinsUK_ge_LCL:BIOSQTL/BIOS_eQTL_geneLevel_eQTLcatalogue/CEDAR_transverse_colon:eQTLcatalogue/Fairfax_2012_B-cell_CD19:eQTLcatalogue/TwinsUK_ge_fat:eQTLcatalogue/TwinsUK_ge_LCL:eQTLcatalogue/TwinsUK_ge_skin:eQTLGen_cis_eQTLs:BIOSQTL/BIOS_eQTL_geneLevel:GTEx/v8/Cells_EBV-transformed_lymphocytes_BIOSQTL/BIOS_eQTL_geneLevel_eQTLcatalogue/CEDAR_transverse_colon:eQTL…
rs1242478	17:17357689:G:T	17	17357689	0.0099	1.03e-12		yes		rs1242478	intergenic	NA	4	rs1242478;rs1242515;rs1242483;rs906407	211	TSEN15P1_AC073621.2	2052_30671		USP32P1_RP11-45M22.3_RP11-45M22.4_COPS3_MED9_TSEN15P1_RNU6-468P_SHMT1_AC122129.1_PLD6_KRT17P1_PEMT_RNU6-767P_RAI1_SMCR2_RP1-178F10.3_FLII_LRRC48_SRP68P1_GID4_RN7SL775P_RASD1_FLCN_MIEF2_RP11-524F11.2_MPRIP_KRT17P2_MPRIP-AS1_RP11-45M22.5_LLGL1_RNASEH1P2_TOP3A_DRG2_ZNF624_RP11-524F11.1_Y_RNA_PIGL_ALKBH5_SMCR8_ATPAF2_TOM1L2	ENSG00000188933_ENSG00000263624_ENSG00000264187_ENSG00000141030_ENSG00000141026_ENSG00000230865_ENSG00000206730_ENSG00000176974_ENSG00000197815_ENSG00000179598_ENSG00000131885_ENSG00000133027_ENSG00000206859_ENSG00000108557_ENSG00000223979_ENSG00000267350_ENSG00000177731_ENSG00000171962_ENSG00000266129_ENSG00000141034_ENSG00000243370_ENSG00000108551_ENSG00000154803_ENSG00000177427_ENSG00000264666…	eQTLGen_cis_eQTLs_BIOSQTL/BIOS_eQTL_geneLevel_eQTLcatalogue/CEDAR_monocyte_CD14:eQTLcatalogue/CEDAR_neutrophil_CD15:eQTLcatalogue/Fairfax_2014_naive:eQTLcatalogue/Lepik_2017_ge_blood:eQTLGen_cis_eQTLs:BIOSQTL/BIOS_eQTL_geneLevel:GTEx/v8/Whole_Blood_DICE/T_CD4_TFH:eQTLGen_cis_eQTLs:BIOSQTL/BIOS_eQTL_geneLevel:GTEx/v8/Whole_Blood_NA_eQTLcatalogue/TwinsUK_ge_fat:DICE/T_CD4_TH1_17_eQTLcatalogue/CEDAR…
rs2755253	1:67470843:C:T	1	67470843	0.0116	2.27e-17	yes	no		rs2755253	intronic	NA	5	rs2755253;rs2815377;rs2208576;rs1925407;rs4553158	9	SLC35D1	0		IL23R_MIER1_ECHDC2_WDR78	ENSG00000162594_ENSG00000198160_ENSG00000121310_ENSG00000152763	eQTLGen_cis_eQTLs_eQTLcatalogue/CEDAR_monocyte_CD14:eQTLcatalogue/CEDAR_neutrophil_CD15:eQTLcatalogue/CEDAR_T-cell_CD4:eQTLcatalogue/CEDAR_T-cell_CD8:eQTLcatalogue/Fairfax_2012_B-cell_CD19:eQTLcatalogue/Fairfax_2014_naive:eQTLcatalogue/GENCORD_ge_T-cell:eQTLcatalogue/GEUVADIS_ge_LCL:eQTLcatalogue/Kasela_2017_T-cell_CD4:eQTLcatalogue/Quach_2016_ge_monocyte_LPS:eQTLcatalogue/Quach_2016_ge_monocyte_…
rs283562	6:51061395:G:T	6	51061395	0.0111	6.46e-16	yes	no		rs283562	intergenic	NA	11	rs283562;rs1886571;rs4132395;rs2263340;rs1988671;rs16880869;rs4711966;rs9357680;rs11758119;rs9395656;rs1925216	99	RP3-437C15.2_FTH1P5	188685_180426		RPS17P5_RP3-437C15.2_RP11-793K1.1_RP3-335N17.2_RP4-753D5.3_SNORD66_PAQR8_FTH1P5_TFAP2B_PKHD1_RP3-437C15.1	ENSG00000060303_ENSG00000270306_ENSG00000214641_ENSG00000228689_ENSG00000216913_ENSG00000212532_ENSG00000170915_ENSG00000230204_ENSG00000008196_ENSG00000170927_ENSG00000232702	NA_eQTLGen_cis_eQTLs
rs12480880	20:52738743:C:T	20	52738743	0.008	1.51e-08	yes	yes		rs12480880	intergenic	NA	3	rs12480880;rs6022967;rs2762917	241	CYP24A1_BCAS1	31245_51439		BCAS1_CYP24A1_MIR4756	ENSG00000064787_ENSG00000019186_ENSG00000265595	eQTLcatalogue/Kasela_2017_T-cell_CD4:DICE/B_cell_naive:eQTLGen_cis_eQTLs_DICE/T_CD4_TFH:DICE/T_CD4_TH17:DICE/T_CD4_TH2:DICE/T_CD4_memory_TREG:eQTLGen_cis_eQTLs:BIOSQTL/BIOS_eQTL_geneLevel_NA
rs12544992	8:8661681:C:G	8	8661681	0.0117	1.12e-17		yes		rs12544992	intronic	NA	67	rs12544992;rs3958877;rs5023278;rs1821007;rs399123;rs878504;rs11780774;rs7005133;rs4841103;rs330927;rs19334;rs365309;rs12547955;rs4841106;rs7011751;rs1053036;rs2929292;rs2929308;rs330037;rs10102807;rs2126266;rs719409;rs17658270;rs330072;rs405001;rs427731;rs7012814;rs9650618;rs61198364;rs4840410;rs6995615;rs9693857;rs7009845;rs74567459;rs13267391;rs10109026;rs7827369;rs2955587;rs11776397;rs872137;r…	125	MFHAS1	0		RP11-62H7.2_RNU6-729P_ERI1_AF131215.9_AF131215.2_OR7E160P_AF131215.5_RP11-211C9.1_RP1L1_RP11-1236K1.11_RNU6-682P_RP11-62H7.3_SNORA70_SNORD112_RP11-177H2.2_XKR6_AF131215.6_TDH_AF131216.5_C8orf12_AC087269.1_AF131215.1_MFHAS1_LINC00529_RPL19P13_PINX1_MTMR9_AC023385.1_RP11-212F11.1_RP11-981G7.1_RP11-981G7.2_FDFT1_RP11-297N6.4_AF131215.4_RP11-589N15.2_AF131215.8_OR7E161P_DEFB136_CTC-493P15.2_DEFB134_R…	ENSG00000233609_ENSG00000207128_ENSG00000104626_ENSG00000269918_ENSG00000255310_ENSG00000254817_ENSG00000215346_ENSG00000254367_ENSG00000183638_ENSG00000254700_ENSG00000200713_ENSG00000270966_ENSG00000207244_ENSG00000252565_ENSG00000253695_ENSG00000171044_ENSG00000254839_ENSG00000154316_ENSG00000255020_ENSG00000184608_ENSG00000176305_ENSG00000231965_ENSG00000147324_ENSG00000236827_ENSG00000239315…	DICE/T_CD4_naive:DICE/T_CD4_TFH:DICE/T_CD4_TH17:DICE/T_CD4_TH1_17:DICE/T_CD4_TH2:DICE/T_CD4_memory_TREG:DICE/T_CD4_naive_TREG:eQTLGen_cis_eQTLs:BIOSQTL/BIOS_eQTL_geneLevel:GTEx/v8/Whole_Blood:GTEx/v8/Kidney_Cortex:GTEx/v8/Liver_NA_eQTLcatalogue/BLUEPRINT_ge_monocyte:eQTLcatalogue/BLUEPRINT_ge_neutrophil:eQTLcatalogue/CEDAR_monocyte_CD14:eQTLcatalogue/Fairfax_2012_B-cell_CD19:eQTLcatalogue/Fairfax…
rs1258179	10:50957514:A:G	10	50957514	0.0078	2.69e-08		no		rs1258179	intronic	NA	1	rs1258179	141	OGDHL	0		C10orf53_C10orf128_RP11-507K13.4_CHAT_OGDHL_PARG_LINC00843_RP11-507K13.6_AGAP6_TIMM23B	ENSG00000178645_ENSG00000204161_ENSG00000226389_ENSG00000070748_ENSG00000197444_ENSG00000227345_ENSG00000178440_ENSG00000229870_ENSG00000204149_ENSG00000204152	NA_eQTLGen_cis_eQTLs_eQTLcatalogue/TwinsUK_ge_LCL:DICE/T_CD8_naive:DICE/Monocyte_classical:DICE/T_CD4_TFH:DICE/T_CD4_TH1:DICE/T_CD4_naive_TREG:eQTLGen_cis_eQTLs:BIOSQTL/BIOS_eQTL_geneLevel_DICE/T_CD4_TH1_17_eQTLcatalogue/BLUEPRINT_ge_T-cell:DICE/T_CD8_naive:DICE/Monocyte_non_classical:DICE/NK:eQTLGen_cis_eQTLs:GTEx/v8/Whole_Blood_eQTLcatalogue/BLUEPRINT_ge_monocyte:eQTLcatalogue/BLUEPRINT_ge_T-ce…
rs12597487	16:53191470:C:T	16	53191470	0.0102	1.93e-13	yes	yes		rs12597487	intronic	NA	2	rs12597487;rs62048015	203	CHD9	0		Y_RNA_RP11-44F14.2_RP11-44F14.8_RP11-454F8.2_RNA5SP427_CHD9_RP11-295M3.2_RP11-44F14.4_AKTIP_snoU13	ENSG00000212582_ENSG00000261804_ENSG00000262714_ENSG00000261056_ENSG00000202193_ENSG00000177200_ENSG00000261291_ENSG00000259962_ENSG00000166971_ENSG00000238645	NA_eQTLGen_cis_eQTLs_eQTLGen_cis_eQTLs:BIOSQTL/BIOS_eQTL_geneLevel_eQTLcatalogue/BLUEPRINT_ge_monocyte:eQTLcatalogue/BLUEPRINT_ge_neutrophil:eQTLcatalogue/Fairfax_2014_IFN24:eQTLcatalogue/Fairfax_2014_naive:eQTLcatalogue/HipSci_ge_iPSC:eQTLGen_cis_eQTLs:BIOSQTL/BIOS_eQTL_geneLevel:GTEx/v8/Whole_Blood_eQTLcatalogue/GEUVADIS_ge_LCL
rs2844465	6:31601022:C:T	6	31601022	0.0082	4.58e-09	yes	no		rs2844465			9	rs2844465;rs707939;rs2471980;rs622076;rs169504;rs377763;rs3129945;rs2507957;rs3130623	95	PRRC2A	0		HIST1H4J_HMGN4_ABT1_HLA-DQB1_MICA_HIST1H2AM_LINC01149_HIST1H2BO_XXbac-BPG16N22.5_HIST1H4K_HLA-DQA1_RNF5_VN1R14P_HCP5_HLA-DRB1_PSMB9_HIST1H4PS1_HLA-DRB6_HIST1H2AJ_RP11-457M11.2_DAXX_HIST1H2BM_BTN2A3P_HIST1H2AL_USP8P1_XXbac-BPG181B23.6_HIST1H4L_ZNF204P_NFKBIL1_HIST1H1A_HIST1H3A_HLA-DQB1-AS1_HIST1H4B_RPLP2P1_XXbac-BPG299F13.15_HIST1H2AK_HLA-C_HIST1H2BPS2_HIST1H1B_U91328.19_U91328.22_HIST1H1PS2_HIST1…	ENSG00000197238_ENSG00000182952_ENSG00000146109_ENSG00000179344_ENSG00000204520_ENSG00000233224_ENSG00000230174_ENSG00000196331_ENSG00000256851_ENSG00000197914_ENSG00000196735_ENSG00000204308_ENSG00000218346_ENSG00000206337_ENSG00000196126_ENSG00000240065_ENSG00000217862_ENSG00000229391_ENSG00000182611_ENSG00000233631_ENSG00000204209_ENSG00000196374_ENSG00000124549_ENSG00000198374_ENSG00000214892…	BIOSQTL/BIOS_eQTL_geneLevel_eQTLGen_cis_eQTLs:BIOSQTL/BIOS_eQTL_geneLevel:GTEx/v8/Whole_Blood_eQTLcatalogue/Fairfax_2014_IFN24:eQTLcatalogue/Fairfax_2014_LPS24:eQTLGen_cis_eQTLs:BIOSQTL/BIOS_eQTL_geneLevel:GTEx/v8/Whole_Blood_eQTLcatalogue/Alasoo_2018_ge_macrophage_naive:eQTLcatalogue/BLUEPRINT_ge_monocyte:eQTLcatalogue/BrainSeq_ge_brain:eQTLcatalogue/Fairfax_2012_B-cell_CD19:eQTLcatalogue/Fairfa…
rs12651108	4:77411996:C:T	4	77411996	0.0094	1.32e-11	yes	yes		rs12651108	intronic	NA	3	rs12651108;rs6839401;rs6831423	78	SHROOM3	0		RP11-356M17.1_NAAA_SDAD1_FAM47E_G3BP2_ART3_RP11-688H10.1_CCDC158_NUP54_RNU6-1000P_RNU6-145P_AC112249.1_RCHY1_SHROOM3_SNORD50_USO1_SCARB2_SNX5P1_FAM47E-STBD1	ENSG00000240426_ENSG00000138744_ENSG00000198301_ENSG00000189157_ENSG00000138757_ENSG00000156219_ENSG00000249278_ENSG00000163749_ENSG00000138750_ENSG00000212368_ENSG00000207307_ENSG00000221118_ENSG00000163743_ENSG00000138771_ENSG00000199857_ENSG00000138768_ENSG00000138760_ENSG00000249858_ENSG00000118804_ENSG00000272414	NA_eQTLcatalogue/CEDAR_neutrophil_CD15:eQTLcatalogue/Lepik_2017_ge_blood:eQTLGen_cis_eQTLs:GTEx/v8/Whole_Blood_eQTLGen_cis_eQTLs_eQTLcatalogue/BrainSeq_ge_brain:eQTLcatalogue/CEDAR_ileum:eQTLcatalogue/CEDAR_rectum:eQTLcatalogue/CEDAR_transverse_colon:eQTLcatalogue/TwinsUK_ge_fat:eQTLcatalogue/TwinsUK_ge_skin:BIOSQTL/BIOS_eQTL_geneLevel:GTEx/v8/Kidney_Cortex:GTEx/v8/Liver_eQTLcatalogue/CEDAR_B-cel…
rs1268176	6:109018046:A:G	6	109018046	0.01	3.62e-13	yes	yes (lead)		rs1268176	intergenic	NA	4	rs1268176;rs6911407;rs12206094;rs9480866	101	FOXO3_LINC00222	12069_54811		FOXO3_LACE1_SUMO2P8_ADTRP_RP11-697G4.4	ENSG00000118689_ENSG00000135537_ENSG00000228976_ENSG00000111863_ENSG00000271608	DICE/T_CD8_naive_NA_eQTLGen_trans_eQTLs
rs12697393	5:39618679:A:G	5	39618679	0.0088	2.84e-10		no		rs12697393	intergenic	NA	1	rs12697393	85	INTS6P1_CCDC11P1	100407_45938		PTGER4_RNU1-150P_OSMR_PRKAA1_LINC00603_C9_AC108105.1_KRT18P56_DAB2_GCSHP1_LINC00604_CARD6_C7_INTS6P1_SNORA63_MROH2B_CTD-2078B5.2_SNORA57_CCDC11P1_TTC33_RNU7-161P_SNORD72_PLCXD3_C6_RPL37	ENSG00000171522_ENSG00000199361_ENSG00000145623_ENSG00000132356_ENSG00000250048_ENSG00000113600_ENSG00000265615_ENSG00000249668_ENSG00000153071_ENSG00000248651_ENSG00000250585_ENSG00000132357_ENSG00000112936_ENSG00000250492_ENSG00000199552_ENSG00000171495_ENSG00000271334_ENSG00000212567_ENSG00000251515_ENSG00000113638_ENSG00000253098_ENSG00000212296_ENSG00000182836_ENSG00000039537_ENSG00000145592	eQTLcatalogue/CEDAR_ileum:eQTLcatalogue/CEDAR_monocyte_CD14:eQTLcatalogue/CEDAR_neutrophil_CD15:eQTLcatalogue/Fairfax_2014_naive:eQTLcatalogue/GEUVADIS_ge_LCL:eQTLcatalogue/Kasela_2017_T-cell_CD8:eQTLcatalogue/Quach_2016_ge_monocyte_LPS:eQTLcatalogue/Quach_2016_ge_monocyte_naive:eQTLcatalogue/Quach_2016_ge_monocyte_Pam3CSK4:eQTLcatalogue/TwinsUK_ge_LCL:DICE/T_CD4_naive:DICE/T_CD8_naive:eQTLGen_ci…
rs284859	10:104573017:G:T	10	104573017	0.0081	9.67e-09	yes	no		rs284859	exonic	nonsynonymous SNV	1	rs284859	149	WBP1L	0	yes	CYP17A1-AS1_MARCKSL1P1_ACTR1A_CNNM2_NT5C2_SUFU_WBP1L_PFN1P11_RNU6-1231P_RP11-753C18.8_C10orf32-ASMT_AS3MT_RP11-332O19.2_C10orf32_PDCD11_PCGF6_ARL3_TMEM180_USMG5_FBXL15_CYP17A1_PTGES3P4_MIR1307_SFXN2	ENSG00000203886_ENSG00000213277_ENSG00000138107_ENSG00000148842_ENSG00000076685_ENSG00000107882_ENSG00000166272_ENSG00000213061_ENSG00000252994_ENSG00000235266_ENSG00000270316_ENSG00000214435_ENSG00000237827_ENSG00000166275_ENSG00000148843_ENSG00000156374_ENSG00000138175_ENSG00000138111_ENSG00000173915_ENSG00000107872_ENSG00000148795_ENSG00000236937_ENSG00000221767_ENSG00000156398	BIOSQTL/BIOS_eQTL_geneLevel_eQTLGen_cis_eQTLs_GTEx/v8/Whole_Blood_eQTLcatalogue/BLUEPRINT_ge_T-cell:eQTLcatalogue/Lepik_2017_ge_blood:DICE/T_CD4_naive_activated:DICE/T_CD8_naive:DICE/T_CD8_naive_activated:eQTLGen_cis_eQTLs:BIOSQTL/BIOS_eQTL_geneLevel:GTEx/v8/Whole_Blood_eQTLcatalogue/Lepik_2017_ge_blood:eQTLcatalogue/Nedelec_2016_ge_macrophage_Salmonella:eQTLGen_cis_eQTLs:BIOSQTL/BIOS_eQTL_geneLe…
rs2933243	12:56860577:A:G	12	56860577	0.0114	1.26e-16	yes	no		rs2933243	intergenic	NA	4	rs2933243;rs2657910;rs10783792;rs2958143	175	SPRYD4	1724_NA		RBMS2_GLS2_CNPY2_RP11-977G19.10_STAT2_MIP_RP11-644F5.10_RN7SL809P_COQ10A_RPS26_SUOX_RP11-977G19.11_RNU6-343P_SPRYD4_PRIM1_SMARCC2_RP11-153M3.1	ENSG00000076067_ENSG00000135423_ENSG00000257727_ENSG00000144785_ENSG00000170581_ENSG00000135517_ENSG00000258311_ENSG00000241217_ENSG00000135469_ENSG00000197728_ENSG00000139531_ENSG00000257303_ENSG00000201579_ENSG00000176422_ENSG00000198056_ENSG00000139613_ENSG00000257576	eQTLcatalogue/BLUEPRINT_ge_neutrophil:eQTLcatalogue/CEDAR_monocyte_CD14:eQTLcatalogue/CEDAR_neutrophil_CD15:eQTLcatalogue/Fairfax_2014_IFN24:eQTLcatalogue/Fairfax_2014_LPS24:eQTLcatalogue/Fairfax_2014_naive:eQTLcatalogue/GENCORD_ge_LCL:eQTLcatalogue/GEUVADIS_ge_LCL:eQTLcatalogue/Kasela_2017_T-cell_CD8:eQTLcatalogue/Lepik_2017_ge_blood:eQTLcatalogue/TwinsUK_ge_blood:eQTLcatalogue/TwinsUK_ge_LCL:DI…
rs300143	6:166421127:A:G	6	166421127	0.0143	5.9e-26	yes	no		rs300143	intergenic	NA	10	rs300143;rs67593829;rs300614;rs4504453;rs705791;rs697466;rs13437489;rs776360;rs9348058;rs480621	109	LINC00473_GAPDHP72	19591_56652		PDE10A_MPC1_LINC00473_T_SNORD45_SFT2D1_GAPDHP72_RP11-517H2.6	ENSG00000112541_ENSG00000060762_ENSG00000223414_ENSG00000164458_ENSG00000231297_ENSG00000198818_ENSG00000216624_ENSG00000272980	NA_eQTLGen_cis_eQTLs_DICE/T_CD4_TH17
rs12959198	18:59335233:C:T	18	59335233	0.0119	3.94e-18		yes		rs12959198	ncRNA_intronic	NA	4	rs12959198;rs10871794;rs8084777;rs12966905	228	RP11-879F14.1	0		PIGN_RP11-879F14.3_RP11-879F14.1_RP11-879F14.2_RP11-1096D5.2	ENSG00000197563_ENSG00000267316_ENSG00000267175_ENSG00000267279_ENSG00000267038	eQTLGen_cis_eQTLs_NA_eQTLcatalogue/Lepik_2017_ge_blood:eQTLGen_cis_eQTLs:BIOSQTL/BIOS_eQTL_geneLevel
rs12964854	18:43261426:C:T	18	43261426	0.0119	4.62e-18		no		rs12964854	ncRNA_intronic	NA	3	rs12964854;rs16978459;rs877786	225	RP11-116O18.3	0		SLC14A1_RP11-749H17.1_RP11-749H17.2_SLC14A2_RP11-116O18.1_RP11-116O18.3_RP11-846C15.2	ENSG00000141469_ENSG00000266988_ENSG00000267354_ENSG00000132874_ENSG00000266968_ENSG00000267193_ENSG00000267101	eQTLcatalogue/BLUEPRINT_ge_T-cell:eQTLcatalogue/Fairfax_2012_B-cell_CD19:eQTLcatalogue/GENCORD_ge_LCL:eQTLcatalogue/GEUVADIS_ge_LCL:eQTLcatalogue/TwinsUK_ge_LCL:DICE/B_cell_naive:DICE/T_CD4_naive:DICE/T_CD4_naive_activated:DICE/T_CD8_naive:DICE/T_CD8_naive_activated:DICE/NK:DICE/T_CD4_TFH:DICE/T_CD4_naive_TREG:eQTLGen_cis_eQTLs:BIOSQTL/BIOS_eQTL_geneLevel:GTEx/v8/Cells_EBV-transformed_lymphocytes…
rs3110641	17:36047417:A:G	17	36047417	0.0105	2.52e-14	yes	no	yes	rs3110641	intronic	NA	2	rs3110641;rs35551980	214	HNF1B	0		TBC1D3_AC091199.1_YWHAEP7_RP11-697E22.2_RP11-1407O15.2_HNF1B_TBC1D3F	ENSG00000197681_ENSG00000237184_ENSG00000267671_ENSG00000267668_ENSG00000174093_ENSG00000108753_ENSG00000185128	BIOSQTL/BIOS_eQTL_geneLevel_NA_eQTLGen_cis_eQTLs:BIOSQTL/BIOS_eQTL_geneLevel
rs12993377	2:27952767:C:G	2	27952767	0.0118	8.6e-18		yes		rs12993377	intergenic	NA	6	rs12993377;rs7426295;rs6722113;rs3817588;rs2141371;rs4665386	31	MRPL33_AC074091.13	41817_14168		GCKR_AC013403.13_AC074117.10_EMILIN1_SNX17_GTF3C2_CAD_MIR4263_RNU6-986P_TRIM54_FNDC4_TCF23_AC093690.1_ABHD1_DNAJC5G_ATRAID_AC109829.1_AC074091.1_ZNF513_PREB_AC074091.13_TMEM214_SNORD53_SNORD92_C2orf16_RP11-158I13.2_RP11-674I16.1_RBKS_AC109828.1_MRPL33_IFT172_RP11-674I16.2_RP11-195B17.1_SLC30A3_KHK_PPM1G_MPV17_EIF2B4_UCN_RP11-731I19.1_CGREF1_SLC4A1AP_SLC5A6_ZNF512_AC074117.13_GPN1_AC110084.1_SNORA…	ENSG00000084734_ENSG00000236099_ENSG00000234072_ENSG00000138080_ENSG00000115234_ENSG00000115207_ENSG00000084774_ENSG00000265321_ENSG00000200003_ENSG00000138100_ENSG00000115226_ENSG00000163792_ENSG00000223522_ENSG00000143994_ENSG00000163793_ENSG00000138085_ENSG00000233438_ENSG00000221531_ENSG00000163795_ENSG00000138073_ENSG00000205334_ENSG00000119777_ENSG00000265706_ENSG00000221843_ENSG00000259080…	NA_eQTLcatalogue/Alasoo_2018_ge_macrophage_Salmonella:eQTLcatalogue/BLUEPRINT_ge_monocyte:eQTLcatalogue/BLUEPRINT_ge_T-cell:eQTLcatalogue/GENCORD_ge_fibroblast:eQTLcatalogue/GEUVADIS_ge_LCL:eQTLcatalogue/Schwartzentruber_2018_ge_sensory_neuron:BIOSQTL/BIOS_eQTL_geneLevel_GTEx/v8/Whole_Blood_eQTLcatalogue/CEDAR_T-cell_CD4:eQTLcatalogue/CEDAR_T-cell_CD8:eQTLcatalogue/Fairfax_2012_B-cell_CD19:eQTLca…
rs13019835	2:211701982:C:G	2	211701982	0.0106	1.09e-14		no		rs13019835	intergenic	NA	13	rs13019835;rs13394054;rs66990031;rs4461202;rs12465522;rs2195575;rs319739;rs74913165;rs34454501;rs11684145;rs7424145;rs72946093;rs12478788	50	RP11-212J19.1_CPS1	267676_158151		AC006994.2_AC007970.1_CPS1_LANCL1	ENSG00000231294_ENSG00000234281_ENSG00000021826_ENSG00000115365	DICE/NK_eQTLcatalogue/BrainSeq_ge_brain:eQTLGen_cis_eQTLs:BIOSQTL/BIOS_eQTL_geneLevel_eQTLcatalogue/Alasoo_2018_ge_macrophage_IFNg:eQTLcatalogue/Alasoo_2018_ge_macrophage_naive:eQTLcatalogue/HipSci_ge_iPSC:eQTLcatalogue/TwinsUK_ge_fat:eQTLcatalogue/TwinsUK_ge_skin:BIOSQTL/BIOS_eQTL_geneLevel_eQTLcatalogue/Alasoo_2018_ge_macrophage_IFNg:eQTLcatalogue/BLUEPRINT_ge_monocyte:eQTLcatalogue/BrainSeq_ge…
rs13038432	20:52787302:A:G	20	52787302	0.0103	1.07e-13	yes	yes		rs13038432	intronic	NA	3	rs13038432;rs2762942;rs2762943	241	CYP24A1	0		CYP24A1_MIR4756_BCAS1	ENSG00000019186_ENSG00000265595_ENSG00000064787	DICE/T_CD4_TFH:DICE/T_CD4_TH17:DICE/T_CD4_TH2:DICE/T_CD4_memory_TREG:eQTLGen_cis_eQTLs:BIOSQTL/BIOS_eQTL_geneLevel_NA_eQTLcatalogue/Kasela_2017_T-cell_CD4:DICE/B_cell_naive:eQTLGen_cis_eQTLs
rs13125101	4:81174592:A:G	4	81174592	0.0116	3.3e-17	yes	yes		rs13125101	intergenic	NA	3	rs13125101;rs35954793;rs17004846	79	FGF5_PRDM8	13161_49109		OR7E94P_FGF5	ENSG00000249646_ENSG00000138675	GTEx/v8/Whole_Blood_DICE/T_CD4_naive_TREG:GTEx/v8/Kidney_Cortex
rs13135092	4:103198082:A:G	4	103198082	0.0079	1.81e-08		no		rs13135092	intronic	NA	1	rs13135092	80	SLC39A8	0		UBE2D3_AF213884.2_CENPE_CISD2_RP11-10L12.2_RP11-10L12.1_ACTR3BP4_SLC9B1_RNU7-151P_AF213884.3_RP11-328K4.1_LRRC37A15P_SLC9B2_BDH2_KRT8P46_PABPC1P7_MANBA_RP11-10L12.4_snoU13_AF224669.3_SPINK2	ENSG00000109332_ENSG00000260651_ENSG00000138778_ENSG00000145354_ENSG00000251288_ENSG00000224207_ENSG00000249283_ENSG00000164037_ENSG00000252739_ENSG00000238553_ENSG00000248740_ENSG00000230069_ENSG00000164038_ENSG00000164039_ENSG00000248971_ENSG00000250651_ENSG00000109323_ENSG00000246560_ENSG00000238948_ENSG00000241981_ENSG00000128040	eQTLcatalogue/Alasoo_2018_ge_macrophage_IFNg_Salmonella:eQTLcatalogue/Alasoo_2018_ge_macrophage_Salmonella:eQTLcatalogue/BLUEPRINT_ge_T-cell:eQTLcatalogue/Fairfax_2014_LPS2:eQTLcatalogue/Nedelec_2016_ge_macrophage_Salmonella:eQTLcatalogue/Quach_2016_ge_monocyte_IAV:eQTLcatalogue/Quach_2016_ge_monocyte_LPS:eQTLcatalogue/Quach_2016_ge_monocyte_Pam3CSK4:eQTLcatalogue/Quach_2016_ge_monocyte_R848:eQTL…
rs13157326	5:34504277:A:G	5	34504277	0.0111	5.45e-16	yes	yes (lead)		rs13157326	intergenic	NA	3	rs13157326;rs10941188;rs10941189	84	CTD-2024P10.2_RP11-1325J9.1	147285_130322		AMACR_RAI14	ENSG00000242110_ENSG00000039560	eQTLGen_cis_eQTLs_DICE/NK:eQTLGen_cis_eQTLs:BIOSQTL/BIOS_eQTL_geneLevel
rs13159523	5:676962:A:G	5	676962	0.0078	2.89e-08		no		rs13159523	intronic	NA	2	rs13159523;rs77015126	83	TPPP	0		AC026740.1_SLC12A7_CTD-2228K2.1_C5orf55_CCDC127_RP11-310P5.2_SDHA_TPPP_SLC9A3_ZDHHC11_RP11-310P5.1_CEP72_MIR4456_EXOC3_CTD-2228K2.7_AHRR_ZDHHC11B_CTD-2589H19.6_CTD-2228K2.5_BRD9	ENSG00000268885_ENSG00000113504_ENSG00000250645_ENSG00000221990_ENSG00000164366_ENSG00000250385_ENSG00000073578_ENSG00000171368_ENSG00000066230_ENSG00000188818_ENSG00000249650_ENSG00000112877_ENSG00000264233_ENSG00000180104_ENSG00000225138_ENSG00000063438_ENSG00000206077_ENSG00000271781_ENSG00000188242_ENSG00000028310	eQTLGen_cis_eQTLs:BIOSQTL/BIOS_eQTL_geneLevel_eQTLGen_cis_eQTLs_BIOSQTL/BIOS_eQTL_geneLevel_eQTLcatalogue/TwinsUK_ge_fat:eQTLGen_cis_eQTLs:BIOSQTL/BIOS_eQTL_geneLevel_NA_GTEx/v8/Whole_Blood_eQTLcatalogue/BLUEPRINT_ge_neutrophil:eQTLcatalogue/GENCORD_ge_LCL:eQTLcatalogue/GENCORD_ge_T-cell:eQTLcatalogue/GEUVADIS_ge_LCL:eQTLcatalogue/Lepik_2017_ge_blood:eQTLcatalogue/TwinsUK_ge_blood:eQTLcatalogue/T…
rs13200335	6:41690823:A:C	6	41690823	0.0094	1.17e-11	yes	yes (lead)		rs13200335	ncRNA_intronic	NA	4	rs13200335;rs13198178;rs11759908;rs4428488	97	RP11-298J23.5	0		TFEB_UBR2_PGC_RP11-298J23.5_PRICKLE4_AL035588.1_TOMM6_MRPS10_BYSL_MED20_CCND3_FRS3	ENSG00000112561_ENSG00000024048_ENSG00000096088_ENSG00000231102_ENSG00000124593_ENSG00000268275_ENSG00000214736_ENSG00000048544_ENSG00000112578_ENSG00000124641_ENSG00000112576_ENSG00000137218	eQTLcatalogue/TwinsUK_ge_LCL:eQTLGen_cis_eQTLs:BIOSQTL/BIOS_eQTL_geneLevel_DICE/T_CD8_naive_activated_NA_eQTLGen_cis_eQTLs:BIOSQTL/BIOS_eQTL_geneLevel_BIOSQTL/BIOS_eQTL_geneLevel_DICE/T_CD4_TFH_eQTLGen_cis_eQTLs
rs13227214	7:128740355:C:G	7	128740355	0.01	5.1e-13	yes	yes		rs13227214	intergenic	NA	2	rs13227214;rs13225818	120	RP11-286H14.1_CYCSP20	3566_17212		RP11-309L24.6_TNPO3_ODCP_RP11-274B21.2_IRF5_RP11-286H14.1_RP11-128A6.3_RP11-274B21.4_SMO_RP11-286H14.6_RP11-274B21.3_TPI1P2_snoU13_KCP_RP11-155G14.1_RP11-286H14.2_RN7SL306P_RP11-286H14.8_RN7SL81P_RP11-286H14.4	ENSG00000224163_ENSG00000064419_ENSG00000244556_ENSG00000243302_ENSG00000128604_ENSG00000241573_ENSG00000242162_ENSG00000230715_ENSG00000128602_ENSG00000240685_ENSG00000243679_ENSG00000230359_ENSG00000238733_ENSG00000135253_ENSG00000228700_ENSG00000241102_ENSG00000242241_ENSG00000243230_ENSG00000244218_ENSG00000230626	NA_eQTLcatalogue/BLUEPRINT_ge_monocyte:eQTLcatalogue/BLUEPRINT_ge_neutrophil:eQTLcatalogue/CEDAR_B-cell_CD19:eQTLcatalogue/CEDAR_ileum:eQTLcatalogue/CEDAR_monocyte_CD14:eQTLcatalogue/CEDAR_neutrophil_CD15:eQTLcatalogue/CEDAR_rectum:eQTLcatalogue/CEDAR_T-cell_CD4:eQTLcatalogue/CEDAR_T-cell_CD8:eQTLcatalogue/CEDAR_transverse_colon:eQTLcatalogue/Fairfax_2012_B-cell_CD19:eQTLcatalogue/Fairfax_2014_IF…
rs13230509	7:1286192:C:G	7	1286192	0.0201	1.18e-50	yes	yes (lead)		rs13230509	intergenic	NA	13	rs13230509;rs13230519;rs13242133;rs10231908;rs4724829;rs62436674;rs3802134;rs1880301;rs11766986;rs6951209;rs73040100;rs62435144;rs2140579	110	AC073094.4_UNCX	20797_9238		AC091729.9_ZFAND2A_GPR146_COX19_INTS1_AC073094.4_UNCX	ENSG00000229043_ENSG00000178381_ENSG00000164849_ENSG00000240230_ENSG00000164880_ENSG00000233082_ENSG00000164853	eQTLGen_cis_eQTLs:BIOSQTL/BIOS_eQTL_geneLevel_eQTLGen_cis_eQTLs_eQTLcatalogue/BrainSeq_ge_brain:eQTLGen_cis_eQTLs_NA
rs13270267	8:11444837:C:T	8	11444837	0.0097	2e-12		yes		rs13270267	intergenic	NA	21	rs13270267;rs10102524;rs34962960;rs11250185;rs6601644;rs7829043;rs2898248;rs7819602;rs2409665;rs7016385;rs7004551;rs4841470;rs13266785;rs4840550;rs2736314;rs2736374;rs2736375;rs2736297;rs4841525;rs2409764;rs11250149	125	LINC00208_GATA4	5986_89631		RP11-62H7.2_RNU6-729P_ERI1_AF131215.9_AF131215.2_OR7E160P_AF131215.5_RP11-211C9.1_RP1L1_RP11-1236K1.11_RNU6-682P_RP11-62H7.3_SNORA70_SNORD112_RP11-177H2.2_XKR6_AF131215.6_TDH_AF131216.5_C8orf12_AC087269.1_AF131215.1_MFHAS1_LINC00529_RPL19P13_PINX1_MTMR9_AC023385.1_RP11-212F11.1_RP11-981G7.1_RP11-981G7.2_FDFT1_RP11-297N6.4_AF131215.4_RP11-589N15.2_AF131215.8_OR7E161P_DEFB136_CTC-493P15.2_DEFB134_R…	ENSG00000233609_ENSG00000207128_ENSG00000104626_ENSG00000269918_ENSG00000255310_ENSG00000254817_ENSG00000215346_ENSG00000254367_ENSG00000183638_ENSG00000254700_ENSG00000200713_ENSG00000270966_ENSG00000207244_ENSG00000252565_ENSG00000253695_ENSG00000171044_ENSG00000254839_ENSG00000154316_ENSG00000255020_ENSG00000184608_ENSG00000176305_ENSG00000231965_ENSG00000147324_ENSG00000236827_ENSG00000239315…	DICE/T_CD4_naive:DICE/T_CD4_TFH:DICE/T_CD4_TH17:DICE/T_CD4_TH1_17:DICE/T_CD4_TH2:DICE/T_CD4_memory_TREG:DICE/T_CD4_naive_TREG:eQTLGen_cis_eQTLs:BIOSQTL/BIOS_eQTL_geneLevel:GTEx/v8/Whole_Blood:GTEx/v8/Kidney_Cortex:GTEx/v8/Liver_NA_eQTLcatalogue/BLUEPRINT_ge_monocyte:eQTLcatalogue/BLUEPRINT_ge_neutrophil:eQTLcatalogue/CEDAR_monocyte_CD14:eQTLcatalogue/Fairfax_2012_B-cell_CD19:eQTLcatalogue/Fairfax…
rs13418705	2:211667256:G:T	2	211667256	0.011	8.99e-16		yes		rs13418705	intergenic	NA	11	rs13418705;rs35063095;rs66990031;rs319739;rs12623361;rs13386028;rs1016395;rs10211086;rs11687290;rs6435586;rs10164524	50	RP11-212J19.1_CPS1	302402_123425		AC006994.2_AC007970.1_CPS1_LANCL1	ENSG00000231294_ENSG00000234281_ENSG00000021826_ENSG00000115365	DICE/NK_eQTLcatalogue/BrainSeq_ge_brain:eQTLGen_cis_eQTLs:BIOSQTL/BIOS_eQTL_geneLevel_eQTLcatalogue/Alasoo_2018_ge_macrophage_IFNg:eQTLcatalogue/Alasoo_2018_ge_macrophage_naive:eQTLcatalogue/HipSci_ge_iPSC:eQTLcatalogue/TwinsUK_ge_fat:eQTLcatalogue/TwinsUK_ge_skin:BIOSQTL/BIOS_eQTL_geneLevel_eQTLcatalogue/Alasoo_2018_ge_macrophage_IFNg:eQTLcatalogue/BLUEPRINT_ge_monocyte:eQTLcatalogue/BrainSeq_ge…
rs1368796	15:39228610:C:T	15	39228610	0.008	1.49e-08	yes	yes		rs1368796	ncRNA_intronic	NA	1	rs1368796	187	RP11-624L4.1	0		AC109631.1_RP11-624L4.2_RP11-62C7.2_RP11-624L4.1	ENSG00000259192_ENSG00000259269_ENSG00000259278_ENSG00000259345	DICE/T_CD4_naive_TREG_DICE/NK_NA
rs1385341	18:43227289:A:G	18	43227289	0.0129	2.49e-21		no		rs1385341	ncRNA_exonic	NA	1	rs1385341	225	RP11-116O18.1	0		SLC14A1_RP11-749H17.1_RP11-749H17.2_SLC14A2_RP11-116O18.1_RP11-116O18.3_RP11-846C15.2	ENSG00000141469_ENSG00000266988_ENSG00000267354_ENSG00000132874_ENSG00000266968_ENSG00000267193_ENSG00000267101	eQTLcatalogue/BLUEPRINT_ge_T-cell:eQTLcatalogue/Fairfax_2012_B-cell_CD19:eQTLcatalogue/GENCORD_ge_LCL:eQTLcatalogue/GEUVADIS_ge_LCL:eQTLcatalogue/TwinsUK_ge_LCL:DICE/B_cell_naive:DICE/T_CD4_naive:DICE/T_CD4_naive_activated:DICE/T_CD8_naive:DICE/T_CD8_naive_activated:DICE/NK:DICE/T_CD4_TFH:DICE/T_CD4_naive_TREG:eQTLGen_cis_eQTLs:BIOSQTL/BIOS_eQTL_geneLevel:GTEx/v8/Cells_EBV-transformed_lymphocytes…
rs139356332	17:19289286:C:G	17	19289286	0.0097	2.78e-12		no		rs139356332	intronic	NA	3	rs139356332;rs76578497;rs76576684	212	MFAP4	0		AC004448.2_RPL17P43_RP11-1113L8.2_SLC47A2_AC106017.1_Y_RNA_CTC-457L16.2_FAM106A_AC025627.7_SNORA59B_NOS2P3_SPECC1_MTND1P14_USP32P3_B9D1_CTD-2104P17.1_FBXW10_RP11-135L13.4_SLC5A10_RP11-1113L8.6_AC025627.9_EPN2_CTB-187M2.3_RP11-1113L8.7_TRNAQ41P_RP11-311F12.1_RP11-78O7.2_MFAP4_ALDH3A2_FAM83G_LGALS9B_ULK2_snoMe28S-Am2634_AC004448.5_SLC47A1_AKAP10_PRPSAP2_RPS2P46_MTND2P12_AC025627.4_RP11-1113L8.1_CTB…	ENSG00000227078_ENSG00000228331_ENSG00000263107_ENSG00000180638_ENSG00000230493_ENSG00000264932_ENSG00000262319_ENSG00000213077_ENSG00000228983_ENSG00000266079_ENSG00000230528_ENSG00000128487_ENSG00000227225_ENSG00000189423_ENSG00000108641_ENSG00000231625_ENSG00000171931_ENSG00000265263_ENSG00000154025_ENSG00000266179_ENSG00000231645_ENSG00000072134_ENSG00000263726_ENSG00000271900_ENSG00000242752…	NA_BIOSQTL/BIOS_eQTL_geneLevel_eQTLcatalogue/GEUVADIS_ge_LCL:eQTLcatalogue/TwinsUK_ge_fat:eQTLcatalogue/TwinsUK_ge_LCL:DICE/B_cell_naive:DICE/T_CD4_TFH:DICE/T_CD4_TH1:eQTLGen_cis_eQTLs_DICE/Monocyte_non_classical_DICE/NK_eQTLcatalogue/TwinsUK_ge_fat:DICE/T_CD8_naive_activated:eQTLGen_cis_eQTLs_eQTLGen_cis_eQTLs_DICE/T_CD4_memory_TREG_eQTLcatalogue/Alasoo_2018_ge_macrophage_IFNg:eQTLcatalogue/BLUE…
rs1397764	3:141750810:A:G	3	141750810	0.0166	1.58e-34		no		rs1397764	intronic	NA	13	rs1397764;rs73232674;rs347680;rs113406766;rs62284562;rs6769754;rs4234470;rs4683650;rs2163294;rs3804771;rs2901949;rs2063453;rs11569190	66	TFDP2	0		ZBTB38_HMGN2P25_ATP1B3-AS1_RNF7_ACPL2_RP11-271K21.11_TFDP2_RASA2_GK5_RNU6-425P_RP11-485G4.2_ATP1B3_RNU6-509P_RP11-343B5.1	ENSG00000177311_ENSG00000228398_ENSG00000244124_ENSG00000114125_ENSG00000155893_ENSG00000269905_ENSG00000114126_ENSG00000155903_ENSG00000175066_ENSG00000206604_ENSG00000272565_ENSG00000069849_ENSG00000200389_ENSG00000233597	GTEx/v8/Whole_Blood_NA_eQTLGen_cis_eQTLs_BIOSQTL/BIOS_eQTL_geneLevel_eQTLcatalogue/BLUEPRINT_ge_monocyte:DICE/Monocyte_non_classical:DICE/T_CD4_memory_TREG:eQTLGen_cis_eQTLs:BIOSQTL/BIOS_eQTL_geneLevel:GTEx/v8/Whole_Blood:GTEx/v8/Liver_DICE/T_CD4_TFH_eQTLcatalogue/BLUEPRINT_ge_monocyte:eQTLcatalogue/BLUEPRINT_ge_T-cell:eQTLcatalogue/CEDAR_T-cell_CD4:eQTLcatalogue/Fairfax_2014_IFN24:eQTLcatalogue/…
rs3118119	1:150159616:C:T	1	150159616	0.0087	3.96e-10	yes	no		rs3118119	intergenic	NA	7	rs3118119;rs113186789;rs72698892;rs6681639;rs1355637;rs41271951;rs6695311	16	PLEKHO1_RN7SL480P	27356_24314		ECM1_RP11-353N4.5_CTSS_RNU6-1042P_CYCSP51_RP11-68I18.10_PRPF3_RPRD2_SCNM1_TNFRSF8_PEA15_RP11-363I22.3_ADAMTSL4-AS1_CTSK_C1orf56_HORMAD1_OTUD7B_RP11-235D19.2_TARS2_HIST2H2BF_RP11-68I18.2_MLLT11_RP11-458I7.1_RNU6-1309P_C1orf51_LINGO4_RNVU1-20_SEMA6C_UBE2D3P3_THEM4_RN7SL600P_HIST2H2AA3_TNFAIP8L2_SNORA40_ENSA_GABPB2_MRPS21_GOLPH3L_MIR4257_RN7SL473P_APH1A_RP4-790G17.7_ANP32E_HIST2H2AA4_RFX5_CERS2_RP11…	ENSG00000143369_ENSG00000234232_ENSG00000163131_ENSG00000206931_ENSG00000229357_ENSG00000261168_ENSG00000117360_ENSG00000163125_ENSG00000163156_ENSG00000120949_ENSG00000162734_ENSG00000236713_ENSG00000203804_ENSG00000143387_ENSG00000143443_ENSG00000143452_ENSG00000163113_ENSG00000224800_ENSG00000143374_ENSG00000203814_ENSG00000233717_ENSG00000213190_ENSG00000223945_ENSG00000200175_ENSG00000159208…	eQTLcatalogue/GENCORD_ge_fibroblast:eQTLcatalogue/TwinsUK_ge_LCL:eQTLGen_cis_eQTLs:BIOSQTL/BIOS_eQTL_geneLevel:GTEx/v8/Cells_EBV-transformed_lymphocytes_DICE/T_CD4_naive_TREG_eQTLcatalogue/Alasoo_2018_ge_macrophage_IFNg_Salmonella:eQTLcatalogue/Alasoo_2018_ge_macrophage_Salmonella:eQTLcatalogue/BLUEPRINT_ge_monocyte:eQTLcatalogue/BLUEPRINT_ge_T-cell:eQTLcatalogue/CEDAR_monocyte_CD14:eQTLcatalogue…
rs140179699	2:120936492:A:G	2	120936492	0.0095	9.68e-12	yes	yes (lead)		rs140179699	ncRNA_intronic	NA	2	rs140179699;rs150329132	38	AC012363.4	0		EPB41L5_INHBB_MTND4P26_AC012363.10_AC012363.7_AC012363.4_MTND5P28_AC012363.8_MTND3P10	ENSG00000115109_ENSG00000163083_ENSG00000234065_ENSG00000243104_ENSG00000236878_ENSG00000224789_ENSG00000223549_ENSG00000227788_ENSG00000233286	eQTLGen_cis_eQTLs_NA
rs140253007	5:40835805:C:T	5	40835805	0.0105	2.8e-14		no		rs140253007	upstream	NA	4	rs140253007;rs137976175;rs115865122;rs78733746	85	RPL37	0		PTGER4_RNU1-150P_OSMR_PRKAA1_LINC00603_C9_AC108105.1_KRT18P56_DAB2_GCSHP1_LINC00604_CARD6_C7_INTS6P1_SNORA63_MROH2B_CTD-2078B5.2_SNORA57_CCDC11P1_TTC33_RNU7-161P_SNORD72_PLCXD3_C6_RPL37	ENSG00000171522_ENSG00000199361_ENSG00000145623_ENSG00000132356_ENSG00000250048_ENSG00000113600_ENSG00000265615_ENSG00000249668_ENSG00000153071_ENSG00000248651_ENSG00000250585_ENSG00000132357_ENSG00000112936_ENSG00000250492_ENSG00000199552_ENSG00000171495_ENSG00000271334_ENSG00000212567_ENSG00000251515_ENSG00000113638_ENSG00000253098_ENSG00000212296_ENSG00000182836_ENSG00000039537_ENSG00000145592	eQTLcatalogue/CEDAR_ileum:eQTLcatalogue/CEDAR_monocyte_CD14:eQTLcatalogue/CEDAR_neutrophil_CD15:eQTLcatalogue/Fairfax_2014_naive:eQTLcatalogue/GEUVADIS_ge_LCL:eQTLcatalogue/Kasela_2017_T-cell_CD8:eQTLcatalogue/Quach_2016_ge_monocyte_LPS:eQTLcatalogue/Quach_2016_ge_monocyte_naive:eQTLcatalogue/Quach_2016_ge_monocyte_Pam3CSK4:eQTLcatalogue/TwinsUK_ge_LCL:DICE/T_CD4_naive:DICE/T_CD8_naive:eQTLGen_ci…
rs141754997	15:45831906:G:T	15	45831906	0.008	1.19e-08	yes	yes		rs141754997	ncRNA_intronic	NA	2	rs141754997;rs150857316	189	HMGN2P46	0		C15orf48_RP11-519G16.5_SLC30A4_DUOXA2_CTD-2651B20.5_RP11-96O20.4_RNU6-953P_CTD-2651B20.2_SPATA5L1_EIF3J-AS1_Y_RNA_SNORA41_DUOXA1_RP11-519G16.3_SNORA11_DUOX1_snoU13_RP11-96O20.2_DPPA5P2_RP11-616K22.2_RP11-519G16.2_SORD_SLC28A2_CTD-2651B20.3_GATM_RP11-109D20.2_CTD-2651B20.4_SPG11_CTD-2651B20.6_CTD-2651B20.7_CTD-2008A1.1_SHF_TRIM69_HMGN2P46_DUOX2_CTD-2008A1.2_RP11-718O11.1_CTD-2651B20.1_MIR147B_RNU7…	ENSG00000166920_ENSG00000259342_ENSG00000104154_ENSG00000140274_ENSG00000235390_ENSG00000260170_ENSG00000238941_ENSG00000259338_ENSG00000171763_ENSG00000179523_ENSG00000200419_ENSG00000207516_ENSG00000140254_ENSG00000259354_ENSG00000261709_ENSG00000137857_ENSG00000238583_ENSG00000259681_ENSG00000259427_ENSG00000259499_ENSG00000259519_ENSG00000140263_ENSG00000137860_ENSG00000259520_ENSG00000171766…	eQTLcatalogue/BLUEPRINT_ge_neutrophil:eQTLcatalogue/Fairfax_2014_LPS24:eQTLcatalogue/GENCORD_ge_fibroblast:eQTLcatalogue/Naranbhai_2015_neutrophil_CD16:eQTLcatalogue/Nedelec_2016_ge_macrophage_Salmonella:eQTLcatalogue/Quach_2016_ge_monocyte_IAV:eQTLcatalogue/Quach_2016_ge_monocyte_naive:eQTLcatalogue/Quach_2016_ge_monocyte_Pam3CSK4:eQTLcatalogue/Quach_2016_ge_monocyte_R848:BIOSQTL/BIOS_eQTL_geneL…
rs34277475	1:205416664:A:C	1	205416664	0.0079	2.02e-08	yes	no		rs34277475	intronic	NA	1	rs34277475	21	LEMD1	0		MIR135B_DSTYK_RP11-576D8.4_LEMD1	ENSG00000199059_ENSG00000133059_ENSG00000224717_ENSG00000186007	NA_eQTLGen_cis_eQTLs
rs142998420	5:40138090:A:C	5	40138090	0.0111	8.04e-16		no		rs142998420	intergenic	NA	7	rs142998420;rs151325171;rs140282204;rs144112659;rs3909465;rs115113677;rs115427474	85	KRT18P56_LINC00604	70788_122669		PTGER4_RNU1-150P_OSMR_PRKAA1_LINC00603_C9_AC108105.1_KRT18P56_DAB2_GCSHP1_LINC00604_CARD6_C7_INTS6P1_SNORA63_MROH2B_CTD-2078B5.2_SNORA57_CCDC11P1_TTC33_RNU7-161P_SNORD72_PLCXD3_C6_RPL37	ENSG00000171522_ENSG00000199361_ENSG00000145623_ENSG00000132356_ENSG00000250048_ENSG00000113600_ENSG00000265615_ENSG00000249668_ENSG00000153071_ENSG00000248651_ENSG00000250585_ENSG00000132357_ENSG00000112936_ENSG00000250492_ENSG00000199552_ENSG00000171495_ENSG00000271334_ENSG00000212567_ENSG00000251515_ENSG00000113638_ENSG00000253098_ENSG00000212296_ENSG00000182836_ENSG00000039537_ENSG00000145592	eQTLcatalogue/CEDAR_ileum:eQTLcatalogue/CEDAR_monocyte_CD14:eQTLcatalogue/CEDAR_neutrophil_CD15:eQTLcatalogue/Fairfax_2014_naive:eQTLcatalogue/GEUVADIS_ge_LCL:eQTLcatalogue/Kasela_2017_T-cell_CD8:eQTLcatalogue/Quach_2016_ge_monocyte_LPS:eQTLcatalogue/Quach_2016_ge_monocyte_naive:eQTLcatalogue/Quach_2016_ge_monocyte_Pam3CSK4:eQTLcatalogue/TwinsUK_ge_LCL:DICE/T_CD4_naive:DICE/T_CD8_naive:eQTLGen_ci…
rs143153387	1:208047885:C:G	1	208047885	0.009	9.31e-11		yes		rs143153387	ncRNA_intronic	NA	2	rs143153387;rs116455739	22	RP11-328D5.1	0		RP11-78B10.2_RP11-328D5.1_CD34_C1orf132_RP11-454L1.2_CR1_CD46P1_CR1L	ENSG00000236911_ENSG00000226202_ENSG00000174059_ENSG00000203709_ENSG00000234219_ENSG00000203710_ENSG00000244703_ENSG00000197721	BIOSQTL/BIOS_eQTL_geneLevel_NA_eQTLcatalogue/Fairfax_2014_IFN24:eQTLcatalogue/Fairfax_2014_naive:eQTLGen_cis_eQTLs:BIOSQTL/BIOS_eQTL_geneLevel_eQTLGen_cis_eQTLs:BIOSQTL/BIOS_eQTL_geneLevel
rs143199581	17:38181134:A:G	17	38181134	0.0088	2.58e-10		no		rs143199581	intronic	NA	8	rs143199581;rs4541107;rs72827166;rs1495099;rs2517956;rs17676191;rs72832930;rs7222093	216	MED24	0		CASC3_ZPBP2_PPP1R1B_HN1_RP11-387H17.4_MSL1_STARD3_RP11-690G19.4_RPL19_KCNJ2_IKZF3_ORMDL3_TCAP_FLOT2_CTB-131K11.1_KRT8P34_GSDMB_PGAP3_MED24_C17orf62_CACNB1_NR1D1_LRRC3C_THRA_SMARCE1_AC079199.2_DNAH17_ITGB4_KRT10_RNU6-981P_MIEN1_NEUROD2_AC005288.1_DHRS13_CDK12_TMEM99_GSDMA_RNU6-233P_PNMT_CSF3_IGFBP4_RP11-690G19.3_RARA_FBXL20_GRB7_RP11-94L15.2_MIR4728_RP11-387H17.6_PSMD3_CTD-2267D19.2_SNORD124_AC087…	ENSG00000108349_ENSG00000186075_ENSG00000131771_ENSG00000189159_ENSG00000264968_ENSG00000188895_ENSG00000131748_ENSG00000265460_ENSG00000108298_ENSG00000123700_ENSG00000161405_ENSG00000172057_ENSG00000173991_ENSG00000132589_ENSG00000266469_ENSG00000264663_ENSG00000073605_ENSG00000161395_ENSG00000008838_ENSG00000178927_ENSG00000067191_ENSG00000126368_ENSG00000204913_ENSG00000126351_ENSG00000073584…	eQTLcatalogue/Kasela_2017_T-cell_CD4:eQTLGen_cis_eQTLs:GTEx/v8/Whole_Blood_eQTLcatalogue/TwinsUK_ge_LCL:BIOSQTL/BIOS_eQTL_geneLevel_eQTLGen_cis_eQTLs:BIOSQTL/BIOS_eQTL_geneLevel_eQTLGen_trans_eQTLs_eQTLcatalogue/TwinsUK_ge_fat:eQTLGen_cis_eQTLs_eQTLGen_cis_eQTLs_eQTLcatalogue/Alasoo_2018_ge_macrophage_IFNg:eQTLcatalogue/BLUEPRINT_ge_monocyte:eQTLcatalogue/BLUEPRINT_ge_T-cell:eQTLcatalogue/CEDAR_m…
rs143955150	2:211652327:A:G	2	211652327	0.008	1.56e-08		no		rs143955150	intergenic	NA	5	rs143955150;rs11680187;rs74913165;rs7424145;rs72946093	50	RP11-212J19.1_CPS1	317331_108496		AC006994.2_AC007970.1_CPS1_LANCL1	ENSG00000231294_ENSG00000234281_ENSG00000021826_ENSG00000115365	DICE/NK_eQTLcatalogue/BrainSeq_ge_brain:eQTLGen_cis_eQTLs:BIOSQTL/BIOS_eQTL_geneLevel_eQTLcatalogue/Alasoo_2018_ge_macrophage_IFNg:eQTLcatalogue/Alasoo_2018_ge_macrophage_naive:eQTLcatalogue/HipSci_ge_iPSC:eQTLcatalogue/TwinsUK_ge_fat:eQTLcatalogue/TwinsUK_ge_skin:BIOSQTL/BIOS_eQTL_geneLevel_eQTLcatalogue/Alasoo_2018_ge_macrophage_IFNg:eQTLcatalogue/BLUEPRINT_ge_monocyte:eQTLcatalogue/BrainSeq_ge…
rs144156179	5:41269995:A:G	5	41269995	0.0083	3.23e-09		no		rs144156179	intergenic	NA	4	rs144156179;rs140282204;rs325871;rs141582842	85	PLCXD3_C6	37061_8455		PTGER4_RNU1-150P_OSMR_PRKAA1_LINC00603_C9_AC108105.1_KRT18P56_DAB2_GCSHP1_LINC00604_CARD6_C7_INTS6P1_SNORA63_MROH2B_CTD-2078B5.2_SNORA57_CCDC11P1_TTC33_RNU7-161P_SNORD72_PLCXD3_C6_RPL37	ENSG00000171522_ENSG00000199361_ENSG00000145623_ENSG00000132356_ENSG00000250048_ENSG00000113600_ENSG00000265615_ENSG00000249668_ENSG00000153071_ENSG00000248651_ENSG00000250585_ENSG00000132357_ENSG00000112936_ENSG00000250492_ENSG00000199552_ENSG00000171495_ENSG00000271334_ENSG00000212567_ENSG00000251515_ENSG00000113638_ENSG00000253098_ENSG00000212296_ENSG00000182836_ENSG00000039537_ENSG00000145592	eQTLcatalogue/CEDAR_ileum:eQTLcatalogue/CEDAR_monocyte_CD14:eQTLcatalogue/CEDAR_neutrophil_CD15:eQTLcatalogue/Fairfax_2014_naive:eQTLcatalogue/GEUVADIS_ge_LCL:eQTLcatalogue/Kasela_2017_T-cell_CD8:eQTLcatalogue/Quach_2016_ge_monocyte_LPS:eQTLcatalogue/Quach_2016_ge_monocyte_naive:eQTLcatalogue/Quach_2016_ge_monocyte_Pam3CSK4:eQTLcatalogue/TwinsUK_ge_LCL:DICE/T_CD4_naive:DICE/T_CD8_naive:eQTLGen_ci…
rs145904713	6:160502848:C:T	6	160502848	0.0078	2.6e-08		no		rs145904713	intronic	NA	2	rs145904713;rs385289	108	IGF2R	0		TCP1_RP1-81D8.4_RP1-276N6.2_SLC22A2_SLC22A3_LPA_SOD2_MRPL18_RP11-317M22.1_LPAL2_RP3-393E18.2_SLC22A1_WTAP_RP11-288H12.3_RP11-288H12.4	ENSG00000120438_ENSG00000243831_ENSG00000230234_ENSG00000112499_ENSG00000146477_ENSG00000198670_ENSG00000112096_ENSG00000112110_ENSG00000216516_ENSG00000213071_ENSG00000237927_ENSG00000175003_ENSG00000146457_ENSG00000213073_ENSG00000270949	eQTLGen_cis_eQTLs_BIOSQTL/BIOS_eQTL_geneLevel_eQTLcatalogue/van_de_Bunt_2015_ge_pancreatic_islet_NA_eQTLcatalogue/TwinsUK_ge_skin:DICE/T_CD4_TH1_17:eQTLGen_cis_eQTLs:BIOSQTL/BIOS_eQTL_geneLevel:GTEx/v8/Liver_GTEx/v8/Liver_DICE/NK:eQTLGen_cis_eQTLs_DICE/T_CD4_TH1_17:eQTLGen_cis_eQTLs:BIOSQTL/BIOS_eQTL_geneLevel_eQTLcatalogue/BLUEPRINT_ge_monocyte:eQTLcatalogue/BLUEPRINT_ge_neutrophil:eQTLcatalogue…
rs34364852	6:166445564:A:C	6	166445564	0.0079	2.07e-08	yes	no		rs34364852	intergenic	NA	2	rs34364852;rs67593829	109	GAPDHP72_LINC00473	32215_44028		PDE10A_MPC1_LINC00473_T_SNORD45_SFT2D1_GAPDHP72_RP11-517H2.6	ENSG00000112541_ENSG00000060762_ENSG00000223414_ENSG00000164458_ENSG00000231297_ENSG00000198818_ENSG00000216624_ENSG00000272980	NA_eQTLGen_cis_eQTLs_DICE/T_CD4_TH17
rs150869452	7:151414225:C:T	7	151414225	0.0101	3.37e-13	yes	yes		rs150869452	intronic	NA	1	rs150869452	122	PRKAG2	0		PRKAG2_RP11-148K1.12_WDR86	ENSG00000106617_ENSG00000244151_ENSG00000187260	eQTLGen_cis_eQTLs_DICE/T_CD4_memory_TREG
rs34468415	2:178125142:A:G	2	178125142	0.0105	2.66e-14	yes	no		rs34468415	intronic	NA	7	rs34468415;rs2886161;rs4893819;rs10497465;rs12473570;rs62173675;rs1806649	47	NFE2L2	0	yes	HNRNPA3_AC079305.11_AC079305.5_AC092162.2_AGPS_DNAJC19P5_RNA5SP112_AC079305.10_NFE2L2_AC079305.8_AC073636.1_RNU6-187P_MIR3128_AC074286.1_AC092162.1	ENSG00000170144_ENSG00000236501_ENSG00000226273_ENSG00000223777_ENSG00000018510_ENSG00000225808_ENSG00000251746_ENSG00000222043_ENSG00000116044_ENSG00000229337_ENSG00000227098_ENSG00000206866_ENSG00000265396_ENSG00000213963_ENSG00000230552	NA_eQTLGen_cis_eQTLs:BIOSQTL/BIOS_eQTL_geneLevel_eQTLcatalogue/Nedelec_2016_ge_macrophage_Listeria_eQTLGen_cis_eQTLs:GTEx/v8/Whole_Blood_eQTLcatalogue/TwinsUK_ge_skin_eQTLcatalogue/Alasoo_2018_ge_macrophage_naive:eQTLcatalogue/BLUEPRINT_ge_monocyte:eQTLcatalogue/BLUEPRINT_ge_T-cell:eQTLcatalogue/GEUVADIS_ge_LCL:eQTLcatalogue/HipSci_ge_iPSC:eQTLcatalogue/Schwartzentruber_2018_ge_sensory_neuron:DIC…
rs35483597	2:227329240:C:T	2	227329240	0.0081	7.74e-09	yes	no		rs35483597	intergenic	NA	1	rs35483597	54	MIR5702_AC068138.1	194186_279153	yes (MIR5072)			NA
rs154656	16:89708003:A:T	16	89708003	0.0127	1.83e-20		no		rs154656	intergenic	NA	11	rs154656;rs2010623;rs4785587;rs113661672;rs3803689;rs3743861;rs11864372;rs8044136;rs258340;rs164741;rs1126464	209	DPEP1_CHMP1A	3164_2836		TUBB3_RP11-104N10.1_RP1-168P16.2_RP11-368I7.4_SPATA2L_AC137932.1_RP11-356C4.5_RP1-168P16.1_ANKRD11_GALNS_GAS8_AC137932.5_LDHD_CBFA2T3_RNU7-117P_RPL13_RP11-46C24.5_RP11-46C24.7_LINC00304_SLC22A31_FAM157C_AC137932.6_CDH15_VPS9D1-AS1_TRAPPC2L_RP11-566K11.7_ZNF778_RP11-566K11.4_ACSF3_SPG7_RP11-356C4.3_CENPBD1_CDK10_URAHP_SNAI3-AS1_RP11-830F9.7_CPNE7_PABPN1L_ZNF276_DBNDD1_AFG3L1P_C16orf3_SPATA33_CHMP1…	ENSG00000258947_ENSG00000261118_ENSG00000261574_ENSG00000260259_ENSG00000158792_ENSG00000268218_ENSG00000261172_ENSG00000261692_ENSG00000167522_ENSG00000141012_ENSG00000141013_ENSG00000260279_ENSG00000166816_ENSG00000129993_ENSG00000198211_ENSG00000252579_ENSG00000167526_ENSG00000260637_ENSG00000259877_ENSG00000180422_ENSG00000259803_ENSG00000260528_ENSG00000261253_ENSG00000129910_ENSG00000261373…	BIOSQTL/BIOS_eQTL_geneLevel_DICE/T_CD4_memory_TREG_NA_eQTLcatalogue/BrainSeq_ge_brain:eQTLcatalogue/TwinsUK_ge_fat:eQTLcatalogue/TwinsUK_ge_skin:eQTLGen_cis_eQTLs:BIOSQTL/BIOS_eQTL_geneLevel_eQTLcatalogue/BLUEPRINT_ge_monocyte:eQTLcatalogue/BLUEPRINT_ge_neutrophil:eQTLcatalogue/BLUEPRINT_ge_T-cell:eQTLcatalogue/CEDAR_T-cell_CD4:eQTLcatalogue/CEDAR_T-cell_CD8:eQTLcatalogue/Fairfax_2014_LPS2:eQTLca…
rs1548945	2:217665788:C:T	2	217665788	0.0136	1.6e-23	yes	yes (lead)		rs1548945	ncRNA_intronic	NA	8	rs1548945;rs4674118;rs736143;rs1179712;rs9678805;rs10190707;rs13027512;rs2712162	51	AC007563.3_AC007563.5	0		RNA5SP120_AC007563.3_FABP5P14_AC007563.4_AC007557.4_RP11-566E18.3_AC007563.5_POLHP1	ENSG00000222832_ENSG00000229352_ENSG00000234588_ENSG00000237930_ENSG00000231597_ENSG00000260804_ENSG00000236886_ENSG00000232970	NA_eQTLcatalogue/TwinsUK_ge_fat_eQTLcatalogue/Lepik_2017_ge_blood_DICE/T_CD4_memory_TREG
rs1551210	12:42865874:C:T	12	42865874	0.0107	8.89e-15		no		rs1551210	intronic	NA	4	rs1551210;rs12820881;rs1669907;rs3747562	171	PRICKLE1	0		Y_RNA_RP11-328C8.4_RP11-328C8.5_PPHLN1_AC020629.1_YAF2_RN7SL10P_RNU6-249P_RP11-328C8.2_ZCRB1_PRICKLE1_SNORA74_GXYLT1_RP11-76E16.2	ENSG00000207142_ENSG00000257225_ENSG00000258068_ENSG00000134283_ENSG00000269367_ENSG00000015153_ENSG00000241710_ENSG00000199886_ENSG00000257376_ENSG00000139168_ENSG00000139174_ENSG00000252917_ENSG00000151233_ENSG00000257674	NA_BIOSQTL/BIOS_eQTL_geneLevel_eQTLcatalogue/Alasoo_2018_ge_macrophage_naive:eQTLcatalogue/BLUEPRINT_ge_monocyte:eQTLcatalogue/BLUEPRINT_ge_T-cell:eQTLcatalogue/CEDAR_B-cell_CD19:eQTLcatalogue/CEDAR_monocyte_CD14:eQTLcatalogue/CEDAR_T-cell_CD4:eQTLcatalogue/Fairfax_2012_B-cell_CD19:eQTLcatalogue/Fairfax_2014_IFN24:eQTLcatalogue/Fairfax_2014_LPS24:eQTLcatalogue/Fairfax_2014_LPS2:eQTLcatalogue/Fair…
rs1570521	20:62911019:G:T	20	62911019	0.0077	4.92e-08	yes	yes (lead)		rs1570521	intronic	NA	1	rs1570521	245	PCMTD2	0		ZNF512B_PRPF6_PCMTD2_C20orf201_CICP4_LINC00266-1_RGS19_SAMD10_LINC00176_RP13-152O15.5	ENSG00000196700_ENSG00000101161_ENSG00000203880_ENSG00000171695_ENSG00000232852_ENSG00000149656_ENSG00000171700_ENSG00000130590_ENSG00000196421_ENSG00000237371	BIOSQTL/BIOS_eQTL_geneLevel_eQTLcatalogue/GENCORD_ge_LCL:eQTLcatalogue/GEUVADIS_ge_LCL:eQTLcatalogue/TwinsUK_ge_LCL:eQTLGen_cis_eQTLs:BIOSQTL/BIOS_eQTL_geneLevel_eQTLcatalogue/BLUEPRINT_ge_monocyte:eQTLcatalogue/BLUEPRINT_ge_neutrophil:eQTLcatalogue/CEDAR_B-cell_CD19:eQTLcatalogue/CEDAR_neutrophil_CD15:eQTLcatalogue/Fairfax_2012_B-cell_CD19:eQTLcatalogue/Fairfax_2014_IFN24:eQTLcatalogue/Fairfax_2…
rs1570669	20:52774427:A:G	20	52774427	0.0093	2.78e-11	yes	yes		rs1570669	intronic	NA	2	rs1570669;rs2762921	241	CYP24A1	0		CYP24A1_MIR4756_BCAS1	ENSG00000019186_ENSG00000265595_ENSG00000064787	DICE/T_CD4_TFH:DICE/T_CD4_TH17:DICE/T_CD4_TH2:DICE/T_CD4_memory_TREG:eQTLGen_cis_eQTLs:BIOSQTL/BIOS_eQTL_geneLevel_NA_eQTLcatalogue/Kasela_2017_T-cell_CD4:DICE/B_cell_naive:eQTLGen_cis_eQTLs
rs157173	13:51065751:A:G	13	51065751	0.0079	2.49e-08	yes	yes		rs157173	intergenic	NA	1	rs157173	180				RP11-175B12.2	ENSG00000229323	NA
rs1648283	15:45433646:G:T	15	45433646	0.0078	3.3e-08		no		rs1648283	intronic	NA	7	rs1648283;rs34378704;rs1706803;rs1648306;rs12916913;rs62025168;rs1365242	189	DUOX1	0		MIR147B_C15orf48_RP11-519G16.5_RP11-96O20.4_SLC30A4_DUOXA2_CTD-2651B20.5_BLOC1S6_RNU6-953P_CTD-2651B20.2_SPATA5L1_EIF3J-AS1_Y_RNA_SNORA41_DUOXA1_RP11-519G16.3_SNORA11_DUOX1_snoU13_RP11-96O20.2_DPPA5P2_RP11-616K22.2_RP11-519G16.2_SORD_SLC28A2_CTD-2651B20.3_GATM_RP11-109D20.2_CTD-2651B20.4_SPG11_CTD-2651B20.6_CTD-2651B20.7_CTD-2008A1.1_SHF_TRIM69_HMGN2P46_DUOX2_CTD-2008A1.2_RP11-718O11.1_CTD-2651B2…	ENSG00000211519_ENSG00000166920_ENSG00000259342_ENSG00000260170_ENSG00000104154_ENSG00000140274_ENSG00000235390_ENSG00000104164_ENSG00000238941_ENSG00000259338_ENSG00000171763_ENSG00000179523_ENSG00000200419_ENSG00000207516_ENSG00000140254_ENSG00000259354_ENSG00000261709_ENSG00000137857_ENSG00000238583_ENSG00000259681_ENSG00000259427_ENSG00000259499_ENSG00000259519_ENSG00000140263_ENSG00000137860…	BIOSQTL/BIOS_eQTL_geneLevel_eQTLcatalogue/BLUEPRINT_ge_neutrophil:eQTLcatalogue/Fairfax_2014_LPS24:eQTLcatalogue/GENCORD_ge_fibroblast:eQTLcatalogue/Naranbhai_2015_neutrophil_CD16:eQTLcatalogue/Nedelec_2016_ge_macrophage_Salmonella:eQTLcatalogue/Quach_2016_ge_monocyte_IAV:eQTLcatalogue/Quach_2016_ge_monocyte_naive:eQTLcatalogue/Quach_2016_ge_monocyte_Pam3CSK4:eQTLcatalogue/Quach_2016_ge_monocyte_…
rs3750082	7:32919927:A:T	7	32919927	0.0078	3.5e-08	yes	no		rs3750082	intronic	NA	1	rs3750082	112	KBTBD2_AVL9	0		DPY19L1P1_KBTBD2_LSM5_NT5C3A_RP9P_RNU6-388P_AC074338.4_FKBP9_BBS9_RP9_ZNRF2P1_RP11-225B17.2_RP11-265E18.1_RN7SL505P_AVL9	ENSG00000229358_ENSG00000170852_ENSG00000106355_ENSG00000122643_ENSG00000205763_ENSG00000252821_ENSG00000229054_ENSG00000122642_ENSG00000122507_ENSG00000164610_ENSG00000237004_ENSG00000273014_ENSG00000272905_ENSG00000241420_ENSG00000105778	eQTLGen_cis_eQTLs:BIOSQTL/BIOS_eQTL_geneLevel:GTEx/v8/Cells_EBV-transformed_lymphocytes:GTEx/v8/Whole_Blood_eQTLcatalogue/BLUEPRINT_ge_neutrophil:eQTLcatalogue/BLUEPRINT_ge_T-cell:eQTLcatalogue/BrainSeq_ge_brain:eQTLcatalogue/CEDAR_neutrophil_CD15:eQTLcatalogue/Fairfax_2012_B-cell_CD19:eQTLcatalogue/Lepik_2017_ge_blood:eQTLcatalogue/TwinsUK_ge_blood:eQTLcatalogue/TwinsUK_ge_LCL:eQTLcatalogue/Twin…
rs1664781	5:53276301:A:G	5	53276301	0.0115	5.1e-17		no		rs1664781	intronic	NA	3	rs1664781;rs114118094;rs57898694	86	ARL15	0		ITGA2_NDUFS4_ARL15_AC024569.1_FST_MIR4459_RN7SL801P	ENSG00000164171_ENSG00000164258_ENSG00000185305_ENSG00000238508_ENSG00000134363_ENSG00000265421_ENSG00000241230	eQTLcatalogue/Quach_2016_ge_monocyte_IAV:eQTLGen_cis_eQTLs_eQTLcatalogue/CEDAR_T-cell_CD8:eQTLcatalogue/CEDAR_transverse_colon:eQTLcatalogue/Fairfax_2012_B-cell_CD19:eQTLcatalogue/Fairfax_2014_IFN24:eQTLcatalogue/Fairfax_2014_LPS24:eQTLcatalogue/Fairfax_2014_naive:eQTLGen_cis_eQTLs:BIOSQTL/BIOS_eQTL_geneLevel_eQTLcatalogue/GEUVADIS_ge_LCL_NA_eQTLcatalogue/Alasoo_2018_ge_macrophage_IFNg:eQTLcatalo…
rs17050272	2:121306440:A:G	2	121306440	0.0082	6.3e-09	yes	yes		rs17050272	intergenic	NA	1	rs17050272	39	AC073257.1_AC073257.2	4879_4538		AC073257.2_AC073257.1	ENSG00000237614_ENSG00000232140	NA
rs3757387	7:128576086:C:T	7	128576086	0.011	1.41e-15	yes	no		rs3757387	intergenic	NA	5	rs3757387;rs3807135;rs4731533;rs34871361;rs4731531	120	RP11-309L24.6_IRF5	21969_1580	yes (IRF5)	RP11-309L24.6_TNPO3_ODCP_RP11-274B21.2_IRF5_RP11-286H14.1_RP11-128A6.3_RP11-274B21.4_SMO_RP11-286H14.6_RP11-274B21.3_TPI1P2_snoU13_KCP_RP11-155G14.1_RP11-286H14.2_RN7SL306P_RP11-286H14.8_RN7SL81P_RP11-286H14.4	ENSG00000224163_ENSG00000064419_ENSG00000244556_ENSG00000243302_ENSG00000128604_ENSG00000241573_ENSG00000242162_ENSG00000230715_ENSG00000128602_ENSG00000240685_ENSG00000243679_ENSG00000230359_ENSG00000238733_ENSG00000135253_ENSG00000228700_ENSG00000241102_ENSG00000242241_ENSG00000243230_ENSG00000244218_ENSG00000230626	NA_eQTLcatalogue/BLUEPRINT_ge_monocyte:eQTLcatalogue/BLUEPRINT_ge_neutrophil:eQTLcatalogue/CEDAR_B-cell_CD19:eQTLcatalogue/CEDAR_ileum:eQTLcatalogue/CEDAR_monocyte_CD14:eQTLcatalogue/CEDAR_neutrophil_CD15:eQTLcatalogue/CEDAR_rectum:eQTLcatalogue/CEDAR_T-cell_CD4:eQTLcatalogue/CEDAR_T-cell_CD8:eQTLcatalogue/CEDAR_transverse_colon:eQTLcatalogue/Fairfax_2012_B-cell_CD19:eQTLcatalogue/Fairfax_2014_IF…
rs17271121	6:25863650:C:T	6	25863650	0.0105	3.34e-14		yes		rs17271121			3	rs17271121;rs72832602;rs4395714	95	SLC17A3	0		HIST1H4J_HMGN4_ABT1_HLA-DQB1_MICA_HIST1H2AM_LINC01149_HIST1H2BO_XXbac-BPG16N22.5_HIST1H4K_HLA-DQA1_RNF5_VN1R14P_HCP5_HLA-DRB1_PSMB9_HIST1H4PS1_HLA-DRB6_HIST1H2AJ_RP11-457M11.2_DAXX_HIST1H2BM_BTN2A3P_HIST1H2AL_USP8P1_XXbac-BPG181B23.6_HIST1H4L_ZNF204P_NFKBIL1_HIST1H1A_HIST1H3A_HLA-DQB1-AS1_HIST1H4B_RPLP2P1_XXbac-BPG299F13.15_HIST1H2AK_HLA-C_HIST1H2BPS2_HIST1H1B_U91328.19_U91328.22_HIST1H1PS2_HIST1…	ENSG00000197238_ENSG00000182952_ENSG00000146109_ENSG00000179344_ENSG00000204520_ENSG00000233224_ENSG00000230174_ENSG00000196331_ENSG00000256851_ENSG00000197914_ENSG00000196735_ENSG00000204308_ENSG00000218346_ENSG00000206337_ENSG00000196126_ENSG00000240065_ENSG00000217862_ENSG00000229391_ENSG00000182611_ENSG00000233631_ENSG00000204209_ENSG00000196374_ENSG00000124549_ENSG00000198374_ENSG00000214892…	BIOSQTL/BIOS_eQTL_geneLevel_eQTLGen_cis_eQTLs:BIOSQTL/BIOS_eQTL_geneLevel:GTEx/v8/Whole_Blood_eQTLcatalogue/Fairfax_2014_IFN24:eQTLcatalogue/Fairfax_2014_LPS24:eQTLGen_cis_eQTLs:BIOSQTL/BIOS_eQTL_geneLevel:GTEx/v8/Whole_Blood_eQTLcatalogue/Alasoo_2018_ge_macrophage_naive:eQTLcatalogue/BLUEPRINT_ge_monocyte:eQTLcatalogue/BrainSeq_ge_brain:eQTLcatalogue/Fairfax_2012_B-cell_CD19:eQTLcatalogue/Fairfa…
rs17413465	1:55718708:A:C	1	55718708	0.0082	5.48e-09	yes	yes (lead)		rs17413465	intergenic	NA	2	rs17413465;rs75866762	7	RP11-101C11.1_GOT2P1	18858_114431		PCSK9_MIR4422_RP11-101C11.1_GYG1P3_USP24	ENSG00000169174_ENSG00000265822_ENSG00000231090_ENSG00000231095_ENSG00000162402	GTEx/v8/Whole_Blood_NA_eQTLcatalogue/GENCORD_ge_T-cell_eQTLcatalogue/BLUEPRINT_ge_monocyte:eQTLcatalogue/BLUEPRINT_ge_neutrophil:eQTLcatalogue/Kasela_2017_T-cell_CD8:eQTLcatalogue/TwinsUK_ge_fat:eQTLcatalogue/TwinsUK_ge_skin:DICE/B_cell_naive:DICE/T_CD8_naive:DICE/T_CD4_TH1_17:DICE/T_CD4_TH2:eQTLGen_cis_eQTLs:BIOSQTL/BIOS_eQTL_geneLevel
rs17428804	15:76260430:G:T	15	76260430	0.0095	7.87e-12	yes	yes		rs17428804	intronic	NA	6	rs17428804;rs10851885;rs62027609;rs62027657;rs1394125;rs11636220	196	NRG4	0		ULK3_SEMA7A_STOML1_RP11-797A18.3_AC019294.1_GOLGA6D_ISL2_CYP1A1_MIR4313_RP11-331H13.1_RP11-797A18.6_COMMD4_CTD-2562G15.2_DNM1P49_UBE2Q2_SCAMP2_LMAN1L_TYRO3P_RN7SL327P_RP11-69H7.3_CSK_ODF3L1_RP11-10O17.3_RP11-24M17.3_NEIL1_RPP25_RP11-326L17.1_RPL36AP45_DNM1P35_CTD-2026K11.1_NRG4_ANP32BP1_SCAMP5_SNORD112_COX5A_RP11-593F23.1_TSPAN3_RN7SL510P_PPCDC_C15orf27_IMP3_AC105020.1_RCN2_SCAPER_RN7SKP217_CTD-2…	ENSG00000140474_ENSG00000138623_ENSG00000067221_ENSG00000259652_ENSG00000256530_ENSG00000140478_ENSG00000159556_ENSG00000140465_ENSG00000261043_ENSG00000261232_ENSG00000269951_ENSG00000140365_ENSG00000261714_ENSG00000261820_ENSG00000140367_ENSG00000140497_ENSG00000140506_ENSG00000259581_ENSG00000244438_ENSG00000261779_ENSG00000103653_ENSG00000182950_ENSG00000261775_ENSG00000260815_ENSG00000140398…	eQTLcatalogue/BLUEPRINT_ge_monocyte:eQTLcatalogue/BLUEPRINT_ge_neutrophil:eQTLcatalogue/Lepik_2017_ge_blood:eQTLcatalogue/TwinsUK_ge_fat:eQTLGen_cis_eQTLs:BIOSQTL/BIOS_eQTL_geneLevel_eQTLcatalogue/BLUEPRINT_ge_neutrophil:eQTLGen_cis_eQTLs:BIOSQTL/BIOS_eQTL_geneLevel_eQTLGen_cis_eQTLs_NA_eQTLcatalogue/BLUEPRINT_ge_neutrophil:eQTLcatalogue/CEDAR_neutrophil_CD15:eQTLcatalogue/GEUVADIS_ge_LCL:eQTLcat…
rs17462630	2:219286541:C:G	2	219286541	0.0099	9.85e-13	yes	yes		rs17462630	intronic	NA	3	rs17462630;rs4674338;rs6709815	52	VIL1	0		SLC11A1_MIR26B_RP11-548H3.1_BCS1L_WNT6_RN7SKP38_RP11-378A13.1_AC021016.6_CTDSP1_RNU6-136P_RP11-459I19.1_STK36_RP11-378A13.2_VIL1_PRKAG3_U3_PNKD_C2orf62_CXCR2_USP37_TTLL4_CYP27A1_ZNF142_CXCR1_PLCD4_RNF25_RQCD1	ENSG00000018280_ENSG00000199121_ENSG00000273466_ENSG00000074582_ENSG00000115596_ENSG00000222714_ENSG00000261338_ENSG00000225062_ENSG00000144579_ENSG00000207393_ENSG00000272555_ENSG00000163482_ENSG00000273361_ENSG00000127831_ENSG00000115592_ENSG00000252805_ENSG00000127838_ENSG00000158428_ENSG00000180871_ENSG00000135913_ENSG00000135912_ENSG00000135929_ENSG00000115568_ENSG00000163464_ENSG00000115556…	eQTLcatalogue/CEDAR_monocyte_CD14:eQTLcatalogue/CEDAR_neutrophil_CD15:eQTLcatalogue/Fairfax_2014_LPS24:eQTLcatalogue/Fairfax_2014_naive:eQTLGen_cis_eQTLs_NA_eQTLcatalogue/Quach_2016_ge_monocyte_naive:eQTLGen_cis_eQTLs:BIOSQTL/BIOS_eQTL_geneLevel_eQTLGen_cis_eQTLs:BIOSQTL/BIOS_eQTL_geneLevel_BIOSQTL/BIOS_eQTL_geneLevel_eQTLcatalogue/TwinsUK_ge_fat:eQTLGen_cis_eQTLs_eQTLcatalogue/BLUEPRINT_ge_monoc…
rs17709397	8:10249861:A:G	8	10249861	0.0095	5.91e-12		no		rs17709397	intronic	NA	32	rs17709397;rs2898248;rs7819602;rs2409665;rs7016385;rs7004551;rs4841470;rs13266785;rs4840550;rs2736314;rs2736374;rs2736375;rs2736297;rs4841525;rs9693857;rs7009845;rs74567459;rs13267391;rs10109026;rs7827369;rs1976671;rs4439133;rs113377229;rs591346;rs570903;rs4840467;rs2952205;rs13269741;rs4841318;rs11774474;rs10105843;rs34155841	125	MSRA	0		RP11-62H7.2_RNU6-729P_ERI1_AF131215.9_AF131215.2_OR7E160P_AF131215.5_RP11-211C9.1_RP1L1_RP11-1236K1.11_RNU6-682P_RP11-62H7.3_SNORA70_SNORD112_RP11-177H2.2_XKR6_AF131215.6_TDH_AF131216.5_C8orf12_AC087269.1_AF131215.1_MFHAS1_LINC00529_RPL19P13_PINX1_MTMR9_AC023385.1_RP11-212F11.1_RP11-981G7.1_RP11-981G7.2_FDFT1_RP11-297N6.4_AF131215.4_RP11-589N15.2_AF131215.8_OR7E161P_DEFB136_CTC-493P15.2_DEFB134_R…	ENSG00000233609_ENSG00000207128_ENSG00000104626_ENSG00000269918_ENSG00000255310_ENSG00000254817_ENSG00000215346_ENSG00000254367_ENSG00000183638_ENSG00000254700_ENSG00000200713_ENSG00000270966_ENSG00000207244_ENSG00000252565_ENSG00000253695_ENSG00000171044_ENSG00000254839_ENSG00000154316_ENSG00000255020_ENSG00000184608_ENSG00000176305_ENSG00000231965_ENSG00000147324_ENSG00000236827_ENSG00000239315…	DICE/T_CD4_naive:DICE/T_CD4_TFH:DICE/T_CD4_TH17:DICE/T_CD4_TH1_17:DICE/T_CD4_TH2:DICE/T_CD4_memory_TREG:DICE/T_CD4_naive_TREG:eQTLGen_cis_eQTLs:BIOSQTL/BIOS_eQTL_geneLevel:GTEx/v8/Whole_Blood:GTEx/v8/Kidney_Cortex:GTEx/v8/Liver_NA_eQTLcatalogue/BLUEPRINT_ge_monocyte:eQTLcatalogue/BLUEPRINT_ge_neutrophil:eQTLcatalogue/CEDAR_monocyte_CD14:eQTLcatalogue/Fairfax_2012_B-cell_CD19:eQTLcatalogue/Fairfax…
rs3814828	14:93406702:A:G	14	93406702	0.008	1.62e-08	yes	no		rs3814828	UTR3	NA	2	rs3814828;rs7140970	186	ITPK1	0		CHGA_RP11-862G15.2	ENSG00000100604_ENSG00000258499	BIOSQTL/BIOS_eQTL_geneLevel_eQTLGen_cis_eQTLs:BIOSQTL/BIOS_eQTL_geneLevel
rs1800437	19:46181392:C:G	19	46181392	0.0129	4.26e-21		no		rs1800437	exonic	nonsynonymous SNV	3	rs1800437;rs2302593;rs11083779	235	GIPR	0		DMWD_MIR642A_SYMPK_RSPH6A_QPCTL_GIPR_KLC3_ERCC1_FBXO46_FOXA3_VASP_IRF2BP1_AC074212.5_AC011530.4_AC074212.3_DMPK_SNRPD2_SIX5_AC074212.6	ENSG00000185800_ENSG00000207773_ENSG00000125755_ENSG00000104941_ENSG00000011478_ENSG00000010310_ENSG00000104892_ENSG00000012061_ENSG00000177051_ENSG00000170608_ENSG00000125753_ENSG00000170604_ENSG00000259605_ENSG00000268434_ENSG00000237452_ENSG00000104936_ENSG00000125743_ENSG00000177045_ENSG00000267395	eQTLGen_cis_eQTLs:BIOSQTL/BIOS_eQTL_geneLevel_NA_eQTLcatalogue/GEUVADIS_ge_LCL:eQTLcatalogue/HipSci_ge_iPSC:eQTLcatalogue/TwinsUK_ge_LCL:eQTLGen_cis_eQTLs:BIOSQTL/BIOS_eQTL_geneLevel_eQTLcatalogue/GENCORD_ge_LCL:eQTLcatalogue/TwinsUK_ge_LCL_eQTLGen_cis_eQTLs_eQTLcatalogue/Fairfax_2014_LPS2:eQTLGen_cis_eQTLs_BIOSQTL/BIOS_eQTL_geneLevel_eQTLcatalogue/BLUEPRINT_ge_T-cell:eQTLcatalogue/Fairfax_2014_n…
rs1819008	2:177697882:C:T	2	177697882	0.008	1.14e-08	yes	yes		rs1819008	intergenic	NA	3	rs1819008;rs12475244;rs10497460	47	AC073636.1_AC092162.1	12839_13844		HNRNPA3_AC079305.11_AC079305.5_AC092162.2_AGPS_DNAJC19P5_RNA5SP112_AC079305.10_NFE2L2_AC079305.8_AC073636.1_RNU6-187P_MIR3128_AC074286.1_AC092162.1	ENSG00000170144_ENSG00000236501_ENSG00000226273_ENSG00000223777_ENSG00000018510_ENSG00000225808_ENSG00000251746_ENSG00000222043_ENSG00000116044_ENSG00000229337_ENSG00000227098_ENSG00000206866_ENSG00000265396_ENSG00000213963_ENSG00000230552	NA_eQTLGen_cis_eQTLs:BIOSQTL/BIOS_eQTL_geneLevel_eQTLcatalogue/Nedelec_2016_ge_macrophage_Listeria_eQTLGen_cis_eQTLs:GTEx/v8/Whole_Blood_eQTLcatalogue/TwinsUK_ge_skin_eQTLcatalogue/Alasoo_2018_ge_macrophage_naive:eQTLcatalogue/BLUEPRINT_ge_monocyte:eQTLcatalogue/BLUEPRINT_ge_T-cell:eQTLcatalogue/GEUVADIS_ge_LCL:eQTLcatalogue/HipSci_ge_iPSC:eQTLcatalogue/Schwartzentruber_2018_ge_sensory_neuron:DIC…
rs396007	5:176518426:C:T	5	176518426	0.0086	9.59e-10	yes	no		rs396007	intronic	NA	5	rs396007;rs244722;rs55793647;rs7724386;rs641101	93	FGFR4	0		RP11-1026M7.2_RP11-1277A3.1_ZNF346-IT1_SUDS3P1_FAM153A_TMED9_FAM153C_SLC34A1_DDX41_UIMC1_IL7R_FAM193B_FGFR4_RAB24_RP11-1101H11.1_RGS14_CTD-2301A4.1_B4GALT7_RN7SL562P_PDLIM7_CTD-2301A4.3_MXD3_PFN3_HK3_NSD1_ZNF346_RP11-1277A3.3_CTD-2301A4.5_PRELID1_GRK6_LMAN2_PRR7-AS1_PRR7	ENSG00000249109_ENSG00000247679_ENSG00000251666_ENSG00000249129_ENSG00000170074_ENSG00000184840_ENSG00000204677_ENSG00000131183_ENSG00000183258_ENSG00000087206_ENSG00000168685_ENSG00000146067_ENSG00000160867_ENSG00000169228_ENSG00000249849_ENSG00000169220_ENSG00000239393_ENSG00000027847_ENSG00000266089_ENSG00000196923_ENSG00000240729_ENSG00000213347_ENSG00000196570_ENSG00000160883_ENSG00000165671…	eQTLGen_cis_eQTLs_NA_eQTLcatalogue/Kasela_2017_T-cell_CD8:eQTLGen_cis_eQTLs_eQTLGen_cis_eQTLs:BIOSQTL/BIOS_eQTL_geneLevel_eQTLGen_trans_eQTLs_eQTLcatalogue/BrainSeq_ge_brain:eQTLcatalogue/GENCORD_ge_fibroblast:eQTLcatalogue/HipSci_ge_iPSC:eQTLcatalogue/TwinsUK_ge_skin:DICE/T_CD4_naive:DICE/T_CD8_naive:DICE/T_CD4_TFH:DICE/T_CD4_TH1:DICE/T_CD4_TH17:DICE/T_CD4_TH2:DICE/T_CD4_memory_TREG:DICE/T_CD4_n…
rs185030002	11:65493098:A:G	11	65493098	0.0087	5.93e-10		no		rs185030002	intergenic	NA	6	rs185030002;rs565427;rs501337;rs44205;rs1151488;rs11227261	159	KRT8P26_RNASEH2C	1312_4680		AP003068.23_SSSCA1_FIBP_EIF1AD_AP003068.18_RIN1_PELI3_AP5B1_CTD-3074O7.5_CTSW_RP11-867O8.5_DPF2_AP001362.1_MUS81_ARL2_CAPN1_SART1_SSSCA1-AS1_FAM89B_RP11-755F10.1_SLC22A20_KAT5_KRT8P26_LRFN4_AP001266.1_RP11-1167A19.6_EFEMP2_SNX15_SNX32_RP11-867G23.8_CTSF_SCYL1_YIF1A_SF3B2_C11orf68_ZDHHC24_RNASEH2C_DRAP1_TM7SF2_SAC3D1_BANF1_CFL1_RP11-770G2.5_PACS1_SIPA1_MALAT1_CCS_MIR4690_PCNXL3_OVOL1-AS1_RN7SL309P…	ENSG00000254614_ENSG00000173465_ENSG00000172500_ENSG00000175376_ENSG00000255200_ENSG00000174791_ENSG00000174516_ENSG00000254470_ENSG00000255517_ENSG00000172543_ENSG00000255478_ENSG00000133884_ENSG00000269018_ENSG00000172732_ENSG00000213465_ENSG00000014216_ENSG00000175467_ENSG00000260233_ENSG00000176973_ENSG00000255320_ENSG00000197847_ENSG00000172977_ENSG00000214659_ENSG00000173621_ENSG00000175827…	eQTLcatalogue/TwinsUK_ge_LCL:eQTLGen_cis_eQTLs:GTEx/v8/Whole_Blood_BIOSQTL/BIOS_eQTL_geneLevel_eQTLcatalogue/GEUVADIS_ge_LCL:eQTLcatalogue/HipSci_ge_iPSC:eQTLcatalogue/TwinsUK_ge_LCL:eQTLGen_cis_eQTLs:BIOSQTL/BIOS_eQTL_geneLevel_eQTLcatalogue/GEUVADIS_ge_LCL:eQTLcatalogue/TwinsUK_ge_LCL:BIOSQTL/BIOS_eQTL_geneLevel_eQTLGen_cis_eQTLs:GTEx/v8/Whole_Blood_eQTLGen_cis_eQTLs_eQTLcatalogue/BLUEPRINT_ge_…
rs1858800	16:73024276:C:T	16	73024276	0.008	1.08e-08		no	yes	rs1858800	intronic	NA	1	rs1858800	207	ZFHX3	0		AC132068.1	ENSG00000221799	NA
rs187355703	2:176993583:C:G	2	176993583	0.0123	3.09e-19	yes	yes (lead)		rs187355703	ncRNA_intronic	NA	13	rs187355703;rs66482211;rs72929103;rs7606883;rs72929935;rs72938846;rs112808593;rs149874374;rs72914763;rs57754416;rs72923424;rs72923436;rs72923449	46	HOXD-AS2	0		HOXD10_HOXD8_HOXD-AS2_AC016739.2_MTX2_AC016739.1_RP11-387A1.5_AC073069.2_HOXD4_ATP5G3_KIAA1715_AC009336.1_HOXD12_AC009336.24_HOXD-AS1_HOXD1_HOXD11_AC016751.3_AC016751.2_HOXD3_EVX2_MIR10B_HOXD13_AC017048.1	ENSG00000128710_ENSG00000175879_ENSG00000237380_ENSG00000218175_ENSG00000128654_ENSG00000230384_ENSG00000272729_ENSG00000237260_ENSG00000170166_ENSG00000154518_ENSG00000144320_ENSG00000216193_ENSG00000170178_ENSG00000226363_ENSG00000224189_ENSG00000128645_ENSG00000128713_ENSG00000235047_ENSG00000229779_ENSG00000128652_ENSG00000174279_ENSG00000207744_ENSG00000128714_ENSG00000229434	eQTLcatalogue/CEDAR_rectum:eQTLcatalogue/GENCORD_ge_fibroblast_NA_eQTLcatalogue/GENCORD_ge_fibroblast_eQTLGen_cis_eQTLs_GTEx/v8/Whole_Blood_eQTLcatalogue/BLUEPRINT_ge_monocyte:eQTLcatalogue/BLUEPRINT_ge_neutrophil:eQTLcatalogue/BLUEPRINT_ge_T-cell:eQTLcatalogue/Lepik_2017_ge_blood:eQTLGen_cis_eQTLs:BIOSQTL/BIOS_eQTL_geneLevel:GTEx/v8/Whole_Blood_eQTLcatalogue/BrainSeq_ge_brain_eQTLcatalogue/CEDAR…
rs1893794	18:43302757:A:T	18	43302757	0.0102	1.82e-13		no		rs1893794	ncRNA_intronic	NA	1	rs1893794	225	RP11-116O18.3	0		RP11-749H17.1_RP11-749H17.2_RP11-116O18.3_RP11-846C15.2_SLC14A2_RP11-116O18.1_SLC14A1	ENSG00000266988_ENSG00000267354_ENSG00000267193_ENSG00000267101_ENSG00000132874_ENSG00000266968_ENSG00000141469	NA_eQTLcatalogue/TwinsUK_ge_LCL:DICE/T_CD4_naive:DICE/T_CD8_naive:DICE/NK_BIOSQTL/BIOS_eQTL_geneLevel_eQTLcatalogue/BLUEPRINT_ge_T-cell:eQTLcatalogue/Fairfax_2012_B-cell_CD19:eQTLcatalogue/GENCORD_ge_LCL:eQTLcatalogue/GEUVADIS_ge_LCL:eQTLcatalogue/TwinsUK_ge_LCL:DICE/B_cell_naive:DICE/T_CD4_naive:DICE/T_CD4_naive_activated:DICE/T_CD8_naive:DICE/T_CD8_naive_activated:DICE/NK:DICE/T_CD4_TFH:DICE/T_…
rs396341	11:5571897:C:T	11	5571897	0.0104	5.56e-14	yes	no		rs396341	intronic	NA	3	rs396341;rs72887764;rs11038034	154	HBG2	0		OR52T1P_AC104389.28_AC087380.14_TRIM6_OR52H2P_OR52B5P_UBQLNL_UBQLN3_HNRNPA1P53_OR52N3P_OR52H1_AC015691.13_OR52V1P_HBG2_HBE1_TRIM5	ENSG00000233646_ENSG00000167355_ENSG00000224295_ENSG00000121236_ENSG00000248553_ENSG00000231049_ENSG00000175518_ENSG00000175520_ENSG00000229534_ENSG00000236965_ENSG00000181616_ENSG00000239920_ENSG00000249633_ENSG00000196565_ENSG00000213931_ENSG00000132256	NA_GTEx/v8/Kidney_Cortex_eQTLGen_cis_eQTLs:BIOSQTL/BIOS_eQTL_geneLevel_BIOSQTL/BIOS_eQTL_geneLevel_eQTLGen_cis_eQTLs
rs1936806	6:127451665:C:T	6	127451665	0.0116	3.19e-17		no	yes	rs1936806	intronic	NA	3	rs1936806;rs6919601;rs719726	102	RSPO3	0		RNF146_RSPO3	ENSG00000118518_ENSG00000146374	eQTLGen_cis_eQTLs:BIOSQTL/BIOS_eQTL_geneLevel_eQTLcatalogue/TwinsUK_ge_fat
rs2039424	9:71432174:A:G	9	71432174	0.0178	1.35e-39	yes	yes (lead)		rs2039424	intronic	NA	13	rs2039424;rs2151420;rs72717956;rs77142321;rs62566870;rs11144159;rs10781257;rs2027205;rs1056265;rs10117043;rs12379823;rs10115871;rs8114	135	PIP5K1B	0		PGM5_PGM5-AS1_RP11-88I18.2_RP11-88I18.3_CBWD5_FXN_TJP2_PTAR1_C9orf135_TMEM252_RP11-274B18.4_RP11-274B18.2_RP11-274B18.3_PIP5K1B_FAM122A_RP11-203L2.3_RP11-203L2.4_RNU6-820P	ENSG00000154330_ENSG00000224958_ENSG00000233178_ENSG00000229019_ENSG00000147996_ENSG00000165060_ENSG00000119139_ENSG00000188647_ENSG00000204711_ENSG00000181778_ENSG00000226337_ENSG00000234506_ENSG00000224025_ENSG00000107242_ENSG00000187866_ENSG00000236998_ENSG00000236733_ENSG00000207000	eQTLcatalogue/BLUEPRINT_ge_monocyte:eQTLcatalogue/BLUEPRINT_ge_neutrophil:eQTLcatalogue/CEDAR_monocyte_CD14:eQTLcatalogue/CEDAR_neutrophil_CD15:eQTLcatalogue/Fairfax_2014_naive:eQTLcatalogue/Lepik_2017_ge_blood:eQTLcatalogue/Naranbhai_2015_neutrophil_CD16:eQTLcatalogue/TwinsUK_ge_blood:eQTLGen_cis_eQTLs:BIOSQTL/BIOS_eQTL_geneLevel:GTEx/v8/Whole_Blood_eQTLcatalogue/TwinsUK_ge_fat:BIOSQTL/BIOS_eQTL…
rs20571	8:86351997:A:G	8	86351997	0.0078	2.92e-08		no		rs20571	exonic	nonsynonymous SNV	1	rs20571	129	CA3	0		LRRCC1_CA3_C8orf59_RP11-317J10.2_E2F5_CA13	ENSG00000133739_ENSG00000164879_ENSG00000176731_ENSG00000253549_ENSG00000133740_ENSG00000185015	DICE/T_CD4_naive:DICE/T_CD8_naive:DICE/T_CD4_TH1_17:eQTLGen_cis_eQTLs_eQTLcatalogue/HipSci_ge_iPSC:eQTLcatalogue/TwinsUK_ge_skin:BIOSQTL/BIOS_eQTL_geneLevel_eQTLcatalogue/Fairfax_2012_B-cell_CD19:eQTLcatalogue/Kasela_2017_T-cell_CD4:eQTLcatalogue/Kasela_2017_T-cell_CD8:DICE/B_cell_naive:DICE/T_CD4_naive:DICE/T_CD4_naive_activated:DICE/T_CD8_naive:DICE/Monocyte_non_classical:DICE/NK:DICE/T_CD4_TFH…
rs2068888	10:94839642:A:G	10	94839642	0.0103	6.35e-14	yes	yes (lead)		rs2068888	intergenic	NA	4	rs2068888;rs35668759;rs7080494;rs55843714	147	CYP26A1_NIP7P1	1995_26987		RP11-348J12.2_CYP26A1_HHEX_CYP26C1	ENSG00000226425_ENSG00000095596_ENSG00000152804_ENSG00000187553	NA_eQTLcatalogue/CEDAR_neutrophil_CD15:eQTLcatalogue/Fairfax_2014_IFN24:eQTLcatalogue/Lepik_2017_ge_blood:eQTLGen_cis_eQTLs:BIOSQTL/BIOS_eQTL_geneLevel_BIOSQTL/BIOS_eQTL_geneLevel
rs2071047	14:54418411:A:G	14	54418411	0.0079	2.14e-08	yes	yes (lead)		rs2071047	UTR3	NA	1	rs2071047	184	BMP4	0		BMP4_MIR5580	ENSG00000125378_ENSG00000266431	eQTLGen_cis_eQTLs:BIOSQTL/BIOS_eQTL_geneLevel_NA
rs41301139	18:43262408:A:G	18	43262408	0.0148	9.49e-28	yes	no		rs41301139	exonic	nonsynonymous SNV	4	rs41301139;rs35369854;rs34243213;rs71356502	225	SLC14A2	0		SLC14A1_SLC14A2_RP11-116O18.1_RP11-749H17.1_RP11-749H17.2_RP11-116O18.3_RP11-846C15.2	ENSG00000141469_ENSG00000132874_ENSG00000266968_ENSG00000266988_ENSG00000267354_ENSG00000267193_ENSG00000267101	eQTLcatalogue/BLUEPRINT_ge_T-cell:eQTLcatalogue/Fairfax_2012_B-cell_CD19:eQTLcatalogue/GENCORD_ge_LCL:eQTLcatalogue/GEUVADIS_ge_LCL:eQTLcatalogue/TwinsUK_ge_LCL:DICE/B_cell_naive:DICE/T_CD4_naive:DICE/T_CD4_naive_activated:DICE/T_CD8_naive:DICE/T_CD8_naive_activated:DICE/NK:DICE/T_CD4_TFH:DICE/T_CD4_naive_TREG:eQTLGen_cis_eQTLs:BIOSQTL/BIOS_eQTL_geneLevel:GTEx/v8/Cells_EBV-transformed_lymphocytes…
rs2074204	22:30403996:C:T	22	30403996	0.0084	1.6e-09	yes	yes		rs2074204	exonic	synonymous SNV	2	rs2074204;rs740041	249	MTMR3	0		SEC14L3_CTA-85E5.10_GATSL3_CTA-85E5.7_ZMAT5_RP1-130H16.18_SF3A1_RP1-130H16.16_Y_RNA_RNU6-331P_CNN2P1_LIF_AC003681.1_HORMAD2_RP1-102K2.6_RNF215_CCDC117_ASCC2_CCDC157_CABP7_MTFP1_CTA-85E5.6_MTMR3_THOC5_NEFH_RP3-438O4.4_RP4-539M6.19_RP1-76B20.11_RP1-76B20.12_SEC14L2_UQCR10_NIPSNAP1	ENSG00000100012_ENSG00000227117_ENSG00000239282_ENSG00000226573_ENSG00000100319_ENSG00000248751_ENSG00000099995_ENSG00000241528_ENSG00000200976_ENSG00000207455_ENSG00000227201_ENSG00000128342_ENSG00000221736_ENSG00000176635_ENSG00000232530_ENSG00000099999_ENSG00000159873_ENSG00000100325_ENSG00000187860_ENSG00000100314_ENSG00000242114_ENSG00000225971_ENSG00000100330_ENSG00000100296_ENSG00000100285…	eQTLGen_cis_eQTLs:GTEx/v8/Whole_Blood_BIOSQTL/BIOS_eQTL_geneLevel_eQTLGen_cis_eQTLs:BIOSQTL/BIOS_eQTL_geneLevel_NA_eQTLGen_cis_eQTLs:BIOSQTL/BIOS_eQTL_geneLevel:GTEx/v8/Whole_Blood_eQTLGen_cis_eQTLs_DICE/T_CD4_TH17_eQTLcatalogue/BLUEPRINT_ge_monocyte:eQTLcatalogue/TwinsUK_ge_skin:DICE/NK:eQTLGen_cis_eQTLs:BIOSQTL/BIOS_eQTL_geneLevel_eQTLcatalogue/BLUEPRINT_ge_monocyte:eQTLcatalogue/GEUVADIS_ge_LC…
rs2075251	2:170011458:A:T	2	170011458	0.0096	4.71e-12		no		rs2075251	intronic	NA	3	rs2075251;rs10191692;rs6744473	45	LRP2	0		LRP2_ABCB11_METTL5_PHOSPHO2_AC007556.3_UBE2V1P6	ENSG00000081479_ENSG00000073734_ENSG00000138382_ENSG00000144362_ENSG00000235321_ENSG00000235995	NA_BIOSQTL/BIOS_eQTL_geneLevel_DICE/T_CD4_memory_TREG_eQTLGen_cis_eQTLs_eQTLcatalogue/BLUEPRINT_ge_neutrophil:BIOSQTL/BIOS_eQTL_geneLevel:GTEx/v8/Whole_Blood
rs4242949	13:73716626:A:G	13	73716626	0.0077	4.39e-08	yes	no		rs4242949	intergenic	NA	1	rs4242949	182	AL354720.1_RNU4-10P	17679_49039				NA
rs223308	4:103812499:A:G	4	103812499	0.0106	1.42e-14	yes	yes (lead)		rs223308	intronic	NA	9	rs223308;rs2069274;rs1580278;rs2168803;rs5026471;rs227277;rs227373;rs223373;rs223317	80	SLC9B1	0		UBE2D3_AF213884.2_CENPE_CISD2_RP11-10L12.2_RP11-10L12.1_ACTR3BP4_SLC9B1_RNU7-151P_AF213884.3_RP11-328K4.1_LRRC37A15P_SLC9B2_BDH2_KRT8P46_PABPC1P7_MANBA_RP11-10L12.4_snoU13_AF224669.3_SPINK2	ENSG00000109332_ENSG00000260651_ENSG00000138778_ENSG00000145354_ENSG00000251288_ENSG00000224207_ENSG00000249283_ENSG00000164037_ENSG00000252739_ENSG00000238553_ENSG00000248740_ENSG00000230069_ENSG00000164038_ENSG00000164039_ENSG00000248971_ENSG00000250651_ENSG00000109323_ENSG00000246560_ENSG00000238948_ENSG00000241981_ENSG00000128040	eQTLcatalogue/Alasoo_2018_ge_macrophage_IFNg_Salmonella:eQTLcatalogue/Alasoo_2018_ge_macrophage_Salmonella:eQTLcatalogue/BLUEPRINT_ge_T-cell:eQTLcatalogue/Fairfax_2014_LPS2:eQTLcatalogue/Nedelec_2016_ge_macrophage_Salmonella:eQTLcatalogue/Quach_2016_ge_monocyte_IAV:eQTLcatalogue/Quach_2016_ge_monocyte_LPS:eQTLcatalogue/Quach_2016_ge_monocyte_Pam3CSK4:eQTLcatalogue/Quach_2016_ge_monocyte_R848:eQTL…
rs2235826	20:56143169:A:T	20	56143169	0.0097	2.99e-12	yes	yes (lead)		rs2235826	intergenic	NA	4	rs2235826;rs6099669;rs6099671;rs1042521	242	PCK1_RP4-718J7.4	1656_31582		CTCFL_PCK1_BCL2L1	ENSG00000124092_ENSG00000124253_ENSG00000171552	eQTLcatalogue/HipSci_ge_iPSC_NA_eQTLGen_trans_eQTLs
rs2252281	17:19437187:C:T	17	19437187	0.0156	6.78e-31		no		rs2252281	UTR5	NA	6	rs2252281;rs2018675;rs11657807;rs2428581;rs7222869;rs4493120	212	SLC47A1	0		RP11-1113L8.2_RP11-1113L8.1_RPL17P43_SLC47A2_AC004448.2_AC106017.1_B9D1_SPECC1_MTND1P14_USP32P3_Y_RNA_CTC-457L16.2_FAM106A_AC025627.7_SNORA59B_NOS2P3_RP11-1113L8.7_TRNAQ41P_RP11-311F12.1_RP11-78O7.2_MFAP4_ALDH3A2_FAM83G_LGALS9B_ULK2_snoMe28S-Am2634_AC004448.5_SLC47A1_AKAP10_PRPSAP2_RPS2P46_MTND2P12_AC025627.4_CTB-187M2.2_RNF112_AC007952.5_SNORD3D_GRAP_CTB-187M2.1_MAPK7_AC025627.9_EPN2_CTB-187M2.3…	ENSG00000263107_ENSG00000262769_ENSG00000228331_ENSG00000180638_ENSG00000227078_ENSG00000230493_ENSG00000108641_ENSG00000128487_ENSG00000227225_ENSG00000189423_ENSG00000264932_ENSG00000262319_ENSG00000213077_ENSG00000228983_ENSG00000266079_ENSG00000230528_ENSG00000271900_ENSG00000242752_ENSG00000262681_ENSG00000270091_ENSG00000166482_ENSG00000072210_ENSG00000188522_ENSG00000170298_ENSG00000083290…	NA_BIOSQTL/BIOS_eQTL_geneLevel_eQTLcatalogue/TwinsUK_ge_fat:DICE/T_CD8_naive_activated:eQTLGen_cis_eQTLs_eQTLGen_cis_eQTLs_eQTLcatalogue/GEUVADIS_ge_LCL:eQTLcatalogue/TwinsUK_ge_fat:eQTLcatalogue/TwinsUK_ge_LCL:DICE/B_cell_naive:DICE/T_CD4_TFH:DICE/T_CD4_TH1:eQTLGen_cis_eQTLs_DICE/Monocyte_non_classical_DICE/NK_eQTLcatalogue/Alasoo_2018_ge_macrophage_IFNg:eQTLcatalogue/BLUEPRINT_ge_monocyte:eQTLc…
rs2256079	7:151428432:A:G	7	151428432	0.0082	5.55e-09	yes	yes		rs2256079	intronic	NA	4	rs2256079;rs4726086;rs2536072;rs13239239	122	PRKAG2	0		PRKAG2_RP11-148K1.12_WDR86	ENSG00000106617_ENSG00000244151_ENSG00000187260	eQTLGen_cis_eQTLs_DICE/T_CD4_memory_TREG
rs4567937	2:18676265:A:G	2	18676265	0.0116	2.08e-17	yes	no		rs4567937	intergenic	NA	2	rs4567937;rs59382673	29	RP11-111J6.2	NA_52387				NA
rs2286525	17:59472123:A:G	17	59472123	0.0132	2.84e-22		no	yes	rs2286525	ncRNA_intronic	NA	10	rs2286525;rs11652021;rs729781;rs11868532;rs35795902;rs12451110;rs4968557;rs10853030;rs917533;rs2286528	218	RP11-332H18.5_RP11-332H18.4	0		HEATR6_KRT18P61_C17orf82_AC111155.1_RP11-3K24.1_RP11-332H18.3_RN7SL606P_Y_RNA_TBX2_METTL2A_RP11-264B14.2_TBX4_AC079005.1_BCAS3_RP11-264B14.1_RP11-332H18.5_RP11-15K2.2_AC005884.1_RP11-332H18.4_RP11-136H19.1_HMGN1P28_C17orf64_PPM1D_APPBP2_RN7SL448P_snoU13	ENSG00000068097_ENSG00000267083_ENSG00000187013_ENSG00000224011_ENSG00000241157_ENSG00000266934_ENSG00000239932_ENSG00000252534_ENSG00000121068_ENSG00000087995_ENSG00000267449_ENSG00000121075_ENSG00000211515_ENSG00000141376_ENSG00000267207_ENSG00000267131_ENSG00000267137_ENSG00000227694_ENSG00000267280_ENSG00000267667_ENSG00000254114_ENSG00000141371_ENSG00000170836_ENSG00000062725_ENSG00000264322…	eQTLcatalogue/Lepik_2017_ge_blood:eQTLGen_cis_eQTLs_NA_eQTLGen_cis_eQTLs_eQTLcatalogue/TwinsUK_ge_fat_DICE/T_CD4_memory_TREG_eQTLcatalogue/Lepik_2017_ge_blood:eQTLGen_cis_eQTLs:BIOSQTL/BIOS_eQTL_geneLevel:GTEx/v8/Whole_Blood_eQTLcatalogue/GENCORD_ge_fibroblast:eQTLcatalogue/TwinsUK_ge_fat:GTEx/v8/Kidney_Cortex:GTEx/v8/Liver_DICE/T_CD4_TFH_DICE/Monocyte_non_classical:DICE/T_CD4_TH1_DICE/Monocyte_n…
rs4656220	1:170649277:C:T	1	170649277	0.0081	8.67e-09	yes	no		rs4656220	intronic	NA	1	rs4656220	18	PRRX1	0		RP1-79C4.4_PRRX1_SELL	ENSG00000271811_ENSG00000116132_ENSG00000188404	eQTLcatalogue/TwinsUK_ge_fat_NA_eQTLGen_cis_eQTLs
rs233438	11:2794392:A:G	11	2794392	0.0129	3.47e-21	yes	yes (lead)		rs233438	intronic	NA	7	rs233438;rs81205;rs2741950;rs234872;rs179785;rs231872;rs4930007	153	KCNQ1	0		SLC22A18AS_KCNQ1_COX6CP18_KCNQ1OT1	ENSG00000254827_ENSG00000053918_ENSG00000236041_ENSG00000269821	eQTLGen_cis_eQTLs:BIOSQTL/BIOS_eQTL_geneLevel_BIOSQTL/BIOS_eQTL_geneLevel_NA
rs4668134	2:170206062:A:T	2	170206062	0.0085	1.12e-09	yes	no		rs4668134	intronic	NA	2	rs4668134;rs10199676	45	LRP2	0	yes	PHOSPHO2_ABCB11_METTL5_AC007556.3_UBE2V1P6_LRP2	ENSG00000144362_ENSG00000073734_ENSG00000138382_ENSG00000235321_ENSG00000235995_ENSG00000081479	eQTLGen_cis_eQTLs_BIOSQTL/BIOS_eQTL_geneLevel_DICE/T_CD4_memory_TREG_eQTLcatalogue/BLUEPRINT_ge_neutrophil:BIOSQTL/BIOS_eQTL_geneLevel:GTEx/v8/Whole_Blood_NA
rs2395811	7:106627029:C:G	7	106627029	0.0077	4.7e-08		no		rs2395811	intergenic	NA	1	rs2395811	118	PIK3CG_PRKAR2B	79439_58065		HBP1_PIK3CG_AC002467.7_COG5	ENSG00000105856_ENSG00000105851_ENSG00000241764_ENSG00000164597	eQTLGen_cis_eQTLs_eQTLcatalogue/Fairfax_2012_B-cell_CD19:eQTLcatalogue/Fairfax_2014_IFN24:eQTLcatalogue/Fairfax_2014_LPS24:eQTLcatalogue/Fairfax_2014_naive:eQTLGen_cis_eQTLs:BIOSQTL/BIOS_eQTL_geneLevel
rs2411192	17:34882998:A:T	17	34882998	0.0092	4.4e-11	yes	yes (lead)		rs2411192	intronic	NA	1	rs2411192	213	MYO19	0		DHRS11_CTB-75G16.1_CCL3L3_AC131056.3_ZNHIT3_MRM1_GGNBP2_CCL4L2_RNA5SP439_CCL4L1_PIGW_CCL3L1_CTB-75G16.3_MYO19	ENSG00000108272_ENSG00000236002_ENSG00000256515_ENSG00000267488_ENSG00000108278_ENSG00000129282_ENSG00000005955_ENSG00000197262_ENSG00000252912_ENSG00000205020_ENSG00000184886_ENSG00000205021_ENSG00000267067_ENSG00000141140	DICE/T_CD4_TH1:DICE/T_CD4_TH17:DICE/T_CD4_memory_TREG:eQTLGen_cis_eQTLs:BIOSQTL/BIOS_eQTL_geneLevel_NA_eQTLGen_cis_eQTLs_DICE/B_cell_naive:DICE/T_CD4_naive:DICE/T_CD4_naive_activated:DICE/T_CD8_naive_activated:DICE/T_CD4_TFH:DICE/T_CD4_TH1:DICE/T_CD4_memory_TREG:DICE/T_CD4_naive_TREG:eQTLGen_cis_eQTLs:BIOSQTL/BIOS_eQTL_geneLevel_eQTLGen_cis_eQTLs:BIOSQTL/BIOS_eQTL_geneLevel_DICE/T_CD4_memory_TREG…
rs2413714	22:43136808:G:T	22	43136808	0.0114	1.06e-16		no		rs2413714	intergenic	NA	3	rs2413714;rs4820477;rs2143919	253	NA_Y_RNA	NA_22058		TTLL12_A4GALT_SERHL2_POLDIP3_MEI1_TSPO_RNU6-513P_SERHL_RRP7A_CYB5R3_RRP7B_Y_RNA	ENSG00000100304_ENSG00000128274_ENSG00000183569_ENSG00000100227_ENSG00000167077_ENSG00000100300_ENSG00000251913_ENSG00000172250_ENSG00000189306_ENSG00000100243_ENSG00000182841_ENSG00000200448	eQTLGen_cis_eQTLs_eQTLcatalogue/Alasoo_2018_ge_macrophage_naive:eQTLcatalogue/Fairfax_2014_IFN24:eQTLcatalogue/Fairfax_2014_LPS24:eQTLcatalogue/Fairfax_2014_LPS2:eQTLcatalogue/GENCORD_ge_fibroblast:eQTLcatalogue/GENCORD_ge_LCL:eQTLcatalogue/GENCORD_ge_T-cell:eQTLcatalogue/GEUVADIS_ge_LCL:eQTLcatalogue/HipSci_ge_iPSC:eQTLcatalogue/Nedelec_2016_ge_macrophage_Listeria:eQTLcatalogue/Nedelec_2016_ge_m…
rs4687545	3:52537969:C:T	3	52537969	0.008	1.48e-08	yes	no		rs4687545	intronic	NA	1	rs4687545	60	STAB1	0		RP5-966M1.6_RP5-1157M23.2_NEK4_GLT8D1_NISCH_TKT_RFT1_ITIH4_POC1A_TLR9_DCP1A_TMEM110_RP11-894J14.5_WDR82_GLYCTK_SMIM4_SNORD19_ACY1_TNNC1_SNORD19B_SPCS1_ITIH3_TWF2_ITIH1_RP5-966M1.5_RN7SL821P_RNU6-856P_MIRLET7G_MIR135A1_ABHD14A_RP11-168J18.6_SNORD69_NT5DC2_PBRM1_SERBP1P3_AC096887.1_MUSTN1_GNL3_RP5-966M1.4_GLYCTK-AS1_PPM1M_ABHD14B_TMEM110-MUSTN1_ITIH4-AS1_RNU6ATAC16P_ALAS1_STAB1	ENSG00000243696_ENSG00000243224_ENSG00000114904_ENSG00000016864_ENSG00000010322_ENSG00000163931_ENSG00000163933_ENSG00000055955_ENSG00000164087_ENSG00000239732_ENSG00000162290_ENSG00000213533_ENSG00000272305_ENSG00000164091_ENSG00000168237_ENSG00000168273_ENSG00000212493_ENSG00000243989_ENSG00000114854_ENSG00000238862_ENSG00000114902_ENSG00000222345_ENSG00000162267_ENSG00000247596_ENSG00000055957…	eQTLcatalogue/BLUEPRINT_ge_monocyte:eQTLcatalogue/BLUEPRINT_ge_T-cell:eQTLcatalogue/BrainSeq_ge_brain:eQTLcatalogue/GENCORD_ge_LCL:eQTLcatalogue/GENCORD_ge_T-cell:eQTLcatalogue/GEUVADIS_ge_LCL:eQTLcatalogue/Lepik_2017_ge_blood:eQTLcatalogue/Quach_2016_ge_monocyte_IAV:eQTLcatalogue/Quach_2016_ge_monocyte_LPS:eQTLcatalogue/TwinsUK_ge_blood:eQTLcatalogue/TwinsUK_ge_fat:eQTLcatalogue/TwinsUK_ge_LCL:e…
rs2472297	15:75027880:C:T	15	75027880	0.0132	3.94e-22	yes	yes (lead)		rs2472297	intergenic	NA	2	rs2472297;rs79697938	196	CYP1A2_CYP1A1	13305_9929		RCN2_SCAPER_RN7SKP217_CTD-2323K18.3_RP11-797A18.4_PTPN9_PSTPIP1_RP11-10O17.1_RP11-817O13.8_MIR3713_MIR631_FAM219B_CTD-2026K11.2_RP11-685G9.2_SIN3A_SNX33_RP11-817O13.6_MPI_RP11-24M17.5_UBL7_AC105036.1_CSPG4_DNM1P34_CTD-2323K18.1_RN7SL319P_MAN2C1_FBXO22_RP11-69H7.2_RPL13P4_CTD-2323K18.2_RP11-685G9.4_CTD-2026K11.3_ETFA_SNUPN_AC113208.1_C15orf39_RP11-24M17.4_ULK3_SEMA7A_IMP3_AC105020.1_STOML1_RP11-79…	ENSG00000117906_ENSG00000140386_ENSG00000201510_ENSG00000260165_ENSG00000260787_ENSG00000169410_ENSG00000140368_ENSG00000260103_ENSG00000260274_ENSG00000266449_ENSG00000207636_ENSG00000178761_ENSG00000260206_ENSG00000259514_ENSG00000169375_ENSG00000173548_ENSG00000260591_ENSG00000178802_ENSG00000187812_ENSG00000138629_ENSG00000203473_ENSG00000173546_ENSG00000260357_ENSG00000260269_ENSG00000241807…	eQTLGen_cis_eQTLs_eQTLcatalogue/CEDAR_neutrophil_CD15:eQTLcatalogue/Fairfax_2012_B-cell_CD19:eQTLcatalogue/Fairfax_2014_LPS24:eQTLcatalogue/Fairfax_2014_naive:eQTLcatalogue/GENCORD_ge_T-cell:eQTLcatalogue/GEUVADIS_ge_LCL:eQTLcatalogue/Kasela_2017_T-cell_CD4:eQTLcatalogue/Kasela_2017_T-cell_CD8:eQTLcatalogue/Lepik_2017_ge_blood:eQTLcatalogue/Naranbhai_2015_neutrophil_CD16:eQTLcatalogue/Quach_2016_…
rs2478879	6:51152988:A:G	6	51152988	0.008	1.41e-08		no		rs2478879	intergenic	NA	6	rs2478879;rs2478873;rs9357680;rs1925216;rs2263340;rs1988671	99	FTH1P5_RP3-437C15.2	272019_97092		RPS17P5_RP3-437C15.2_RP11-793K1.1_RP3-335N17.2_RP4-753D5.3_SNORD66_PAQR8_FTH1P5_TFAP2B_PKHD1_RP3-437C15.1	ENSG00000060303_ENSG00000270306_ENSG00000214641_ENSG00000228689_ENSG00000216913_ENSG00000212532_ENSG00000170915_ENSG00000230204_ENSG00000008196_ENSG00000170927_ENSG00000232702	NA_eQTLGen_cis_eQTLs
rs2490391	1:243469669:A:C	1	243469669	0.0096	4.65e-12	yes	yes (lead)		rs2490391	UTR3	NA	2	rs2490391;rs12079656	25	SDCCAG8	0		RP11-261C10.5_MIR4677_RP11-261C10.3_AKT3_RP11-261C10.7_RP11-261C10.4_CEP170_RP11-269F20.1_AC092782.1_FCF1P7_SDCCAG8	ENSG00000227230_ENSG00000265201_ENSG00000214837_ENSG00000117020_ENSG00000253326_ENSG00000232085_ENSG00000143702_ENSG00000236031_ENSG00000269795_ENSG00000224727_ENSG00000054282	BIOSQTL/BIOS_eQTL_geneLevel_NA_GTEx/v8/Whole_Blood_eQTLGen_cis_eQTLs:GTEx/v8/Whole_Blood_eQTLcatalogue/BLUEPRINT_ge_neutrophil:eQTLcatalogue/BLUEPRINT_ge_T-cell:eQTLcatalogue/Fairfax_2014_naive:eQTLcatalogue/GENCORD_ge_fibroblast:eQTLcatalogue/Lepik_2017_ge_blood:eQTLcatalogue/TwinsUK_ge_skin:DICE/T_CD4_naive_activated:DICE/NK:eQTLGen_cis_eQTLs:BIOSQTL/BIOS_eQTL_geneLevel:GTEx/v8/Whole_Blood_eQTL…
rs249232	5:68090834:A:G	5	68090834	0.0092	4.79e-11		no		rs249232	intergenic	NA	5	rs249232;rs4418057;rs6898903;rs6889846;rs28032	87	CTC-340D7.1_CTC-537E7.2	37578_261477		SERF1B_VWA8P1_RN7SL103P_CENPH_MRPS36_CCDC125_CTC-537E7.2_CTC-537E7.3_CDK7_OCLN_CTC-340D7.1_7SK_EEF1B2P2_SNORA50_CTC-537E7.1_RP11-1319K7.1_RP11-141O11.1_RN7SL476P_GUSBP3_CCNB1_snoU13_RP11-974F13.5_GTF2H2C_RP11-848G14.2_U8_RP11-1113N2.4_CTC-498J12.3_TAF9_SMN2_MARVELD2_CFL1P5_RAD17_CHCHD2P2_GTF2H2B	ENSG00000205572_ENSG00000250289_ENSG00000265968_ENSG00000153044_ENSG00000134056_ENSG00000183323_ENSG00000248359_ENSG00000248884_ENSG00000134058_ENSG00000197822_ENSG00000249335_ENSG00000249352_ENSG00000213864_ENSG00000220986_ENSG00000249588_ENSG00000179978_ENSG00000250066_ENSG00000263737_ENSG00000253203_ENSG00000134057_ENSG00000238334_ENSG00000248769_ENSG00000183474_ENSG00000248477_ENSG00000212249…	eQTLGen_cis_eQTLs_NA_eQTLcatalogue/BrainSeq_ge_brain:eQTLcatalogue/TwinsUK_ge_fat:eQTLcatalogue/TwinsUK_ge_LCL:eQTLcatalogue/TwinsUK_ge_skin:eQTLGen_cis_eQTLs:BIOSQTL/BIOS_eQTL_geneLevel_eQTLcatalogue/GENCORD_ge_LCL:eQTLcatalogue/GEUVADIS_ge_LCL:eQTLcatalogue/TwinsUK_ge_LCL:GTEx/v8/Cells_EBV-transformed_lymphocytes_eQTLcatalogue/BLUEPRINT_ge_monocyte:eQTLcatalogue/BLUEPRINT_ge_neutrophil:eQTLcata…
rs4710004	6:166490419:G:T	6	166490419	0.0081	7.36e-09	yes	no		rs4710004	intergenic	NA	8	rs4710004;rs4504453;rs697466;rs13437489;rs776360;rs480621;rs67593829;rs300614	109	SNORD45_GAPDHP72	22734_11631		PDE10A_MPC1_LINC00473_T_SNORD45_SFT2D1_GAPDHP72_RP11-517H2.6	ENSG00000112541_ENSG00000060762_ENSG00000223414_ENSG00000164458_ENSG00000231297_ENSG00000198818_ENSG00000216624_ENSG00000272980	NA_eQTLGen_cis_eQTLs_DICE/T_CD4_TH17
rs2585441	20:52737955:C:G	20	52737955	0.0105	2.06e-14	yes	yes		rs2585441	intergenic	NA	3	rs2585441;rs6022967;rs2762917	241	CYP24A1_BCAS1	32033_50651		MIR4756_CYP24A1_BCAS1	ENSG00000265595_ENSG00000019186_ENSG00000064787	NA_DICE/T_CD4_TFH:DICE/T_CD4_TH17:DICE/T_CD4_TH2:DICE/T_CD4_memory_TREG:eQTLGen_cis_eQTLs:BIOSQTL/BIOS_eQTL_geneLevel_eQTLcatalogue/Kasela_2017_T-cell_CD4:DICE/B_cell_naive:eQTLGen_cis_eQTLs
rs2596544	6:31329291:A:T	6	31329291	0.0091	6.6e-11	yes	yes		rs2596544			13	rs2596544;rs2905714;rs3132472;rs3130623;rs2471980;rs622076;rs169504;rs9268207;rs9262204;rs3131783;rs720466;rs1050420;rs2523591	95	DHFRP2_XXbac-BPG248L24.12	4838_3877		HIST1H4J_HMGN4_ABT1_HLA-DQB1_MICA_HIST1H2AM_LINC01149_HIST1H2BO_XXbac-BPG16N22.5_HIST1H4K_HLA-DQA1_RNF5_VN1R14P_HCP5_HLA-DRB1_PSMB9_HIST1H4PS1_HLA-DRB6_HIST1H2AJ_RP11-457M11.2_DAXX_HIST1H2BM_BTN2A3P_HIST1H2AL_USP8P1_XXbac-BPG181B23.6_HIST1H4L_ZNF204P_NFKBIL1_HIST1H1A_HIST1H3A_HLA-DQB1-AS1_HIST1H4B_RPLP2P1_XXbac-BPG299F13.15_HIST1H2AK_HLA-C_HIST1H2BPS2_HIST1H1B_U91328.19_U91328.22_HIST1H1PS2_HIST1…	ENSG00000197238_ENSG00000182952_ENSG00000146109_ENSG00000179344_ENSG00000204520_ENSG00000233224_ENSG00000230174_ENSG00000196331_ENSG00000256851_ENSG00000197914_ENSG00000196735_ENSG00000204308_ENSG00000218346_ENSG00000206337_ENSG00000196126_ENSG00000240065_ENSG00000217862_ENSG00000229391_ENSG00000182611_ENSG00000233631_ENSG00000204209_ENSG00000196374_ENSG00000124549_ENSG00000198374_ENSG00000214892…	BIOSQTL/BIOS_eQTL_geneLevel_eQTLGen_cis_eQTLs:BIOSQTL/BIOS_eQTL_geneLevel:GTEx/v8/Whole_Blood_eQTLcatalogue/Fairfax_2014_IFN24:eQTLcatalogue/Fairfax_2014_LPS24:eQTLGen_cis_eQTLs:BIOSQTL/BIOS_eQTL_geneLevel:GTEx/v8/Whole_Blood_eQTLcatalogue/Alasoo_2018_ge_macrophage_naive:eQTLcatalogue/BLUEPRINT_ge_monocyte:eQTLcatalogue/BrainSeq_ge_brain:eQTLcatalogue/Fairfax_2012_B-cell_CD19:eQTLcatalogue/Fairfa…
rs2608631	6:52626269:A:G	6	52626269	0.0081	7.62e-09	yes	yes		rs2608631	intronic	NA	2	rs2608631;rs9349646	100	GSTA2	0		GSTA5_GSTA2_RP1-152L7.1_GSTA1_RP1-152L7.5_TMEM14A_RP11-392A23.4_RP13-476E20.1_RP11-392A23.5_GSTA4_GSTA6P_GSTA7P	ENSG00000182793_ENSG00000244067_ENSG00000217228_ENSG00000243955_ENSG00000216775_ENSG00000096092_ENSG00000230375_ENSG00000228614_ENSG00000230845_ENSG00000170899_ENSG00000223622_ENSG00000237674	eQTLcatalogue/CEDAR_platelet:eQTLcatalogue/CEDAR_rectum:eQTLcatalogue/CEDAR_transverse_colon_eQTLcatalogue/CEDAR_ileum:eQTLcatalogue/CEDAR_platelet:eQTLcatalogue/CEDAR_rectum:eQTLcatalogue/CEDAR_transverse_colon:GTEx/v8/Whole_Blood:GTEx/v8/Liver_BIOSQTL/BIOS_eQTL_geneLevel_eQTLcatalogue/BrainSeq_ge_brain:eQTLcatalogue/CEDAR_ileum:eQTLcatalogue/CEDAR_platelet:eQTLcatalogue/CEDAR_rectum:eQTLcatalog…
rs267738	1:150940625:G:T	1	150940625	0.0159	6.1e-32	yes	yes (lead)		rs267738	exonic	nonsynonymous SNV	9	rs267738;rs267733;rs6695311;rs72698892;rs6681639;rs1355637;rs2055975;rs34593358;rs41271951	16	CERS2	0		ECM1_RP11-353N4.5_CTSS_RNU6-1042P_CYCSP51_RP11-68I18.10_PRPF3_RPRD2_SCNM1_TNFRSF8_PEA15_RP11-363I22.3_ADAMTSL4-AS1_CTSK_C1orf56_HORMAD1_OTUD7B_RP11-235D19.2_TARS2_HIST2H2BF_RP11-68I18.2_MLLT11_RP11-458I7.1_RNU6-1309P_C1orf51_LINGO4_RNVU1-20_SEMA6C_UBE2D3P3_THEM4_RN7SL600P_HIST2H2AA3_TNFAIP8L2_SNORA40_ENSA_GABPB2_MRPS21_GOLPH3L_MIR4257_RN7SL473P_APH1A_RP4-790G17.7_ANP32E_HIST2H2AA4_RFX5_CERS2_RP11…	ENSG00000143369_ENSG00000234232_ENSG00000163131_ENSG00000206931_ENSG00000229357_ENSG00000261168_ENSG00000117360_ENSG00000163125_ENSG00000163156_ENSG00000120949_ENSG00000162734_ENSG00000236713_ENSG00000203804_ENSG00000143387_ENSG00000143443_ENSG00000143452_ENSG00000163113_ENSG00000224800_ENSG00000143374_ENSG00000203814_ENSG00000233717_ENSG00000213190_ENSG00000223945_ENSG00000200175_ENSG00000159208…	eQTLcatalogue/GENCORD_ge_fibroblast:eQTLcatalogue/TwinsUK_ge_LCL:eQTLGen_cis_eQTLs:BIOSQTL/BIOS_eQTL_geneLevel:GTEx/v8/Cells_EBV-transformed_lymphocytes_DICE/T_CD4_naive_TREG_eQTLcatalogue/Alasoo_2018_ge_macrophage_IFNg_Salmonella:eQTLcatalogue/Alasoo_2018_ge_macrophage_Salmonella:eQTLcatalogue/BLUEPRINT_ge_monocyte:eQTLcatalogue/BLUEPRINT_ge_T-cell:eQTLcatalogue/CEDAR_monocyte_CD14:eQTLcatalogue…
rs2749141	1:23681232:G:T	1	23681232	0.0089	1.66e-10		no		rs2749141	intergenic	NA	4	rs2749141;rs754984;rs2144734;rs10917366	4	HNRNPR_ZNF436	10403_4709		HNRNPR_RP5-1057J7.1_RP5-1057J7.6_KDM1A_C1orf213_ZNF436_RP5-1057J7.7_RP1-184J9.2_C1orf234_Y_RNA_LUZP1_MDS2_ASAP3_LACTBL1	ENSG00000125944_ENSG00000215381_ENSG00000261326_ENSG00000004487_ENSG00000249087_ENSG00000125945_ENSG00000271420_ENSG00000240553_ENSG00000227868_ENSG00000201405_ENSG00000169641_ENSG00000197880_ENSG00000088280_ENSG00000215906	eQTLcatalogue/BLUEPRINT_ge_neutrophil:eQTLcatalogue/CEDAR_neutrophil_CD15:eQTLcatalogue/Naranbhai_2015_neutrophil_CD16:DICE/T_CD8_naive_activated_NA_eQTLcatalogue/BLUEPRINT_ge_monocyte:eQTLcatalogue/Fairfax_2014_LPS24:eQTLcatalogue/Fairfax_2014_LPS2:eQTLGen_cis_eQTLs_eQTLcatalogue/BrainSeq_ge_brain:eQTLcatalogue/TwinsUK_ge_LCL:eQTLcatalogue/TwinsUK_ge_skin:DICE/T_CD4_naive:DICE/T_CD8_naive:DICE/T…
rs4794765	17:36173729:A:G	17	36173729	0.0095	7.18e-12	yes	no		rs4794765	intergenic	NA	2	rs4794765;rs2138733	214	AC091199.1_YWHAEP7	10970_14196		TBC1D3_AC091199.1_YWHAEP7_RP11-697E22.2_RP11-1407O15.2_HNF1B_TBC1D3F	ENSG00000197681_ENSG00000237184_ENSG00000267671_ENSG00000267668_ENSG00000174093_ENSG00000108753_ENSG00000185128	BIOSQTL/BIOS_eQTL_geneLevel_NA_eQTLGen_cis_eQTLs:BIOSQTL/BIOS_eQTL_geneLevel
rs2793673	1:56756907:C:T	1	56756907	0.0082	4.25e-09	yes	yes		rs2793673	intergenic	NA	2	rs2793673;rs2792796	8	RP11-504A18.1_AC119674.1	32664_86098		RP11-504A18.1_PPAP2B_RP1-158P9.1	ENSG00000260971_ENSG00000162407_ENSG00000235612	NA_eQTLcatalogue/TwinsUK_ge_fat
rs2823139	21:16576783:A:G	21	16576783	0.0116	3.24e-17	yes	yes (lead)		rs2823139	intergenic	NA	4	rs2823139;rs2823081;rs7279893;rs1882961	246	AF127577.12_AJ006998.2	136625_166058		NRIP1	ENSG00000180530	eQTLGen_cis_eQTLs
rs2834317	21:35356706:A:G	21	35356706	0.0085	1.1e-09	yes	yes (lead)		rs2834317	intergenic	NA	1	rs2834317	247	MRPS6_LINC00649	89117_6714		MRPS6_IFNAR1_IFNGR2_ITSN1_OLIG2_LINC00649_RN7SL740P_ATP5O_SLC5A3_AP000318.2_AP000304.12_AP000569.9	ENSG00000243927_ENSG00000142166_ENSG00000159128_ENSG00000205726_ENSG00000205927_ENSG00000237945_ENSG00000244294_ENSG00000241837_ENSG00000198743_ENSG00000214955_ENSG00000249209_ENSG00000273102	eQTLcatalogue/BLUEPRINT_ge_T-cell:eQTLcatalogue/CEDAR_platelet:eQTLcatalogue/Fairfax_2014_IFN24:eQTLcatalogue/Fairfax_2014_LPS24:eQTLcatalogue/Fairfax_2014_LPS2:eQTLcatalogue/Quach_2016_ge_monocyte_LPS:eQTLcatalogue/Quach_2016_ge_monocyte_Pam3CSK4:eQTLGen_cis_eQTLs:BIOSQTL/BIOS_eQTL_geneLevel_eQTLGen_cis_eQTLs_eQTLGen_cis_eQTLs:BIOSQTL/BIOS_eQTL_geneLevel_eQTLcatalogue/CEDAR_B-cell_CD19_eQTLcatal…
rs4808154	19:18843752:C:T	19	18843752	0.0077	4.09e-08	yes	no		rs4808154	intronic	NA	1	rs4808154	232	CRTC1	0	for eGFR only	ELL_CRTC1_LRRC25	ENSG00000105656_ENSG00000105662_ENSG00000175489	eQTLGen_cis_eQTLs_eQTLcatalogue/HipSci_ge_iPSC
rs4836732	9:119266695:C:T	9	119266695	0.0097	3.21e-12	yes	no		rs4836732	ncRNA_intronic	NA	4	rs4836732;rs10983230;rs62576116;rs2208562	136	RP11-264C15.2	0		RP11-264C15.2_RP11-67K19.3_TRIM32_ASTN2	ENSG00000229105_ENSG00000230894_ENSG00000119401_ENSG00000148219	NA_eQTLcatalogue/BLUEPRINT_ge_monocyte:eQTLcatalogue/BLUEPRINT_ge_T-cell:eQTLcatalogue/Fairfax_2014_LPS24:eQTLcatalogue/Nedelec_2016_ge_macrophage_naive:eQTLcatalogue/TwinsUK_ge_LCL:eQTLGen_cis_eQTLs:BIOSQTL/BIOS_eQTL_geneLevel_eQTLcatalogue/GEUVADIS_ge_LCL:eQTLcatalogue/TwinsUK_ge_fat:eQTLcatalogue/TwinsUK_ge_LCL:DICE/NK:eQTLGen_cis_eQTLs:BIOSQTL/BIOS_eQTL_geneLevel
rs2844623	6:31232543:C:T	6	31232543	0.009	1.03e-10	yes	yes		rs2844623			9	rs2844623;rs2524099;rs1050420;rs9264804;rs9264951;rs112310209;rs2555457;rs9263868;rs3130521	95	HLA-C_XXbac-BPG299F13.16	3983_39708		HIST1H4J_HMGN4_ABT1_HLA-DQB1_MICA_HIST1H2AM_LINC01149_HIST1H2BO_XXbac-BPG16N22.5_HIST1H4K_HLA-DQA1_RNF5_VN1R14P_HCP5_HLA-DRB1_PSMB9_HIST1H4PS1_HLA-DRB6_HIST1H2AJ_RP11-457M11.2_DAXX_HIST1H2BM_BTN2A3P_HIST1H2AL_USP8P1_XXbac-BPG181B23.6_HIST1H4L_ZNF204P_NFKBIL1_HIST1H1A_HIST1H3A_HLA-DQB1-AS1_HIST1H4B_RPLP2P1_XXbac-BPG299F13.15_HIST1H2AK_HLA-C_HIST1H2BPS2_HIST1H1B_U91328.19_U91328.22_HIST1H1PS2_HIST1…	ENSG00000197238_ENSG00000182952_ENSG00000146109_ENSG00000179344_ENSG00000204520_ENSG00000233224_ENSG00000230174_ENSG00000196331_ENSG00000256851_ENSG00000197914_ENSG00000196735_ENSG00000204308_ENSG00000218346_ENSG00000206337_ENSG00000196126_ENSG00000240065_ENSG00000217862_ENSG00000229391_ENSG00000182611_ENSG00000233631_ENSG00000204209_ENSG00000196374_ENSG00000124549_ENSG00000198374_ENSG00000214892…	BIOSQTL/BIOS_eQTL_geneLevel_eQTLGen_cis_eQTLs:BIOSQTL/BIOS_eQTL_geneLevel:GTEx/v8/Whole_Blood_eQTLcatalogue/Fairfax_2014_IFN24:eQTLcatalogue/Fairfax_2014_LPS24:eQTLGen_cis_eQTLs:BIOSQTL/BIOS_eQTL_geneLevel:GTEx/v8/Whole_Blood_eQTLcatalogue/Alasoo_2018_ge_macrophage_naive:eQTLcatalogue/BLUEPRINT_ge_monocyte:eQTLcatalogue/BrainSeq_ge_brain:eQTLcatalogue/Fairfax_2012_B-cell_CD19:eQTLcatalogue/Fairfa…
rs2850109	21:37817951:A:G	21	37817951	0.0107	9.15e-15	yes	yes		rs2850109	ncRNA_intronic	NA	2	rs2850109;rs219766	248	AP000695.6	0		AP000695.4_CLDN14_AP000695.6	ENSG00000233818_ENSG00000159261_ENSG00000230479	eQTLcatalogue/GENCORD_ge_fibroblast:eQTLcatalogue/GEUVADIS_ge_LCL:eQTLcatalogue/Nedelec_2016_ge_macrophage_Listeria:eQTLcatalogue/Nedelec_2016_ge_macrophage_naive:eQTLcatalogue/Nedelec_2016_ge_macrophage_Salmonella:eQTLcatalogue/Quach_2016_ge_monocyte_IAV:eQTLcatalogue/Quach_2016_ge_monocyte_LPS:eQTLcatalogue/Quach_2016_ge_monocyte_naive:eQTLcatalogue/Quach_2016_ge_monocyte_Pam3CSK4:eQTLcatalogue…
rs28581385	16:79942679:A:T	16	79942679	0.0091	5.58e-11	yes	yes (lead)		rs28581385	intergenic	NA	3	rs28581385;rs7187277;rs79261454	208	RP11-148M9.1_RP11-345M22.3	131880_81632				NA
rs28631273	3:135934711:A:G	3	135934711	0.0139	1.51e-24	yes	yes		rs28631273	intergenic	NA	10	rs28631273;rs589092;rs1291921;rs6770476;rs1484250;rs28489326;rs13099657;rs13065542;rs9877191;rs11720497	65	RP11-463H24.1_PCCB	9954_34437		RNY4P4_TDGF1P6_AC092989.1_IL20RB-AS1_IL20RB_NCK1_RP11-731C17.1_RP11-102M11.1_RP11-102M11.2_RP11-237P21.1_RP11-305O4.3_HMGN1P10_RP11-305O4.1_STAG1_RNU7-198P_PPP2R3A_RP11-305O4.2_PCCB_SLC35G2_MSL2_RP11-85F14.1_RP11-731C17.2_RNU6-1284P_RNU6-789P_RP11-463H24.1_RP11-85F14.5	ENSG00000200843_ENSG00000241438_ENSG00000256425_ENSG00000249407_ENSG00000174564_ENSG00000158092_ENSG00000242968_ENSG00000240695_ENSG00000261758_ENSG00000242222_ENSG00000273455_ENSG00000244101_ENSG00000241905_ENSG00000118007_ENSG00000251708_ENSG00000073711_ENSG00000227267_ENSG00000114054_ENSG00000168917_ENSG00000174579_ENSG00000214283_ENSG00000273486_ENSG00000200571_ENSG00000252914_ENSG00000244740…	NA_eQTLcatalogue/HipSci_ge_iPSC:eQTLcatalogue/TwinsUK_ge_fat:eQTLGen_cis_eQTLs_eQTLcatalogue/BLUEPRINT_ge_neutrophil:eQTLcatalogue/Fairfax_2014_LPS2:eQTLGen_cis_eQTLs:GTEx/v8/Liver_DICE/T_CD4_naive_eQTLcatalogue/CEDAR_rectum:eQTLcatalogue/Fairfax_2014_IFN24:eQTLcatalogue/Fairfax_2014_naive:eQTLcatalogue/Kasela_2017_T-cell_CD4:eQTLcatalogue/Kasela_2017_T-cell_CD8:eQTLGen_cis_eQTLs:BIOSQTL/BIOS_eQT…
rs28680305	17:65579728:A:G	17	65579728	0.0095	6.04e-12		no		rs28680305	intronic	NA	3	rs28680305;rs62084146;rs75192386	219	PITPNC1	0		PITPNC1	ENSG00000154217	NA
rs28817415	4:77401452:C:T	4	77401452	0.0292	3.46e-106	yes	yes (lead)	yes	rs28817415	intronic	NA	18	rs28817415;rs28687959;rs7668679;rs4859688;rs4371638;rs11097396;rs17234715;rs28628748;rs1530296;rs1542096;rs1508335;rs6830162;rs10024789;rs56367238;rs59136511;rs6839401;rs4859676;rs6831423	78	SHROOM3	0		RP11-356M17.1_NAAA_SDAD1_FAM47E_G3BP2_ART3_RP11-688H10.1_CCDC158_NUP54_RNU6-1000P_RNU6-145P_AC112249.1_RCHY1_SHROOM3_SNORD50_USO1_SCARB2_SNX5P1_FAM47E-STBD1	ENSG00000240426_ENSG00000138744_ENSG00000198301_ENSG00000189157_ENSG00000138757_ENSG00000156219_ENSG00000249278_ENSG00000163749_ENSG00000138750_ENSG00000212368_ENSG00000207307_ENSG00000221118_ENSG00000163743_ENSG00000138771_ENSG00000199857_ENSG00000138768_ENSG00000138760_ENSG00000249858_ENSG00000118804_ENSG00000272414	NA_eQTLcatalogue/CEDAR_neutrophil_CD15:eQTLcatalogue/Lepik_2017_ge_blood:eQTLGen_cis_eQTLs:GTEx/v8/Whole_Blood_eQTLGen_cis_eQTLs_eQTLcatalogue/BrainSeq_ge_brain:eQTLcatalogue/CEDAR_ileum:eQTLcatalogue/CEDAR_rectum:eQTLcatalogue/CEDAR_transverse_colon:eQTLcatalogue/TwinsUK_ge_fat:eQTLcatalogue/TwinsUK_ge_skin:BIOSQTL/BIOS_eQTL_geneLevel:GTEx/v8/Kidney_Cortex:GTEx/v8/Liver_eQTLcatalogue/CEDAR_B-cel…
rs290407	20:52707522:A:G	20	52707522	0.0093	2.52e-11	yes	yes		rs290407	intergenic	NA	2	rs290407;rs290403	241	CYP24A1_BCAS1	62466_20218		BCAS1_CYP24A1_MIR4756	ENSG00000064787_ENSG00000019186_ENSG00000265595	eQTLcatalogue/Kasela_2017_T-cell_CD4:DICE/B_cell_naive:eQTLGen_cis_eQTLs_DICE/T_CD4_TFH:DICE/T_CD4_TH17:DICE/T_CD4_TH2:DICE/T_CD4_memory_TREG:eQTLGen_cis_eQTLs:BIOSQTL/BIOS_eQTL_geneLevel_NA
rs4935804	11:122605909:A:G	11	122605909	0.0078	2.73e-08	yes	no		rs4935804	intronic	NA	1	rs4935804	166	UBASH3B	0		UBASH3B_snoU13	ENSG00000154127_ENSG00000239079	NA
rs2954017	8:126476873:C:T	8	126476873	0.0111	6.46e-16		yes		rs2954017	intergenic	NA	2	rs2954017;rs28601761	131	RN7SL590P_RP11-136O12.2	19813_2308		RP11-136O12.2_TRIB1	ENSG00000253111_ENSG00000173334	NA_eQTLcatalogue/Alasoo_2018_ge_macrophage_Salmonella
rs495237	5:39950266:G:T	5	39950266	0.0096	4.34e-12	yes	no		rs495237	intergenic	NA	7	rs495237;rs13160338;rs11739050;rs35615238;rs13436586;rs62358187;rs628239	85	GCSHP1_LINC00603	61105_102127		PTGER4_RNU1-150P_OSMR_PRKAA1_LINC00603_C9_AC108105.1_KRT18P56_DAB2_GCSHP1_LINC00604_CARD6_C7_INTS6P1_SNORA63_MROH2B_CTD-2078B5.2_SNORA57_CCDC11P1_TTC33_RNU7-161P_SNORD72_PLCXD3_C6_RPL37	ENSG00000171522_ENSG00000199361_ENSG00000145623_ENSG00000132356_ENSG00000250048_ENSG00000113600_ENSG00000265615_ENSG00000249668_ENSG00000153071_ENSG00000248651_ENSG00000250585_ENSG00000132357_ENSG00000112936_ENSG00000250492_ENSG00000199552_ENSG00000171495_ENSG00000271334_ENSG00000212567_ENSG00000251515_ENSG00000113638_ENSG00000253098_ENSG00000212296_ENSG00000182836_ENSG00000039537_ENSG00000145592	eQTLcatalogue/CEDAR_ileum:eQTLcatalogue/CEDAR_monocyte_CD14:eQTLcatalogue/CEDAR_neutrophil_CD15:eQTLcatalogue/Fairfax_2014_naive:eQTLcatalogue/GEUVADIS_ge_LCL:eQTLcatalogue/Kasela_2017_T-cell_CD8:eQTLcatalogue/Quach_2016_ge_monocyte_LPS:eQTLcatalogue/Quach_2016_ge_monocyte_naive:eQTLcatalogue/Quach_2016_ge_monocyte_Pam3CSK4:eQTLcatalogue/TwinsUK_ge_LCL:DICE/T_CD4_naive:DICE/T_CD8_naive:eQTLGen_ci…
rs3018667	11:68912221:A:G	11	68912221	0.0091	6.01e-11	yes	yes (lead)		rs3018667	intergenic	NA	3	rs3018667;rs4930265;rs3018695	160	RP11-554A11.8_RP11-554A11.7	2475_35659		MIR3164_IFITM9P_RP11-554A11.7_RP11-554A11.9_RP11-626H12.2_AP000439.1_AP000439.2_MRGPRF_IGHMBP2_MRPL21_GAL_RP11-211G23.2_TPCN2_RP11-211G23.1_RP11-554A11.8_AP003096.1	ENSG00000265539_ENSG00000213275_ENSG00000260895_ENSG00000259799_ENSG00000254605_ENSG00000255980_ENSG00000255606_ENSG00000172935_ENSG00000132740_ENSG00000197345_ENSG00000069482_ENSG00000260877_ENSG00000162341_ENSG00000259854_ENSG00000261070_ENSG00000266854	BIOSQTL/BIOS_eQTL_geneLevel_NA_eQTLcatalogue/BLUEPRINT_ge_monocyte:eQTLcatalogue/BLUEPRINT_ge_neutrophil:eQTLcatalogue/GENCORD_ge_T-cell:eQTLcatalogue/Nedelec_2016_ge_macrophage_naive:eQTLcatalogue/Quach_2016_ge_monocyte_naive:eQTLcatalogue/TwinsUK_ge_fat:eQTLcatalogue/TwinsUK_ge_LCL:eQTLcatalogue/TwinsUK_ge_skin:BIOSQTL/BIOS_eQTL_geneLevel_eQTLGen_cis_eQTLs:BIOSQTL/BIOS_eQTL_geneLevel_DICE/T_CD8…
rs4968247	17:44988703:C:T	17	44988703	0.0127	1.45e-20	yes	no		rs4968247	ncRNA_intronic	NA	11	rs4968247;rs11654021;rs197920;rs3785889;rs16941382;rs8081157;rs79735243;rs34710835;rs1634271;rs11570532;rs75230966	217	RP11-63A1.2	0		RP11-63A1.2_LRRC37A2_RP11-156P1.2_NSF_TBKBP1_MRPL10_FAM215B_SCRN2_LRRC46_GOSR2_AC002558.1_RN7SL270P_LRRC37A_RNU6ATAC3P_RP11-63A1.1_WNT9B_MIR5089_MRPL45P2_WNT3_PRR15L_RP11-259G18.2_NSFP1_RP5-867C24.5_ARL17A_LRRC37A17P_RP5-867C24.1_RP11-259G18.1_CDC27_RP5-867C24.4_RPRML_RP11-156P1.3_RP11-259G18.3_KANSL1_SNX11_ARL17B_KANSL1-AS1	ENSG00000262031_ENSG00000238083_ENSG00000262633_ENSG00000073969_ENSG00000198933_ENSG00000159111_ENSG00000232300_ENSG00000141295_ENSG00000141294_ENSG00000108433_ENSG00000221016_ENSG00000263650_ENSG00000176681_ENSG00000210709_ENSG00000261886_ENSG00000158955_ENSG00000264999_ENSG00000228782_ENSG00000108379_ENSG00000167183_ENSG00000262500_ENSG00000260075_ENSG00000261872_ENSG00000185829_ENSG00000263142…	NA_eQTLGen_cis_eQTLs_BIOSQTL/BIOS_eQTL_geneLevel_eQTLcatalogue/Fairfax_2014_naive:eQTLGen_cis_eQTLs:BIOSQTL/BIOS_eQTL_geneLevel_eQTLcatalogue/CEDAR_T-cell_CD4:eQTLGen_cis_eQTLs_eQTLcatalogue/BLUEPRINT_ge_monocyte:eQTLcatalogue/CEDAR_B-cell_CD19:eQTLcatalogue/CEDAR_monocyte_CD14:eQTLcatalogue/CEDAR_rectum:eQTLcatalogue/CEDAR_T-cell_CD4:eQTLcatalogue/CEDAR_T-cell_CD8:eQTLcatalogue/Fairfax_2012_B-ce…
rs55713459	2:25958019:A:C	2	25958019	0.0079	2.1e-08	yes	no		rs55713459	UTR3	NA	1	rs55713459	30	ASXL2	0		AC064847.4_AC010150.2_AC010150.1_PTGES3P2_TPM3P7_ASXL2	ENSG00000217718_ENSG00000222070_ENSG00000218682_ENSG00000217643_ENSG00000187536_ENSG00000143970	NA_eQTLGen_cis_eQTLs
rs3129861	6:32401532:A:T	6	32401532	0.0101	2.18e-13	yes	yes		rs3129861			17	rs3129861;rs7766843;rs4713534;rs616187;rs2854275;rs3957147;rs3130623;rs622076;rs169504;rs3134605;rs3131295;rs9267863;rs377763;rs507778;rs9268207;rs3129945;rs3135364	95	BTNL2_HLA-DRA	26627_6087		HIST1H4J_HMGN4_ABT1_HLA-DQB1_MICA_HIST1H2AM_LINC01149_HIST1H2BO_XXbac-BPG16N22.5_HIST1H4K_HLA-DQA1_RNF5_VN1R14P_HCP5_HLA-DRB1_PSMB9_HIST1H4PS1_HLA-DRB6_HIST1H2AJ_RP11-457M11.2_DAXX_HIST1H2BM_BTN2A3P_HIST1H2AL_USP8P1_XXbac-BPG181B23.6_HIST1H4L_ZNF204P_NFKBIL1_HIST1H1A_HIST1H3A_HLA-DQB1-AS1_HIST1H4B_RPLP2P1_XXbac-BPG299F13.15_HIST1H2AK_HLA-C_HIST1H2BPS2_HIST1H1B_U91328.19_U91328.22_HIST1H1PS2_HIST1…	ENSG00000197238_ENSG00000182952_ENSG00000146109_ENSG00000179344_ENSG00000204520_ENSG00000233224_ENSG00000230174_ENSG00000196331_ENSG00000256851_ENSG00000197914_ENSG00000196735_ENSG00000204308_ENSG00000218346_ENSG00000206337_ENSG00000196126_ENSG00000240065_ENSG00000217862_ENSG00000229391_ENSG00000182611_ENSG00000233631_ENSG00000204209_ENSG00000196374_ENSG00000124549_ENSG00000198374_ENSG00000214892…	BIOSQTL/BIOS_eQTL_geneLevel_eQTLGen_cis_eQTLs:BIOSQTL/BIOS_eQTL_geneLevel:GTEx/v8/Whole_Blood_eQTLcatalogue/Fairfax_2014_IFN24:eQTLcatalogue/Fairfax_2014_LPS24:eQTLGen_cis_eQTLs:BIOSQTL/BIOS_eQTL_geneLevel:GTEx/v8/Whole_Blood_eQTLcatalogue/Alasoo_2018_ge_macrophage_naive:eQTLcatalogue/BLUEPRINT_ge_monocyte:eQTLcatalogue/BrainSeq_ge_brain:eQTLcatalogue/Fairfax_2012_B-cell_CD19:eQTLcatalogue/Fairfa…
rs316010	6:160674557:C:T	6	160674557	0.0192	6.12e-46		no		rs316010	intronic	NA	8	rs316010;rs316034;rs533452;rs548143;rs71565769;rs385289;rs982403;rs653753	108	SLC22A2	0		TCP1_RP1-81D8.4_RP1-276N6.2_SLC22A2_SLC22A3_LPA_SOD2_MRPL18_RP11-317M22.1_LPAL2_RP3-393E18.2_SLC22A1_WTAP_RP11-288H12.3_RP11-288H12.4	ENSG00000120438_ENSG00000243831_ENSG00000230234_ENSG00000112499_ENSG00000146477_ENSG00000198670_ENSG00000112096_ENSG00000112110_ENSG00000216516_ENSG00000213071_ENSG00000237927_ENSG00000175003_ENSG00000146457_ENSG00000213073_ENSG00000270949	eQTLGen_cis_eQTLs_BIOSQTL/BIOS_eQTL_geneLevel_eQTLcatalogue/van_de_Bunt_2015_ge_pancreatic_islet_NA_eQTLcatalogue/TwinsUK_ge_skin:DICE/T_CD4_TH1_17:eQTLGen_cis_eQTLs:BIOSQTL/BIOS_eQTL_geneLevel:GTEx/v8/Liver_GTEx/v8/Liver_DICE/NK:eQTLGen_cis_eQTLs_DICE/T_CD4_TH1_17:eQTLGen_cis_eQTLs:BIOSQTL/BIOS_eQTL_geneLevel_eQTLcatalogue/BLUEPRINT_ge_monocyte:eQTLcatalogue/BLUEPRINT_ge_neutrophil:eQTLcatalogue…
rs334940	15:76295731:A:G	15	76295731	0.0122	3.37e-19	yes	yes		rs334940	intronic	NA	7	rs334940;rs144962619;rs139841140;rs2957611;rs118028692;rs77988044;rs9672952	196	NRG4	0		RCN2_SCAPER_RN7SKP217_CTD-2323K18.3_RP11-797A18.4_PTPN9_PSTPIP1_RP11-10O17.1_RP11-817O13.8_MIR3713_MIR631_FAM219B_CTD-2026K11.2_RP11-685G9.2_SIN3A_SNX33_RP11-817O13.6_MPI_RP11-24M17.5_UBL7_AC105036.1_CSPG4_DNM1P34_CTD-2323K18.1_RN7SL319P_MAN2C1_FBXO22_RP11-69H7.2_RPL13P4_CTD-2323K18.2_RP11-685G9.4_CTD-2026K11.3_ETFA_SNUPN_AC113208.1_C15orf39_RP11-24M17.4_ULK3_SEMA7A_IMP3_AC105020.1_STOML1_RP11-79…	ENSG00000117906_ENSG00000140386_ENSG00000201510_ENSG00000260165_ENSG00000260787_ENSG00000169410_ENSG00000140368_ENSG00000260103_ENSG00000260274_ENSG00000266449_ENSG00000207636_ENSG00000178761_ENSG00000260206_ENSG00000259514_ENSG00000169375_ENSG00000173548_ENSG00000260591_ENSG00000178802_ENSG00000187812_ENSG00000138629_ENSG00000203473_ENSG00000173546_ENSG00000260357_ENSG00000260269_ENSG00000241807…	eQTLGen_cis_eQTLs_eQTLcatalogue/CEDAR_neutrophil_CD15:eQTLcatalogue/Fairfax_2012_B-cell_CD19:eQTLcatalogue/Fairfax_2014_LPS24:eQTLcatalogue/Fairfax_2014_naive:eQTLcatalogue/GENCORD_ge_T-cell:eQTLcatalogue/GEUVADIS_ge_LCL:eQTLcatalogue/Kasela_2017_T-cell_CD4:eQTLcatalogue/Kasela_2017_T-cell_CD8:eQTLcatalogue/Lepik_2017_ge_blood:eQTLcatalogue/Naranbhai_2015_neutrophil_CD16:eQTLcatalogue/Quach_2016_…
rs55857430	16:89379071:A:G	16	89379071	0.0077	4.64e-08	yes	no		rs55857430	intronic	NA	1	rs55857430	209	ANKRD11	0		TUBB3_RP11-104N10.1_RP1-168P16.2_RP11-368I7.4_SPATA2L_AC137932.1_RP11-356C4.5_RP1-168P16.1_ANKRD11_GALNS_GAS8_AC137932.5_LDHD_CBFA2T3_RNU7-117P_RPL13_RP11-46C24.5_RP11-46C24.7_LINC00304_SLC22A31_FAM157C_AC137932.6_CDH15_VPS9D1-AS1_TRAPPC2L_RP11-566K11.7_ZNF778_RP11-566K11.4_ACSF3_SPG7_RP11-356C4.3_CENPBD1_CDK10_URAHP_SNAI3-AS1_RP11-830F9.7_CPNE7_PABPN1L_ZNF276_DBNDD1_AFG3L1P_C16orf3_SPATA33_CHMP1…	ENSG00000258947_ENSG00000261118_ENSG00000261574_ENSG00000260259_ENSG00000158792_ENSG00000268218_ENSG00000261172_ENSG00000261692_ENSG00000167522_ENSG00000141012_ENSG00000141013_ENSG00000260279_ENSG00000166816_ENSG00000129993_ENSG00000198211_ENSG00000252579_ENSG00000167526_ENSG00000260637_ENSG00000259877_ENSG00000180422_ENSG00000259803_ENSG00000260528_ENSG00000261253_ENSG00000129910_ENSG00000261373…	BIOSQTL/BIOS_eQTL_geneLevel_DICE/T_CD4_memory_TREG_NA_eQTLcatalogue/BrainSeq_ge_brain:eQTLcatalogue/TwinsUK_ge_fat:eQTLcatalogue/TwinsUK_ge_skin:eQTLGen_cis_eQTLs:BIOSQTL/BIOS_eQTL_geneLevel_eQTLcatalogue/BLUEPRINT_ge_monocyte:eQTLcatalogue/BLUEPRINT_ge_neutrophil:eQTLcatalogue/BLUEPRINT_ge_T-cell:eQTLcatalogue/CEDAR_T-cell_CD4:eQTLcatalogue/CEDAR_T-cell_CD8:eQTLcatalogue/Fairfax_2014_LPS2:eQTLca…
rs34280182	3:141736258:A:T	3	141736258	0.0107	6.05e-15		no		rs34280182	intronic	NA	3	rs34280182;rs9812062;rs143710547	66	TFDP2	0		ZBTB38_ATP1B3-AS1_RNF7_ACPL2_RP11-271K21.11_TFDP2_RASA2_GK5_RNU6-425P_RP11-485G4.2_ATP1B3_RNU6-509P_RP11-343B5.1_HMGN2P25	ENSG00000177311_ENSG00000244124_ENSG00000114125_ENSG00000155893_ENSG00000269905_ENSG00000114126_ENSG00000155903_ENSG00000175066_ENSG00000206604_ENSG00000272565_ENSG00000069849_ENSG00000200389_ENSG00000233597_ENSG00000228398	GTEx/v8/Whole_Blood_NA_eQTLGen_cis_eQTLs_BIOSQTL/BIOS_eQTL_geneLevel_eQTLcatalogue/BLUEPRINT_ge_monocyte:DICE/Monocyte_non_classical:DICE/T_CD4_memory_TREG:eQTLGen_cis_eQTLs:BIOSQTL/BIOS_eQTL_geneLevel:GTEx/v8/Whole_Blood:GTEx/v8/Liver_DICE/T_CD4_TFH_eQTLcatalogue/BLUEPRINT_ge_monocyte:eQTLcatalogue/BLUEPRINT_ge_T-cell:eQTLcatalogue/CEDAR_T-cell_CD4:eQTLcatalogue/Fairfax_2014_IFN24:eQTLcatalogue/…
rs55914958	7:101237753:C:T	7	101237753	0.0107	9.22e-15	yes	no		rs55914958	intergenic	NA	3	rs55914958;rs6952330;rs2079402	117	LINC01007_MYL10	25467_18852		MYL10_CUX1_COL26A1	ENSG00000106436_ENSG00000257923_ENSG00000160963	NA_eQTLGen_cis_eQTLs
rs34400381	11:65143892:A:G	11	65143892	0.0103	8.09e-14		no		rs34400381	exonic	nonsynonymous SNV	1	rs34400381	159	SLC25A45	0		CAPN1_SART1_ARL2_PELI3_AP5B1_CTD-3074O7.5_CTSW_RP11-867O8.5_DPF2_AP001362.1_MUS81_AP003068.23_SSSCA1_FIBP_EIF1AD_AP003068.18_RIN1_MALAT1_CCS_MIR4690_PCNXL3_OVOL1-AS1_RN7SL309P_CCDC85B_OVOL1_CATSPER1_DPP3_CST6_NEAT1_SSSCA1-AS1_FAM89B_RP11-755F10.1_SLC22A20_KAT5_KRT8P26_LRFN4_AP001266.1_RP11-1167A19.6_EFEMP2_SNX15_SNX32_RP11-867G23.8_CTSF_SCYL1_YIF1A_SF3B2_C11orf68_ZDHHC24_RNASEH2C_DRAP1_TM7SF2_SAC…	ENSG00000014216_ENSG00000175467_ENSG00000213465_ENSG00000174516_ENSG00000254470_ENSG00000255517_ENSG00000172543_ENSG00000255478_ENSG00000133884_ENSG00000269018_ENSG00000172732_ENSG00000254614_ENSG00000173465_ENSG00000172500_ENSG00000175376_ENSG00000255200_ENSG00000174791_ENSG00000251562_ENSG00000173992_ENSG00000266041_ENSG00000197136_ENSG00000255120_ENSG00000239356_ENSG00000175602_ENSG00000172818…	eQTLGen_cis_eQTLs:GTEx/v8/Whole_Blood_eQTLGen_cis_eQTLs_eQTLcatalogue/BLUEPRINT_ge_monocyte:eQTLcatalogue/BrainSeq_ge_brain:eQTLcatalogue/Fairfax_2014_IFN24:eQTLcatalogue/Fairfax_2014_LPS24:eQTLcatalogue/Fairfax_2014_LPS2:DICE/Monocyte_classical:eQTLGen_cis_eQTLs:BIOSQTL/BIOS_eQTL_geneLevel_eQTLcatalogue/Lepik_2017_ge_blood_eQTLcatalogue/Lepik_2017_ge_blood:eQTLGen_cis_eQTLs:BIOSQTL/BIOS_eQTL_gen…
rs34422078	19:14578354:C:G	19	14578354	0.0084	2.49e-09		no		rs34422078	intronic	NA	2	rs34422078;rs8113783	231	PKN1	0		PTGER1_AKAP8_GIPC1_CTC-548K16.6_ZNF333_EMR2_PKN1	ENSG00000160951_ENSG00000105127_ENSG00000123159_ENSG00000267474_ENSG00000160961_ENSG00000127507_ENSG00000123143	NA_eQTLGen_cis_eQTLs_eQTLGen_cis_eQTLs:BIOSQTL/BIOS_eQTL_geneLevel_eQTLGen_cis_eQTLs:BIOSQTL/BIOS_eQTL_geneLevel:GTEx/v8/Whole_Blood
rs34773350	2:121985759:C:T	2	121985759	0.0129	4.06e-21	yes	yes		rs34773350	intronic	NA	5	rs34773350;rs2580350;rs2252862;rs2713207;rs17794420	40	TFCP2L1	0		NIFK_TFCP2L1	ENSG00000155438_ENSG00000115112	eQTLGen_cis_eQTLs_eQTLcatalogue/CEDAR_rectum:BIOSQTL/BIOS_eQTL_geneLevel
rs34892012	3:187742884:A:T	3	187742884	0.008	1.53e-08		no		rs34892012	intergenic	NA	6	rs34892012;rs4686917;rs2133049;rs10937330;rs55706522;rs6799084	73	RP11-132N15.1_RP11-430L16.1	21106_82000		RP11-132N15.2_RP11-132N15.1_LPP-AS2_RP11-44H4.1_AC022498.1_RP11-132N15.3	ENSG00000236412_ENSG00000225058_ENSG00000270959_ENSG00000236864_ENSG00000213132_ENSG00000224187	NA_DICE/T_CD8_naive_activated_eQTLGen_cis_eQTLs
rs35004449	3:52852897:G:T	3	52852897	0.0095	8.1e-12	yes	yes (lead)		rs35004449	UTR3	NA	2	rs35004449;rs13098776	60	RP5-966M1.6	0		RP5-966M1.6_RP5-1157M23.2_NEK4_GLT8D1_NISCH_TKT_RFT1_ITIH4_POC1A_TLR9_DCP1A_TMEM110_RP11-894J14.5_WDR82_GLYCTK_SMIM4_SNORD19_ACY1_TNNC1_SNORD19B_SPCS1_ITIH3_TWF2_ITIH1_RP5-966M1.5_RN7SL821P_RNU6-856P_MIRLET7G_MIR135A1_ABHD14A_RP11-168J18.6_SNORD69_NT5DC2_PBRM1_SERBP1P3_AC096887.1_MUSTN1_GNL3_RP5-966M1.4_GLYCTK-AS1_PPM1M_ABHD14B_TMEM110-MUSTN1_ITIH4-AS1_RNU6ATAC16P_ALAS1_STAB1	ENSG00000243696_ENSG00000243224_ENSG00000114904_ENSG00000016864_ENSG00000010322_ENSG00000163931_ENSG00000163933_ENSG00000055955_ENSG00000164087_ENSG00000239732_ENSG00000162290_ENSG00000213533_ENSG00000272305_ENSG00000164091_ENSG00000168237_ENSG00000168273_ENSG00000212493_ENSG00000243989_ENSG00000114854_ENSG00000238862_ENSG00000114902_ENSG00000222345_ENSG00000162267_ENSG00000247596_ENSG00000055957…	eQTLcatalogue/BLUEPRINT_ge_monocyte:eQTLcatalogue/BLUEPRINT_ge_T-cell:eQTLcatalogue/BrainSeq_ge_brain:eQTLcatalogue/GENCORD_ge_LCL:eQTLcatalogue/GENCORD_ge_T-cell:eQTLcatalogue/GEUVADIS_ge_LCL:eQTLcatalogue/Lepik_2017_ge_blood:eQTLcatalogue/Quach_2016_ge_monocyte_IAV:eQTLcatalogue/Quach_2016_ge_monocyte_LPS:eQTLcatalogue/TwinsUK_ge_blood:eQTLcatalogue/TwinsUK_ge_fat:eQTLcatalogue/TwinsUK_ge_LCL:e…
rs350079	5:40166864:C:T	5	40166864	0.0098	1.3e-12		no		rs350079	intergenic	NA	7	rs350079;rs350085;rs75843180;rs628239;rs924981;rs148291653;rs148996559	85	LINC00604_KRT18P56	93895_99562		PTGER4_RNU1-150P_OSMR_PRKAA1_LINC00603_C9_AC108105.1_KRT18P56_DAB2_GCSHP1_LINC00604_CARD6_C7_INTS6P1_SNORA63_MROH2B_CTD-2078B5.2_SNORA57_CCDC11P1_TTC33_RNU7-161P_SNORD72_PLCXD3_C6_RPL37	ENSG00000171522_ENSG00000199361_ENSG00000145623_ENSG00000132356_ENSG00000250048_ENSG00000113600_ENSG00000265615_ENSG00000249668_ENSG00000153071_ENSG00000248651_ENSG00000250585_ENSG00000132357_ENSG00000112936_ENSG00000250492_ENSG00000199552_ENSG00000171495_ENSG00000271334_ENSG00000212567_ENSG00000251515_ENSG00000113638_ENSG00000253098_ENSG00000212296_ENSG00000182836_ENSG00000039537_ENSG00000145592	eQTLcatalogue/CEDAR_ileum:eQTLcatalogue/CEDAR_monocyte_CD14:eQTLcatalogue/CEDAR_neutrophil_CD15:eQTLcatalogue/Fairfax_2014_naive:eQTLcatalogue/GEUVADIS_ge_LCL:eQTLcatalogue/Kasela_2017_T-cell_CD8:eQTLcatalogue/Quach_2016_ge_monocyte_LPS:eQTLcatalogue/Quach_2016_ge_monocyte_naive:eQTLcatalogue/Quach_2016_ge_monocyte_Pam3CSK4:eQTLcatalogue/TwinsUK_ge_LCL:DICE/T_CD4_naive:DICE/T_CD8_naive:eQTLGen_ci…
rs35072105	7:65609817:A:G	7	65609817	0.008	1.39e-08	yes	yes (lead)		rs35072105	ncRNA_intronic	NA	1	rs35072105	115	RP5-1132H15.1	0		VKORC1L1_RNU6-96P_RP11-166O4.5_GS1-124K5.6_RP5-1132H15.1_CRCP_snoU13_RNU6-973P_LINC00174_RP11-797H7.3_RP11-458F8.2_ERV3-1_PMS2P4_SKP1P1_STAG3L4_RP5-1132H15.2_AC068533.7_GS1-124K5.7_ZNF107_GS1-124K5.8_CCT6P3_RNU6-313P_RP11-458F8.1_GS1-124K5.10_RP11-458F8.4_TMEM248_RP11-252P18.1_RP11-792A8.1_AC008267.1_ASL_RP4-756H11.3_RABGEF1_ZNF138_GTF2IRD1P1_GS1-124K5.9_RP11-479O9.2_ZNF117_GS1-124K5.12_GS1-124K5…	ENSG00000196715_ENSG00000222364_ENSG00000235475_ENSG00000251451_ENSG00000234185_ENSG00000241258_ENSG00000238841_ENSG00000201560_ENSG00000179406_ENSG00000213640_ENSG00000230295_ENSG00000213462_ENSG00000067601_ENSG00000231234_ENSG00000106610_ENSG00000205596_ENSG00000249319_ENSG00000244510_ENSG00000196247_ENSG00000244657_ENSG00000234585_ENSG00000252126_ENSG00000232546_ENSG00000234500_ENSG00000273142…	eQTLcatalogue/BrainSeq_ge_brain:eQTLcatalogue/CEDAR_monocyte_CD14:eQTLcatalogue/CEDAR_neutrophil_CD15:eQTLcatalogue/CEDAR_platelet:eQTLcatalogue/Fairfax_2012_B-cell_CD19:eQTLcatalogue/Fairfax_2014_IFN24:eQTLcatalogue/Fairfax_2014_LPS24:eQTLcatalogue/Fairfax_2014_LPS2:eQTLcatalogue/Fairfax_2014_naive:eQTLcatalogue/GENCORD_ge_LCL:eQTLcatalogue/GEUVADIS_ge_LCL:eQTLcatalogue/Quach_2016_ge_monocyte_na…
rs35210495	2:27503262:C:T	2	27503262	0.0083	3.18e-09		no		rs35210495	intronic	NA	2	rs35210495;rs13030345	31	DNAJC5G	0		RNU6-986P_TRIM54_CAD_MIR4263_AC109829.1_AC074091.1_ZNF513_PREB_AC074091.13_TMEM214_SNORD53_SNORD92_FNDC4_TCF23_AC093690.1_ABHD1_DNAJC5G_ATRAID_IFT172_RP11-674I16.2_RP11-195B17.1_SLC30A3_KHK_PPM1G_KRTCAP3_FTH1P3_NRBP1_CCDC121_SUPT7L_SLC4A1AP_SLC5A6_ZNF512_AC074117.13_GPN1_AC110084.1_SNORA36_GTF3C2_AC013403.13_GCKR_MPV17_C2orf16_RP11-158I13.2_RP11-674I16.1_RBKS_AC109828.1_MRPL33_AC074117.10_EMILIN1…	ENSG00000200003_ENSG00000138100_ENSG00000084774_ENSG00000265321_ENSG00000233438_ENSG00000221531_ENSG00000163795_ENSG00000138073_ENSG00000205334_ENSG00000119777_ENSG00000265706_ENSG00000115226_ENSG00000163792_ENSG00000223522_ENSG00000143994_ENSG00000163793_ENSG00000138085_ENSG00000138002_ENSG00000270528_ENSG00000272148_ENSG00000115194_ENSG00000138030_ENSG00000115241_ENSG00000157992_ENSG00000213453…	NA_DICE/T_CD4_memory_TREG_eQTLcatalogue/Fairfax_2012_B-cell_CD19:eQTLcatalogue/Lepik_2017_ge_blood:eQTLcatalogue/Quach_2016_ge_monocyte_IAV:eQTLGen_cis_eQTLs:BIOSQTL/BIOS_eQTL_geneLevel:GTEx/v8/Whole_Blood_BIOSQTL/BIOS_eQTL_geneLevel_eQTLGen_cis_eQTLs:BIOSQTL/BIOS_eQTL_geneLevel_eQTLcatalogue/TwinsUK_ge_fat:eQTLGen_cis_eQTLs_eQTLcatalogue/HipSci_ge_iPSC_DICE/T_CD8_naive_activated_DICE/NK_eQTLGen_…
rs353108	15:45978646:A:G	15	45978646	0.0091	6.87e-11		no		rs353108	intronic	NA	4	rs353108;rs11632942;rs57974632;rs4384558	189	SQRDL	0		MIR147B_C15orf48_RP11-519G16.5_RP11-96O20.4_SLC30A4_DUOXA2_CTD-2651B20.5_BLOC1S6_RNU6-953P_CTD-2651B20.2_SPATA5L1_EIF3J-AS1_Y_RNA_SNORA41_DUOXA1_RP11-519G16.3_SNORA11_DUOX1_snoU13_RP11-96O20.2_DPPA5P2_RP11-616K22.2_RP11-519G16.2_SORD_SLC28A2_CTD-2651B20.3_GATM_RP11-109D20.2_CTD-2651B20.4_SPG11_CTD-2651B20.6_CTD-2651B20.7_CTD-2008A1.1_SHF_TRIM69_HMGN2P46_DUOX2_CTD-2008A1.2_RP11-718O11.1_CTD-2651B2…	ENSG00000211519_ENSG00000166920_ENSG00000259342_ENSG00000260170_ENSG00000104154_ENSG00000140274_ENSG00000235390_ENSG00000104164_ENSG00000238941_ENSG00000259338_ENSG00000171763_ENSG00000179523_ENSG00000200419_ENSG00000207516_ENSG00000140254_ENSG00000259354_ENSG00000261709_ENSG00000137857_ENSG00000238583_ENSG00000259681_ENSG00000259427_ENSG00000259499_ENSG00000259519_ENSG00000140263_ENSG00000137860…	BIOSQTL/BIOS_eQTL_geneLevel_eQTLcatalogue/BLUEPRINT_ge_neutrophil:eQTLcatalogue/Fairfax_2014_LPS24:eQTLcatalogue/GENCORD_ge_fibroblast:eQTLcatalogue/Naranbhai_2015_neutrophil_CD16:eQTLcatalogue/Nedelec_2016_ge_macrophage_Salmonella:eQTLcatalogue/Quach_2016_ge_monocyte_IAV:eQTLcatalogue/Quach_2016_ge_monocyte_naive:eQTLcatalogue/Quach_2016_ge_monocyte_Pam3CSK4:eQTLcatalogue/Quach_2016_ge_monocyte_…
rs35472707	2:169995581:C:T	2	169995581	0.0121	7.57e-19	yes	yes (lead)		rs35472707	intronic	NA	4	rs35472707;rs143805103;rs1362996;rs35853478	45	LRP2	0		PHOSPHO2_ABCB11_METTL5_AC007556.3_UBE2V1P6_LRP2	ENSG00000144362_ENSG00000073734_ENSG00000138382_ENSG00000235321_ENSG00000235995_ENSG00000081479	eQTLGen_cis_eQTLs_BIOSQTL/BIOS_eQTL_geneLevel_DICE/T_CD4_memory_TREG_eQTLcatalogue/BLUEPRINT_ge_neutrophil:BIOSQTL/BIOS_eQTL_geneLevel:GTEx/v8/Whole_Blood_NA
rs35510906	2:211774410:G:T	2	211774410	0.0086	8.46e-10		yes		rs35510906	intergenic	NA	8	rs35510906;rs12465522;rs2195575;rs67466802;rs35063095;rs13394054;rs34222216;rs66990031	50	RP11-212J19.1_CPS1	195248_230579		LANCL1_AC007970.1_CPS1_AC006994.2	ENSG00000115365_ENSG00000234281_ENSG00000021826_ENSG00000231294	eQTLcatalogue/Alasoo_2018_ge_macrophage_IFNg:eQTLcatalogue/BLUEPRINT_ge_monocyte:eQTLcatalogue/BrainSeq_ge_brain:eQTLcatalogue/CEDAR_B-cell_CD19:eQTLcatalogue/CEDAR_T-cell_CD8:eQTLcatalogue/Fairfax_2012_B-cell_CD19:eQTLcatalogue/Fairfax_2014_LPS24:eQTLcatalogue/Fairfax_2014_naive:eQTLcatalogue/HipSci_ge_iPSC:eQTLcatalogue/Nedelec_2016_ge_macrophage_Listeria:eQTLcatalogue/Nedelec_2016_ge_macrophag…
rs35779991	3:25090477:C:T	3	25090477	0.0094	1.1e-11		no		rs35779991	ncRNA_intronic	NA	2	rs35779991;rs12715065	55	AC133680.1	0		AC133680.1	ENSG00000237838	NA
rs363092	4:3196029:A:C	4	3196029	0.0085	1.17e-09	yes	yes (lead)		rs363092	intronic	NA	2	rs363092;rs82332	75	HTT	0		NOP14-AS1_RGS12_NOP14_ADD1_RNU6-204P_HTT_LRPAP1_GRK4_HGFAC_RNF4_MSANTD1_HTT-AS_MFSD10_ZFYVE28	ENSG00000249673_ENSG00000159788_ENSG00000087269_ENSG00000087274_ENSG00000199335_ENSG00000197386_ENSG00000163956_ENSG00000125388_ENSG00000109758_ENSG00000063978_ENSG00000188981_ENSG00000251075_ENSG00000109736_ENSG00000159733	eQTLGen_cis_eQTLs_eQTLcatalogue/BLUEPRINT_ge_T-cell:eQTLcatalogue/CEDAR_T-cell_CD4:eQTLcatalogue/Fairfax_2012_B-cell_CD19:eQTLcatalogue/GENCORD_ge_T-cell:eQTLcatalogue/GEUVADIS_ge_LCL:eQTLcatalogue/Kasela_2017_T-cell_CD4:eQTLcatalogue/Lepik_2017_ge_blood:eQTLcatalogue/TwinsUK_ge_LCL:DICE/B_cell_naive:DICE/T_CD4_naive_activated:DICE/T_CD4_TFH:DICE/T_CD4_TH1:DICE/T_CD4_TH17:DICE/T_CD4_TH2:DICE/T_CD…
rs3738631	1:16559541:C:G	1	16559541	0.0088	2.67e-10		no		rs3738631	intronic	NA	1	rs3738631	2	RSG1	0		PADI2_RSG1_ARHGEF19-AS1_RP11-108M9.4_MT1XP1_MST1L_SPATA21_MST1P2_ARHGEF19_U1_CROCCP2_ANO7P1_SZRD1_RP11-430L17.1_FBXO42_NBPF1_C1orf134	ENSG00000117115_ENSG00000132881_ENSG00000234166_ENSG00000238142_ENSG00000233929_ENSG00000186715_ENSG00000187144_ENSG00000186301_ENSG00000142632_ENSG00000228549_ENSG00000215908_ENSG00000237276_ENSG00000055070_ENSG00000226457_ENSG00000037637_ENSG00000219481_ENSG00000204377	eQTLGen_cis_eQTLs_eQTLcatalogue/BLUEPRINT_ge_monocyte:eQTLcatalogue/BrainSeq_ge_brain:eQTLcatalogue/HipSci_ge_iPSC:BIOSQTL/BIOS_eQTL_geneLevel_BIOSQTL/BIOS_eQTL_geneLevel_DICE/NK:DICE/T_CD4_TH17:DICE/T_CD4_TH2:DICE/T_CD4_naive_TREG:eQTLGen_cis_eQTLs:BIOSQTL/BIOS_eQTL_geneLevel:GTEx/v8/Whole_Blood_NA_eQTLcatalogue/BLUEPRINT_ge_monocyte:eQTLcatalogue/BLUEPRINT_ge_T-cell:eQTLcatalogue/BrainSeq_ge_br…
rs3744139	17:17045733:G:T	17	17045733	0.0087	5.33e-10		no		rs3744139	intronic	NA	1	rs3744139	211	MPRIP	0		USP32P1_RP11-45M22.4_COPS3_MED9_TSEN15P1_RNU6-468P_SHMT1_AC122129.1_PLD6_KRT17P1_PEMT_RNU6-767P_RAI1_SMCR2_RP1-178F10.3_FLII_LRRC48_SRP68P1_GID4_RN7SL775P_RASD1_FLCN_MIEF2_RP11-524F11.2_MPRIP_KRT17P2_MPRIP-AS1_RP11-45M22.5_LLGL1_RNASEH1P2_TOP3A_DRG2_ZNF624_RP11-524F11.1_Y_RNA_PIGL_ALKBH5_SMCR8_ATPAF2_TOM1L2_RP11-45M22.3	ENSG00000188933_ENSG00000264187_ENSG00000141030_ENSG00000141026_ENSG00000230865_ENSG00000206730_ENSG00000176974_ENSG00000197815_ENSG00000179598_ENSG00000131885_ENSG00000133027_ENSG00000206859_ENSG00000108557_ENSG00000223979_ENSG00000267350_ENSG00000177731_ENSG00000171962_ENSG00000266129_ENSG00000141034_ENSG00000243370_ENSG00000108551_ENSG00000154803_ENSG00000177427_ENSG00000264666_ENSG00000133030…	eQTLGen_cis_eQTLs_BIOSQTL/BIOS_eQTL_geneLevel_eQTLcatalogue/CEDAR_monocyte_CD14:eQTLcatalogue/CEDAR_neutrophil_CD15:eQTLcatalogue/Fairfax_2014_naive:eQTLcatalogue/Lepik_2017_ge_blood:eQTLGen_cis_eQTLs:BIOSQTL/BIOS_eQTL_geneLevel:GTEx/v8/Whole_Blood_DICE/T_CD4_TFH:eQTLGen_cis_eQTLs:BIOSQTL/BIOS_eQTL_geneLevel:GTEx/v8/Whole_Blood_NA_eQTLcatalogue/TwinsUK_ge_fat:DICE/T_CD4_TH1_17_eQTLcatalogue/CEDAR…
rs56411466	8:30280065:A:G	8	30280065	0.0086	8.47e-10	yes	no		rs56411466	intronic	NA	3	rs56411466;rs17552243;rs35631438	127	RBPMS	0		PPP2CB_GSR_GTF2E2_RBPMS_SMIM18_RNU5A-3P_WRN_CTD-2373N4.5	ENSG00000104695_ENSG00000104687_ENSG00000197265_ENSG00000157110_ENSG00000253457_ENSG00000254172_ENSG00000165392_ENSG00000253112	eQTLGen_cis_eQTLs:BIOSQTL/BIOS_eQTL_geneLevel_eQTLcatalogue/CEDAR_B-cell_CD19:eQTLcatalogue/CEDAR_ileum:eQTLcatalogue/CEDAR_monocyte_CD14:eQTLcatalogue/CEDAR_neutrophil_CD15:eQTLcatalogue/CEDAR_rectum:eQTLcatalogue/CEDAR_T-cell_CD4:eQTLcatalogue/CEDAR_T-cell_CD8:eQTLcatalogue/CEDAR_transverse_colon:eQTLcatalogue/Fairfax_2012_B-cell_CD19:eQTLcatalogue/Fairfax_2014_IFN24:eQTLcatalogue/Fairfax_2014_…
rs3777891	6:134211282:C:T	6	134211282	0.0082	4.27e-09	yes	yes		rs3777891	ncRNA_intronic	NA	1	rs3777891	106	RP3-323P13.2	0		RP4-662A9.2_TCF21	ENSG00000223586_ENSG00000118526	NA
rs3791221	2:226933:A:G	2	226933	0.0095	8.4e-12	yes	yes (lead)		rs3791221	intronic	NA	2	rs3791221;rs56285383	26	SH3YL1	0		AC079779.5_AC105393.1_FAM150B_AC079779.4_AC079779.7_SH3YL1_FAM110C_ACP1	ENSG00000235779_ENSG00000236856_ENSG00000189292_ENSG00000228643_ENSG00000227061_ENSG00000035115_ENSG00000184731_ENSG00000143727	NA_DICE/T_CD4_naive_activated_eQTLGen_cis_eQTLs_BIOSQTL/BIOS_eQTL_geneLevel_eQTLcatalogue/Alasoo_2018_ge_macrophage_IFNg:eQTLcatalogue/BLUEPRINT_ge_neutrophil:eQTLcatalogue/BLUEPRINT_ge_T-cell:eQTLcatalogue/CEDAR_B-cell_CD19:eQTLcatalogue/CEDAR_ileum:eQTLcatalogue/CEDAR_rectum:eQTLcatalogue/CEDAR_T-cell_CD4:eQTLcatalogue/CEDAR_T-cell_CD8:eQTLcatalogue/CEDAR_transverse_colon:eQTLcatalogue/Fairfax_…
rs3812036	5:176813404:C:T	5	176813404	0.0225	3.13e-63	yes	yes (lead)		rs3812036	intronic	NA	13	rs3812036;rs641101;rs11740212;rs244722;rs55793647;rs7724386;rs80237806;rs4568379;rs6876677;rs67190252;rs12654812;rs13157098;rs115325566	93	SLC34A1	0		RP11-1026M7.2_RP11-1277A3.1_ZNF346-IT1_SUDS3P1_FAM153A_TMED9_FAM153C_SLC34A1_DDX41_UIMC1_IL7R_FAM193B_FGFR4_RAB24_RP11-1101H11.1_RGS14_CTD-2301A4.1_B4GALT7_RN7SL562P_PDLIM7_CTD-2301A4.3_MXD3_PFN3_HK3_NSD1_ZNF346_RP11-1277A3.3_CTD-2301A4.5_PRELID1_GRK6_LMAN2_PRR7-AS1_PRR7	ENSG00000249109_ENSG00000247679_ENSG00000251666_ENSG00000249129_ENSG00000170074_ENSG00000184840_ENSG00000204677_ENSG00000131183_ENSG00000183258_ENSG00000087206_ENSG00000168685_ENSG00000146067_ENSG00000160867_ENSG00000169228_ENSG00000249849_ENSG00000169220_ENSG00000239393_ENSG00000027847_ENSG00000266089_ENSG00000196923_ENSG00000240729_ENSG00000213347_ENSG00000196570_ENSG00000160883_ENSG00000165671…	eQTLGen_cis_eQTLs_NA_eQTLcatalogue/Kasela_2017_T-cell_CD8:eQTLGen_cis_eQTLs_eQTLGen_cis_eQTLs:BIOSQTL/BIOS_eQTL_geneLevel_eQTLGen_trans_eQTLs_eQTLcatalogue/BrainSeq_ge_brain:eQTLcatalogue/GENCORD_ge_fibroblast:eQTLcatalogue/HipSci_ge_iPSC:eQTLcatalogue/TwinsUK_ge_skin:DICE/T_CD4_naive:DICE/T_CD8_naive:DICE/T_CD4_TFH:DICE/T_CD4_TH1:DICE/T_CD4_TH17:DICE/T_CD4_TH2:DICE/T_CD4_memory_TREG:DICE/T_CD4_n…
rs56866369	17:19486592:C:T	17	19486592	0.0077	4.29e-08	yes	no		rs56866369	ncRNA_intronic	NA	1	rs56866369	212	AC025627.7_RP11-1113L8.1	0		Y_RNA_CTC-457L16.2_FAM106A_AC004448.2_AC106017.1_RPL17P43_RP11-1113L8.2_SLC47A2_RP11-1113L8.1_CTB-187M2.2_RNF112_AC007952.5_SNORD3D_GRAP_CTB-187M2.1_MAPK7_AC025627.7_SNORA59B_NOS2P3_SPECC1_MTND1P14_USP32P3_B9D1_CTD-2104P17.1_FBXW10_RP11-135L13.4_SLC5A10_RP11-1113L8.6_AC025627.9_EPN2_CTB-187M2.3_RP11-1113L8.7_TRNAQ41P_RP11-311F12.1_RP11-78O7.2_MFAP4_ALDH3A2_FAM83G_LGALS9B_ULK2_snoMe28S-Am2634_AC00…	ENSG00000264932_ENSG00000262319_ENSG00000213077_ENSG00000227078_ENSG00000230493_ENSG00000228331_ENSG00000263107_ENSG00000180638_ENSG00000262769_ENSG00000265126_ENSG00000128482_ENSG00000228157_ENSG00000262202_ENSG00000154016_ENSG00000231477_ENSG00000166484_ENSG00000228983_ENSG00000266079_ENSG00000230528_ENSG00000128487_ENSG00000227225_ENSG00000189423_ENSG00000108641_ENSG00000231625_ENSG00000171931…	NA_eQTLcatalogue/GEUVADIS_ge_LCL:eQTLcatalogue/TwinsUK_ge_fat:eQTLcatalogue/TwinsUK_ge_LCL:DICE/B_cell_naive:DICE/T_CD4_TFH:DICE/T_CD4_TH1:eQTLGen_cis_eQTLs_DICE/Monocyte_non_classical_BIOSQTL/BIOS_eQTL_geneLevel_DICE/Monocyte_non_classical:DICE/NK:DICE/T_CD4_TH1:DICE/T_CD4_TH17:DICE/T_CD4_TH1_17:DICE/T_CD4_TH2:eQTLGen_cis_eQTLs:BIOSQTL/BIOS_eQTL_geneLevel:GTEx/v8/Whole_Blood_eQTLGen_cis_eQTLs:GT…
rs3822939	6:133849789:A:G	6	133849789	0.0109	2.86e-15	yes	yes (lead)		rs3822939	ncRNA_intronic	NA	3	rs3822939;rs9373056;rs13212719	105	RP3-323P13.2	0		RP11-704J17.5_HSPE1P21_RP1-283K11.3_VNN1_EYA4_RP1-283K11.2_VNN2	ENSG00000272428_ENSG00000238059_ENSG00000223542_ENSG00000112299_ENSG00000112319_ENSG00000234567_ENSG00000112303	NA_eQTLGen_cis_eQTLs
rs3845731	2:170187105:A:G	2	170187105	0.0096	5.14e-12		no		rs3845731	intronic	NA	2	rs3845731;rs10199676	45	LRP2	0		PHOSPHO2_ABCB11_UBE2V1P6_LRP2_METTL5_AC007556.3	ENSG00000144362_ENSG00000073734_ENSG00000235995_ENSG00000081479_ENSG00000138382_ENSG00000235321	eQTLGen_cis_eQTLs_BIOSQTL/BIOS_eQTL_geneLevel_NA_DICE/T_CD4_memory_TREG_eQTLcatalogue/BLUEPRINT_ge_neutrophil:BIOSQTL/BIOS_eQTL_geneLevel:GTEx/v8/Whole_Blood
rs3850625	1:201016296:A:G	1	201016296	0.0116	2.77e-17	yes	yes (lead)		rs3850625	exonic	nonsynonymous SNV	2	rs3850625;rs35304341	20	CACNA1S	0		TMEM9_KIF21B_CACNA1S_RP11-168O16.1_RP11-168O16.2	ENSG00000116857_ENSG00000116852_ENSG00000081248_ENSG00000229191_ENSG00000234132	eQTLGen_cis_eQTLs_NA_eQTLGen_cis_eQTLs:BIOSQTL/BIOS_eQTL_geneLevel_eQTLcatalogue/BLUEPRINT_ge_neutrophil:eQTLcatalogue/HipSci_ge_iPSC:BIOSQTL/BIOS_eQTL_geneLevel
rs3925584	11:30760335:C:T	11	30760335	0.0231	2.08e-66	yes	yes (lead)		rs3925584	intergenic	NA	6	rs3925584;rs12419067;rs911269;rs11031191;rs4922843;rs618585	156	DCDC1_RP5-1024C24.1	91581_108280		DNAJC24_IMMP1L_AL162614.1_PAX6_MPPED2_ELP4_RP5-1024C24.1_Z83001.1_CYCSP25_DCDC1_ARL14EP_RP1-296L11.1_AL133376.1	ENSG00000170946_ENSG00000148950_ENSG00000221629_ENSG00000007372_ENSG00000066382_ENSG00000109911_ENSG00000254489_ENSG00000228061_ENSG00000255370_ENSG00000170959_ENSG00000152219_ENSG00000255525_ENSG00000251968	eQTLcatalogue/GEUVADIS_ge_LCL:eQTLcatalogue/Nedelec_2016_ge_macrophage_Salmonella:eQTLcatalogue/Quach_2016_ge_monocyte_R848_NA_BIOSQTL/BIOS_eQTL_geneLevel_eQTLGen_cis_eQTLs:BIOSQTL/BIOS_eQTL_geneLevel_DICE/T_CD4_TH1_17:BIOSQTL/BIOS_eQTL_geneLevel_eQTLGen_cis_eQTLs
rs58445496	2:15809271:A:C	2	15809271	0.0094	1.22e-11	yes	no		rs58445496	ncRNA_exonic	NA	2	rs58445496;rs11893906	28	AC008278.3	0		AC008278.2_DDX1_AC008271.1_AC008278.3	ENSG00000234022_ENSG00000079785_ENSG00000231031_ENSG00000224194	NA_eQTLcatalogue/BLUEPRINT_ge_neutrophil:eQTLcatalogue/CEDAR_neutrophil_CD15:eQTLcatalogue/Fairfax_2014_LPS24:eQTLcatalogue/GENCORD_ge_fibroblast:eQTLcatalogue/GEUVADIS_ge_LCL:eQTLcatalogue/HipSci_ge_iPSC:eQTLcatalogue/Lepik_2017_ge_blood:eQTLcatalogue/Naranbhai_2015_neutrophil_CD16:eQTLcatalogue/Quach_2016_ge_monocyte_IAV:eQTLcatalogue/Quach_2016_ge_monocyte_LPS:eQTLcatalogue/Quach_2016_ge_monoc…
rs6088528	20:33156742:A:G	20	33156742	0.0128	6.37e-21	yes	no		rs6088528	intronic	NA	11	rs6088528;rs6059976;rs1984588;rs2273684;rs3736802;rs11696967;rs6088734;rs6088764;rs6088765;rs6058209;rs1001425	238	PIGU	0	yes	RPL36P4_CPNE1_CEP250_SNORD56_HMGB3P1_ITCH_GSS_RP3-477O4.16_RP11-346K17.3_CHMP4B_FAM83C-AS1_PIGU_RP4-785G19.5_EDEM2_TRPC4AP_MT1P3_ERGIC3_AHCY_RP1-64K7.4_MMP24_RBM39_CTD-3216D2.4_MIR499A_Y_RNA_EIF2S2_NCOA6_DYNLRB1_EIF6_GGT7_RNU6-407P_AL121753.1_FAM83C_UQCC1_MMP24-AS1_MYH7B_ACSS2_ITCH-IT1_RP4-614O4.11_RP5-1125A11.1_ITCH-AS1_MIR644A_PROCR_RP4-614O4.12_SCAND1_FDX1P1_CDC42P1_RNA5SP483	ENSG00000224497_ENSG00000214078_ENSG00000126001_ENSG00000201151_ENSG00000225336_ENSG00000078747_ENSG00000100983_ENSG00000268340_ENSG00000231034_ENSG00000101421_ENSG00000235214_ENSG00000101464_ENSG00000250917_ENSG00000088298_ENSG00000100991_ENSG00000229230_ENSG00000125991_ENSG00000101444_ENSG00000229472_ENSG00000125966_ENSG00000131051_ENSG00000234087_ENSG00000207635_ENSG00000206582_ENSG00000125977…	BIOSQTL/BIOS_eQTL_geneLevel:GTEx/v8/Whole_Blood_eQTLcatalogue/Fairfax_2014_IFN24:eQTLcatalogue/Fairfax_2014_LPS2:eQTLcatalogue/Fairfax_2014_naive:eQTLGen_cis_eQTLs:GTEx/v8/Whole_Blood_eQTLGen_cis_eQTLs_NA_eQTLcatalogue/CEDAR_T-cell_CD8:eQTLcatalogue/CEDAR_transverse_colon:eQTLcatalogue/Fairfax_2014_LPS24:eQTLcatalogue/Lepik_2017_ge_blood:DICE/NK:DICE/T_CD4_TH1_17:eQTLGen_cis_eQTLs:BIOSQTL/BIOS_eQ…
rs41284816	13:50655989:G:T	13	50655989	0.0091	7.27e-11		no		rs41284816	ncRNA_exonic	NA	2	rs41284816;rs78844280	179	DLEU2	0		TRIM13_MIR3613_AL135901.1_DLEU2_KPNA3	ENSG00000204977_ENSG00000264864_ENSG00000203547_ENSG00000231607_ENSG00000102753	NA
rs61907354	12:3350499:C:T	12	3350499	0.0088	3.37e-10	yes	no		rs61907354	intronic	NA	4	rs61907354;rs3782794;rs16930370;rs6869	168	TSPAN9	0	yes	RP5-1063M23.2_RP11-543P15.1_ITFG2_RP5-1063M23.1	ENSG00000236908_ENSG00000227081_ENSG00000111203_ENSG00000250770	NA_eQTLGen_cis_eQTLs
rs419291	5:131633355:C:T	5	131633355	0.0081	7.1e-09		no		rs419291	intronic	NA	2	rs419291;rs9791170	90	SLC22A4	0		RAPGEF6_RAD50_AC034228.7_KIF3A_AC116366.6_PDLIM4_MIR3936_IL5_Y_RNA_CDC42SE2_P4HA2-AS1_C5orf56_AC116366.5_AC034220.3	ENSG00000158987_ENSG00000113522_ENSG00000239642_ENSG00000131437_ENSG00000234290_ENSG00000131435_ENSG00000263597_ENSG00000113525_ENSG00000202533_ENSG00000158985_ENSG00000237714_ENSG00000197536_ENSG00000238160_ENSG00000233006	eQTLGen_cis_eQTLs_GTEx/v8/Whole_Blood_eQTLcatalogue/Lepik_2017_ge_blood:eQTLGen_cis_eQTLs:BIOSQTL/BIOS_eQTL_geneLevel:GTEx/v8/Whole_Blood_eQTLcatalogue/BrainSeq_ge_brain:eQTLcatalogue/GENCORD_ge_LCL:eQTLcatalogue/GEUVADIS_ge_LCL:eQTLcatalogue/Nedelec_2016_ge_macrophage_Listeria:eQTLcatalogue/Nedelec_2016_ge_macrophage_naive:eQTLcatalogue/Nedelec_2016_ge_macrophage_Salmonella:eQTLcatalogue/Quach_2…
rs62303262	4:77298704:C:T	4	77298704	0.0089	1.41e-10	yes	no		rs62303262	intronic	NA	10	rs62303262;rs59136511;rs4859676;rs6831423;rs28687959;rs62300881;rs4859688;rs62300778;rs6830162;rs10024789	78	CCDC158	0		RP11-356M17.1_NAAA_SDAD1_FAM47E_G3BP2_ART3_RP11-688H10.1_CCDC158_NUP54_RNU6-1000P_RNU6-145P_AC112249.1_RCHY1_SHROOM3_SNORD50_USO1_SCARB2_SNX5P1_FAM47E-STBD1	ENSG00000240426_ENSG00000138744_ENSG00000198301_ENSG00000189157_ENSG00000138757_ENSG00000156219_ENSG00000249278_ENSG00000163749_ENSG00000138750_ENSG00000212368_ENSG00000207307_ENSG00000221118_ENSG00000163743_ENSG00000138771_ENSG00000199857_ENSG00000138768_ENSG00000138760_ENSG00000249858_ENSG00000118804_ENSG00000272414	NA_eQTLcatalogue/CEDAR_neutrophil_CD15:eQTLcatalogue/Lepik_2017_ge_blood:eQTLGen_cis_eQTLs:GTEx/v8/Whole_Blood_eQTLGen_cis_eQTLs_eQTLcatalogue/BrainSeq_ge_brain:eQTLcatalogue/CEDAR_ileum:eQTLcatalogue/CEDAR_rectum:eQTLcatalogue/CEDAR_transverse_colon:eQTLcatalogue/TwinsUK_ge_fat:eQTLcatalogue/TwinsUK_ge_skin:BIOSQTL/BIOS_eQTL_geneLevel:GTEx/v8/Kidney_Cortex:GTEx/v8/Liver_eQTLcatalogue/CEDAR_B-cel…
rs4247356	17:80172318:C:G	17	80172318	0.009	1.04e-10		no		rs4247356	ncRNA_exonic	NA	1	rs4247356	221	RP13-516M14.2	0		OXLD1_OGFOD3_LRRC45_CCDC57_snoU13_TEX19_HEXDC_CSNK1D_TSPAN10_RP11-1376P16.2_RP13-516M14.2_FASN_STRA13_DCXR_RP11-1376P16.1_RP13-516M14.1_SLC16A3	ENSG00000204237_ENSG00000181396_ENSG00000169683_ENSG00000176155_ENSG00000238947_ENSG00000182459_ENSG00000169660_ENSG00000141551_ENSG00000182612_ENSG00000265678_ENSG00000264548_ENSG00000169710_ENSG00000169689_ENSG00000169738_ENSG00000266654_ENSG00000260563_ENSG00000141526	eQTLGen_cis_eQTLs_BIOSQTL/BIOS_eQTL_geneLevel_eQTLcatalogue/Alasoo_2018_ge_macrophage_IFNg_Salmonella:eQTLcatalogue/Alasoo_2018_ge_macrophage_IFNg:eQTLcatalogue/Alasoo_2018_ge_macrophage_Salmonella:eQTLcatalogue/BLUEPRINT_ge_monocyte:eQTLcatalogue/BrainSeq_ge_brain:eQTLcatalogue/GENCORD_ge_fibroblast:eQTLcatalogue/HipSci_ge_iPSC:eQTLcatalogue/Nedelec_2016_ge_macrophage_Listeria:eQTLcatalogue/Nede…
rs441073	5:40864117:A:T	5	40864117	0.0097	2.62e-12		no		rs441073	intergenic	NA	7	rs441073;rs1808408;rs4957144;rs4432939;rs29740;rs1122655;rs173969	85	C7_CARD6	45237_3842		PTGER4_RNU1-150P_OSMR_PRKAA1_LINC00603_C9_AC108105.1_KRT18P56_DAB2_GCSHP1_LINC00604_CARD6_C7_INTS6P1_SNORA63_MROH2B_CTD-2078B5.2_SNORA57_CCDC11P1_TTC33_RNU7-161P_SNORD72_PLCXD3_C6_RPL37	ENSG00000171522_ENSG00000199361_ENSG00000145623_ENSG00000132356_ENSG00000250048_ENSG00000113600_ENSG00000265615_ENSG00000249668_ENSG00000153071_ENSG00000248651_ENSG00000250585_ENSG00000132357_ENSG00000112936_ENSG00000250492_ENSG00000199552_ENSG00000171495_ENSG00000271334_ENSG00000212567_ENSG00000251515_ENSG00000113638_ENSG00000253098_ENSG00000212296_ENSG00000182836_ENSG00000039537_ENSG00000145592	eQTLcatalogue/CEDAR_ileum:eQTLcatalogue/CEDAR_monocyte_CD14:eQTLcatalogue/CEDAR_neutrophil_CD15:eQTLcatalogue/Fairfax_2014_naive:eQTLcatalogue/GEUVADIS_ge_LCL:eQTLcatalogue/Kasela_2017_T-cell_CD8:eQTLcatalogue/Quach_2016_ge_monocyte_LPS:eQTLcatalogue/Quach_2016_ge_monocyte_naive:eQTLcatalogue/Quach_2016_ge_monocyte_Pam3CSK4:eQTLcatalogue/TwinsUK_ge_LCL:DICE/T_CD4_naive:DICE/T_CD8_naive:eQTLGen_ci…
rs4410790	7:17284577:C:T	7	17284577	0.0091	6.79e-11	yes	yes (lead)		rs4410790	intergenic	NA	1	rs4410790	111	AC003075.4_AC098592.8	34881_211475		AHR_AC003075.4	ENSG00000106546_ENSG00000237773	eQTLGen_cis_eQTLs_eQTLGen_cis_eQTLs:BIOSQTL/BIOS_eQTL_geneLevel
rs4439488	11:30804996:C:G	11	30804996	0.0119	2.55e-18	yes	yes		rs4439488	intergenic	NA	8	rs4439488;rs662735;rs9667150;rs61878209;rs2210143;rs6484504;rs1223110;rs624136	156	RP5-1024C24.1_DCDC1	152941_46920		IMMP1L_AL162614.1_PAX6_MPPED2_ELP4_RP5-1024C24.1_Z83001.1_CYCSP25_DCDC1_ARL14EP_RP1-296L11.1_DNAJC24_AL133376.1	ENSG00000148950_ENSG00000221629_ENSG00000007372_ENSG00000066382_ENSG00000109911_ENSG00000254489_ENSG00000228061_ENSG00000255370_ENSG00000170959_ENSG00000152219_ENSG00000255525_ENSG00000170946_ENSG00000251968	NA_BIOSQTL/BIOS_eQTL_geneLevel_eQTLGen_cis_eQTLs:BIOSQTL/BIOS_eQTL_geneLevel_DICE/T_CD4_TH1_17:BIOSQTL/BIOS_eQTL_geneLevel_eQTLGen_cis_eQTLs_eQTLcatalogue/GEUVADIS_ge_LCL:eQTLcatalogue/Nedelec_2016_ge_macrophage_Salmonella:eQTLcatalogue/Quach_2016_ge_monocyte_R848
rs4456599	18:42962536:G:T	18	42962536	0.0078	3.1e-08		no		rs4456599	intronic	NA	1	rs4456599	225	SLC14A2	0		SLC14A1_RP11-749H17.1_RP11-749H17.2_SLC14A2_RP11-116O18.1_RP11-116O18.3_RP11-846C15.2	ENSG00000141469_ENSG00000266988_ENSG00000267354_ENSG00000132874_ENSG00000266968_ENSG00000267193_ENSG00000267101	eQTLcatalogue/BLUEPRINT_ge_T-cell:eQTLcatalogue/Fairfax_2012_B-cell_CD19:eQTLcatalogue/GENCORD_ge_LCL:eQTLcatalogue/GEUVADIS_ge_LCL:eQTLcatalogue/TwinsUK_ge_LCL:DICE/B_cell_naive:DICE/T_CD4_naive:DICE/T_CD4_naive_activated:DICE/T_CD8_naive:DICE/T_CD8_naive_activated:DICE/NK:DICE/T_CD4_TFH:DICE/T_CD4_naive_TREG:eQTLGen_cis_eQTLs:BIOSQTL/BIOS_eQTL_geneLevel:GTEx/v8/Cells_EBV-transformed_lymphocytes…
rs4567493	11:86634423:A:G	11	86634423	0.008	1.6e-08		no		rs4567493	ncRNA_intronic	NA	1	rs4567493	162	RP11-736K20.5	0		FZD4_RP11-736K20.5	ENSG00000174804_ENSG00000255471	NA_eQTLcatalogue/TwinsUK_ge_fat
rs62372877	5:123964328:C:G	5	123964328	0.0077	4.96e-08	yes	no		rs62372877	intergenic	NA	1	rs62372877	89	ZNF608_CTD-2308B18.3	8281_92287		ZNF608	ENSG00000168916	NA
rs62440432	6:160877141:C:T	6	160877141	0.0079	1.69e-08	yes	no		rs62440432	ncRNA_intronic	NA	2	rs62440432;rs548143	108	LPAL2	0		TCP1_RP1-81D8.4_RP1-276N6.2_SLC22A2_SLC22A3_LPA_SOD2_MRPL18_RP11-317M22.1_LPAL2_RP3-393E18.2_SLC22A1_WTAP_RP11-288H12.3_RP11-288H12.4	ENSG00000120438_ENSG00000243831_ENSG00000230234_ENSG00000112499_ENSG00000146477_ENSG00000198670_ENSG00000112096_ENSG00000112110_ENSG00000216516_ENSG00000213071_ENSG00000237927_ENSG00000175003_ENSG00000146457_ENSG00000213073_ENSG00000270949	eQTLGen_cis_eQTLs_BIOSQTL/BIOS_eQTL_geneLevel_eQTLcatalogue/van_de_Bunt_2015_ge_pancreatic_islet_NA_eQTLcatalogue/TwinsUK_ge_skin:DICE/T_CD4_TH1_17:eQTLGen_cis_eQTLs:BIOSQTL/BIOS_eQTL_geneLevel:GTEx/v8/Liver_GTEx/v8/Liver_DICE/NK:eQTLGen_cis_eQTLs_DICE/T_CD4_TH1_17:eQTLGen_cis_eQTLs:BIOSQTL/BIOS_eQTL_geneLevel_eQTLcatalogue/BLUEPRINT_ge_monocyte:eQTLcatalogue/BLUEPRINT_ge_neutrophil:eQTLcatalogue…
rs6427184	1:155122783:A:G	1	155122783	0.0098	1.2e-12	yes	no		rs6427184	intergenic	NA	4	rs6427184;rs6660884;rs3765087;rs4845706	17	KRTCAP2_HMGN2P18	19101_1488		PAQR6_KRTCAP2_AL713999.1_RP11-263K19.4_CLK2_RP11-29H23.6_FAM189B_RNU6-1297P_POU5F1P4_C1orf85_SYT11_SLC50A1_DAP3_RP11-29H23.5_YY1AP1_TRIM46_RP11-201K10.3_GON4L_ASH1L-IT1_MIR92B_RP11-29H23.7_MSTO1_RP11-243J18.2_Y_RNA_HMGN2P18_ARHGEF2_RNU6-106P_CCT3_SNORA58_RUSC1-AS1_EFNA3_EFNA4_MSTO2P_GBAP1_LAMTOR2_RNU7-150P_SSR2_ASH1L_SNORA42_RUSC1_ZBTB7B_RP11-101O6.2_DAP3P1_RP11-307C12.11_MTX1P1_DCST2_FDPS_RAB25_…	ENSG00000160781_ENSG00000163463_ENSG00000216109_ENSG00000231064_ENSG00000176444_ENSG00000223503_ENSG00000160767_ENSG00000207144_ENSG00000237872_ENSG00000198715_ENSG00000132718_ENSG00000169241_ENSG00000132676_ENSG00000246203_ENSG00000163374_ENSG00000163462_ENSG00000273088_ENSG00000116580_ENSG00000227773_ENSG00000271748_ENSG00000271267_ENSG00000125459_ENSG00000227673_ENSG00000202027_ENSG00000223452…	eQTLGen_cis_eQTLs_eQTLGen_cis_eQTLs:BIOSQTL/BIOS_eQTL_geneLevel_DICE/Monocyte_classical:eQTLGen_cis_eQTLs:BIOSQTL/BIOS_eQTL_geneLevel:GTEx/v8/Whole_Blood_NA_eQTLcatalogue/CEDAR_B-cell_CD19:eQTLcatalogue/Fairfax_2012_B-cell_CD19:DICE/B_cell_naive:eQTLGen_cis_eQTLs_eQTLcatalogue/Fairfax_2014_naive:eQTLcatalogue/Lepik_2017_ge_blood:eQTLGen_cis_eQTLs_eQTLcatalogue/Quach_2016_ge_monocyte_LPS:eQTLcatal…
rs6476426	9:33873557:C:G	9	33873557	0.0082	5.68e-09	yes	no		rs6476426	intronic	NA	1	rs6476426	134	UBE2R2	0		UBE2R2_TRBV25OR9-2_Y_RNA_AQP3_TRBV29OR9-2_KIF24_NUDT2_RPP25L_RNU4ATAC11P_RP11-176F3.7_PTENP1_TRBV26OR9-2_RP11-384P7.7_RP11-384P7.5_RP11-384P7.6_PRSS3_RP11-133O22.6_DCTN3_SIGMAR1_UBAP2_SNORD121B_SNORD121A_OSTCP8_RNU7-36P_RN7SKP114	ENSG00000107341_ENSG00000240215_ENSG00000200834_ENSG00000165272_ENSG00000223394_ENSG00000186638_ENSG00000164978_ENSG00000164967_ENSG00000251748_ENSG00000230925_ENSG00000237984_ENSG00000231165_ENSG00000260947_ENSG00000227301_ENSG00000233776_ENSG00000010438_ENSG00000235481_ENSG00000137100_ENSG00000147955_ENSG00000137073_ENSG00000238300_ENSG00000238886_ENSG00000226801_ENSG00000252406_ENSG00000222259	NA_eQTLGen_cis_eQTLs_eQTLGen_cis_eQTLs:BIOSQTL/BIOS_eQTL_geneLevel_eQTLcatalogue/BrainSeq_ge_brain:eQTLcatalogue/HipSci_ge_iPSC:DICE/Monocyte_classical:DICE/T_CD4_TFH:DICE/T_CD4_TH17:DICE/T_CD4_memory_TREG:eQTLGen_cis_eQTLs_eQTLcatalogue/Lepik_2017_ge_blood:DICE/NK:BIOSQTL/BIOS_eQTL_geneLevel_eQTLcatalogue/BrainSeq_ge_brain:eQTLcatalogue/HipSci_ge_iPSC:DICE/Monocyte_non_classical_eQTLcatalogue/Br…
rs4745107	9:71177110:A:G	9	71177110	0.0107	5.88e-15	yes	yes		rs4745107	ncRNA_intronic	NA	5	rs4745107;rs72716037;rs10465187;rs41305537;rs1411992	135	RP11-274B18.4	0		PGM5_PGM5-AS1_RP11-88I18.2_RP11-88I18.3_CBWD5_FXN_TJP2_PTAR1_C9orf135_TMEM252_RP11-274B18.4_RP11-274B18.2_RP11-274B18.3_PIP5K1B_FAM122A_RP11-203L2.3_RP11-203L2.4_RNU6-820P	ENSG00000154330_ENSG00000224958_ENSG00000233178_ENSG00000229019_ENSG00000147996_ENSG00000165060_ENSG00000119139_ENSG00000188647_ENSG00000204711_ENSG00000181778_ENSG00000226337_ENSG00000234506_ENSG00000224025_ENSG00000107242_ENSG00000187866_ENSG00000236998_ENSG00000236733_ENSG00000207000	eQTLcatalogue/BLUEPRINT_ge_monocyte:eQTLcatalogue/BLUEPRINT_ge_neutrophil:eQTLcatalogue/CEDAR_monocyte_CD14:eQTLcatalogue/CEDAR_neutrophil_CD15:eQTLcatalogue/Fairfax_2014_naive:eQTLcatalogue/Lepik_2017_ge_blood:eQTLcatalogue/Naranbhai_2015_neutrophil_CD16:eQTLcatalogue/TwinsUK_ge_blood:eQTLGen_cis_eQTLs:BIOSQTL/BIOS_eQTL_geneLevel:GTEx/v8/Whole_Blood_eQTLcatalogue/TwinsUK_ge_fat:BIOSQTL/BIOS_eQTL…
rs6492982	15:41399951:C:T	15	41399951	0.012	2.09e-18	yes	no		rs6492982	intronic	NA	9	rs6492982;rs72737726;rs28809504;rs3959554;rs1717196;rs1866400;rs11070327;rs56121811;rs8042127	188	INO80	0		FAM92A1P1_KATNBL1_OIP5_RHOV_OIP5-AS1_RP11-540O11.7_CHP1_C15orf57_RP11-107F6.3_NUSAP1_ITPKA_RP11-540O11.4_EXD1_IVD_INO80_RN7SL497P_CTD-2339L15.3_RPAP1_CHAC1_EHD4_CYCSP2_GCHFR_RP11-111A22.1_ZFYVE19_ISCA1P4_NDUFAF1_RP11-540O11.6_KNSTRN_RP11-64K12.9_SPINT1_DNAJC17_RTF1_RP11-23P13.6_PLA2G4B_RP11-16O9.2_MAPKBP1_SPTBN5_LTK	ENSG00000157021_ENSG00000134152_ENSG00000104147_ENSG00000104140_ENSG00000247556_ENSG00000259463_ENSG00000187446_ENSG00000128891_ENSG00000260814_ENSG00000137804_ENSG00000137825_ENSG00000259521_ENSG00000178997_ENSG00000128928_ENSG00000128908_ENSG00000240847_ENSG00000259254_ENSG00000103932_ENSG00000128965_ENSG00000103966_ENSG00000259547_ENSG00000137880_ENSG00000259536_ENSG00000166140_ENSG00000259405…	NA_eQTLGen_trans_eQTLs_eQTLcatalogue/BrainSeq_ge_brain:DICE/Monocyte_classical:eQTLGen_cis_eQTLs:BIOSQTL/BIOS_eQTL_geneLevel_BIOSQTL/BIOS_eQTL_geneLevel_eQTLcatalogue/Alasoo_2018_ge_macrophage_IFNg_Salmonella:eQTLcatalogue/Alasoo_2018_ge_macrophage_Salmonella:eQTLcatalogue/BLUEPRINT_ge_monocyte:eQTLcatalogue/BLUEPRINT_ge_neutrophil:eQTLcatalogue/Fairfax_2014_IFN24:eQTLcatalogue/Fairfax_2014_LPS24…
rs4794814	17:37696852:A:G	17	37696852	0.0217	7.85e-59		yes		rs4794814	intronic	NA	15	rs4794814;rs7218361;rs72827166;rs1495099;rs4794817;rs876493;rs2517956;rs17676191;rs72832930;rs16530;rs16541;rs883544;rs2338796;rs12941418;rs4541107	216	CDK12	0		CASC3_ZPBP2_PPP1R1B_HN1_RP11-387H17.4_MSL1_STARD3_RP11-690G19.4_RPL19_KCNJ2_IKZF3_ORMDL3_TCAP_FLOT2_RP11-690G19.3_RARA_FBXL20_GRB7_RP11-94L15.2_MIR4728_RP11-387H17.6_PSMD3_CTD-2267D19.2_SNORD124_AC087491.2_STAC2_IGFBP4_ITGB4_KRT10_RNU6-981P_MIEN1_NEUROD2_AC005288.1_DHRS13_CDK12_TMEM99_GSDMA_RNU6-233P_PNMT_CSF3_AC079199.2_RAPGEFL1_CTB-131K11.1_KRT8P34_GSDMB_PGAP3_MED24_C17orf62_CACNB1_NR1D1_LRRC3C…	ENSG00000108349_ENSG00000186075_ENSG00000131771_ENSG00000189159_ENSG00000264968_ENSG00000188895_ENSG00000131748_ENSG00000265460_ENSG00000108298_ENSG00000123700_ENSG00000161405_ENSG00000172057_ENSG00000173991_ENSG00000132589_ENSG00000266753_ENSG00000131759_ENSG00000108306_ENSG00000141738_ENSG00000264198_ENSG00000265178_ENSG00000265799_ENSG00000108344_ENSG00000265666_ENSG00000238793_ENSG00000214546…	eQTLcatalogue/Kasela_2017_T-cell_CD4:eQTLGen_cis_eQTLs:GTEx/v8/Whole_Blood_eQTLcatalogue/TwinsUK_ge_LCL:BIOSQTL/BIOS_eQTL_geneLevel_eQTLGen_cis_eQTLs:BIOSQTL/BIOS_eQTL_geneLevel_eQTLGen_trans_eQTLs_eQTLcatalogue/TwinsUK_ge_fat:eQTLGen_cis_eQTLs_eQTLGen_cis_eQTLs_eQTLcatalogue/Alasoo_2018_ge_macrophage_IFNg:eQTLcatalogue/BLUEPRINT_ge_monocyte:eQTLcatalogue/BLUEPRINT_ge_T-cell:eQTLcatalogue/CEDAR_m…
rs4821938	22:40653882:C:T	22	40653882	0.0084	2.04e-09		no		rs4821938	intronic	NA	3	rs4821938;rs6001872;rs35592496	252	TNRC6B	0		RPL7P52_SGSM3_FAM83F_EP300_MCHR1_TNRC6B_COX6B1P3_AL031594.1_RP5-1042K10.10_GRAP2_RP5-1042K10.13_DNAJB7_GAPDHP37_RP5-1042K10.12_TEF_PDGFB_SLC25A17_RP4-591N18.2_ST13_RP3-370M22.8_MKL1_XPNPEP3_ADSL_RPL4P6	ENSG00000228599_ENSG00000100359_ENSG00000133477_ENSG00000100393_ENSG00000128285_ENSG00000100354_ENSG00000172912_ENSG00000252124_ENSG00000229999_ENSG00000100351_ENSG00000272834_ENSG00000172404_ENSG00000231907_ENSG00000227413_ENSG00000167074_ENSG00000100311_ENSG00000100372_ENSG00000232564_ENSG00000100380_ENSG00000225528_ENSG00000196588_ENSG00000196236_ENSG00000239900_ENSG00000230071	NA_eQTLcatalogue/BLUEPRINT_ge_T-cell:eQTLcatalogue/Quach_2016_ge_monocyte_LPS:eQTLcatalogue/Quach_2016_ge_monocyte_naive:eQTLGen_cis_eQTLs:BIOSQTL/BIOS_eQTL_geneLevel_DICE/T_CD4_naive:BIOSQTL/BIOS_eQTL_geneLevel_eQTLGen_cis_eQTLs_eQTLcatalogue/BrainSeq_ge_brain:eQTLcatalogue/GENCORD_ge_T-cell:DICE/T_CD4_naive:DICE/T_CD8_naive:DICE/T_CD4_TFH:DICE/T_CD4_TH17:DICE/T_CD4_TH1_17:DICE/T_CD4_memory_TREG…
rs6503222	17:1977862:A:G	17	1977862	0.008	1.17e-08	yes	no		rs6503222	intronic	NA	1	rs6503222	210	SMG6	0	for eGFR only	MIR212_OVCA2_SRR_RP11-667K14.4_MIR132_DPH1_TSR1_RP11-667K14.5_HIC1_SMG6	ENSG00000267195_ENSG00000262664_ENSG00000167720_ENSG00000262533_ENSG00000267200_ENSG00000108963_ENSG00000167721_ENSG00000262810_ENSG00000177374_ENSG00000070366	NA_BIOSQTL/BIOS_eQTL_geneLevel_eQTLcatalogue/BLUEPRINT_ge_monocyte:eQTLcatalogue/BLUEPRINT_ge_T-cell:eQTLcatalogue/BrainSeq_ge_brain:eQTLcatalogue/CEDAR_T-cell_CD4:eQTLcatalogue/CEDAR_T-cell_CD8:eQTLcatalogue/Fairfax_2012_B-cell_CD19:eQTLcatalogue/Fairfax_2014_IFN24:eQTLcatalogue/Fairfax_2014_LPS24:eQTLcatalogue/Fairfax_2014_naive:eQTLcatalogue/GEUVADIS_ge_LCL:eQTLcatalogue/HipSci_ge_iPSC:eQTLcat…
rs4871905	8:23735047:C:G	8	23735047	0.0165	2.7e-34	yes	yes (lead)		rs4871905	intergenic	NA	12	rs4871905;rs7003999;rs7834797;rs7816082;rs11785533;rs12680083;rs34161175;rs444480;rs218871;rs490124;rs414959;rs310311	126	RNU1-148P_STC1	199463_22727		SLC25A37_STC1_AC012119.1_NKX3-1_RP11-175E9.2_RP11-175E9.1_SNORA67_TNFRSF10A	ENSG00000147454_ENSG00000159167_ENSG00000216123_ENSG00000167034_ENSG00000271118_ENSG00000253471_ENSG00000207027_ENSG00000104689	eQTLGen_cis_eQTLs_eQTLcatalogue/HipSci_ge_iPSC_NA_DICE/T_CD4_TH17:DICE/T_CD4_TH2
rs4886425	15:74124543:A:G	15	74124543	0.0083	3.68e-09	yes	yes (lead)		rs4886425	intergenic	NA	1	rs4886425	195	RP11-24D15.1_RP11-8P11.3	38748_62565		LOXL1-AS1	ENSG00000261801	eQTLcatalogue/Lepik_2017_ge_blood:eQTLGen_cis_eQTLs:BIOSQTL/BIOS_eQTL_geneLevel
rs4886755	15:76298132:A:G	15	76298132	0.0192	3.76e-46	yes	yes		rs4886755	exonic	synonymous SNV	13	rs4886755;rs10851885;rs7181693;rs142718655;rs62027657;rs8041626;rs1969105;rs4886746;rs57090077;rs4886747;rs1394125;rs11636220;rs12905847	196	NRG4	0		RCN2_SCAPER_RN7SKP217_CTD-2323K18.3_RP11-797A18.4_PTPN9_PSTPIP1_RP11-10O17.1_RP11-817O13.8_MIR3713_MIR631_FAM219B_CTD-2026K11.2_RP11-685G9.2_SIN3A_SNX33_RP11-817O13.6_MPI_RP11-24M17.5_UBL7_AC105036.1_CSPG4_DNM1P34_CTD-2323K18.1_RN7SL319P_MAN2C1_FBXO22_RP11-69H7.2_RPL13P4_CTD-2323K18.2_RP11-685G9.4_CTD-2026K11.3_ETFA_SNUPN_AC113208.1_C15orf39_RP11-24M17.4_ULK3_SEMA7A_IMP3_AC105020.1_STOML1_RP11-79…	ENSG00000117906_ENSG00000140386_ENSG00000201510_ENSG00000260165_ENSG00000260787_ENSG00000169410_ENSG00000140368_ENSG00000260103_ENSG00000260274_ENSG00000266449_ENSG00000207636_ENSG00000178761_ENSG00000260206_ENSG00000259514_ENSG00000169375_ENSG00000173548_ENSG00000260591_ENSG00000178802_ENSG00000187812_ENSG00000138629_ENSG00000203473_ENSG00000173546_ENSG00000260357_ENSG00000260269_ENSG00000241807…	eQTLGen_cis_eQTLs_eQTLcatalogue/CEDAR_neutrophil_CD15:eQTLcatalogue/Fairfax_2012_B-cell_CD19:eQTLcatalogue/Fairfax_2014_LPS24:eQTLcatalogue/Fairfax_2014_naive:eQTLcatalogue/GENCORD_ge_T-cell:eQTLcatalogue/GEUVADIS_ge_LCL:eQTLcatalogue/Kasela_2017_T-cell_CD4:eQTLcatalogue/Kasela_2017_T-cell_CD8:eQTLcatalogue/Lepik_2017_ge_blood:eQTLcatalogue/Naranbhai_2015_neutrophil_CD16:eQTLcatalogue/Quach_2016_…
rs6597862	10:126649723:A:C	10	126649723	0.0085	1.17e-09	yes	no		rs6597862	intronic	NA	1	rs6597862	150	ZRANB1	0		FAM175B_FAM53B-AS1_METTL10_RP11-12J10.3_Y_RNA_LHPP_NPM1P31_CTBP2_RP11-298J20.3_AC068896.1_RP11-298J20.4_ZRANB1	ENSG00000165660_ENSG00000233334_ENSG00000203791_ENSG00000258539_ENSG00000199466_ENSG00000107902_ENSG00000214807_ENSG00000175029_ENSG00000226899_ENSG00000203457_ENSG00000249456_ENSG00000207494_ENSG00000019995	eQTLGen_cis_eQTLs_NA_eQTLcatalogue/Alasoo_2018_ge_macrophage_naive:eQTLcatalogue/BLUEPRINT_ge_monocyte:eQTLcatalogue/BLUEPRINT_ge_T-cell:eQTLcatalogue/BrainSeq_ge_brain:eQTLcatalogue/CEDAR_T-cell_CD4:eQTLcatalogue/GENCORD_ge_fibroblast:eQTLcatalogue/GENCORD_ge_LCL:eQTLcatalogue/GENCORD_ge_T-cell:eQTLcatalogue/GEUVADIS_ge_LCL:eQTLcatalogue/HipSci_ge_iPSC:eQTLcatalogue/Lepik_2017_ge_blood:eQTLcatal…
rs6734332	2:183029675:C:T	2	183029675	0.008	1.38e-08	yes	no		rs6734332	intronic	NA	1	rs6734332	48	PDE1A	0		PDE1A	ENSG00000115252	NA
rs6752623	2:176950926:A:G	2	176950926	0.0081	9.11e-09	yes	no		rs6752623	intergenic	NA	7	rs6752623;rs72923424;rs711814;rs72923449;rs72914763;rs57754416;rs847132	46	HOXD13_EVX2	6693_2285		HOXD-AS2_AC016739.2_MTX2_AC016739.1_RP11-387A1.5_AC073069.2_HOXD10_HOXD8_AC009336.1_HOXD12_AC009336.24_HOXD-AS1_HOXD1_HOXD11_AC016751.3_AC016751.2_HOXD3_EVX2_HOXD4_ATP5G3_KIAA1715_AC017048.1_MIR10B_HOXD13	ENSG00000237380_ENSG00000218175_ENSG00000128654_ENSG00000230384_ENSG00000272729_ENSG00000237260_ENSG00000128710_ENSG00000175879_ENSG00000216193_ENSG00000170178_ENSG00000226363_ENSG00000224189_ENSG00000128645_ENSG00000128713_ENSG00000235047_ENSG00000229779_ENSG00000128652_ENSG00000174279_ENSG00000170166_ENSG00000154518_ENSG00000144320_ENSG00000229434_ENSG00000207744_ENSG00000128714	eQTLcatalogue/GENCORD_ge_fibroblast_NA_eQTLGen_cis_eQTLs_eQTLcatalogue/CEDAR_rectum:eQTLcatalogue/GENCORD_ge_fibroblast_eQTLcatalogue/BrainSeq_ge_brain_GTEx/v8/Whole_Blood_eQTLcatalogue/BLUEPRINT_ge_monocyte:eQTLcatalogue/BLUEPRINT_ge_neutrophil:eQTLcatalogue/BLUEPRINT_ge_T-cell:eQTLcatalogue/Lepik_2017_ge_blood:eQTLGen_cis_eQTLs:BIOSQTL/BIOS_eQTL_geneLevel:GTEx/v8/Whole_Blood_eQTLcatalogue/CEDAR…
rs499600	1:46039077:G:T	1	46039077	0.0107	7.18e-15		no		rs499600	intergenic	NA	6	rs499600;rs2991979;rs61783196;rs785475;rs3219476;rs10890330	5	AKR1A1_NASP	3356_10441		POMGNT1_LRRC41_RP4-533D7.5_LURAP1_TMA16P2_RP11-767N6.7_IPP_GPBP1L1_MUTYH_RP11-322N21.2_UROD_RP11-767N6.2_HPDL_TSPAN1_AKR1A1_RP11-630I5.1_NSUN4_NASP_ATPAF1_HMGB1P48_TOE1_RP4-533D7.3_EFCAB14_PIK3R3_TMEM69_MKNK1_RPS15AP10_FAAH_RPS8_MAST2_MKNK1-AS1_CCDC17_UQCRH_PRDX1_snoU13_RP4-533D7.4_CCDC163P_RP11-291L19.1_MMACHC_TESK2	ENSG00000085998_ENSG00000132128_ENSG00000227857_ENSG00000171357_ENSG00000232467_ENSG00000230896_ENSG00000197429_ENSG00000159592_ENSG00000132781_ENSG00000250719_ENSG00000126088_ENSG00000234329_ENSG00000186603_ENSG00000117472_ENSG00000117448_ENSG00000236111_ENSG00000117481_ENSG00000132780_ENSG00000123472_ENSG00000234379_ENSG00000132773_ENSG00000233114_ENSG00000159658_ENSG00000117461_ENSG00000159596…	eQTLGen_cis_eQTLs:BIOSQTL/BIOS_eQTL_geneLevel_DICE/T_CD4_TH1_17_NA_eQTLcatalogue/Nedelec_2016_ge_macrophage_naive:BIOSQTL/BIOS_eQTL_geneLevel_eQTLcatalogue/GEUVADIS_ge_LCL:eQTLGen_cis_eQTLs:BIOSQTL/BIOS_eQTL_geneLevel_eQTLcatalogue/BLUEPRINT_ge_neutrophil:eQTLcatalogue/GENCORD_ge_LCL:eQTLcatalogue/GEUVADIS_ge_LCL:eQTLcatalogue/Lepik_2017_ge_blood:eQTLcatalogue/Nedelec_2016_ge_macrophage_Listeria:…
rs500830	13:72348768:C:T	13	72348768	0.0112	4.09e-16	yes	yes		rs500830	intronic	NA	4	rs500830;rs9318031;rs1325350;rs1408890	181	DACH1	0		DACH1	ENSG00000165659	NA
rs523120	17:37070994:A:G	17	37070994	0.0078	3.31e-08		no		rs523120	intronic	NA	1	rs523120	215	LASP1	0		CTD-2206N4.4_CWC25_LINC00672_RP1-56K13.2_RP1-56K13.3_LASP1	ENSG00000263818_ENSG00000108296_ENSG00000263874_ENSG00000263466_ENSG00000265784_ENSG00000002834	BIOSQTL/BIOS_eQTL_geneLevel_eQTLGen_cis_eQTLs_eQTLGen_cis_eQTLs:BIOSQTL/BIOS_eQTL_geneLevel:GTEx/v8/Liver_eQTLGen_cis_eQTLs:BIOSQTL/BIOS_eQTL_geneLevel_NA_GTEx/v8/Liver
rs540730	12:57807114:C:T	12	57807114	0.0141	3.75e-25	yes	yes		rs540730	intronic	NA	2	rs540730;rs61736007	176	R3HDM2	0		TSPAN31_ARHGAP9_MIR1228_STAC3_MYO1A_METTL21B_RNU6-879P_AC126614.1_R3HDM2_GLI1_NXPH4_LRP1_NDUFA4L2_AVIL_SHMT2_RP11-620J15.3_NAB2_Y_RNA_RP11-756H6.1_XRCC6BP1_RP11-123K3.4_INHBC_INHBE	ENSG00000135452_ENSG00000123329_ENSG00000221365_ENSG00000185482_ENSG00000166866_ENSG00000123427_ENSG00000201198_ENSG00000268367_ENSG00000179912_ENSG00000111087_ENSG00000182379_ENSG00000123384_ENSG00000185633_ENSG00000135407_ENSG00000182199_ENSG00000257698_ENSG00000166886_ENSG00000202067_ENSG00000258001_ENSG00000166896_ENSG00000258830_ENSG00000175189_ENSG00000139269	eQTLGen_cis_eQTLs_NA_eQTLGen_cis_eQTLs:BIOSQTL/BIOS_eQTL_geneLevel_eQTLcatalogue/Fairfax_2014_IFN24_GTEx/v8/Whole_Blood_eQTLcatalogue/GENCORD_ge_LCL:eQTLcatalogue/TwinsUK_ge_LCL:eQTLGen_cis_eQTLs:BIOSQTL/BIOS_eQTL_geneLevel_eQTLcatalogue/TwinsUK_ge_LCL:BIOSQTL/BIOS_eQTL_geneLevel_eQTLcatalogue/TwinsUK_ge_LCL:eQTLGen_cis_eQTLs:BIOSQTL/BIOS_eQTL_geneLevel_BIOSQTL/BIOS_eQTL_geneLevel
rs6905862	6:31127602:A:G	6	31127602	0.0077	4.65e-08	yes	no		rs6905862			6	rs6905862;rs9263868;rs3130521;rs3132472;rs622076;rs720466	95	TCF19	0		HIST1H4J_HMGN4_ABT1_HLA-DQB1_MICA_HIST1H2AM_LINC01149_HIST1H2BO_XXbac-BPG16N22.5_HIST1H4K_HLA-DQA1_RNF5_VN1R14P_HCP5_HLA-DRB1_PSMB9_HIST1H4PS1_HLA-DRB6_HIST1H2AJ_RP11-457M11.2_DAXX_HIST1H2BM_BTN2A3P_HIST1H2AL_USP8P1_XXbac-BPG181B23.6_HIST1H4L_ZNF204P_NFKBIL1_HIST1H1A_HIST1H3A_HLA-DQB1-AS1_HIST1H4B_RPLP2P1_XXbac-BPG299F13.15_HIST1H2AK_HLA-C_HIST1H2BPS2_HIST1H1B_U91328.19_U91328.22_HIST1H1PS2_HIST1…	ENSG00000197238_ENSG00000182952_ENSG00000146109_ENSG00000179344_ENSG00000204520_ENSG00000233224_ENSG00000230174_ENSG00000196331_ENSG00000256851_ENSG00000197914_ENSG00000196735_ENSG00000204308_ENSG00000218346_ENSG00000206337_ENSG00000196126_ENSG00000240065_ENSG00000217862_ENSG00000229391_ENSG00000182611_ENSG00000233631_ENSG00000204209_ENSG00000196374_ENSG00000124549_ENSG00000198374_ENSG00000214892…	BIOSQTL/BIOS_eQTL_geneLevel_eQTLGen_cis_eQTLs:BIOSQTL/BIOS_eQTL_geneLevel:GTEx/v8/Whole_Blood_eQTLcatalogue/Fairfax_2014_IFN24:eQTLcatalogue/Fairfax_2014_LPS24:eQTLGen_cis_eQTLs:BIOSQTL/BIOS_eQTL_geneLevel:GTEx/v8/Whole_Blood_eQTLcatalogue/Alasoo_2018_ge_macrophage_naive:eQTLcatalogue/BLUEPRINT_ge_monocyte:eQTLcatalogue/BrainSeq_ge_brain:eQTLcatalogue/Fairfax_2012_B-cell_CD19:eQTLcatalogue/Fairfa…
rs55733296	11:30754837:A:G	11	30754837	0.0122	5.8e-19	yes	yes		rs55733296	intergenic	NA	2	rs55733296;rs538000	156	RP5-1024C24.1_DCDC1	102782_97079		AL133376.1_IMMP1L_PAX6_MPPED2_ELP4_RP5-1024C24.1_Z83001.1_CYCSP25_DCDC1_ARL14EP_RP1-296L11.1_DNAJC24_AL162614.1	ENSG00000251968_ENSG00000148950_ENSG00000007372_ENSG00000066382_ENSG00000109911_ENSG00000254489_ENSG00000228061_ENSG00000255370_ENSG00000170959_ENSG00000152219_ENSG00000255525_ENSG00000170946_ENSG00000221629	NA_BIOSQTL/BIOS_eQTL_geneLevel_eQTLGen_cis_eQTLs:BIOSQTL/BIOS_eQTL_geneLevel_DICE/T_CD4_TH1_17:BIOSQTL/BIOS_eQTL_geneLevel_eQTLGen_cis_eQTLs_eQTLcatalogue/GEUVADIS_ge_LCL:eQTLcatalogue/Nedelec_2016_ge_macrophage_Salmonella:eQTLcatalogue/Quach_2016_ge_monocyte_R848
rs55734981	19:33322086:C:T	19	33322086	0.0081	7.4e-09		no		rs55734981	intronic	NA	8	rs55734981;rs11666241;rs11668777;rs4805840;rs111654447;rs35709439;rs73035351;rs17206198	233	SLC7A9	0		RGS9BP_CTD-2538C1.2_LRP3_RPS12P31_C19orf40_SNORA68_RPL31P60_RHPN2_SLC7A10_CTD-2085J24.3_CTD-2085J24.4_NUDT19_PDCD5_CTC-379B2.4_SLC7A9_ANKRD27_RN7SKP22_WDR88_CTD-2085J24.5_CTD-2538C1.3_GPATCH1_CEP89_CEBPA_TDRD12	ENSG00000186326_ENSG00000267475_ENSG00000130881_ENSG00000242325_ENSG00000131944_ENSG00000201388_ENSG00000239988_ENSG00000131941_ENSG00000130876_ENSG00000267555_ENSG00000266930_ENSG00000213965_ENSG00000105185_ENSG00000267557_ENSG00000021488_ENSG00000105186_ENSG00000201967_ENSG00000166359_ENSG00000267245_ENSG00000267567_ENSG00000076650_ENSG00000121289_ENSG00000245848_ENSG00000173809	NA_eQTLcatalogue/BLUEPRINT_ge_monocyte:eQTLcatalogue/Lepik_2017_ge_blood:eQTLcatalogue/Nedelec_2016_ge_macrophage_Listeria:eQTLGen_cis_eQTLs:BIOSQTL/BIOS_eQTL_geneLevel:GTEx/v8/Whole_Blood_eQTLGen_cis_eQTLs:BIOSQTL/BIOS_eQTL_geneLevel_DICE/B_cell_naive_eQTLcatalogue/BLUEPRINT_ge_monocyte:eQTLcatalogue/BLUEPRINT_ge_neutrophil:eQTLcatalogue/BLUEPRINT_ge_T-cell:eQTLcatalogue/BrainSeq_ge_brain:eQTLca…
rs55759218	7:77453357:A:G	7	77453357	0.0134	7.37e-23	yes	yes (lead)		rs55759218	intronic	NA	11	rs55759218;rs848472;rs1100237;rs58429317;rs17381884;rs2868787;rs7384722;rs6955558;rs7810273;rs6973656;rs76533497	116	PHTF2	0		CCDC146_RSBN1L-AS1_RSBN1L_TMEM60_PHTF2_Y_RNA_UPK3B_POMZP3_PTPN12_RP5-1185I7.1	ENSG00000135205_ENSG00000214293_ENSG00000187257_ENSG00000135211_ENSG00000006576_ENSG00000222432_ENSG00000243566_ENSG00000146707_ENSG00000127947_ENSG00000232756	eQTLGen_cis_eQTLs_eQTLcatalogue/BrainSeq_ge_brain:eQTLcatalogue/GENCORD_ge_fibroblast:eQTLcatalogue/GENCORD_ge_LCL:eQTLcatalogue/GENCORD_ge_T-cell:eQTLcatalogue/GEUVADIS_ge_LCL:eQTLcatalogue/HipSci_ge_iPSC:eQTLcatalogue/Lepik_2017_ge_blood:eQTLcatalogue/Nedelec_2016_ge_macrophage_Listeria:eQTLcatalogue/Nedelec_2016_ge_macrophage_Salmonella:eQTLcatalogue/Quach_2016_ge_monocyte_naive:eQTLcatalogue/…
rs6971211	7:155664686:C:T	7	155664686	0.0106	1.58e-14	yes	no		rs6971211	ncRNA_exonic	NA	2	rs6971211;rs754469	123	AC104133.1	0		AC104133.1	ENSG00000221113	NA
rs55875103	17:38164135:C:T	17	38164135	0.0097	2.13e-12		no		rs55875103	intergenic	NA	3	rs55875103;rs111951038;rs3859187	216	PSMD3_RP11-387H17.6	9922_4344		ITGB4_KRT10_RNU6-981P_MIEN1_NEUROD2_AC005288.1_DHRS13_CDK12_TMEM99_GSDMA_RNU6-233P_PNMT_CSF3_FLOT2_RP11-690G19.3_RARA_FBXL20_GRB7_RP11-94L15.2_MIR4728_RP11-387H17.6_PSMD3_CTD-2267D19.2_SNORD124_AC087491.2_STAC2_IGFBP4_RAPGEFL1_CTB-131K11.1_KRT8P34_GSDMB_PGAP3_MED24_C17orf62_CACNB1_NR1D1_LRRC3C_THRA_SMARCE1_AC079199.2_DNAH17_CASC3_ZPBP2_PPP1R1B_HN1_RP11-387H17.4_MSL1_STARD3_RP11-690G19.4_RPL19_KCN…	ENSG00000132470_ENSG00000186395_ENSG00000223091_ENSG00000141741_ENSG00000171532_ENSG00000265904_ENSG00000167536_ENSG00000167258_ENSG00000167920_ENSG00000167914_ENSG00000222777_ENSG00000141744_ENSG00000108342_ENSG00000132589_ENSG00000266753_ENSG00000131759_ENSG00000108306_ENSG00000141738_ENSG00000264198_ENSG00000265178_ENSG00000265799_ENSG00000108344_ENSG00000265666_ENSG00000238793_ENSG00000214546…	eQTLGen_trans_eQTLs_eQTLGen_cis_eQTLs_NA_eQTLcatalogue/BLUEPRINT_ge_monocyte:eQTLcatalogue/Lepik_2017_ge_blood:eQTLGen_cis_eQTLs_eQTLcatalogue/BLUEPRINT_ge_T-cell:eQTLcatalogue/CEDAR_monocyte_CD14:eQTLcatalogue/CEDAR_T-cell_CD4:eQTLcatalogue/Fairfax_2014_IFN24:eQTLcatalogue/Fairfax_2014_LPS24:eQTLcatalogue/Fairfax_2014_LPS2:eQTLcatalogue/Fairfax_2014_naive:eQTLcatalogue/Kasela_2017_T-cell_CD4:eQT…
rs6976733	7:156114595:A:C	7	156114595	0.008	1.08e-08	yes	no		rs6976733	intergenic	NA	1	rs6976733	124	RP11-362B23.1_AC073133.2	58099_110622		AC073133.1_RNF32_C7orf13_LINC01006	ENSG00000233878_ENSG00000105982_ENSG00000244291_ENSG00000182648	NA_BIOSQTL/BIOS_eQTL_geneLevel_eQTLGen_cis_eQTLs:BIOSQTL/BIOS_eQTL_geneLevel
rs55938024	5:67742038:A:G	5	67742038	0.0142	1.8e-25	yes	yes (lead)		rs55938024	intergenic	NA	7	rs55938024;rs4635898;rs1863982;rs79782229;rs7704214;rs60933885;rs7704612	87	CTC-537E7.3_CTC-537E7.1	11730_77667		SERF1B_VWA8P1_RN7SL103P_CENPH_MRPS36_CCDC125_CTC-537E7.2_CTC-537E7.3_CDK7_OCLN_CTC-340D7.1_7SK_EEF1B2P2_SNORA50_CTC-537E7.1_RP11-1319K7.1_RP11-141O11.1_RN7SL476P_GUSBP3_CCNB1_snoU13_RP11-974F13.5_GTF2H2C_RP11-848G14.2_U8_RP11-1113N2.4_CTC-498J12.3_TAF9_SMN2_MARVELD2_CFL1P5_RAD17_CHCHD2P2_GTF2H2B	ENSG00000205572_ENSG00000250289_ENSG00000265968_ENSG00000153044_ENSG00000134056_ENSG00000183323_ENSG00000248359_ENSG00000248884_ENSG00000134058_ENSG00000197822_ENSG00000249335_ENSG00000249352_ENSG00000213864_ENSG00000220986_ENSG00000249588_ENSG00000179978_ENSG00000250066_ENSG00000263737_ENSG00000253203_ENSG00000134057_ENSG00000238334_ENSG00000248769_ENSG00000183474_ENSG00000248477_ENSG00000212249…	eQTLGen_cis_eQTLs_NA_eQTLcatalogue/BrainSeq_ge_brain:eQTLcatalogue/TwinsUK_ge_fat:eQTLcatalogue/TwinsUK_ge_LCL:eQTLcatalogue/TwinsUK_ge_skin:eQTLGen_cis_eQTLs:BIOSQTL/BIOS_eQTL_geneLevel_eQTLcatalogue/GENCORD_ge_LCL:eQTLcatalogue/GEUVADIS_ge_LCL:eQTLcatalogue/TwinsUK_ge_LCL:GTEx/v8/Cells_EBV-transformed_lymphocytes_eQTLcatalogue/BLUEPRINT_ge_monocyte:eQTLcatalogue/BLUEPRINT_ge_neutrophil:eQTLcata…
rs56345650	6:133830320:A:T	6	133830320	0.0093	1.72e-11	yes	yes		rs56345650	ncRNA_intronic	NA	5	rs56345650;rs13212719;rs41286208;rs143033036;rs9373056	105	RP3-323P13.2	0		RP11-704J17.5_HSPE1P21_RP1-283K11.3_VNN1_EYA4_RP1-283K11.2_VNN2	ENSG00000272428_ENSG00000238059_ENSG00000223542_ENSG00000112299_ENSG00000112319_ENSG00000234567_ENSG00000112303	NA_eQTLGen_cis_eQTLs
rs7087356	10:82201303:A:T	10	82201303	0.0079	1.65e-08	yes	no		rs7087356	intergenic	NA	1	rs7087356	146	TSPAN14_RP11-137H2.6	12619_4434	yes (TSPAN14)	MAT1A_RP11-137H2.4_DYDC1_ANXA11_RP11-36D19.8_TSPAN14_NUTM2B_RP11-137H2.6_RP11-119F19.2_TMEM254_FAM213A_PLAC9_DYDC2	ENSG00000151224_ENSG00000226659_ENSG00000170788_ENSG00000122359_ENSG00000235858_ENSG00000108219_ENSG00000188199_ENSG00000271738_ENSG00000226381_ENSG00000133678_ENSG00000122378_ENSG00000189129_ENSG00000133665	eQTLcatalogue/TwinsUK_ge_skin_eQTLcatalogue/BLUEPRINT_ge_T-cell:eQTLcatalogue/GENCORD_ge_T-cell:eQTLcatalogue/GEUVADIS_ge_LCL:eQTLcatalogue/Lepik_2017_ge_blood:eQTLcatalogue/TwinsUK_ge_fat:eQTLcatalogue/TwinsUK_ge_LCL:eQTLGen_cis_eQTLs:BIOSQTL/BIOS_eQTL_geneLevel:GTEx/v8/Whole_Blood_NA_eQTLcatalogue/BLUEPRINT_ge_monocyte:eQTLGen_cis_eQTLs:BIOSQTL/BIOS_eQTL_geneLevel_eQTLcatalogue/BLUEPRINT_ge_neu…
rs7115531	11:121604722:A:G	11	121604722	0.0081	6.91e-09	yes	no		rs7115531	intergenic	NA	1	rs7115531	165	RNU6-256P_SORL1	270341_100320	yes (SORL1)			NA
rs58330730	15:45425652:C:T	15	45425652	0.0112	3.8e-16		no		rs58330730	intronic	NA	8	rs58330730;rs34378704;rs1706803;rs117615259;rs1145085;rs10851420;rs2252371;rs1365242	189	DUOX1	0		MIR147B_RNU7-5P_C15orf48_RP11-519G16.5_RP11-96O20.4_SLC30A4_DUOXA2_CTD-2651B20.5_BLOC1S6_RNU6-953P_CTD-2651B20.2_SPATA5L1_EIF3J-AS1_Y_RNA_SNORA41_DUOXA1_RP11-519G16.3_SNORA11_DUOX1_snoU13_RP11-96O20.2_DPPA5P2_RP11-616K22.2_RP11-519G16.2_SORD_SLC28A2_CTD-2651B20.3_GATM_RP11-109D20.2_CTD-2651B20.4_SPG11_CTD-2651B20.6_CTD-2651B20.7_CTD-2008A1.1_SHF_TRIM69_HMGN2P46_DUOX2_CTD-2008A1.2_RP11-718O11.1_CT…	ENSG00000211519_ENSG00000252285_ENSG00000166920_ENSG00000259342_ENSG00000260170_ENSG00000104154_ENSG00000140274_ENSG00000235390_ENSG00000104164_ENSG00000238941_ENSG00000259338_ENSG00000171763_ENSG00000179523_ENSG00000200419_ENSG00000207516_ENSG00000140254_ENSG00000259354_ENSG00000261709_ENSG00000137857_ENSG00000238583_ENSG00000259681_ENSG00000259427_ENSG00000259499_ENSG00000259519_ENSG00000140263…	BIOSQTL/BIOS_eQTL_geneLevel_NA_eQTLcatalogue/BLUEPRINT_ge_neutrophil:eQTLcatalogue/Fairfax_2014_LPS24:eQTLcatalogue/GENCORD_ge_fibroblast:eQTLcatalogue/Naranbhai_2015_neutrophil_CD16:eQTLcatalogue/Nedelec_2016_ge_macrophage_Salmonella:eQTLcatalogue/Quach_2016_ge_monocyte_IAV:eQTLcatalogue/Quach_2016_ge_monocyte_naive:eQTLcatalogue/Quach_2016_ge_monocyte_Pam3CSK4:eQTLcatalogue/Quach_2016_ge_monocy…
rs7130446	11:69244787:A:G	11	69244787	0.0098	1.46e-12	yes	no		rs7130446	downstream	NA	5	rs7130446;rs10047435;rs4980763;rs7109670;rs10752581	160	AP000439.1	0		RP11-554A11.9_MIR3164_IFITM9P_RP11-554A11.7_MRGPRF_RP11-626H12.2_AP000439.1_AP000439.2_GAL_RP11-211G23.2_TPCN2_RP11-211G23.1_RP11-554A11.8_AP003096.1_IGHMBP2_MRPL21	ENSG00000259799_ENSG00000265539_ENSG00000213275_ENSG00000260895_ENSG00000172935_ENSG00000254605_ENSG00000255980_ENSG00000255606_ENSG00000069482_ENSG00000260877_ENSG00000162341_ENSG00000259854_ENSG00000261070_ENSG00000266854_ENSG00000132740_ENSG00000197345	eQTLGen_cis_eQTLs:BIOSQTL/BIOS_eQTL_geneLevel_BIOSQTL/BIOS_eQTL_geneLevel_NA_eQTLcatalogue/BLUEPRINT_ge_monocyte:eQTLcatalogue/BLUEPRINT_ge_neutrophil:eQTLcatalogue/GENCORD_ge_T-cell:eQTLcatalogue/Nedelec_2016_ge_macrophage_naive:eQTLcatalogue/Quach_2016_ge_monocyte_naive:eQTLcatalogue/TwinsUK_ge_fat:eQTLcatalogue/TwinsUK_ge_LCL:eQTLcatalogue/TwinsUK_ge_skin:BIOSQTL/BIOS_eQTL_geneLevel_DICE/T_CD8…
rs59157557	2:61469410:C:T	2	61469410	0.0081	9.09e-09	yes	yes		rs59157557	intronic	NA	1	rs59157557	34	USP34	0		PUS10_USP34_RP11-493E12.2_AC016727.1_XPO1_AHSA2_RP11-493E12.1_AC016747.3_RP11-479F13.1_C2orf74_RP11-355B11.2_SNORA70B_KIAA1841_AC016894.1	ENSG00000162927_ENSG00000115464_ENSG00000273302_ENSG00000266768_ENSG00000082898_ENSG00000173209_ENSG00000271889_ENSG00000212978_ENSG00000271146_ENSG00000237651_ENSG00000270820_ENSG00000206937_ENSG00000162929_ENSG00000234624	eQTLGen_cis_eQTLs_BIOSQTL/BIOS_eQTL_geneLevel_NA_eQTLcatalogue/BrainSeq_ge_brain:eQTLcatalogue/Nedelec_2016_ge_macrophage_Listeria:eQTLcatalogue/Nedelec_2016_ge_macrophage_naive:eQTLcatalogue/Nedelec_2016_ge_macrophage_Salmonella:eQTLcatalogue/TwinsUK_ge_fat_eQTLcatalogue/BrainSeq_ge_brain:eQTLcatalogue/CEDAR_B-cell_CD19:eQTLcatalogue/CEDAR_monocyte_CD14:eQTLcatalogue/CEDAR_T-cell_CD4:eQTLcatalog…
rs601100	11:65679835:A:G	11	65679835	0.0093	2.05e-11		no		rs601100	intergenic	NA	6	rs601100;rs565427;rs501337;rs644740;rs44205;rs654638	159	FOSL1_C11orf68	11791_4444		SNX32_SSSCA1-AS1_FAM89B_RP11-755F10.1_SLC22A20_KAT5_KRT8P26_LRFN4_AP001266.1_RP11-1167A19.6_EFEMP2_SNX15_CFL1_RP11-770G2.5_PACS1_SIPA1_MALAT1_CCS_MIR4690_PCNXL3_OVOL1-AS1_RN7SL309P_CCDC85B_OVOL1_CATSPER1_DPP3_CST6_NEAT1_TSGA10IP_BBS1_AP000769.1_KCNK7_ACTN3_SPDYC_SLC25A45_MIR4489_RELA_AP000769.7_MAP3K11_RP11-770G2.2_RP11-867G23.8_CTSF_SCYL1_YIF1A_SF3B2_C11orf68_ZDHHC24_RNASEH2C_DRAP1_TM7SF2_SAC3D1…	ENSG00000172803_ENSG00000260233_ENSG00000176973_ENSG00000255320_ENSG00000197847_ENSG00000172977_ENSG00000214659_ENSG00000173621_ENSG00000175827_ENSG00000254867_ENSG00000172638_ENSG00000110025_ENSG00000172757_ENSG00000255404_ENSG00000175115_ENSG00000213445_ENSG00000251562_ENSG00000173992_ENSG00000266041_ENSG00000197136_ENSG00000255120_ENSG00000239356_ENSG00000175602_ENSG00000172818_ENSG00000175294…	eQTLcatalogue/GEUVADIS_ge_LCL:eQTLcatalogue/HipSci_ge_iPSC:eQTLcatalogue/Nedelec_2016_ge_macrophage_Listeria:eQTLcatalogue/TwinsUK_ge_fat:eQTLcatalogue/TwinsUK_ge_LCL:eQTLcatalogue/TwinsUK_ge_skin:eQTLGen_cis_eQTLs:BIOSQTL/BIOS_eQTL_geneLevel:GTEx/v8/Whole_Blood_eQTLcatalogue/GEUVADIS_ge_LCL:eQTLcatalogue/HipSci_ge_iPSC:eQTLcatalogue/Quach_2016_ge_monocyte_LPS:eQTLcatalogue/Quach_2016_ge_monocyte…
rs6029632	20:39960342:A:G	20	39960342	0.0078	2.61e-08		no		rs6029632	downstream	NA	1	rs6029632	239	RP3-450M14.1	0		ZHX3_RN7SL615P_RP3-511B24.6_RP3-511B24.5_RP1-1J6.2_RPL23AP81_LPIN3_RNU2-52P_RP3-450M14.1_EMILIN3_TOP1	ENSG00000174306_ENSG00000263989_ENSG00000272029_ENSG00000272407_ENSG00000226648_ENSG00000242748_ENSG00000132793_ENSG00000222612_ENSG00000235102_ENSG00000183798_ENSG00000198900	BIOSQTL/BIOS_eQTL_geneLevel_NA_eQTLcatalogue/BrainSeq_ge_brain:BIOSQTL/BIOS_eQTL_geneLevel_BIOSQTL/BIOS_eQTL_geneLevel:GTEx/v8/Liver
rs6055748	20:8315317:A:G	20	8315317	0.0093	2.01e-11	yes	yes		rs6055748	intronic	NA	2	rs6055748;rs1509117	237	PLCB1	0		PLCB1	ENSG00000182621	eQTLGen_cis_eQTLs
rs6062342	20:62695878:A:C	20	62695878	0.0082	5.81e-09	yes	yes		rs6062342	intronic	NA	2	rs6062342;rs6062343	245	TCEA2	0		ZNF512B_PRPF6_PCMTD2_C20orf201_CICP4_LINC00266-1_RGS19_SAMD10_LINC00176_RP13-152O15.5	ENSG00000196700_ENSG00000101161_ENSG00000203880_ENSG00000171695_ENSG00000232852_ENSG00000149656_ENSG00000171700_ENSG00000130590_ENSG00000196421_ENSG00000237371	BIOSQTL/BIOS_eQTL_geneLevel_eQTLcatalogue/GENCORD_ge_LCL:eQTLcatalogue/GEUVADIS_ge_LCL:eQTLcatalogue/TwinsUK_ge_LCL:eQTLGen_cis_eQTLs:BIOSQTL/BIOS_eQTL_geneLevel_eQTLcatalogue/BLUEPRINT_ge_monocyte:eQTLcatalogue/BLUEPRINT_ge_neutrophil:eQTLcatalogue/CEDAR_B-cell_CD19:eQTLcatalogue/CEDAR_neutrophil_CD15:eQTLcatalogue/Fairfax_2012_B-cell_CD19:eQTLcatalogue/Fairfax_2014_IFN24:eQTLcatalogue/Fairfax_2…
rs60764613	18:1839911:G:T	18	1839911	0.0085	1.2e-09		no		rs60764613	intergenic	NA	1	rs60764613	222	CTD-2015H3.1_RP11-161I6.2	57846_43614		RP11-161I6.2	ENSG00000263745	NA
rs6127099	20:52731402:A:T	20	52731402	0.017	2.11e-36	yes	yes (lead)		rs6127099	intergenic	NA	6	rs6127099;rs17216707;rs2762921;rs290403;rs158522;rs2870308	241	CYP24A1_BCAS1	38586_44098		CYP24A1_MIR4756_BCAS1	ENSG00000019186_ENSG00000265595_ENSG00000064787	DICE/T_CD4_TFH:DICE/T_CD4_TH17:DICE/T_CD4_TH2:DICE/T_CD4_memory_TREG:eQTLGen_cis_eQTLs:BIOSQTL/BIOS_eQTL_geneLevel_NA_eQTLcatalogue/Kasela_2017_T-cell_CD4:DICE/B_cell_naive:eQTLGen_cis_eQTLs
rs612852	6:160693055:A:T	6	160693055	0.0133	1.83e-22	yes	yes		rs612852	intronic	NA	8	rs612852;rs533452;rs3127590;rs548143;rs3120137;rs791198;rs7756836;rs316034	108	SLC22A2	0		TCP1_RP1-81D8.4_RP1-276N6.2_SLC22A2_SLC22A3_LPA_SOD2_MRPL18_RP11-317M22.1_LPAL2_RP3-393E18.2_SLC22A1_WTAP_RP11-288H12.3_RP11-288H12.4	ENSG00000120438_ENSG00000243831_ENSG00000230234_ENSG00000112499_ENSG00000146477_ENSG00000198670_ENSG00000112096_ENSG00000112110_ENSG00000216516_ENSG00000213071_ENSG00000237927_ENSG00000175003_ENSG00000146457_ENSG00000213073_ENSG00000270949	eQTLGen_cis_eQTLs_BIOSQTL/BIOS_eQTL_geneLevel_eQTLcatalogue/van_de_Bunt_2015_ge_pancreatic_islet_NA_eQTLcatalogue/TwinsUK_ge_skin:DICE/T_CD4_TH1_17:eQTLGen_cis_eQTLs:BIOSQTL/BIOS_eQTL_geneLevel:GTEx/v8/Liver_GTEx/v8/Liver_DICE/NK:eQTLGen_cis_eQTLs_DICE/T_CD4_TH1_17:eQTLGen_cis_eQTLs:BIOSQTL/BIOS_eQTL_geneLevel_eQTLcatalogue/BLUEPRINT_ge_monocyte:eQTLcatalogue/BLUEPRINT_ge_neutrophil:eQTLcatalogue…
rs62027658	15:76391829:A:G	15	76391829	0.0141	2.82e-25	yes	yes		rs62027658	intronic	NA	15	rs62027658;rs62028650;rs2959861;rs117973661;rs11634812;rs28718978;rs28526567;rs1394125;rs11636220;rs117809098;rs145727191;rs10851885;rs62027609;rs7181693;rs62027657	196	C15orf27	0		RP11-24M17.4_RCN2_SCAPER_RN7SKP217_CTD-2323K18.3_RP11-797A18.4_PTPN9_PSTPIP1_RP11-10O17.1_RP11-817O13.8_MIR3713_MIR631_FAM219B_CTD-2026K11.2_RP11-685G9.2_SIN3A_SNX33_RP11-817O13.6_MPI_RP11-24M17.5_UBL7_AC105036.1_CSPG4_DNM1P34_CTD-2323K18.1_RN7SL319P_MAN2C1_FBXO22_RP11-69H7.2_RPL13P4_CTD-2323K18.2_RP11-685G9.4_CTD-2026K11.3_ETFA_SNUPN_AC113208.1_C15orf39_TSPAN3_RN7SL510P_ULK3_SEMA7A_IMP3_AC105020…	ENSG00000260288_ENSG00000117906_ENSG00000140386_ENSG00000201510_ENSG00000260165_ENSG00000260787_ENSG00000169410_ENSG00000140368_ENSG00000260103_ENSG00000260274_ENSG00000266449_ENSG00000207636_ENSG00000178761_ENSG00000260206_ENSG00000259514_ENSG00000169375_ENSG00000173548_ENSG00000260591_ENSG00000178802_ENSG00000187812_ENSG00000138629_ENSG00000203473_ENSG00000173546_ENSG00000260357_ENSG00000260269…	BIOSQTL/BIOS_eQTL_geneLevel_eQTLGen_cis_eQTLs_eQTLcatalogue/CEDAR_neutrophil_CD15:eQTLcatalogue/Fairfax_2012_B-cell_CD19:eQTLcatalogue/Fairfax_2014_LPS24:eQTLcatalogue/Fairfax_2014_naive:eQTLcatalogue/GENCORD_ge_T-cell:eQTLcatalogue/GEUVADIS_ge_LCL:eQTLcatalogue/Kasela_2017_T-cell_CD4:eQTLcatalogue/Kasela_2017_T-cell_CD8:eQTLcatalogue/Lepik_2017_ge_blood:eQTLcatalogue/Naranbhai_2015_neutrophil_CD…
rs62071986	17:44931399:C:T	17	44931399	0.0111	5.66e-16		no		rs62071986	intronic	NA	1	rs62071986	217	WNT9B	0		RP11-63A1.2_LRRC37A2_RP11-156P1.2_NSF_TBKBP1_MRPL10_FAM215B_SCRN2_LRRC46_GOSR2_AC002558.1_RN7SL270P_LRRC37A_RNU6ATAC3P_RP11-63A1.1_WNT9B_MIR5089_MRPL45P2_WNT3_PRR15L_RP11-259G18.2_NSFP1_RP5-867C24.5_ARL17A_LRRC37A17P_RP5-867C24.1_RP11-259G18.1_CDC27_RP5-867C24.4_RPRML_RP11-156P1.3_RP11-259G18.3_KANSL1_SNX11_ARL17B_KANSL1-AS1	ENSG00000262031_ENSG00000238083_ENSG00000262633_ENSG00000073969_ENSG00000198933_ENSG00000159111_ENSG00000232300_ENSG00000141295_ENSG00000141294_ENSG00000108433_ENSG00000221016_ENSG00000263650_ENSG00000176681_ENSG00000210709_ENSG00000261886_ENSG00000158955_ENSG00000264999_ENSG00000228782_ENSG00000108379_ENSG00000167183_ENSG00000262500_ENSG00000260075_ENSG00000261872_ENSG00000185829_ENSG00000263142…	NA_eQTLGen_cis_eQTLs_BIOSQTL/BIOS_eQTL_geneLevel_eQTLcatalogue/Fairfax_2014_naive:eQTLGen_cis_eQTLs:BIOSQTL/BIOS_eQTL_geneLevel_eQTLcatalogue/CEDAR_T-cell_CD4:eQTLGen_cis_eQTLs_eQTLcatalogue/BLUEPRINT_ge_monocyte:eQTLcatalogue/CEDAR_B-cell_CD19:eQTLcatalogue/CEDAR_monocyte_CD14:eQTLcatalogue/CEDAR_rectum:eQTLcatalogue/CEDAR_T-cell_CD4:eQTLcatalogue/CEDAR_T-cell_CD8:eQTLcatalogue/Fairfax_2012_B-ce…
rs62300880	4:77423228:A:G	4	77423228	0.0083	3.24e-09	yes	yes		rs62300880	intronic	NA	1	rs62300880	78	SHROOM3	0		RP11-356M17.1_NAAA_SDAD1_FAM47E_G3BP2_ART3_RP11-688H10.1_CCDC158_NUP54_RNU6-1000P_RNU6-145P_AC112249.1_RCHY1_SHROOM3_SNORD50_USO1_SCARB2_SNX5P1_FAM47E-STBD1	ENSG00000240426_ENSG00000138744_ENSG00000198301_ENSG00000189157_ENSG00000138757_ENSG00000156219_ENSG00000249278_ENSG00000163749_ENSG00000138750_ENSG00000212368_ENSG00000207307_ENSG00000221118_ENSG00000163743_ENSG00000138771_ENSG00000199857_ENSG00000138768_ENSG00000138760_ENSG00000249858_ENSG00000118804_ENSG00000272414	NA_eQTLcatalogue/CEDAR_neutrophil_CD15:eQTLcatalogue/Lepik_2017_ge_blood:eQTLGen_cis_eQTLs:GTEx/v8/Whole_Blood_eQTLGen_cis_eQTLs_eQTLcatalogue/BrainSeq_ge_brain:eQTLcatalogue/CEDAR_ileum:eQTLcatalogue/CEDAR_rectum:eQTLcatalogue/CEDAR_transverse_colon:eQTLcatalogue/TwinsUK_ge_fat:eQTLcatalogue/TwinsUK_ge_skin:BIOSQTL/BIOS_eQTL_geneLevel:GTEx/v8/Kidney_Cortex:GTEx/v8/Liver_eQTLcatalogue/CEDAR_B-cel…
rs71326974	21:35273508:G:T	21	35273508	0.0077	4.91e-08	yes	no		rs71326974	intronic	NA	1	rs71326974	247	AP000304.12	0		MRPS6_IFNAR1_IFNGR2_ITSN1_OLIG2_LINC00649_RN7SL740P_ATP5O_SLC5A3_AP000318.2_AP000304.12_AP000569.9	ENSG00000243927_ENSG00000142166_ENSG00000159128_ENSG00000205726_ENSG00000205927_ENSG00000237945_ENSG00000244294_ENSG00000241837_ENSG00000198743_ENSG00000214955_ENSG00000249209_ENSG00000273102	eQTLcatalogue/BLUEPRINT_ge_T-cell:eQTLcatalogue/CEDAR_platelet:eQTLcatalogue/Fairfax_2014_IFN24:eQTLcatalogue/Fairfax_2014_LPS24:eQTLcatalogue/Fairfax_2014_LPS2:eQTLcatalogue/Quach_2016_ge_monocyte_LPS:eQTLcatalogue/Quach_2016_ge_monocyte_Pam3CSK4:eQTLGen_cis_eQTLs:BIOSQTL/BIOS_eQTL_geneLevel_eQTLGen_cis_eQTLs_eQTLGen_cis_eQTLs:BIOSQTL/BIOS_eQTL_geneLevel_eQTLcatalogue/CEDAR_B-cell_CD19_eQTLcatal…
rs62358401	5:39389810:C:T	5	39389810	0.0084	1.61e-09		no		rs62358401	intronic	NA	2	rs62358401;rs3914167	85	DAB2	0		PTGER4_RNU1-150P_OSMR_PRKAA1_LINC00603_C9_AC108105.1_KRT18P56_DAB2_GCSHP1_LINC00604_CARD6_C7_INTS6P1_SNORA63_MROH2B_CTD-2078B5.2_SNORA57_CCDC11P1_TTC33_RNU7-161P_SNORD72_PLCXD3_C6_RPL37	ENSG00000171522_ENSG00000199361_ENSG00000145623_ENSG00000132356_ENSG00000250048_ENSG00000113600_ENSG00000265615_ENSG00000249668_ENSG00000153071_ENSG00000248651_ENSG00000250585_ENSG00000132357_ENSG00000112936_ENSG00000250492_ENSG00000199552_ENSG00000171495_ENSG00000271334_ENSG00000212567_ENSG00000251515_ENSG00000113638_ENSG00000253098_ENSG00000212296_ENSG00000182836_ENSG00000039537_ENSG00000145592	eQTLcatalogue/CEDAR_ileum:eQTLcatalogue/CEDAR_monocyte_CD14:eQTLcatalogue/CEDAR_neutrophil_CD15:eQTLcatalogue/Fairfax_2014_naive:eQTLcatalogue/GEUVADIS_ge_LCL:eQTLcatalogue/Kasela_2017_T-cell_CD8:eQTLcatalogue/Quach_2016_ge_monocyte_LPS:eQTLcatalogue/Quach_2016_ge_monocyte_naive:eQTLcatalogue/Quach_2016_ge_monocyte_Pam3CSK4:eQTLcatalogue/TwinsUK_ge_LCL:DICE/T_CD4_naive:DICE/T_CD8_naive:eQTLGen_ci…
rs7243437	18:45658047:A:G	18	45658047	0.0102	1.82e-13	yes	no		rs7243437	intronic	NA	1	rs7243437	226	ZBTB7C	0		RNU6-708P_ZBTB7C	ENSG00000206944_ENSG00000184828	NA_eQTLGen_cis_eQTLs:BIOSQTL/BIOS_eQTL_geneLevel:GTEx/v8/Liver
rs62432759	6:154858365:A:G	6	154858365	0.0077	4.12e-08	yes	yes (lead)		rs62432759	intergenic	NA	1	rs62432759	107	CNKSR3_RP11-486M3.2	26572_12286		RP11-486M3.2_CNKSR3	ENSG00000220181_ENSG00000153721	NA_eQTLcatalogue/HipSci_ge_iPSC:eQTLGen_cis_eQTLs:BIOSQTL/BIOS_eQTL_geneLevel
rs62440361	6:160722598:C:T	6	160722598	0.0081	9.29e-09		no		rs62440361	intergenic	NA	4	rs62440361;rs316034;rs533452;rs548143	108	SLC22A3_SLC22A2	46702_23928		TCP1_RP1-81D8.4_RP1-276N6.2_SLC22A2_SLC22A3_LPA_SOD2_MRPL18_RP11-317M22.1_LPAL2_RP3-393E18.2_SLC22A1_WTAP_RP11-288H12.3_RP11-288H12.4	ENSG00000120438_ENSG00000243831_ENSG00000230234_ENSG00000112499_ENSG00000146477_ENSG00000198670_ENSG00000112096_ENSG00000112110_ENSG00000216516_ENSG00000213071_ENSG00000237927_ENSG00000175003_ENSG00000146457_ENSG00000213073_ENSG00000270949	eQTLGen_cis_eQTLs_BIOSQTL/BIOS_eQTL_geneLevel_eQTLcatalogue/van_de_Bunt_2015_ge_pancreatic_islet_NA_eQTLcatalogue/TwinsUK_ge_skin:DICE/T_CD4_TH1_17:eQTLGen_cis_eQTLs:BIOSQTL/BIOS_eQTL_geneLevel:GTEx/v8/Liver_GTEx/v8/Liver_DICE/NK:eQTLGen_cis_eQTLs_DICE/T_CD4_TH1_17:eQTLGen_cis_eQTLs:BIOSQTL/BIOS_eQTL_geneLevel_eQTLcatalogue/BLUEPRINT_ge_monocyte:eQTLcatalogue/BLUEPRINT_ge_neutrophil:eQTLcatalogue…
rs72635297	5:39588499:A:G	5	39588499	0.009	1.17e-10	yes	no		rs72635297	intergenic	NA	3	rs72635297;rs1501709;rs13436586	85	CCDC11P1_INTS6P1	15758_130587		PTGER4_RNU1-150P_OSMR_PRKAA1_LINC00603_C9_AC108105.1_KRT18P56_DAB2_GCSHP1_LINC00604_CARD6_C7_INTS6P1_SNORA63_MROH2B_CTD-2078B5.2_SNORA57_CCDC11P1_TTC33_RNU7-161P_SNORD72_PLCXD3_C6_RPL37	ENSG00000171522_ENSG00000199361_ENSG00000145623_ENSG00000132356_ENSG00000250048_ENSG00000113600_ENSG00000265615_ENSG00000249668_ENSG00000153071_ENSG00000248651_ENSG00000250585_ENSG00000132357_ENSG00000112936_ENSG00000250492_ENSG00000199552_ENSG00000171495_ENSG00000271334_ENSG00000212567_ENSG00000251515_ENSG00000113638_ENSG00000253098_ENSG00000212296_ENSG00000182836_ENSG00000039537_ENSG00000145592	eQTLcatalogue/CEDAR_ileum:eQTLcatalogue/CEDAR_monocyte_CD14:eQTLcatalogue/CEDAR_neutrophil_CD15:eQTLcatalogue/Fairfax_2014_naive:eQTLcatalogue/GEUVADIS_ge_LCL:eQTLcatalogue/Kasela_2017_T-cell_CD8:eQTLcatalogue/Quach_2016_ge_monocyte_LPS:eQTLcatalogue/Quach_2016_ge_monocyte_naive:eQTLcatalogue/Quach_2016_ge_monocyte_Pam3CSK4:eQTLcatalogue/TwinsUK_ge_LCL:DICE/T_CD4_naive:DICE/T_CD8_naive:eQTLGen_ci…
rs62491533	7:129564134:C:T	7	129564134	0.008	1.15e-08	yes	yes (lead)		rs62491533	intronic	NA	1	rs62491533	121	UBE2H	0		UBE2H_TMEM209_Y_RNA_CPA5_RP11-306G20.1	ENSG00000186591_ENSG00000146842_ENSG00000199516_ENSG00000158525_ENSG00000244036	eQTLGen_cis_eQTLs:BIOSQTL/BIOS_eQTL_geneLevel:GTEx/v8/Whole_Blood_eQTLGen_cis_eQTLs_NA
rs632887	12:3392351:A:G	12	3392351	0.0124	1.21e-19	yes	yes (lead)		rs632887	UTR3	NA	9	rs632887;rs6869;rs55878006;rs10744602;rs7959621;rs59778971;rs16930370;rs605613;rs10082966	168	TSPAN9	0		RP5-1063M23.2_RP11-543P15.1_ITFG2_RP5-1063M23.1	ENSG00000236908_ENSG00000227081_ENSG00000111203_ENSG00000250770	NA_eQTLGen_cis_eQTLs
rs635634	9:136155000:C:T	9	136155000	0.0127	1.38e-20		no		rs635634	intergenic	NA	6	rs635634;rs558240;rs3124761;rs644234;rs550057;rs11244061	138	Y_RNA_ABO	22953_4383		ADAMTSL2_SURF1_RP11-244N20.7_ABO_Y_RNA_GBGT1_SLC2A6_RP11-430N14.4_SURF6_LCN1P2_C9orf96_REXO4_MED22_SURF4_CACFD1_SURF2_ADAMTS13	ENSG00000197859_ENSG00000148290_ENSG00000230064_ENSG00000175164_ENSG00000201451_ENSG00000148288_ENSG00000160326_ENSG00000271875_ENSG00000148296_ENSG00000204031_ENSG00000198870_ENSG00000148300_ENSG00000148297_ENSG00000148248_ENSG00000160325_ENSG00000148291_ENSG00000201843_ENSG00000160323	eQTLGen_cis_eQTLs:BIOSQTL/BIOS_eQTL_geneLevel_eQTLcatalogue/BLUEPRINT_ge_monocyte:eQTLcatalogue/BrainSeq_ge_brain:eQTLcatalogue/CEDAR_monocyte_CD14:eQTLcatalogue/CEDAR_rectum:eQTLcatalogue/CEDAR_T-cell_CD4:eQTLcatalogue/CEDAR_T-cell_CD8:eQTLcatalogue/Fairfax_2014_IFN24:eQTLcatalogue/Fairfax_2014_LPS24:eQTLcatalogue/Fairfax_2014_LPS2:eQTLcatalogue/Fairfax_2014_naive:eQTLcatalogue/GENCORD_ge_fibrob…
rs72692241	1:51510938:C:T	1	51510938	0.0087	4.54e-10	yes	no		rs72692241	intergenic	NA	2	rs72692241;rs77637678	6	CDKN2C_MIR4421	70633_14571		RP11-191G24.1_MRPS6P2_TXNDC12_C1orf185_ELAVL4_RNU6-1281P_DMRTA2_RP11-275F13.3_RP5-850O15.3_OSBPL9_RNF11_FCF1P6_RP11-275F13.1_AL162430.1_FAF1_RP11-296A18.6_Y_RNA_HMGB1P45_RP5-850O15.4_MIR4421_RNU6-877P_RP11-296A18.3_AL162430.2_CDKN2C_CFL1P2_PHBP12_CALR4P_snoU13_RP11-296A18.5_EPS15_RNU6-1253P_TTC39A	ENSG00000227070_ENSG00000237130_ENSG00000117862_ENSG00000204006_ENSG00000162374_ENSG00000252032_ENSG00000142700_ENSG00000232027_ENSG00000225767_ENSG00000117859_ENSG00000123091_ENSG00000225671_ENSG00000261664_ENSG00000221492_ENSG00000185104_ENSG00000236434_ENSG00000200262_ENSG00000229316_ENSG00000271782_ENSG00000265538_ENSG00000206595_ENSG00000203356_ENSG00000239101_ENSG00000123080_ENSG00000213478…	NA_eQTLGen_cis_eQTLs:GTEx/v8/Whole_Blood_eQTLcatalogue/CEDAR_transverse_colon_eQTLGen_cis_eQTLs_eQTLcatalogue/Nedelec_2016_ge_macrophage_Salmonella_eQTLcatalogue/Quach_2016_ge_monocyte_LPS:eQTLcatalogue/Quach_2016_ge_monocyte_Pam3CSK4:eQTLcatalogue/Quach_2016_ge_monocyte_R848
rs6442119	3:48440178:G:T	3	48440178	0.0094	1.21e-11	yes	yes		rs6442119	intergenic	NA	1	rs6442119	58	FBXW12_PLXNB1	3988_5083		CCDC51_PFKFB4_FBXW12_P4HTM_CDC25A_RN7SL321P_PLXNB1_FCF1P2_NME6_MRPS18AP1_DALRD3_MAP4_RP11-24C3.2_ZNF589_AC104448.1	ENSG00000164051_ENSG00000114268_ENSG00000164049_ENSG00000178467_ENSG00000164045_ENSG00000265053_ENSG00000164050_ENSG00000228638_ENSG00000172113_ENSG00000229759_ENSG00000178149_ENSG00000047849_ENSG00000244380_ENSG00000164048_ENSG00000264209	eQTLcatalogue/BLUEPRINT_ge_neutrophil:eQTLcatalogue/HipSci_ge_iPSC:eQTLcatalogue/TwinsUK_ge_fat_eQTLGen_cis_eQTLs_eQTLcatalogue/HipSci_ge_iPSC_eQTLcatalogue/Fairfax_2014_LPS24:eQTLGen_cis_eQTLs_NA_eQTLcatalogue/TwinsUK_ge_LCL:eQTLGen_cis_eQTLs:BIOSQTL/BIOS_eQTL_geneLevel:GTEx/v8/Whole_Blood_eQTLGen_cis_eQTLs:BIOSQTL/BIOS_eQTL_geneLevel:GTEx/v8/Whole_Blood_eQTLcatalogue/BLUEPRINT_ge_neutrophil:eQT…
rs6451489	5:40357663:A:G	5	40357663	0.0102	1.76e-13		no		rs6451489	intergenic	NA	3	rs6451489;rs138851599;rs173969	85	AC108105.1_SNORA63	37146_297402		PTGER4_RNU1-150P_OSMR_PRKAA1_LINC00603_C9_AC108105.1_KRT18P56_DAB2_GCSHP1_LINC00604_CARD6_C7_INTS6P1_SNORA63_MROH2B_CTD-2078B5.2_SNORA57_CCDC11P1_TTC33_RNU7-161P_SNORD72_PLCXD3_C6_RPL37	ENSG00000171522_ENSG00000199361_ENSG00000145623_ENSG00000132356_ENSG00000250048_ENSG00000113600_ENSG00000265615_ENSG00000249668_ENSG00000153071_ENSG00000248651_ENSG00000250585_ENSG00000132357_ENSG00000112936_ENSG00000250492_ENSG00000199552_ENSG00000171495_ENSG00000271334_ENSG00000212567_ENSG00000251515_ENSG00000113638_ENSG00000253098_ENSG00000212296_ENSG00000182836_ENSG00000039537_ENSG00000145592	eQTLcatalogue/CEDAR_ileum:eQTLcatalogue/CEDAR_monocyte_CD14:eQTLcatalogue/CEDAR_neutrophil_CD15:eQTLcatalogue/Fairfax_2014_naive:eQTLcatalogue/GEUVADIS_ge_LCL:eQTLcatalogue/Kasela_2017_T-cell_CD8:eQTLcatalogue/Quach_2016_ge_monocyte_LPS:eQTLcatalogue/Quach_2016_ge_monocyte_naive:eQTLcatalogue/Quach_2016_ge_monocyte_Pam3CSK4:eQTLcatalogue/TwinsUK_ge_LCL:DICE/T_CD4_naive:DICE/T_CD8_naive:eQTLGen_ci…
rs6462450	7:33074356:C:T	7	33074356	0.0089	1.43e-10	yes	yes		rs6462450	intronic	NA	1	rs6462450	112	AVL9_NT5C3A	0		DPY19L1P1_KBTBD2_LSM5_NT5C3A_RP9P_RNU6-388P_AC074338.4_FKBP9_BBS9_RP9_ZNRF2P1_RP11-225B17.2_RP11-265E18.1_RN7SL505P_AVL9	ENSG00000229358_ENSG00000170852_ENSG00000106355_ENSG00000122643_ENSG00000205763_ENSG00000252821_ENSG00000229054_ENSG00000122642_ENSG00000122507_ENSG00000164610_ENSG00000237004_ENSG00000273014_ENSG00000272905_ENSG00000241420_ENSG00000105778	eQTLGen_cis_eQTLs:BIOSQTL/BIOS_eQTL_geneLevel:GTEx/v8/Cells_EBV-transformed_lymphocytes:GTEx/v8/Whole_Blood_eQTLcatalogue/BLUEPRINT_ge_neutrophil:eQTLcatalogue/BLUEPRINT_ge_T-cell:eQTLcatalogue/BrainSeq_ge_brain:eQTLcatalogue/CEDAR_neutrophil_CD15:eQTLcatalogue/Fairfax_2012_B-cell_CD19:eQTLcatalogue/Lepik_2017_ge_blood:eQTLcatalogue/TwinsUK_ge_blood:eQTLcatalogue/TwinsUK_ge_LCL:eQTLcatalogue/Twin…
rs72840392	17:19513770:C:T	17	19513770	0.0092	4.27e-11	yes	no		rs72840392	intergenic	NA	8	rs72840392;rs2428581;rs11656085;rs7222869;rs2018675;rs191800028;rs10735;rs2386247	212	AC025627.4_CTD-2104P17.1	4524_5332		AC025627.4_RP11-135L13.4_MTND2P12_AC025627.9_EPN2_SLC5A10_RP11-1113L8.6_TRNAQ41P_RP11-311F12.1_RP11-78O7.2_MFAP4_ALDH3A2_FAM83G_LGALS9B_ULK2_snoMe28S-Am2634_AC004448.5_SLC47A1_CTB-187M2.3_RP11-1113L8.7_RPS2P46_AKAP10_PRPSAP2_Y_RNA_CTC-457L16.2_FAM106A_AC004448.2_AC106017.1_RPL17P43_RP11-1113L8.2_SLC47A2_RP11-1113L8.1_CTB-187M2.2_RNF112_AC007952.5_SNORD3D_GRAP_CTB-187M2.1_MAPK7_AC025627.7_SNORA59B…	ENSG00000224254_ENSG00000265263_ENSG00000228725_ENSG00000231645_ENSG00000072134_ENSG00000154025_ENSG00000266179_ENSG00000242752_ENSG00000262681_ENSG00000270091_ENSG00000166482_ENSG00000072210_ENSG00000188522_ENSG00000170298_ENSG00000083290_ENSG00000265335_ENSG00000235979_ENSG00000142494_ENSG00000263726_ENSG00000271900_ENSG00000189343_ENSG00000108599_ENSG00000141127_ENSG00000264932_ENSG00000262319…	NA_BIOSQTL/BIOS_eQTL_geneLevel_eQTLGen_cis_eQTLs_eQTLcatalogue/Alasoo_2018_ge_macrophage_IFNg:eQTLcatalogue/BLUEPRINT_ge_monocyte:eQTLcatalogue/BLUEPRINT_ge_T-cell:eQTLcatalogue/CEDAR_B-cell_CD19:eQTLcatalogue/CEDAR_monocyte_CD14:eQTLcatalogue/CEDAR_T-cell_CD4:eQTLcatalogue/CEDAR_T-cell_CD8:eQTLcatalogue/CEDAR_transverse_colon:eQTLcatalogue/Fairfax_2012_B-cell_CD19:eQTLcatalogue/Fairfax_2014_IFN2…
rs73051566	3:187697670:C:T	3	187697670	0.0109	2.5e-15	yes	no		rs73051566	intergenic	NA	3	rs73051566;rs13086331;rs35637666	73	RP11-132N15.3_RP11-132N15.1	3475_17540		RP11-132N15.2_RP11-132N15.1_LPP-AS2_RP11-44H4.1_AC022498.1_RP11-132N15.3	ENSG00000236412_ENSG00000225058_ENSG00000270959_ENSG00000236864_ENSG00000213132_ENSG00000224187	NA_DICE/T_CD8_naive_activated_eQTLGen_cis_eQTLs
rs6493636	15:53976397:A:G	15	53976397	0.0086	9.36e-10	yes	yes		rs6493636	intronic	NA	5	rs6493636;rs77593734;rs1906394;rs7169864;rs17549749	190	WDR72	0		RNU2-53P_WDR72_RP11-390M11.1	ENSG00000252066_ENSG00000166415_ENSG00000259619	NA_DICE/T_CD4_memory_TREG
rs6499186	16:68660565:C:T	16	68660565	0.0081	7.57e-09		no		rs6499186	intergenic	NA	1	rs6499186	205	snoU109_RP11-615I2.1	3561_37150		ESRP2_IL21R_RPL35AP33_RP11-615I2.1_GFOD2_RNU4-30P_RP11-70O5.2_C16orf86_RP11-96D1.11_AGRP_RP11-96D1.10_RP11-96D1.5_RP11-67A1.2_RP11-96D1.7_snoU13_DPEP2_ACD_SLC7A6OS_CIRH1A_RP11-615I2.3_CDH1_NFATC3_RP11-615I2.2_CDH3_FAM65A_RNU6-1262P_ZFP90_DUS2_PRMT7_RNU4-36P_ATP6V0D1_PLA2G15_RNU6-898P_PSKH1_ELMO3_LCAT_SLC12A4_snoU109_CENPT_RP11-96D1.3	ENSG00000103067_ENSG00000103522_ENSG00000241334_ENSG00000260084_ENSG00000141098_ENSG00000222177_ENSG00000265113_ENSG00000159761_ENSG00000262160_ENSG00000159723_ENSG00000263276_ENSG00000260891_ENSG00000261864_ENSG00000260441_ENSG00000238343_ENSG00000167261_ENSG00000102977_ENSG00000103061_ENSG00000141076_ENSG00000260860_ENSG00000039068_ENSG00000072736_ENSG00000260577_ENSG00000062038_ENSG00000039523…	eQTLGen_cis_eQTLs:BIOSQTL/BIOS_eQTL_geneLevel_eQTLGen_trans_eQTLs_DICE/T_CD4_TFH_DICE/B_cell_naive:eQTLGen_cis_eQTLs_eQTLcatalogue/Fairfax_2014_IFN24:eQTLcatalogue/Fairfax_2014_naive:eQTLcatalogue/Nedelec_2016_ge_macrophage_Salmonella_NA_eQTLcatalogue/Fairfax_2014_naive:eQTLGen_cis_eQTLs_BIOSQTL/BIOS_eQTL_geneLevel_eQTLcatalogue/CEDAR_monocyte_CD14:eQTLcatalogue/Fairfax_2014_naive_eQTLcatalogue/L…
rs653178	12:112007756:C:T	12	112007756	0.0079	1.79e-08	yes	yes		rs653178	intronic	NA	1	rs653178	177	ATXN2	0		MIR3657_RP11-476D10.1_LDHB_TCTN1_PPTC7_FAM109A_RP3-462E2.3_ALDH2_RPL6_TRAFD1_KRAS_TESPA1_HSPA8P14_PTPN11_HVCN1_AC003029.1_NUAK1_Y_RNA_NAA25_GPN3_ITGA5_ATF7IP_VPS29_RP11-162P23.2_CCND2_ACAD10_RP1-267L14.3_AC002395.1_U7_FAM216A_ATXN2_CD69_HECTD4_SLC15A4_HRK_ATP2B1_TUBA1A_VSIG10_TMEM116_RP3-473L9.4_MAPKAPK5-AS1_OAS2_BRAP_WSB2_LAG3_MAPKAPK5_FAR2_ADAM1B_TAPBPL_RP3-462E2.5	ENSG00000266370_ENSG00000260943_ENSG00000111716_ENSG00000204852_ENSG00000196850_ENSG00000198324_ENSG00000257877_ENSG00000111275_ENSG00000089009_ENSG00000135148_ENSG00000133703_ENSG00000135426_ENSG00000257539_ENSG00000179295_ENSG00000122986_ENSG00000248594_ENSG00000074590_ENSG00000200135_ENSG00000111300_ENSG00000111231_ENSG00000161638_ENSG00000171681_ENSG00000111237_ENSG00000257767_ENSG00000118971…	DICE/T_CD4_TH1_17_eQTLGen_trans_eQTLs_eQTLGen_cis_eQTLs_eQTLGen_cis_eQTLs:BIOSQTL/BIOS_eQTL_geneLevel_eQTLcatalogue/BLUEPRINT_ge_neutrophil:eQTLcatalogue/Fairfax_2014_naive:eQTLcatalogue/TwinsUK_ge_skin:eQTLGen_cis_eQTLs:BIOSQTL/BIOS_eQTL_geneLevel:GTEx/v8/Whole_Blood_NA_BIOSQTL/BIOS_eQTL_geneLevel_DICE/T_CD4_naive:DICE/T_CD8_naive:DICE/Monocyte_classical:DICE/NK:DICE/T_CD4_TFH:DICE/T_CD4_TH1:DIC…
rs6546869	2:73895765:A:G	2	73895765	0.0195	8.2e-48	yes	yes (lead)		rs6546869	ncRNA_intronic	NA	15	rs6546869;rs115677390;rs12620074;rs73949333;rs11674212;rs3738846;rs3813230;rs17349049;rs11885217;rs11679202;rs62153182;rs17349818;rs76197226;rs111833974;rs13017182	35	ALMS1P	0		SFXN5_ALMS1P_SMYD5_EXOC6B_CYP26B1_MTHFD2_TET3_AC092653.5_AC096546.1_ALMS1_WDR54_DUSP11_NAT8_RNU2-39P_ACTG2_STAMBP_NOTO_RNU6-111P_AC074008.1_RP11-434P11.2_CCDC142_ALMS1-IT1_TPRKB_DGUOK_FBXO41_PRADC1_RP11-51I5.1_CCT7_C2orf78_EGR4	ENSG00000144040_ENSG00000163016_ENSG00000135632_ENSG00000144036_ENSG00000003137_ENSG00000065911_ENSG00000187605_ENSG00000204872_ENSG00000221087_ENSG00000116127_ENSG00000005448_ENSG00000144048_ENSG00000144035_ENSG00000222536_ENSG00000163017_ENSG00000124356_ENSG00000214513_ENSG00000252988_ENSG00000214484_ENSG00000273245_ENSG00000135637_ENSG00000230002_ENSG00000144034_ENSG00000114956_ENSG00000163013…	eQTLcatalogue/Fairfax_2014_LPS2:eQTLGen_cis_eQTLs:BIOSQTL/BIOS_eQTL_geneLevel_DICE/B_cell_naive:DICE/T_CD4_naive:DICE/T_CD8_naive:DICE/T_CD8_naive_activated:DICE/NK:DICE/T_CD4_TFH:DICE/T_CD4_TH1:DICE/T_CD4_TH17:DICE/T_CD4_TH1_17:DICE/T_CD4_TH2:DICE/T_CD4_memory_TREG:DICE/T_CD4_naive_TREG:eQTLGen_cis_eQTLs:BIOSQTL/BIOS_eQTL_geneLevel:GTEx/v8/Liver_eQTLcatalogue/BLUEPRINT_ge_T-cell:DICE/T_CD8_naive…
rs6555317	5:498235:A:G	5	498235	0.0079	1.91e-08		no		rs6555317	intronic	NA	2	rs6555317;rs77015126	83	SLC9A3	0		AC026740.1_SLC12A7_CTD-2228K2.1_C5orf55_CCDC127_RP11-310P5.2_SDHA_TPPP_SLC9A3_ZDHHC11_RP11-310P5.1_CEP72_MIR4456_EXOC3_CTD-2228K2.7_AHRR_ZDHHC11B_CTD-2589H19.6_CTD-2228K2.5_BRD9	ENSG00000268885_ENSG00000113504_ENSG00000250645_ENSG00000221990_ENSG00000164366_ENSG00000250385_ENSG00000073578_ENSG00000171368_ENSG00000066230_ENSG00000188818_ENSG00000249650_ENSG00000112877_ENSG00000264233_ENSG00000180104_ENSG00000225138_ENSG00000063438_ENSG00000206077_ENSG00000271781_ENSG00000188242_ENSG00000028310	eQTLGen_cis_eQTLs:BIOSQTL/BIOS_eQTL_geneLevel_eQTLGen_cis_eQTLs_BIOSQTL/BIOS_eQTL_geneLevel_eQTLcatalogue/TwinsUK_ge_fat:eQTLGen_cis_eQTLs:BIOSQTL/BIOS_eQTL_geneLevel_NA_GTEx/v8/Whole_Blood_eQTLcatalogue/BLUEPRINT_ge_neutrophil:eQTLcatalogue/GENCORD_ge_LCL:eQTLcatalogue/GENCORD_ge_T-cell:eQTLcatalogue/GEUVADIS_ge_LCL:eQTLcatalogue/Lepik_2017_ge_blood:eQTLcatalogue/TwinsUK_ge_blood:eQTLcatalogue/T…
rs73555352	8:23736080:G:T	8	23736080	0.0108	4.06e-15	yes	no		rs73555352	intergenic	NA	3	rs73555352;rs7816082;rs490124	126	STC1_RNU1-148P	23760_198430	yes (STC1)	NKX3-1_RP11-175E9.1_SNORA67_TNFRSF10A_RP11-175E9.2_SLC25A37_STC1_AC012119.1	ENSG00000167034_ENSG00000253471_ENSG00000207027_ENSG00000104689_ENSG00000271118_ENSG00000147454_ENSG00000159167_ENSG00000216123	eQTLGen_cis_eQTLs_NA_DICE/T_CD4_TH17:DICE/T_CD4_TH2_eQTLcatalogue/HipSci_ge_iPSC
rs660240	1:109817838:C:T	1	109817838	0.01	3.69e-13	yes	yes		rs660240	UTR3	NA	2	rs660240;rs11102967	14	CELSR2	0		CYB561D1_GSTM5_GSTM4_GSTM1_RP4-735C1.4_RP5-1160K1.3_ATXN7L2_HENMT1_PSRC1_CELSR2_MYBPHL_RP5-1160K1.8_GSTM3_GSTM2_GNAI3_MIR197_GNAT2_SYPL2_AMIGO1_GPR61_SARS_PSMA5	ENSG00000174151_ENSG00000134201_ENSG00000168765_ENSG00000134184_ENSG00000241720_ENSG00000225113_ENSG00000162650_ENSG00000162639_ENSG00000134222_ENSG00000143126_ENSG00000221986_ENSG00000254942_ENSG00000134202_ENSG00000213366_ENSG00000065135_ENSG00000207709_ENSG00000134183_ENSG00000143028_ENSG00000181754_ENSG00000156097_ENSG00000031698_ENSG00000143106	eQTLcatalogue/Fairfax_2014_LPS2:eQTLcatalogue/Quach_2016_ge_monocyte_IAV:eQTLcatalogue/Quach_2016_ge_monocyte_LPS:eQTLcatalogue/Quach_2016_ge_monocyte_naive:eQTLcatalogue/Quach_2016_ge_monocyte_Pam3CSK4:eQTLcatalogue/Quach_2016_ge_monocyte_R848:eQTLcatalogue/TwinsUK_ge_LCL:eQTLGen_cis_eQTLs:BIOSQTL/BIOS_eQTL_geneLevel_BIOSQTL/BIOS_eQTL_geneLevel_eQTLcatalogue/BLUEPRINT_ge_monocyte:eQTLcatalogue/B…
rs663992	15:45950259:C:G	15	45950259	0.0161	1.62e-32		no		rs663992	intronic	NA	12	rs663992;rs677413;rs3825946;rs950027;rs139478892;rs12909221;rs626808;rs2028590;rs2670806;rs7168188;rs648734;rs662592	189	RP11-96O20.4_SQRDL	0		RNU7-5P_MIR147B_RP11-96O20.4_SLC30A4_DUOXA2_RP11-519G16.5_BLOC1S6_RNU6-953P_CTD-2651B20.2_CTD-2651B20.5_EIF3J-AS1_Y_RNA_SNORA41_SPATA5L1_RP11-519G16.3_SNORA11_DUOX1_snoU13_RP11-96O20.2_DPPA5P2_RP11-616K22.2_RP11-519G16.2_SORD_SLC28A2_CTD-2651B20.3_GATM_DUOXA1_CTD-2651B20.4_SPG11_CTD-2651B20.6_CTD-2651B20.7_CTD-2008A1.1_SHF_TRIM69_HMGN2P46_DUOX2_CTD-2008A1.2_RP11-718O11.1_CTD-2651B20.1_RP11-109D20…	ENSG00000252285_ENSG00000211519_ENSG00000260170_ENSG00000104154_ENSG00000140274_ENSG00000259342_ENSG00000104164_ENSG00000238941_ENSG00000259338_ENSG00000235390_ENSG00000179523_ENSG00000200419_ENSG00000207516_ENSG00000171763_ENSG00000259354_ENSG00000261709_ENSG00000137857_ENSG00000238583_ENSG00000259681_ENSG00000259427_ENSG00000259499_ENSG00000259519_ENSG00000140263_ENSG00000137860_ENSG00000259520…	NA_BIOSQTL/BIOS_eQTL_geneLevel_eQTLcatalogue/BLUEPRINT_ge_T-cell:eQTLcatalogue/Quach_2016_ge_monocyte_LPS:eQTLcatalogue/Quach_2016_ge_monocyte_Pam3CSK4:eQTLcatalogue/Quach_2016_ge_monocyte_R848:eQTLGen_cis_eQTLs:GTEx/v8/Whole_Blood_eQTLcatalogue/Quach_2016_ge_monocyte_IAV:eQTLcatalogue/Quach_2016_ge_monocyte_LPS:eQTLcatalogue/Quach_2016_ge_monocyte_naive:eQTLcatalogue/Quach_2016_ge_monocyte_Pam3C…
rs66473811	3:64000464:C:T	3	64000464	0.0085	1.51e-09	yes	yes (lead)		rs66473811	ncRNA_intronic	NA	3	rs66473811;rs1897481;rs3774726	61	RP11-245J9.4	0		PSMD6-AS2_ATXN7_RP11-245J9.6_RP11-245J9.5_THOC7_PSMD6_C3orf49_THOC7-AS1_LINC00994_RP11-245J9.4_U3_RP11-129B22.1	ENSG00000239653_ENSG00000163635_ENSG00000272181_ENSG00000271843_ENSG00000163634_ENSG00000163636_ENSG00000163632_ENSG00000240549_ENSG00000189196_ENSG00000243410_ENSG00000200222_ENSG00000241111	eQTLcatalogue/BrainSeq_ge_brain:eQTLGen_cis_eQTLs:BIOSQTL/BIOS_eQTL_geneLevel:GTEx/v8/Whole_Blood_eQTLGen_cis_eQTLs:BIOSQTL/BIOS_eQTL_geneLevel_NA_eQTLcatalogue/BrainSeq_ge_brain_eQTLcatalogue/BLUEPRINT_ge_monocyte:eQTLcatalogue/BrainSeq_ge_brain:eQTLGen_cis_eQTLs:GTEx/v8/Whole_Blood_eQTLcatalogue/Kasela_2017_T-cell_CD4:eQTLGen_cis_eQTLs:BIOSQTL/BIOS_eQTL_geneLevel_BIOSQTL/BIOS_eQTL_geneLevel:GTE…
rs665058	11:57579166:C:T	11	57579166	0.0078	3.07e-08		no		rs665058	intronic	NA	1	rs665058	158	CTNND1	0		TMX2_ZFP91_RP11-691N7.6_CLP1_AP000662.9_LPXN_OR5BA1P_SLC43A1_MIR130A_AP000662.4_OR5AZ1P_RP11-734C14.2_C11orf31_SMTNL1_CTNND1_MED19_BTBD18_ZDHHC5_YPEL4_TMX2-CTNND1	ENSG00000213593_ENSG00000186660_ENSG00000254732_ENSG00000172409_ENSG00000213592_ENSG00000110031_ENSG00000255303_ENSG00000149150_ENSG00000208009_ENSG00000254602_ENSG00000180714_ENSG00000255266_ENSG00000211450_ENSG00000214872_ENSG00000198561_ENSG00000156603_ENSG00000233436_ENSG00000156599_ENSG00000166793_ENSG00000254462	eQTLcatalogue/GEUVADIS_ge_LCL:eQTLcatalogue/Quach_2016_ge_monocyte_IAV:eQTLGen_cis_eQTLs:BIOSQTL/BIOS_eQTL_geneLevel:GTEx/v8/Whole_Blood_eQTLGen_cis_eQTLs_NA_eQTLcatalogue/Alasoo_2018_ge_macrophage_IFNg:eQTLcatalogue/BLUEPRINT_ge_monocyte:eQTLcatalogue/Fairfax_2014_IFN24:eQTLcatalogue/Fairfax_2014_naive:eQTLcatalogue/Quach_2016_ge_monocyte_IAV:eQTLcatalogue/Quach_2016_ge_monocyte_naive:eQTLGen_ci…
rs6667182	1:15914545:C:T	1	15914545	0.0136	1.23e-23	yes	yes (lead)		rs6667182	ncRNA_exonic	NA	5	rs6667182;rs12741198;rs3941673;rs11577707;rs4646047	1	RP4-680D5.2	0		DNAJC16_DDI2_RP4-680D5.8_AL121992.1_CELA2A_SCARNA21_CHCHD2P6_RP4-680D5.2_CROCCP3_RSC1A1_RP3-467K16.4_CASP9_RP11-288I21.1_CTRC_RP11-169K16.9_RP11-169K16.4_RP4-680D5.9_CELA2B_TMEM82_PLEKHM2_AGMAT	ENSG00000116138_ENSG00000197312_ENSG00000272510_ENSG00000264048_ENSG00000142615_ENSG00000251866_ENSG00000235084_ENSG00000237301_ENSG00000080947_ENSG00000215695_ENSG00000228140_ENSG00000132906_ENSG00000237938_ENSG00000162438_ENSG00000179743_ENSG00000224459_ENSG00000271742_ENSG00000215704_ENSG00000162460_ENSG00000116786_ENSG00000116771	eQTLcatalogue/BLUEPRINT_ge_T-cell:eQTLcatalogue/GENCORD_ge_T-cell:eQTLcatalogue/TwinsUK_ge_fat:eQTLcatalogue/TwinsUK_ge_LCL:scRNA_eQTLs/T_CD4:scRNA_eQTLs/PBMC:DICE/B_cell_naive:DICE/T_CD4_naive_activated:DICE/T_CD8_naive:eQTLGen_cis_eQTLs:BIOSQTL/BIOS_eQTL_geneLevel_eQTLcatalogue/BLUEPRINT_ge_neutrophil:eQTLcatalogue/Fairfax_2014_IFN24:eQTLcatalogue/Fairfax_2014_LPS24:eQTLcatalogue/GENCORD_ge_T-c…
rs67225130	2:211723745:A:G	2	211723745	0.009	1.11e-10		no		rs67225130	intergenic	NA	10	rs67225130;rs13394054;rs4461202;rs12465522;rs2195575;rs1087946;rs7684;rs72944148;rs10211086;rs6435586	50	RP11-212J19.1_CPS1	245913_179914		AC006994.2_AC007970.1_CPS1_LANCL1	ENSG00000231294_ENSG00000234281_ENSG00000021826_ENSG00000115365	DICE/NK_eQTLcatalogue/BrainSeq_ge_brain:eQTLGen_cis_eQTLs:BIOSQTL/BIOS_eQTL_geneLevel_eQTLcatalogue/Alasoo_2018_ge_macrophage_IFNg:eQTLcatalogue/Alasoo_2018_ge_macrophage_naive:eQTLcatalogue/HipSci_ge_iPSC:eQTLcatalogue/TwinsUK_ge_fat:eQTLcatalogue/TwinsUK_ge_skin:BIOSQTL/BIOS_eQTL_geneLevel_eQTLcatalogue/Alasoo_2018_ge_macrophage_IFNg:eQTLcatalogue/BLUEPRINT_ge_monocyte:eQTLcatalogue/BrainSeq_ge…
rs736820	20:43034016:A:G	20	43034016	0.0078	2.96e-08	yes	no		rs736820	intronic	NA	1	rs736820	240	HNF4A	0	yes	OSER1_OSER1-AS1_MIR3646_HNF4A-AS1_HNF4A	ENSG00000132823_ENSG00000223891_ENSG00000266151_ENSG00000229005_ENSG00000101076	eQTLGen_cis_eQTLs_eQTLGen_cis_eQTLs:BIOSQTL/BIOS_eQTL_geneLevel_NA
rs6749927	2:43484556:A:G	2	43484556	0.0087	3.91e-10		no		rs6749927	intronic	NA	3	rs6749927;rs35720761;rs11884742	32	THADA	0		AC010883.5_AC016735.1_THADA_PLEKHH2_EPHA4_RNU6-958P_ZFP36L2_AC016735.2_HNMT	ENSG00000234936_ENSG00000224739_ENSG00000115970_ENSG00000152527_ENSG00000116106_ENSG00000252804_ENSG00000152518_ENSG00000231826_ENSG00000150540	eQTLcatalogue/BLUEPRINT_ge_monocyte:eQTLcatalogue/Lepik_2017_ge_blood:eQTLcatalogue/Nedelec_2016_ge_macrophage_Listeria:eQTLcatalogue/Nedelec_2016_ge_macrophage_naive:eQTLcatalogue/Nedelec_2016_ge_macrophage_Salmonella:eQTLcatalogue/Quach_2016_ge_monocyte_naive:eQTLcatalogue/TwinsUK_ge_fat:eQTLcatalogue/TwinsUK_ge_skin:DICE/B_cell_naive:DICE/T_CD4_TH1:DICE/T_CD4_TH17:DICE/T_CD4_TH1_17:eQTLGen_cis…
rs7475348	10:69965177:C:T	10	69965177	0.0101	2.58e-13	yes	no	yes	rs7475348	intronic	NA	5	rs7475348;rs11599353;rs1162757;rs2394453;rs12358805	145	MYPN	0	yes	PBLD_RUFY2_RP11-9E13.4_DNA2_MYPN_RP11-524O24.2_SLC25A16_STOX1_HNRNPH3_SRGN_RN7SKP202_SUPV3L1_TACR2_Y_RNA_SIRT1_RP11-153K11.3_ATOH7_HERC4	ENSG00000108187_ENSG00000204130_ENSG00000234806_ENSG00000138346_ENSG00000138347_ENSG00000226493_ENSG00000122912_ENSG00000165730_ENSG00000096746_ENSG00000122862_ENSG00000222371_ENSG00000156502_ENSG00000075073_ENSG00000207438_ENSG00000096717_ENSG00000233590_ENSG00000179774_ENSG00000148634	eQTLcatalogue/Lepik_2017_ge_blood:eQTLcatalogue/TwinsUK_ge_fat:BIOSQTL/BIOS_eQTL_geneLevel:GTEx/v8/Liver_eQTLcatalogue/Quach_2016_ge_monocyte_Pam3CSK4:eQTLGen_cis_eQTLs:BIOSQTL/BIOS_eQTL_geneLevel:GTEx/v8/Liver_NA_eQTLcatalogue/BLUEPRINT_ge_monocyte:eQTLcatalogue/BLUEPRINT_ge_neutrophil:eQTLcatalogue/BrainSeq_ge_brain:eQTLcatalogue/GENCORD_ge_LCL:eQTLcatalogue/GENCORD_ge_T-cell:eQTLcatalogue/GEUV…
rs6768827	3:187639162:A:T	3	187639162	0.0101	2.95e-13		no		rs6768827	intergenic	NA	5	rs6768827;rs10937327;rs62277571;rs484479;rs56034878	73	RP11-30O15.1_RP11-44H4.1	116116_11390		RP11-132N15.3_RP11-132N15.2_RP11-132N15.1_RP11-44H4.1_AC022498.1_LPP-AS2	ENSG00000224187_ENSG00000236412_ENSG00000225058_ENSG00000236864_ENSG00000213132_ENSG00000270959	NA_eQTLGen_cis_eQTLs_DICE/T_CD8_naive_activated
rs6779368	3:185298868:A:G	3	185298868	0.0107	7.36e-15	yes	yes (lead)		rs6779368	intergenic	NA	4	rs6779368;rs9880232;rs57158761;rs7649167	70	LIPH_SENP2	28467_1416		MAP3K13_RP11-537I16.2_IGF2BP2_LIPH_SENP2_EHHADH_VPS8	ENSG00000073803_ENSG00000236489_ENSG00000073792_ENSG00000163898_ENSG00000163904_ENSG00000113790_ENSG00000156931	eQTLGen_cis_eQTLs:BIOSQTL/BIOS_eQTL_geneLevel_NA_eQTLcatalogue/GENCORD_ge_LCL:eQTLGen_cis_eQTLs:BIOSQTL/BIOS_eQTL_geneLevel_eQTLcatalogue/CEDAR_monocyte_CD14:eQTLcatalogue/CEDAR_neutrophil_CD15:eQTLcatalogue/CEDAR_rectum:eQTLcatalogue/CEDAR_T-cell_CD8:eQTLcatalogue/Fairfax_2012_B-cell_CD19:eQTLcatalogue/Fairfax_2014_IFN24:eQTLcatalogue/Fairfax_2014_LPS24:eQTLcatalogue/Fairfax_2014_LPS2:eQTLcatalo…
rs6780429	3:30750404:A:C	3	30750404	0.0088	3.19e-10		no		rs6780429	intergenic	NA	2	rs6780429;rs7648352	56	GADL1_RP11-1024P17.1	17288_9336		TGFBR2_GADL1_RP11-1024P17.1	ENSG00000163513_ENSG00000144644_ENSG00000261468	eQTLcatalogue/CEDAR_monocyte_CD14:eQTLcatalogue/Fairfax_2012_B-cell_CD19:eQTLcatalogue/Fairfax_2014_naive:BIOSQTL/BIOS_eQTL_geneLevel_NA_eQTLGen_cis_eQTLs:BIOSQTL/BIOS_eQTL_geneLevel
rs6877485	5:72323708:A:T	5	72323708	0.0084	2.03e-09		no		rs6877485	intronic	NA	1	rs6877485	88	FCHO2	0		CTD-2376I4.2_CTD-2376I4.1_RP11-232L2.2_TMEM174_MIR4804_TNPO1_CTC-250P20.1_RPL7P22_TMEM171_Y_RNA_RP11-232L2.1_AC063979.1_CTD-2631K10.1_CTD-2339M3.1_CTC-250P20.2_AC116345.1_CTC-347C20.1	ENSG00000272081_ENSG00000271926_ENSG00000251599_ENSG00000164325_ENSG00000263593_ENSG00000083312_ENSG00000248930_ENSG00000226544_ENSG00000157111_ENSG00000200833_ENSG00000250747_ENSG00000223497_ENSG00000249085_ENSG00000242602_ENSG00000206770_ENSG00000251467_ENSG00000238738_ENSG00000251613	eQTLcatalogue/Alasoo_2018_ge_macrophage_naive:eQTLcatalogue/BrainSeq_ge_brain:eQTLcatalogue/HipSci_ge_iPSC:eQTLcatalogue/Nedelec_2016_ge_macrophage_naive:eQTLcatalogue/Schwartzentruber_2018_ge_sensory_neuron_eQTLcatalogue/Alasoo_2018_ge_macrophage_naive:eQTLcatalogue/Nedelec_2016_ge_macrophage_naive_NA_eQTLGen_cis_eQTLs_eQTLcatalogue/Lepik_2017_ge_blood:eQTLGen_cis_eQTLs:BIOSQTL/BIOS_eQTL_geneLev…
rs6877573	5:39432245:C:G	5	39432245	0.0123	2.18e-19	yes	yes		rs6877573	intronic	NA	7	rs6877573;rs10077761;rs10461725;rs3849774;rs7704942;rs6882168;rs3849769	85	DAB2	0		PTGER4_RNU1-150P_OSMR_PRKAA1_LINC00603_C9_AC108105.1_KRT18P56_DAB2_GCSHP1_LINC00604_CARD6_C7_INTS6P1_SNORA63_MROH2B_CTD-2078B5.2_SNORA57_CCDC11P1_TTC33_RNU7-161P_SNORD72_PLCXD3_C6_RPL37	ENSG00000171522_ENSG00000199361_ENSG00000145623_ENSG00000132356_ENSG00000250048_ENSG00000113600_ENSG00000265615_ENSG00000249668_ENSG00000153071_ENSG00000248651_ENSG00000250585_ENSG00000132357_ENSG00000112936_ENSG00000250492_ENSG00000199552_ENSG00000171495_ENSG00000271334_ENSG00000212567_ENSG00000251515_ENSG00000113638_ENSG00000253098_ENSG00000212296_ENSG00000182836_ENSG00000039537_ENSG00000145592	eQTLcatalogue/CEDAR_ileum:eQTLcatalogue/CEDAR_monocyte_CD14:eQTLcatalogue/CEDAR_neutrophil_CD15:eQTLcatalogue/Fairfax_2014_naive:eQTLcatalogue/GEUVADIS_ge_LCL:eQTLcatalogue/Kasela_2017_T-cell_CD8:eQTLcatalogue/Quach_2016_ge_monocyte_LPS:eQTLcatalogue/Quach_2016_ge_monocyte_naive:eQTLcatalogue/Quach_2016_ge_monocyte_Pam3CSK4:eQTLcatalogue/TwinsUK_ge_LCL:DICE/T_CD4_naive:DICE/T_CD8_naive:eQTLGen_ci…
rs7514450	1:220991171:C:T	1	220991171	0.0085	1.17e-09	yes	no		rs7514450	intergenic	NA	4	rs7514450;rs61830291;rs10779416;rs4143772	24	RNU6ATAC35P_MARC1	7791_3441	yes (MARC1)	RP11-295M18.2_RNU6ATAC35P_HLA-AS1_MARC2	ENSG00000238078_ENSG00000221571_ENSG00000257551_ENSG00000117791	eQTLcatalogue/BLUEPRINT_ge_monocyte:eQTLcatalogue/BLUEPRINT_ge_neutrophil:eQTLcatalogue/BrainSeq_ge_brain:eQTLcatalogue/TwinsUK_ge_skin:eQTLGen_cis_eQTLs:BIOSQTL/BIOS_eQTL_geneLevel:GTEx/v8/Whole_Blood_eQTLcatalogue/BLUEPRINT_ge_neutrophil:eQTLcatalogue/TwinsUK_ge_fat:BIOSQTL/BIOS_eQTL_geneLevel:GTEx/v8/Whole_Blood_NA
rs6921580	6:7203714:C:G	6	7203714	0.0103	7.92e-14	yes	yes (lead)		rs6921580	intronic	NA	11	rs6921580;rs1413700;rs9502564;rs12210710;rs814174;rs13213546;rs532122;rs6912908;rs3904600;rs630258;rs4959431	94	RREB1	0		RREB1_Y_RNA_DSP_RIOK1_snoU13_RP11-405O10.2_SSR1_RP11-69L16.4_RP11-556O15.1	ENSG00000124782_ENSG00000201483_ENSG00000096696_ENSG00000124784_ENSG00000251762_ENSG00000225092_ENSG00000124783_ENSG00000238221_ENSG00000203498	eQTLcatalogue/BLUEPRINT_ge_T-cell:eQTLcatalogue/CEDAR_transverse_colon:eQTLcatalogue/Fairfax_2014_IFN24:eQTLcatalogue/Fairfax_2014_LPS24:eQTLcatalogue/Fairfax_2014_naive:DICE/T_CD8_naive_activated:eQTLGen_cis_eQTLs:BIOSQTL/BIOS_eQTL_geneLevel_NA_eQTLGen_cis_eQTLs_eQTLcatalogue/BLUEPRINT_ge_T-cell:eQTLGen_cis_eQTLs:BIOSQTL/BIOS_eQTL_geneLevel_eQTLcatalogue/BLUEPRINT_ge_monocyte:BIOSQTL/BIOS_eQTL_g…
rs760077	1:155178782:A:T	1	155178782	0.0178	8.66e-40	yes	no		rs760077	exonic	nonsynonymous SNV	16	rs760077;rs28595322;rs3814319;rs111706880;rs12122800;rs644853;rs12563627;rs79380792;rs6427128;rs11589479;rs4845706;rs11807418;rs79976845;rs4971066;rs4971089;rs4971100	17	MTX1	0		TRIM46_RP11-201K10.3_YY1AP1_FAM189B_RNU6-1297P_POU5F1P4_C1orf85_SYT11_SLC50A1_DAP3_RP11-29H23.5_PAQR6_KRTCAP2_AL713999.1_RP11-263K19.4_CLK2_RP11-29H23.6_MTX1P1_DCST2_FDPS_RAB25_ASH1L-AS1_RXFP4_SMG5_TMEM79_RP11-263K19.6_DCST1_RNU4-19P_snoU13_GON4L_ASH1L-IT1_MIR92B_RP11-29H23.7_MSTO1_RP11-243J18.2_Y_RNA_HMGN2P18_ARHGEF2_RNU6-106P_CCT3_SNORA58_RUSC1-AS1_EFNA3_EFNA4_MSTO2P_GBAP1_LAMTOR2_RNU7-150P_SSR…	ENSG00000163462_ENSG00000273088_ENSG00000163374_ENSG00000160767_ENSG00000207144_ENSG00000237872_ENSG00000198715_ENSG00000132718_ENSG00000169241_ENSG00000132676_ENSG00000246203_ENSG00000160781_ENSG00000163463_ENSG00000216109_ENSG00000231064_ENSG00000176444_ENSG00000223503_ENSG00000236675_ENSG00000163354_ENSG00000160752_ENSG00000132698_ENSG00000235919_ENSG00000173080_ENSG00000198952_ENSG00000163472…	eQTLcatalogue/GENCORD_ge_T-cell:eQTLGen_cis_eQTLs:BIOSQTL/BIOS_eQTL_geneLevel_NA_eQTLcatalogue/Alasoo_2018_ge_macrophage_IFNg_Salmonella:eQTLcatalogue/Alasoo_2018_ge_macrophage_Salmonella:eQTLcatalogue/BLUEPRINT_ge_monocyte:eQTLcatalogue/BLUEPRINT_ge_neutrophil:eQTLcatalogue/BLUEPRINT_ge_T-cell:eQTLcatalogue/BrainSeq_ge_brain:eQTLcatalogue/Fairfax_2014_naive:eQTLcatalogue/Lepik_2017_ge_blood:eQTL…
rs76601712	9:71596876:A:G	9	71596876	0.0081	7.84e-09	yes	no		rs76601712	intronic	NA	5	rs76601712;rs72717956;rs62566870;rs2027205;rs10117043	135	PIP5K1B	0	yes	PGM5_PGM5-AS1_RP11-88I18.2_RP11-88I18.3_CBWD5_FXN_TJP2_PTAR1_C9orf135_TMEM252_RP11-274B18.4_RP11-274B18.2_RP11-274B18.3_PIP5K1B_FAM122A_RP11-203L2.3_RP11-203L2.4_RNU6-820P	ENSG00000154330_ENSG00000224958_ENSG00000233178_ENSG00000229019_ENSG00000147996_ENSG00000165060_ENSG00000119139_ENSG00000188647_ENSG00000204711_ENSG00000181778_ENSG00000226337_ENSG00000234506_ENSG00000224025_ENSG00000107242_ENSG00000187866_ENSG00000236998_ENSG00000236733_ENSG00000207000	eQTLcatalogue/BLUEPRINT_ge_monocyte:eQTLcatalogue/BLUEPRINT_ge_neutrophil:eQTLcatalogue/CEDAR_monocyte_CD14:eQTLcatalogue/CEDAR_neutrophil_CD15:eQTLcatalogue/Fairfax_2014_naive:eQTLcatalogue/Lepik_2017_ge_blood:eQTLcatalogue/Naranbhai_2015_neutrophil_CD16:eQTLcatalogue/TwinsUK_ge_blood:eQTLGen_cis_eQTLs:BIOSQTL/BIOS_eQTL_geneLevel:GTEx/v8/Whole_Blood_eQTLcatalogue/TwinsUK_ge_fat:BIOSQTL/BIOS_eQTL…
rs700753	7:46753684:C:G	7	46753684	0.0127	1.34e-20	yes	yes (lead)		rs700753	intergenic	NA	6	rs700753;rs11764382;rs17259858;rs856567;rs62455361;rs856589	113				AC004870.5_IGFBP3_C7orf65_RNU7-76P_AC011294.3	ENSG00000214754_ENSG00000146674_ENSG00000221845_ENSG00000239004_ENSG00000233539	DICE/T_CD4_TH2_eQTLGen_cis_eQTLs
rs706723	5:67762172:G:T	5	67762172	0.0084	1.74e-09		no		rs706723	intergenic	NA	2	rs706723;rs1863982	87	CTC-537E7.3_CTC-537E7.1	31864_57533		SERF1B_VWA8P1_RN7SL103P_CENPH_MRPS36_CCDC125_CTC-537E7.2_CTC-537E7.3_CDK7_OCLN_CTC-340D7.1_7SK_EEF1B2P2_SNORA50_CTC-537E7.1_RP11-1319K7.1_RP11-141O11.1_RN7SL476P_GUSBP3_CCNB1_snoU13_RP11-974F13.5_GTF2H2C_RP11-848G14.2_U8_RP11-1113N2.4_CTC-498J12.3_TAF9_SMN2_MARVELD2_CFL1P5_RAD17_CHCHD2P2_GTF2H2B	ENSG00000205572_ENSG00000250289_ENSG00000265968_ENSG00000153044_ENSG00000134056_ENSG00000183323_ENSG00000248359_ENSG00000248884_ENSG00000134058_ENSG00000197822_ENSG00000249335_ENSG00000249352_ENSG00000213864_ENSG00000220986_ENSG00000249588_ENSG00000179978_ENSG00000250066_ENSG00000263737_ENSG00000253203_ENSG00000134057_ENSG00000238334_ENSG00000248769_ENSG00000183474_ENSG00000248477_ENSG00000212249…	eQTLGen_cis_eQTLs_NA_eQTLcatalogue/BrainSeq_ge_brain:eQTLcatalogue/TwinsUK_ge_fat:eQTLcatalogue/TwinsUK_ge_LCL:eQTLcatalogue/TwinsUK_ge_skin:eQTLGen_cis_eQTLs:BIOSQTL/BIOS_eQTL_geneLevel_eQTLcatalogue/GENCORD_ge_LCL:eQTLcatalogue/GEUVADIS_ge_LCL:eQTLcatalogue/TwinsUK_ge_LCL:GTEx/v8/Cells_EBV-transformed_lymphocytes_eQTLcatalogue/BLUEPRINT_ge_monocyte:eQTLcatalogue/BLUEPRINT_ge_neutrophil:eQTLcata…
rs7080386	10:65048306:A:C	10	65048306	0.0079	2.46e-08		no		rs7080386	intronic	NA	1	rs7080386	144	JMJD1C	0		NRBF2_TATDN1P1_MIR1296_RP11-144G16.1_RP11-351O1.3_JMJD1C-AS1_PRELID1P3_RP11-351O1.4_RNU6-543P_REEP3_MRPL35P2_BAMBI	ENSG00000148572_ENSG00000234369_ENSG00000221063_ENSG00000224301_ENSG00000224412_ENSG00000272767_ENSG00000235816_ENSG00000270421_ENSG00000199446_ENSG00000165476_ENSG00000232075_ENSG00000095739	eQTLcatalogue/CEDAR_monocyte_CD14:eQTLcatalogue/CEDAR_neutrophil_CD15:eQTLcatalogue/CEDAR_rectum:eQTLcatalogue/CEDAR_T-cell_CD4:eQTLcatalogue/CEDAR_T-cell_CD8:eQTLcatalogue/Fairfax_2012_B-cell_CD19:eQTLcatalogue/Fairfax_2014_IFN24:eQTLcatalogue/Fairfax_2014_LPS24:eQTLcatalogue/Fairfax_2014_LPS2:eQTLcatalogue/Fairfax_2014_naive:eQTLcatalogue/Lepik_2017_ge_blood:eQTLcatalogue/Naranbhai_2015_neutrop…
rs7118561	11:69058291:A:G	11	69058291	0.0091	5.3e-11		no		rs7118561	intergenic	NA	2	rs7118561;rs10047435	160	RP11-554A11.8_MYEOV	119259_3314		RP11-554A11.8_IFITM9P_RP11-554A11.7_AP003096.1_MIR3164_IGHMBP2_MRPL21_GAL_RP11-211G23.2_TPCN2_RP11-211G23.1_RP11-554A11.9_RP11-626H12.2_AP000439.1_AP000439.2_MRGPRF	ENSG00000261070_ENSG00000213275_ENSG00000260895_ENSG00000266854_ENSG00000265539_ENSG00000132740_ENSG00000197345_ENSG00000069482_ENSG00000260877_ENSG00000162341_ENSG00000259854_ENSG00000259799_ENSG00000254605_ENSG00000255980_ENSG00000255606_ENSG00000172935	eQTLcatalogue/GENCORD_ge_T-cell_NA_eQTLcatalogue/BLUEPRINT_ge_monocyte:eQTLcatalogue/BLUEPRINT_ge_neutrophil:eQTLcatalogue/GENCORD_ge_T-cell:eQTLcatalogue/Nedelec_2016_ge_macrophage_naive:eQTLcatalogue/Quach_2016_ge_monocyte_naive:eQTLcatalogue/TwinsUK_ge_fat:eQTLcatalogue/TwinsUK_ge_LCL:eQTLcatalogue/TwinsUK_ge_skin:BIOSQTL/BIOS_eQTL_geneLevel_DICE/T_CD8_naive_BIOSQTL/BIOS_eQTL_geneLevel_eQTLGen…
rs7667050	4:23813109:C:T	4	23813109	0.0079	2.02e-08	yes	no		rs7667050	intronic	NA	2	rs7667050;rs2970887	77	PPARGC1A	0	yes	PPARGC1A_RN7SL16P	ENSG00000109819_ENSG00000243005	eQTLcatalogue/Fairfax_2014_naive:eQTLGen_cis_eQTLs:BIOSQTL/BIOS_eQTL_geneLevel_DICE/Monocyte_classical
rs7687209	4:109693926:C:T	4	109693926	0.0081	8.05e-09	yes	no		rs7687209	upstream	NA	1	rs7687209	81	RP11-75N20.2	0		CCDC109B_RCC2P8_RP11-75N20.2_ETNPPL_AC097473.1	ENSG00000005059_ENSG00000250185_ENSG00000249257_ENSG00000164089_ENSG00000265522	eQTLcatalogue/Fairfax_2014_IFN24_NA
rs71369443	17:19753922:A:G	17	19753922	0.0078	3.39e-08	yes	yes		rs71369443	intronic	NA	1	rs71369443	212	ULK2	0		AKAP10_AC004448.5_SLC47A1_CTB-187M2.1_MAPK7_PRPSAP2_GRAP_CTB-187M2.2_RNF112_AC007952.5_SNORD3D_RP11-1113L8.6_AC025627.9_EPN2_CTB-187M2.3_RPS2P46_MTND2P12_AC025627.4_SLC47A2_RP11-1113L8.1_CTD-2104P17.1_FBXW10_RP11-135L13.4_SLC5A10_snoMe28S-Am2634_Y_RNA_CTC-457L16.2_FAM106A_AC004448.2_AC106017.1_RPL17P43_RP11-1113L8.2_MTND1P14_USP32P3_B9D1_FAM83G_LGALS9B_ULK2_SNORA59B_NOS2P3_SPECC1_AC025627.7_MFAP4…	ENSG00000108599_ENSG00000235979_ENSG00000142494_ENSG00000231477_ENSG00000166484_ENSG00000141127_ENSG00000154016_ENSG00000265126_ENSG00000128482_ENSG00000228157_ENSG00000262202_ENSG00000266179_ENSG00000231645_ENSG00000072134_ENSG00000263726_ENSG00000189343_ENSG00000228725_ENSG00000224254_ENSG00000180638_ENSG00000262769_ENSG00000231625_ENSG00000171931_ENSG00000265263_ENSG00000154025_ENSG00000265335…	eQTLcatalogue/Alasoo_2018_ge_macrophage_IFNg:eQTLcatalogue/BLUEPRINT_ge_monocyte:eQTLcatalogue/BLUEPRINT_ge_neutrophil:eQTLcatalogue/Fairfax_2014_IFN24:eQTLcatalogue/Fairfax_2014_LPS24:eQTLcatalogue/Fairfax_2014_naive:eQTLcatalogue/Lepik_2017_ge_blood:eQTLcatalogue/TwinsUK_ge_blood:eQTLGen_cis_eQTLs:BIOSQTL/BIOS_eQTL_geneLevel:GTEx/v8/Whole_Blood_eQTLcatalogue/BrainSeq_ge_brain_eQTLcatalogue/BLUE…
rs71606723	4:115498457:A:T	4	115498457	0.0096	5.69e-12	yes	yes (lead)		rs71606723	intergenic	NA	2	rs71606723;rs6849357	82	RP11-362M19.1_UGT8	473076_21154		CIR1P2_UGT8_MIR577	ENSG00000250215_ENSG00000174607_ENSG00000207931	DICE/B_cell_naive_eQTLcatalogue/Lepik_2017_ge_blood:DICE/B_cell_naive:eQTLGen_cis_eQTLs:BIOSQTL/BIOS_eQTL_geneLevel:GTEx/v8/Whole_Blood_NA
rs7185391	16:68323115:G:T	16	68323115	0.0094	1.38e-11		no		rs7185391	intronic	NA	3	rs7185391;rs12927428;rs7206885	205	SLC7A6_SLC7A6OS	0		ESRP2_RP11-96D1.3_IL21R_RPL35AP33_RP11-615I2.1_GFOD2_RNU4-30P_RP11-70O5.2_C16orf86_RP11-96D1.11_AGRP_RP11-96D1.10_RP11-96D1.5_RP11-67A1.2_RP11-96D1.7_snoU13_DPEP2_ACD_SLC7A6OS_CIRH1A_RP11-615I2.3_CDH1_NFATC3_RP11-615I2.2_CDH3_FAM65A_RNU6-1262P_ZFP90_DUS2_PRMT7_RNU4-36P_ATP6V0D1_PLA2G15_RNU6-898P_PSKH1_ELMO3_LCAT_SLC12A4_snoU109_CENPT	ENSG00000103067_ENSG00000259797_ENSG00000103522_ENSG00000241334_ENSG00000260084_ENSG00000141098_ENSG00000222177_ENSG00000265113_ENSG00000159761_ENSG00000262160_ENSG00000159723_ENSG00000263276_ENSG00000260891_ENSG00000261864_ENSG00000260441_ENSG00000238343_ENSG00000167261_ENSG00000102977_ENSG00000103061_ENSG00000141076_ENSG00000260860_ENSG00000039068_ENSG00000072736_ENSG00000260577_ENSG00000062038…	eQTLGen_cis_eQTLs:BIOSQTL/BIOS_eQTL_geneLevel_NA_eQTLGen_trans_eQTLs_DICE/T_CD4_TFH_DICE/B_cell_naive:eQTLGen_cis_eQTLs_eQTLcatalogue/Fairfax_2014_IFN24:eQTLcatalogue/Fairfax_2014_naive:eQTLcatalogue/Nedelec_2016_ge_macrophage_Salmonella_eQTLcatalogue/Fairfax_2014_naive:eQTLGen_cis_eQTLs_BIOSQTL/BIOS_eQTL_geneLevel_eQTLcatalogue/CEDAR_monocyte_CD14:eQTLcatalogue/Fairfax_2014_naive_eQTLcatalogue/L…
rs7188071	16:28917644:C:T	16	28917644	0.0091	5.96e-11	yes	yes		rs7188071	intronic	NA	2	rs7188071;rs4787457	201	RABEP2	0		EIF3C_RP11-1348G14.6_RP11-57A19.4_CCDC101_SULT1A2_SULT1A1_MIR4721_MAF_IL27_RP11-24N18.1_RP11-666O2.1_APOBR_LAT_CLN3_ATXN2L_TUFM_NUPR1_NFATC2IP_RP11-1348G14.1_SH2B1_SBK1_RP11-264B17.4_SPNS1_NPIPB9_RP11-264B17.3_RP11-264B17.2_RP11-1348G14.4_RABEP2_EIF3CL_NPIPB8_CD19_SNORA43_CDC37P1_ATP2A1_SULT1A4_RP11-22P6.3_RP11-435I10.5_RP11-57A19.2_RP11-1348G14.5_RRN3P2_RP11-435I10.3_NPIPB7_NPIPB6_RP11-22P6.2	ENSG00000184110_ENSG00000270424_ENSG00000261419_ENSG00000176476_ENSG00000197165_ENSG00000196502_ENSG00000264455_ENSG00000178573_ENSG00000197272_ENSG00000260570_ENSG00000271495_ENSG00000184730_ENSG00000213658_ENSG00000188603_ENSG00000168488_ENSG00000178952_ENSG00000176046_ENSG00000176953_ENSG00000240634_ENSG00000178188_ENSG00000188322_ENSG00000261832_ENSG00000260367_ENSG00000169682_ENSG00000196993…	eQTLcatalogue/BrainSeq_ge_brain:eQTLcatalogue/GENCORD_ge_fibroblast:eQTLcatalogue/GEUVADIS_ge_LCL:eQTLcatalogue/HipSci_ge_iPSC:eQTLcatalogue/Lepik_2017_ge_blood:eQTLcatalogue/TwinsUK_ge_fat:eQTLcatalogue/van_de_Bunt_2015_ge_pancreatic_islet:eQTLGen_cis_eQTLs:BIOSQTL/BIOS_eQTL_geneLevel:GTEx/v8/Cells_EBV-transformed_lymphocytes:GTEx/v8/Whole_Blood_NA_eQTLcatalogue/BLUEPRINT_ge_monocyte:eQTLcatalog…
rs76951	11:30738396:A:T	11	30738396	0.0082	4.1e-09	yes	no		rs76951	intergenic	NA	4	rs76951;rs618585;rs911269;rs4922843	156	DCDC1_RP5-1024C24.1	113520_86341	yes (DCDC1)	IMMP1L_AL162614.1_PAX6_MPPED2_ELP4_RP5-1024C24.1_Z83001.1_CYCSP25_DCDC1_ARL14EP_RP1-296L11.1_AL133376.1_DNAJC24	ENSG00000148950_ENSG00000221629_ENSG00000007372_ENSG00000066382_ENSG00000109911_ENSG00000254489_ENSG00000228061_ENSG00000255370_ENSG00000170959_ENSG00000152219_ENSG00000255525_ENSG00000251968_ENSG00000170946	NA_BIOSQTL/BIOS_eQTL_geneLevel_eQTLGen_cis_eQTLs:BIOSQTL/BIOS_eQTL_geneLevel_DICE/T_CD4_TH1_17:BIOSQTL/BIOS_eQTL_geneLevel_eQTLGen_cis_eQTLs_eQTLcatalogue/GEUVADIS_ge_LCL:eQTLcatalogue/Nedelec_2016_ge_macrophage_Salmonella:eQTLcatalogue/Quach_2016_ge_monocyte_R848
rs72629024	20:62152519:C:G	20	62152519	0.0084	2.09e-09		no		rs72629024	intronic	NA	1	rs72629024	244	PPDPF	0		RTEL1-TNFRSF6B_LIME1_TNFRSF6B_PTK6_GMEB2_RP4-583P15.14_RTEL1_HELZ2_STMN3_RP4-697K14.3_C20ORF135_TPD52L2_ARFRP1_ZGPAT_RP4-583P15.15_SLC2A4RG_EEF1A2_ABHD16B_ZBTB46_RP4-583P15.10	ENSG00000026036_ENSG00000203896_ENSG00000243509_ENSG00000101213_ENSG00000101216_ENSG00000273047_ENSG00000258366_ENSG00000130589_ENSG00000197457_ENSG00000230226_ENSG00000268858_ENSG00000101150_ENSG00000101246_ENSG00000197114_ENSG00000273154_ENSG00000125520_ENSG00000101210_ENSG00000183260_ENSG00000130584_ENSG00000229299	eQTLcatalogue/Fairfax_2014_IFN24:BIOSQTL/BIOS_eQTL_geneLevel_eQTLcatalogue/CEDAR_ileum:eQTLcatalogue/HipSci_ge_iPSC:eQTLcatalogue/Lepik_2017_ge_blood:eQTLcatalogue/Quach_2016_ge_monocyte_naive:eQTLcatalogue/TwinsUK_ge_blood:eQTLcatalogue/TwinsUK_ge_LCL:BIOSQTL/BIOS_eQTL_geneLevel_NA_eQTLcatalogue/BLUEPRINT_ge_monocyte:eQTLGen_cis_eQTLs:BIOSQTL/BIOS_eQTL_geneLevel:GTEx/v8/Whole_Blood_eQTLGen_cis_e…
rs77402042	4:77280542:A:G	4	77280542	0.0081	7.57e-09	yes	no		rs77402042	intronic	NA	2	rs77402042;rs1508335	78	CCDC158	0		RP11-356M17.1_NAAA_SDAD1_FAM47E_G3BP2_ART3_RP11-688H10.1_CCDC158_NUP54_RNU6-1000P_RNU6-145P_AC112249.1_RCHY1_SHROOM3_SNORD50_USO1_SCARB2_SNX5P1_FAM47E-STBD1	ENSG00000240426_ENSG00000138744_ENSG00000198301_ENSG00000189157_ENSG00000138757_ENSG00000156219_ENSG00000249278_ENSG00000163749_ENSG00000138750_ENSG00000212368_ENSG00000207307_ENSG00000221118_ENSG00000163743_ENSG00000138771_ENSG00000199857_ENSG00000138768_ENSG00000138760_ENSG00000249858_ENSG00000118804_ENSG00000272414	NA_eQTLcatalogue/CEDAR_neutrophil_CD15:eQTLcatalogue/Lepik_2017_ge_blood:eQTLGen_cis_eQTLs:GTEx/v8/Whole_Blood_eQTLGen_cis_eQTLs_eQTLcatalogue/BrainSeq_ge_brain:eQTLcatalogue/CEDAR_ileum:eQTLcatalogue/CEDAR_rectum:eQTLcatalogue/CEDAR_transverse_colon:eQTLcatalogue/TwinsUK_ge_fat:eQTLcatalogue/TwinsUK_ge_skin:BIOSQTL/BIOS_eQTL_geneLevel:GTEx/v8/Kidney_Cortex:GTEx/v8/Liver_eQTLcatalogue/CEDAR_B-cel…
rs72657835	4:77325944:A:G	4	77325944	0.0138	2.97e-24	yes	yes		rs72657835	intronic	NA	11	rs72657835;rs72657837;rs59136511;rs76021460;rs72657893;rs28687959;rs28628748;rs1542096;rs6830162;rs10024789;rs116383392	78	CCDC158	0		RP11-356M17.1_NAAA_SDAD1_FAM47E_G3BP2_ART3_RP11-688H10.1_CCDC158_NUP54_RNU6-1000P_RNU6-145P_AC112249.1_RCHY1_SHROOM3_SNORD50_USO1_SCARB2_SNX5P1_FAM47E-STBD1	ENSG00000240426_ENSG00000138744_ENSG00000198301_ENSG00000189157_ENSG00000138757_ENSG00000156219_ENSG00000249278_ENSG00000163749_ENSG00000138750_ENSG00000212368_ENSG00000207307_ENSG00000221118_ENSG00000163743_ENSG00000138771_ENSG00000199857_ENSG00000138768_ENSG00000138760_ENSG00000249858_ENSG00000118804_ENSG00000272414	NA_eQTLcatalogue/CEDAR_neutrophil_CD15:eQTLcatalogue/Lepik_2017_ge_blood:eQTLGen_cis_eQTLs:GTEx/v8/Whole_Blood_eQTLGen_cis_eQTLs_eQTLcatalogue/BrainSeq_ge_brain:eQTLcatalogue/CEDAR_ileum:eQTLcatalogue/CEDAR_rectum:eQTLcatalogue/CEDAR_transverse_colon:eQTLcatalogue/TwinsUK_ge_fat:eQTLcatalogue/TwinsUK_ge_skin:BIOSQTL/BIOS_eQTL_geneLevel:GTEx/v8/Kidney_Cortex:GTEx/v8/Liver_eQTLcatalogue/CEDAR_B-cel…
rs78444298	1:184672098:A:G	1	184672098	0.0101	2.11e-13	yes	no		rs78444298	exonic	nonsynonymous SNV	1	rs78444298	19	EDEM3	0	yes	EDEM3	ENSG00000116406	eQTLGen_cis_eQTLs
rs78573217	7:151402192:A:C	7	151402192	0.0079	2.07e-08	yes	no		rs78573217	intronic	NA	1	rs78573217	122	PRKAG2	0	yes	PRKAG2_RP11-148K1.12_WDR86	ENSG00000106617_ENSG00000244151_ENSG00000187260	eQTLGen_cis_eQTLs_DICE/T_CD4_memory_TREG
rs72995641	2:103166325:A:G	2	103166325	0.0083	3.45e-09		no		rs72995641	intergenic	NA	1	rs72995641	36	SLC9A2_SLC9A4	69841_15894		AC007278.3_SLC9A4_MIR4772_AC007278.2	ENSG00000234389_ENSG00000180251_ENSG00000264764_ENSG00000236525	eQTLcatalogue/BLUEPRINT_ge_neutrophil:eQTLcatalogue/Lepik_2017_ge_blood:eQTLGen_cis_eQTLs:BIOSQTL/BIOS_eQTL_geneLevel:GTEx/v8/Whole_Blood_NA_eQTLGen_cis_eQTLs:BIOSQTL/BIOS_eQTL_geneLevel_eQTLcatalogue/BLUEPRINT_ge_neutrophil:eQTLGen_cis_eQTLs:BIOSQTL/BIOS_eQTL_geneLevel
rs786911	1:89265248:C:T	1	89265248	0.0079	2.5e-08	yes	no		rs786911	intronic	NA	1	rs786911	11	PKN2	0		RBMXL1_RPL36AP10_GTF2B_TCEB1P19_CCBL2_Y_RNA_PKN2_RNU6-125P_RP11-76N22.2_GBP3_JAK1	ENSG00000213516_ENSG00000237959_ENSG00000137947_ENSG00000241975_ENSG00000137944_ENSG00000202385_ENSG00000065243_ENSG00000207234_ENSG00000237505_ENSG00000117226_ENSG00000162434	eQTLcatalogue/GEUVADIS_ge_LCL:eQTLcatalogue/TwinsUK_ge_LCL:eQTLGen_cis_eQTLs:BIOSQTL/BIOS_eQTL_geneLevel:GTEx/v8/Whole_Blood_NA_eQTLcatalogue/BLUEPRINT_ge_monocyte:eQTLGen_cis_eQTLs_eQTLcatalogue/BLUEPRINT_ge_neutrophil:eQTLcatalogue/BrainSeq_ge_brain:eQTLcatalogue/CEDAR_neutrophil_CD15:eQTLcatalogue/CEDAR_rectum:eQTLcatalogue/CEDAR_transverse_colon:eQTLcatalogue/Fairfax_2014_LPS2:eQTLcatalogue/G…
rs73116829	7:50739738:A:G	7	50739738	0.0099	9.24e-13	yes	yes		rs73116829	intronic	NA	2	rs73116829;rs117364334	114	GRB10	0		FIGNL1_IKZF1	ENSG00000132436_ENSG00000185811	eQTLGen_cis_eQTLs:BIOSQTL/BIOS_eQTL_geneLevel_eQTLGen_cis_eQTLs
rs73167093	22:40893789:C:T	22	40893789	0.0137	6.31e-24		no		rs73167093	intronic	NA	10	rs73167093;rs145344978;rs57774511;rs6001872;rs73165097;rs9611337;rs73167027;rs9607721;rs59098711;rs1807582	252	MKL1	0		RPL7P52_SGSM3_FAM83F_EP300_MCHR1_TNRC6B_COX6B1P3_AL031594.1_RP5-1042K10.10_GRAP2_RP5-1042K10.13_DNAJB7_GAPDHP37_RP5-1042K10.12_TEF_PDGFB_SLC25A17_RP4-591N18.2_ST13_RP3-370M22.8_MKL1_XPNPEP3_ADSL_RPL4P6	ENSG00000228599_ENSG00000100359_ENSG00000133477_ENSG00000100393_ENSG00000128285_ENSG00000100354_ENSG00000172912_ENSG00000252124_ENSG00000229999_ENSG00000100351_ENSG00000272834_ENSG00000172404_ENSG00000231907_ENSG00000227413_ENSG00000167074_ENSG00000100311_ENSG00000100372_ENSG00000232564_ENSG00000100380_ENSG00000225528_ENSG00000196588_ENSG00000196236_ENSG00000239900_ENSG00000230071	NA_eQTLcatalogue/BLUEPRINT_ge_T-cell:eQTLcatalogue/Quach_2016_ge_monocyte_LPS:eQTLcatalogue/Quach_2016_ge_monocyte_naive:eQTLGen_cis_eQTLs:BIOSQTL/BIOS_eQTL_geneLevel_DICE/T_CD4_naive:BIOSQTL/BIOS_eQTL_geneLevel_eQTLGen_cis_eQTLs_eQTLcatalogue/BrainSeq_ge_brain:eQTLcatalogue/GENCORD_ge_T-cell:DICE/T_CD4_naive:DICE/T_CD8_naive:DICE/T_CD4_TFH:DICE/T_CD4_TH17:DICE/T_CD4_TH1_17:DICE/T_CD4_memory_TREG…
rs73264477	7:1324803:G:T	7	1324803	0.008	1.2e-08	yes	yes		rs73264477	intergenic	NA	4	rs73264477;rs73040100;rs13242133;rs10231908	110	NA_AC073094.4	NA_15900		AC091729.9_ZFAND2A_GPR146_COX19_INTS1_AC073094.4_UNCX	ENSG00000229043_ENSG00000178381_ENSG00000164849_ENSG00000240230_ENSG00000164880_ENSG00000233082_ENSG00000164853	eQTLGen_cis_eQTLs:BIOSQTL/BIOS_eQTL_geneLevel_eQTLGen_cis_eQTLs_eQTLcatalogue/BrainSeq_ge_brain:eQTLGen_cis_eQTLs_NA
rs7326821	13:96068204:A:G	13	96068204	0.008	1.26e-08	yes	yes		rs7326821	intergenic	NA	1	rs7326821	183	CLDN10_MEMO1P5	17654_21496		CLDN10_MEMO1P5	ENSG00000134873_ENSG00000271492	NA
rs737092	20:55990405:C:T	20	55990405	0.0082	4.42e-09	yes	yes		rs737092	intergenic	NA	1	rs737092	242	HMGB1P1_RBM38	73043_6016		PCK1_BCL2L1_CTCFL	ENSG00000124253_ENSG00000171552_ENSG00000124092	NA_eQTLGen_trans_eQTLs_eQTLcatalogue/HipSci_ge_iPSC
rs74383932	2:211608006:C:G	2	211608006	0.0086	8.19e-10		no		rs74383932	intergenic	NA	2	rs74383932;rs7424145	50	RP11-212J19.1_CPS1	361652_64175		AC006994.2_AC007970.1_CPS1_LANCL1	ENSG00000231294_ENSG00000234281_ENSG00000021826_ENSG00000115365	DICE/NK_eQTLcatalogue/BrainSeq_ge_brain:eQTLGen_cis_eQTLs:BIOSQTL/BIOS_eQTL_geneLevel_eQTLcatalogue/Alasoo_2018_ge_macrophage_IFNg:eQTLcatalogue/Alasoo_2018_ge_macrophage_naive:eQTLcatalogue/HipSci_ge_iPSC:eQTLcatalogue/TwinsUK_ge_fat:eQTLcatalogue/TwinsUK_ge_skin:BIOSQTL/BIOS_eQTL_geneLevel_eQTLcatalogue/Alasoo_2018_ge_macrophage_IFNg:eQTLcatalogue/BLUEPRINT_ge_monocyte:eQTLcatalogue/BrainSeq_ge…
rs74406712	19:33214073:A:G	19	33214073	0.009	1.19e-10	yes	yes		rs74406712	intronic	NA	6	rs74406712;rs1968383;rs111590167;rs1990986;rs4805828;rs35709439	233	TDRD12	0		RGS9BP_CTD-2538C1.2_LRP3_RPS12P31_C19orf40_SNORA68_RPL31P60_RHPN2_SLC7A10_CTD-2085J24.3_CTD-2085J24.4_NUDT19_PDCD5_CTC-379B2.4_SLC7A9_ANKRD27_RN7SKP22_WDR88_CTD-2085J24.5_CTD-2538C1.3_GPATCH1_CEP89_CEBPA_TDRD12	ENSG00000186326_ENSG00000267475_ENSG00000130881_ENSG00000242325_ENSG00000131944_ENSG00000201388_ENSG00000239988_ENSG00000131941_ENSG00000130876_ENSG00000267555_ENSG00000266930_ENSG00000213965_ENSG00000105185_ENSG00000267557_ENSG00000021488_ENSG00000105186_ENSG00000201967_ENSG00000166359_ENSG00000267245_ENSG00000267567_ENSG00000076650_ENSG00000121289_ENSG00000245848_ENSG00000173809	NA_eQTLcatalogue/BLUEPRINT_ge_monocyte:eQTLcatalogue/Lepik_2017_ge_blood:eQTLcatalogue/Nedelec_2016_ge_macrophage_Listeria:eQTLGen_cis_eQTLs:BIOSQTL/BIOS_eQTL_geneLevel:GTEx/v8/Whole_Blood_eQTLGen_cis_eQTLs:BIOSQTL/BIOS_eQTL_geneLevel_DICE/B_cell_naive_eQTLcatalogue/BLUEPRINT_ge_monocyte:eQTLcatalogue/BLUEPRINT_ge_neutrophil:eQTLcatalogue/BLUEPRINT_ge_T-cell:eQTLcatalogue/BrainSeq_ge_brain:eQTLca…
rs7458839	7:127495797:C:T	7	127495797	0.0091	5.29e-11		yes		rs7458839	intronic	NA	2	rs7458839;rs325442	119	SND1	0		GCC1_LRRC4_FSCN3_ARF5_SND1_PAX4_RP11-20L24.1_MIR593_AC073934.6	ENSG00000179562_ENSG00000128594_ENSG00000106328_ENSG00000004059_ENSG00000197157_ENSG00000106331_ENSG00000240579_ENSG00000207588_ENSG00000240790	eQTLGen_cis_eQTLs:BIOSQTL/BIOS_eQTL_geneLevel_DICE/T_CD4_naive:DICE/T_CD8_naive_NA_GTEx/v8/Liver_eQTLcatalogue/BLUEPRINT_ge_monocyte:eQTLcatalogue/Fairfax_2014_naive:eQTLcatalogue/TwinsUK_ge_fat:eQTLcatalogue/TwinsUK_ge_skin:eQTLGen_cis_eQTLs:BIOSQTL/BIOS_eQTL_geneLevel_DICE/Monocyte_classical
rs7481614	11:438662:A:G	11	438662	0.0079	1.87e-08		no		rs7481614	intronic	NA	1	rs7481614	151	ANO9	0		C11orf35_IRF7_DEAF1_RP11-496I9.1_HRAS_RASSF7_TMEM80_DRD4_PHRF1_LRRC56_SIGIRR_RN7SL838P_IFITM3_B4GALNT4_ANO9_POLR2L_RP13-46H24.1_AP006621.5_AP006621.6_RNH1_ATHL1_PTDSS2_AP006621.1	ENSG00000185522_ENSG00000185507_ENSG00000177030_ENSG00000254815_ENSG00000174775_ENSG00000099849_ENSG00000177042_ENSG00000069696_ENSG00000070047_ENSG00000161328_ENSG00000185187_ENSG00000243562_ENSG00000142089_ENSG00000182272_ENSG00000185101_ENSG00000177700_ENSG00000254739_ENSG00000255284_ENSG00000255142_ENSG00000023191_ENSG00000142102_ENSG00000174915_ENSG00000177236	eQTLcatalogue/BLUEPRINT_ge_monocyte:eQTLGen_cis_eQTLs:BIOSQTL/BIOS_eQTL_geneLevel_eQTLcatalogue/Fairfax_2012_B-cell_CD19:eQTLGen_cis_eQTLs_eQTLGen_cis_eQTLs_eQTLGen_cis_eQTLs:BIOSQTL/BIOS_eQTL_geneLevel_eQTLcatalogue/Fairfax_2012_B-cell_CD19:eQTLcatalogue/Fairfax_2014_naive:eQTLcatalogue/Kasela_2017_T-cell_CD8:eQTLcatalogue/TwinsUK_ge_LCL:eQTLGen_cis_eQTLs:BIOSQTL/BIOS_eQTL_geneLevel_eQTLcatalogu…
rs74988688	2:73372085:C:T	2	73372085	0.008	1.28e-08	yes	yes		rs74988688	intergenic	NA	4	rs74988688;rs72841902;rs17349818;rs76197226	35				SFXN5_ALMS1P_SMYD5_EXOC6B_CYP26B1_MTHFD2_TET3_AC092653.5_AC096546.1_ALMS1_WDR54_DUSP11_NAT8_RNU2-39P_ACTG2_STAMBP_NOTO_RNU6-111P_AC074008.1_RP11-434P11.2_CCDC142_ALMS1-IT1_TPRKB_DGUOK_FBXO41_PRADC1_RP11-51I5.1_CCT7_C2orf78_EGR4	ENSG00000144040_ENSG00000163016_ENSG00000135632_ENSG00000144036_ENSG00000003137_ENSG00000065911_ENSG00000187605_ENSG00000204872_ENSG00000221087_ENSG00000116127_ENSG00000005448_ENSG00000144048_ENSG00000144035_ENSG00000222536_ENSG00000163017_ENSG00000124356_ENSG00000214513_ENSG00000252988_ENSG00000214484_ENSG00000273245_ENSG00000135637_ENSG00000230002_ENSG00000144034_ENSG00000114956_ENSG00000163013…	eQTLcatalogue/Fairfax_2014_LPS2:eQTLGen_cis_eQTLs:BIOSQTL/BIOS_eQTL_geneLevel_DICE/B_cell_naive:DICE/T_CD4_naive:DICE/T_CD8_naive:DICE/T_CD8_naive_activated:DICE/NK:DICE/T_CD4_TFH:DICE/T_CD4_TH1:DICE/T_CD4_TH17:DICE/T_CD4_TH1_17:DICE/T_CD4_TH2:DICE/T_CD4_memory_TREG:DICE/T_CD4_naive_TREG:eQTLGen_cis_eQTLs:BIOSQTL/BIOS_eQTL_geneLevel:GTEx/v8/Liver_eQTLcatalogue/BLUEPRINT_ge_T-cell:DICE/T_CD8_naive…
rs75041355	20:52737762:A:G	20	52737762	0.0103	9.55e-14	yes	yes		rs75041355	intergenic	NA	4	rs75041355;rs2762921;rs2870308;rs17216707	241	BCAS1_CYP24A1	50458_32226		CYP24A1_MIR4756_BCAS1	ENSG00000019186_ENSG00000265595_ENSG00000064787	DICE/T_CD4_TFH:DICE/T_CD4_TH17:DICE/T_CD4_TH2:DICE/T_CD4_memory_TREG:eQTLGen_cis_eQTLs:BIOSQTL/BIOS_eQTL_geneLevel_NA_eQTLcatalogue/Kasela_2017_T-cell_CD4:DICE/B_cell_naive:eQTLGen_cis_eQTLs
rs75209496	11:69247357:A:G	11	69247357	0.008	1.45e-08		no		rs75209496	intergenic	NA	1	rs75209496	160	AP000439.1_AP000439.2	2968_5776		MIR3164_IFITM9P_RP11-554A11.7_RP11-554A11.9_RP11-626H12.2_AP000439.1_AP000439.2_MRGPRF_IGHMBP2_MRPL21_GAL_RP11-211G23.2_TPCN2_RP11-211G23.1_RP11-554A11.8_AP003096.1	ENSG00000265539_ENSG00000213275_ENSG00000260895_ENSG00000259799_ENSG00000254605_ENSG00000255980_ENSG00000255606_ENSG00000172935_ENSG00000132740_ENSG00000197345_ENSG00000069482_ENSG00000260877_ENSG00000162341_ENSG00000259854_ENSG00000261070_ENSG00000266854	BIOSQTL/BIOS_eQTL_geneLevel_NA_eQTLcatalogue/BLUEPRINT_ge_monocyte:eQTLcatalogue/BLUEPRINT_ge_neutrophil:eQTLcatalogue/GENCORD_ge_T-cell:eQTLcatalogue/Nedelec_2016_ge_macrophage_naive:eQTLcatalogue/Quach_2016_ge_monocyte_naive:eQTLcatalogue/TwinsUK_ge_fat:eQTLcatalogue/TwinsUK_ge_LCL:eQTLcatalogue/TwinsUK_ge_skin:BIOSQTL/BIOS_eQTL_geneLevel_eQTLGen_cis_eQTLs:BIOSQTL/BIOS_eQTL_geneLevel_DICE/T_CD8…
rs7543734	1:94050911:C:G	1	94050911	0.0095	9.72e-12	yes	yes (lead)		rs7543734	intronic	NA	1	rs7543734	12	BCAR3	0		TMED5_RP5-1033H22.2_DR1_BCAR3_FNBP1L_RP4-713B5.2_RP4-717I23.3	ENSG00000117500_ENSG00000224093_ENSG00000117505_ENSG00000137936_ENSG00000137942_ENSG00000229635_ENSG00000223745	eQTLcatalogue/Fairfax_2012_B-cell_CD19:eQTLcatalogue/TwinsUK_ge_fat:eQTLGen_cis_eQTLs_NA_eQTLGen_cis_eQTLs_eQTLcatalogue/TwinsUK_ge_fat:eQTLGen_cis_eQTLs_eQTLGen_cis_eQTLs:BIOSQTL/BIOS_eQTL_geneLevel_eQTLcatalogue/Lepik_2017_ge_blood:eQTLcatalogue/TwinsUK_ge_fat:eQTLcatalogue/TwinsUK_ge_LCL:eQTLcatalogue/TwinsUK_ge_skin:eQTLGen_cis_eQTLs:GTEx/v8/Whole_Blood
rs7565830	2:159810691:A:G	2	159810691	0.0078	3.46e-08	yes	yes (lead)		rs7565830	intergenic	NA	1	rs7565830	44	TANC1_RNU2-21P	14455_18194		BAZ2B_BTF3L4P2_TANC1_RNU6-580P_GSTM3P2_AC009506.1	ENSG00000123636_ENSG00000213189_ENSG00000115183_ENSG00000202029_ENSG00000226878_ENSG00000224152	eQTLGen_cis_eQTLs_NA
rs75835529	12:422780:A:G	12	422780	0.0086	8.04e-10	yes	yes		rs75835529	intronic	NA	4	rs75835529;rs145879352;rs3782867;rs11062344	167	KDM5A	0		IQSEC3_RP11-283I3.2_RP11-283I3.1_RP11-283I3.6_KDM5A_RP11-283I3.4_RNU4ATAC16P_SLC6A13_SLC6A12_CCDC77_RP11-598F7.3_RP11-598F7.4_B4GALNT3_RP11-218M22.1	ENSG00000120645_ENSG00000256577_ENSG00000255671_ENSG00000261799_ENSG00000073614_ENSG00000255746_ENSG00000221439_ENSG00000010379_ENSG00000111181_ENSG00000120647_ENSG00000256948_ENSG00000249695_ENSG00000139044_ENSG00000177406	DICE/T_CD4_naive_TREG:eQTLGen_cis_eQTLs:BIOSQTL/BIOS_eQTL_geneLevel_eQTLcatalogue/TwinsUK_ge_skin:BIOSQTL/BIOS_eQTL_geneLevel_NA_eQTLcatalogue/BLUEPRINT_ge_monocyte:eQTLcatalogue/BLUEPRINT_ge_neutrophil:eQTLcatalogue/BLUEPRINT_ge_T-cell:eQTLcatalogue/Lepik_2017_ge_blood:eQTLcatalogue/TwinsUK_ge_LCL:eQTLGen_cis_eQTLs:BIOSQTL/BIOS_eQTL_geneLevel:GTEx/v8/Whole_Blood_eQTLcatalogue/BLUEPRINT_ge_monocy…
rs7586705	2:211657675:C:T	2	211657675	0.0086	8.13e-10		no		rs7586705	intergenic	NA	6	rs7586705;rs11680187;rs10164524;rs4673545;rs78897313;rs10490327	50	CPS1_RP11-212J19.1	113844_311983		CPS1_AC006994.2_AC007970.1_LANCL1	ENSG00000021826_ENSG00000231294_ENSG00000234281_ENSG00000115365	eQTLcatalogue/Alasoo_2018_ge_macrophage_IFNg:eQTLcatalogue/Alasoo_2018_ge_macrophage_naive:eQTLcatalogue/HipSci_ge_iPSC:eQTLcatalogue/TwinsUK_ge_fat:eQTLcatalogue/TwinsUK_ge_skin:BIOSQTL/BIOS_eQTL_geneLevel_DICE/NK_eQTLcatalogue/BrainSeq_ge_brain:eQTLGen_cis_eQTLs:BIOSQTL/BIOS_eQTL_geneLevel_eQTLcatalogue/Alasoo_2018_ge_macrophage_IFNg:eQTLcatalogue/BLUEPRINT_ge_monocyte:eQTLcatalogue/BrainSeq_ge…
rs75942789	11:30749646:A:G	11	30749646	0.0086	6.49e-10	yes	yes		rs75942789	intergenic	NA	1	rs75942789	156	DCDC1_RP5-1024C24.1	102270_97591		IMMP1L_AL162614.1_PAX6_MPPED2_ELP4_RP5-1024C24.1_Z83001.1_CYCSP25_DCDC1_ARL14EP_RP1-296L11.1_DNAJC24_AL133376.1	ENSG00000148950_ENSG00000221629_ENSG00000007372_ENSG00000066382_ENSG00000109911_ENSG00000254489_ENSG00000228061_ENSG00000255370_ENSG00000170959_ENSG00000152219_ENSG00000255525_ENSG00000170946_ENSG00000251968	NA_BIOSQTL/BIOS_eQTL_geneLevel_eQTLGen_cis_eQTLs:BIOSQTL/BIOS_eQTL_geneLevel_DICE/T_CD4_TH1_17:BIOSQTL/BIOS_eQTL_geneLevel_eQTLGen_cis_eQTLs_eQTLcatalogue/GEUVADIS_ge_LCL:eQTLcatalogue/Nedelec_2016_ge_macrophage_Salmonella:eQTLcatalogue/Quach_2016_ge_monocyte_R848
rs7596471	2:27386726:A:C	2	27386726	0.0079	2.11e-08		no		rs7596471	intergenic	NA	4	rs7596471;rs2580754;rs60631624;rs34730887	31	SLC5A6_AC013403.13	35729_4629		IFT172_RP11-674I16.2_RP11-195B17.1_SLC30A3_KHK_PPM1G_KRTCAP3_FTH1P3_NRBP1_CCDC121_SUPT7L_SLC4A1AP_SLC5A6_ZNF512_AC074117.13_GPN1_AC110084.1_SNORA36_CAD_MIR4263_RNU6-986P_TRIM54_FNDC4_TCF23_AC093690.1_ABHD1_DNAJC5G_ATRAID_AC109829.1_AC074091.1_ZNF513_PREB_AC074091.13_TMEM214_SNORD53_SNORD92_C2orf16_RP11-158I13.2_RP11-674I16.1_RBKS_AC109828.1_MRPL33_AC074117.10_EMILIN1_SNX17_GTF3C2_AC013403.13_GCKR…	ENSG00000138002_ENSG00000270528_ENSG00000272148_ENSG00000115194_ENSG00000138030_ENSG00000115241_ENSG00000157992_ENSG00000213453_ENSG00000115216_ENSG00000176714_ENSG00000119760_ENSG00000163798_ENSG00000138074_ENSG00000243943_ENSG00000235267_ENSG00000198522_ENSG00000268656_ENSG00000206731_ENSG00000084774_ENSG00000265321_ENSG00000200003_ENSG00000138100_ENSG00000115226_ENSG00000163792_ENSG00000223522…	eQTLcatalogue/BrainSeq_ge_brain:eQTLcatalogue/GEUVADIS_ge_LCL:eQTLcatalogue/HipSci_ge_iPSC:eQTLcatalogue/Quach_2016_ge_monocyte_IAV:eQTLGen_cis_eQTLs:BIOSQTL/BIOS_eQTL_geneLevel_NA_DICE/T_CD4_naive_TREG_eQTLcatalogue/BLUEPRINT_ge_monocyte:eQTLcatalogue/BLUEPRINT_ge_T-cell:eQTLcatalogue/Lepik_2017_ge_blood:eQTLcatalogue/TwinsUK_ge_fat:eQTLcatalogue/TwinsUK_ge_skin:DICE/Monocyte_classical:DICE/Mono…
rs79458803	15:45620147:A:T	15	45620147	0.0172	5.47e-37	yes	no		rs79458803	intergenic	NA	14	rs79458803;rs68087211;rs1145085;rs79484914;rs189063731;rs146658539;rs12439639;rs12440560;rs117618181;rs34378704;rs141856935;rs140551095;rs11070443;rs147760048	189	CTD-2651B20.5_CTD-2651B20.4	6257_2260		MIR147B_RNU7-5P_C15orf48_SLC30A4_DUOXA2_CTD-2651B20.5_BLOC1S6_RNU6-953P_CTD-2651B20.2_SPATA5L1_EIF3J-AS1_Y_RNA_SNORA41_DUOXA1_RP11-519G16.3_SNORA11_DUOX1_snoU13_RP11-96O20.2_DPPA5P2_RP11-616K22.2_RP11-519G16.2_SORD_SLC28A2_CTD-2651B20.3_GATM_RP11-109D20.2_CTD-2651B20.4_SPG11_CTD-2651B20.6_CTD-2651B20.7_CTD-2008A1.1_SHF_TRIM69_HMGN2P46_DUOX2_CTD-2008A1.2_RP11-718O11.1_CTD-2651B20.1_RP11-519G16.5_R…	ENSG00000211519_ENSG00000252285_ENSG00000166920_ENSG00000104154_ENSG00000140274_ENSG00000235390_ENSG00000104164_ENSG00000238941_ENSG00000259338_ENSG00000171763_ENSG00000179523_ENSG00000200419_ENSG00000207516_ENSG00000140254_ENSG00000259354_ENSG00000261709_ENSG00000137857_ENSG00000238583_ENSG00000259681_ENSG00000259427_ENSG00000259499_ENSG00000259519_ENSG00000140263_ENSG00000137860_ENSG00000259520…	BIOSQTL/BIOS_eQTL_geneLevel_NA_eQTLcatalogue/BLUEPRINT_ge_neutrophil:eQTLcatalogue/Fairfax_2014_LPS24:eQTLcatalogue/GENCORD_ge_fibroblast:eQTLcatalogue/Naranbhai_2015_neutrophil_CD16:eQTLcatalogue/Nedelec_2016_ge_macrophage_Salmonella:eQTLcatalogue/Quach_2016_ge_monocyte_IAV:eQTLcatalogue/Quach_2016_ge_monocyte_naive:eQTLcatalogue/Quach_2016_ge_monocyte_Pam3CSK4:eQTLcatalogue/Quach_2016_ge_monocy…
rs7630385	3:64797234:C:G	3	64797234	0.0158	1.57e-31		no		rs7630385	ncRNA_intronic	NA	7	rs7630385;rs9311916;rs10866070;rs191169;rs2194091;rs318751;rs318762	62	ADAMTS9-AS2	0		ADAMTS9_ADAMTS9-AS2	ENSG00000163638_ENSG00000241684	eQTLcatalogue/TwinsUK_ge_fat_NA
rs80292783	3:169097333:A:C	3	169097333	0.0097	2.65e-12	yes	no		rs80292783	intronic	NA	2	rs80292783;rs6444849	69	MECOM	0		RNU6-315P_MECOM_RP11-641D5.2	ENSG00000199536_ENSG00000085276_ENSG00000241479	DICE/T_CD4_naive_NA
rs7719960	5:52809118:A:G	5	52809118	0.0085	1.27e-09		no		rs7719960	intergenic	NA	4	rs7719960;rs55859764;rs12520984;rs7736891	86	FST_NDUFS4	26154_47345		ITGA2_AC024569.1_FST_NDUFS4_ARL15_MIR4459_RN7SL801P	ENSG00000164171_ENSG00000238508_ENSG00000134363_ENSG00000164258_ENSG00000185305_ENSG00000265421_ENSG00000241230	eQTLcatalogue/Quach_2016_ge_monocyte_IAV:eQTLGen_cis_eQTLs_NA_eQTLcatalogue/Alasoo_2018_ge_macrophage_IFNg:eQTLcatalogue/Fairfax_2014_IFN24:eQTLGen_cis_eQTLs_eQTLcatalogue/CEDAR_T-cell_CD8:eQTLcatalogue/CEDAR_transverse_colon:eQTLcatalogue/Fairfax_2012_B-cell_CD19:eQTLcatalogue/Fairfax_2014_IFN24:eQTLcatalogue/Fairfax_2014_LPS24:eQTLcatalogue/Fairfax_2014_naive:eQTLGen_cis_eQTLs:BIOSQTL/BIOS_eQTL…
rs8030746	15:57766915:A:C	15	57766915	0.0079	2.2e-08	yes	no		rs8030746	intronic	NA	1	rs8030746	191	CGNL1	0	yes	CGNL1_POLR2M_CTD-2515H24.3_MYZAP_GCOM1	ENSG00000128849_ENSG00000255529_ENSG00000261489_ENSG00000263155_ENSG00000137878	NA_BIOSQTL/BIOS_eQTL_geneLevel
rs7752448	6:28301099:A:G	6	28301099	0.0082	6.38e-09		no		rs7752448			4	rs7752448;rs9393925;rs35984974;rs6905391	95	ZSCAN31	0		HIST1H4J_HMGN4_ABT1_HLA-DQB1_MICA_HIST1H2AM_LINC01149_HIST1H2BO_XXbac-BPG16N22.5_HIST1H4K_HLA-DQA1_RNF5_VN1R14P_HCP5_HLA-DRB1_PSMB9_HIST1H4PS1_HLA-DRB6_HIST1H2AJ_RP11-457M11.2_DAXX_HIST1H2BM_BTN2A3P_HIST1H2AL_USP8P1_XXbac-BPG181B23.6_HIST1H4L_ZNF204P_NFKBIL1_HIST1H1A_HIST1H3A_HLA-DQB1-AS1_HIST1H4B_RPLP2P1_XXbac-BPG299F13.15_HIST1H2AK_HLA-C_HIST1H2BPS2_HIST1H1B_U91328.19_U91328.22_HIST1H1PS2_HIST1…	ENSG00000197238_ENSG00000182952_ENSG00000146109_ENSG00000179344_ENSG00000204520_ENSG00000233224_ENSG00000230174_ENSG00000196331_ENSG00000256851_ENSG00000197914_ENSG00000196735_ENSG00000204308_ENSG00000218346_ENSG00000206337_ENSG00000196126_ENSG00000240065_ENSG00000217862_ENSG00000229391_ENSG00000182611_ENSG00000233631_ENSG00000204209_ENSG00000196374_ENSG00000124549_ENSG00000198374_ENSG00000214892…	BIOSQTL/BIOS_eQTL_geneLevel_eQTLGen_cis_eQTLs:BIOSQTL/BIOS_eQTL_geneLevel:GTEx/v8/Whole_Blood_eQTLcatalogue/Fairfax_2014_IFN24:eQTLcatalogue/Fairfax_2014_LPS24:eQTLGen_cis_eQTLs:BIOSQTL/BIOS_eQTL_geneLevel:GTEx/v8/Whole_Blood_eQTLcatalogue/Alasoo_2018_ge_macrophage_naive:eQTLcatalogue/BLUEPRINT_ge_monocyte:eQTLcatalogue/BrainSeq_ge_brain:eQTLcatalogue/Fairfax_2012_B-cell_CD19:eQTLcatalogue/Fairfa…
rs77630789	4:77243257:C:T	4	77243257	0.0084	2.18e-09	yes	yes		rs77630789	intronic	NA	1	rs77630789	78	CCDC158	0		RP11-356M17.1_NAAA_SDAD1_FAM47E_G3BP2_ART3_RP11-688H10.1_CCDC158_NUP54_RNU6-1000P_RNU6-145P_AC112249.1_RCHY1_SHROOM3_SNORD50_USO1_SCARB2_SNX5P1_FAM47E-STBD1	ENSG00000240426_ENSG00000138744_ENSG00000198301_ENSG00000189157_ENSG00000138757_ENSG00000156219_ENSG00000249278_ENSG00000163749_ENSG00000138750_ENSG00000212368_ENSG00000207307_ENSG00000221118_ENSG00000163743_ENSG00000138771_ENSG00000199857_ENSG00000138768_ENSG00000138760_ENSG00000249858_ENSG00000118804_ENSG00000272414	NA_eQTLcatalogue/CEDAR_neutrophil_CD15:eQTLcatalogue/Lepik_2017_ge_blood:eQTLGen_cis_eQTLs:GTEx/v8/Whole_Blood_eQTLGen_cis_eQTLs_eQTLcatalogue/BrainSeq_ge_brain:eQTLcatalogue/CEDAR_ileum:eQTLcatalogue/CEDAR_rectum:eQTLcatalogue/CEDAR_transverse_colon:eQTLcatalogue/TwinsUK_ge_fat:eQTLcatalogue/TwinsUK_ge_skin:BIOSQTL/BIOS_eQTL_geneLevel:GTEx/v8/Kidney_Cortex:GTEx/v8/Liver_eQTLcatalogue/CEDAR_B-cel…
rs7763558	6:43349215:A:G	6	43349215	0.0099	9.48e-13	yes	yes		rs7763558	intergenic	NA	5	rs7763558;rs1214756;rs2794264;rs1674870;rs1744645	98	ZNF318_ABCC10	11999_45889		SRF_RP3-337H4.10_RNU6-1113P_YIPF3_ZNF318_MAD2L1BP_POLR1C_GNMT_LRRC73_PTK7_SCARNA15_POLH_RP3-337H4.6_VEGFA_RP11-213N20.1_GTPBP2_NFKBIE_PEX6_RPS2P28_RP1-261G23.4_TJAP1_MRPL2_PPP2R5D_RPL7L1_GLTSCR1L_SLC22A7_RP1-261G23.5_CNPY3_ABCC10_RP11-480N24.3_RP5-1120P11.1_TMEM63B_RP11-480N24.4_DLK2_TTBK1_CRIP3_RP11-344J7.2_RP3-337H4.8	ENSG00000112658_ENSG00000271970_ENSG00000207076_ENSG00000137207_ENSG00000171467_ENSG00000124688_ENSG00000171453_ENSG00000124713_ENSG00000204052_ENSG00000112655_ENSG00000252218_ENSG00000170734_ENSG00000219470_ENSG00000112715_ENSG00000226558_ENSG00000172432_ENSG00000146232_ENSG00000124587_ENSG00000179157_ENSG00000218107_ENSG00000137221_ENSG00000112651_ENSG00000112640_ENSG00000146223_ENSG00000112624…	eQTLGen_cis_eQTLs_NA_eQTLGen_cis_eQTLs:BIOSQTL/BIOS_eQTL_geneLevel_eQTLcatalogue/BLUEPRINT_ge_monocyte:eQTLcatalogue/BLUEPRINT_ge_neutrophil:eQTLcatalogue/Lepik_2017_ge_blood:eQTLcatalogue/Quach_2016_ge_monocyte_IAV:eQTLcatalogue/Quach_2016_ge_monocyte_LPS:eQTLcatalogue/Quach_2016_ge_monocyte_naive:eQTLcatalogue/Quach_2016_ge_monocyte_Pam3CSK4:eQTLcatalogue/Quach_2016_ge_monocyte_R848:DICE/Monocy…
rs77924615	16:20392332:A:G	16	20392332	0.0291	3.13e-105	yes	yes (lead)	yes	rs77924615	intronic	NA	12	rs77924615;rs11864909;rs11643772;rs12446492;rs7185389;rs11649245;rs12920537;rs9923532;rs7203451;rs28544423;rs75044573;rs76621572	200	PDILT	0		ACSM5_PDILT_GP2_CTA-363E6.2_THUMPD1_RP11-429K17.1_ACSM3_ACSM2A_UMOD	ENSG00000183549_ENSG00000169340_ENSG00000169347_ENSG00000259925_ENSG00000066654_ENSG00000263237_ENSG00000005187_ENSG00000183747_ENSG00000169344	NA_DICE/NK_DICE/Monocyte_classical_eQTLGen_cis_eQTLs
rs780094	2:27741237:C:T	2	27741237	0.0207	2e-53		yes		rs780094	intronic	NA	13	rs780094;rs10208529;rs1317580;rs13030345;rs7349418;rs4666051;rs2580754;rs60631624;rs11693959;rs1083864;rs1728918;rs67086575;rs3817588	31	GCKR	0		RP11-731I19.1_CGREF1_UCN_AC074117.10_EMILIN1_SNX17_GTF3C2_AC013403.13_GCKR_MPV17_EIF2B4_C2orf16_RP11-158I13.2_RP11-674I16.1_RBKS_AC109828.1_MRPL33_IFT172_RP11-674I16.2_RP11-195B17.1_SLC30A3_KHK_PPM1G_KRTCAP3_FTH1P3_NRBP1_CCDC121_SUPT7L_SLC4A1AP_SLC5A6_ZNF512_AC074117.13_GPN1_AC110084.1_SNORA36_CAD_MIR4263_RNU6-986P_TRIM54_FNDC4_TCF23_AC093690.1_ABHD1_DNAJC5G_ATRAID_AC109829.1_AC074091.1_ZNF513_PR…	ENSG00000225991_ENSG00000138028_ENSG00000163794_ENSG00000234072_ENSG00000138080_ENSG00000115234_ENSG00000115207_ENSG00000236099_ENSG00000084734_ENSG00000115204_ENSG00000115211_ENSG00000221843_ENSG00000259080_ENSG00000270846_ENSG00000171174_ENSG00000234945_ENSG00000243147_ENSG00000138002_ENSG00000270528_ENSG00000272148_ENSG00000115194_ENSG00000138030_ENSG00000115241_ENSG00000157992_ENSG00000213453…	BIOSQTL/BIOS_eQTL_geneLevel_eQTLcatalogue/HipSci_ge_iPSC:eQTLcatalogue/TwinsUK_ge_LCL:DICE/T_CD8_naive_activated:DICE/T_CD4_TH17:BIOSQTL/BIOS_eQTL_geneLevel_eQTLGen_cis_eQTLs_eQTLcatalogue/Alasoo_2018_ge_macrophage_Salmonella:eQTLcatalogue/BLUEPRINT_ge_monocyte:eQTLcatalogue/BLUEPRINT_ge_T-cell:eQTLcatalogue/GENCORD_ge_fibroblast:eQTLcatalogue/GEUVADIS_ge_LCL:eQTLcatalogue/Schwartzentruber_2018_g…
rs78590292	2:27674125:C:T	2	27674125	0.0084	1.97e-09		no		rs78590292	intronic	NA	4	rs78590292;rs67086575;rs10208529;rs1728918	31	IFT172	0		KRTCAP3_FTH1P3_NRBP1_CCDC121_AC074117.13_GPN1_AC110084.1_SNORA36_CAD_MIR4263_RNU6-986P_TRIM54_FNDC4_SUPT7L_SLC4A1AP_SLC5A6_ZNF512_IFT172_RP11-674I16.2_RP11-195B17.1_SLC30A3_KHK_PPM1G_GCKR_MPV17_EIF2B4_UCN_RP11-731I19.1_CGREF1_ABHD1_DNAJC5G_ATRAID_AC109829.1_AC074091.1_ZNF513_PREB_AC074091.13_TMEM214_SNORD53_SNORD92_C2orf16_TCF23_AC093690.1_RBKS_AC109828.1_MRPL33_AC074117.10_EMILIN1_SNX17_GTF3C2_A…	ENSG00000157992_ENSG00000213453_ENSG00000115216_ENSG00000176714_ENSG00000235267_ENSG00000198522_ENSG00000268656_ENSG00000206731_ENSG00000084774_ENSG00000265321_ENSG00000200003_ENSG00000138100_ENSG00000115226_ENSG00000119760_ENSG00000163798_ENSG00000138074_ENSG00000243943_ENSG00000138002_ENSG00000270528_ENSG00000272148_ENSG00000115194_ENSG00000138030_ENSG00000115241_ENSG00000084734_ENSG00000115204…	eQTLcatalogue/BLUEPRINT_ge_T-cell:eQTLcatalogue/Lepik_2017_ge_blood:DICE/T_CD4_naive:DICE/T_CD4_naive_activated:DICE/T_CD8_naive:DICE/T_CD8_naive_activated:DICE/T_CD4_TH17:DICE/T_CD4_TH1_17:eQTLGen_cis_eQTLs:BIOSQTL/BIOS_eQTL_geneLevel:GTEx/v8/Whole_Blood_DICE/T_CD8_naive_eQTLcatalogue/Alasoo_2018_ge_macrophage_IFNg_Salmonella:eQTLcatalogue/Alasoo_2018_ge_macrophage_IFNg:eQTLcatalogue/BLUEPRINT_g…
rs78660602	5:68043894:A:G	5	68043894	0.0133	1.21e-22		no		rs78660602	intergenic	NA	7	rs78660602;rs6889846;rs76342998;rs13167858;rs13167864;rs76215063;rs6898903	87	CTC-537E7.2_CTC-340D7.1	214537_84518		SERF1B_VWA8P1_RN7SL103P_CENPH_MRPS36_CCDC125_CTC-537E7.2_CTC-537E7.3_CDK7_OCLN_CTC-340D7.1_7SK_EEF1B2P2_SNORA50_CTC-537E7.1_RP11-1319K7.1_RP11-141O11.1_RN7SL476P_GUSBP3_CCNB1_snoU13_RP11-974F13.5_GTF2H2C_RP11-848G14.2_U8_RP11-1113N2.4_CTC-498J12.3_TAF9_SMN2_MARVELD2_CFL1P5_RAD17_CHCHD2P2_GTF2H2B	ENSG00000205572_ENSG00000250289_ENSG00000265968_ENSG00000153044_ENSG00000134056_ENSG00000183323_ENSG00000248359_ENSG00000248884_ENSG00000134058_ENSG00000197822_ENSG00000249335_ENSG00000249352_ENSG00000213864_ENSG00000220986_ENSG00000249588_ENSG00000179978_ENSG00000250066_ENSG00000263737_ENSG00000253203_ENSG00000134057_ENSG00000238334_ENSG00000248769_ENSG00000183474_ENSG00000248477_ENSG00000212249…	eQTLGen_cis_eQTLs_NA_eQTLcatalogue/BrainSeq_ge_brain:eQTLcatalogue/TwinsUK_ge_fat:eQTLcatalogue/TwinsUK_ge_LCL:eQTLcatalogue/TwinsUK_ge_skin:eQTLGen_cis_eQTLs:BIOSQTL/BIOS_eQTL_geneLevel_eQTLcatalogue/GENCORD_ge_LCL:eQTLcatalogue/GEUVADIS_ge_LCL:eQTLcatalogue/TwinsUK_ge_LCL:GTEx/v8/Cells_EBV-transformed_lymphocytes_eQTLcatalogue/BLUEPRINT_ge_monocyte:eQTLcatalogue/BLUEPRINT_ge_neutrophil:eQTLcata…
rs8038015	15:99263274:C:T	15	99263274	0.0102	1.32e-13	yes	no		rs8038015	intronic	NA	4	rs8038015;rs41350349;rs12904731;rs12439557	197	IGF1R	0		MIR4714	ENSG00000264480	NA
rs78754198	18:42344729:A:G	18	42344729	0.008	1.4e-08		no		rs78754198	intronic	NA	1	rs78754198	224	SETBP1	0				NA
rs79132719	5:40668525:C:T	5	40668525	0.027	2.38e-90		no		rs79132719	intergenic	NA	17	rs79132719;rs4432939;rs144112659;rs78733746;rs1122655;rs173969;rs1808408;rs137976175;rs924981;rs148291653;rs75923078;rs140282204;rs138851599;rs112856973;rs1995601;rs78211398;rs75886684	85	PTGER4_SNORA63	11075_13329		PTGER4_RNU1-150P_OSMR_PRKAA1_LINC00603_C9_AC108105.1_KRT18P56_DAB2_GCSHP1_LINC00604_CARD6_C7_INTS6P1_SNORA63_MROH2B_CTD-2078B5.2_SNORA57_CCDC11P1_TTC33_RNU7-161P_SNORD72_PLCXD3_C6_RPL37	ENSG00000171522_ENSG00000199361_ENSG00000145623_ENSG00000132356_ENSG00000250048_ENSG00000113600_ENSG00000265615_ENSG00000249668_ENSG00000153071_ENSG00000248651_ENSG00000250585_ENSG00000132357_ENSG00000112936_ENSG00000250492_ENSG00000199552_ENSG00000171495_ENSG00000271334_ENSG00000212567_ENSG00000251515_ENSG00000113638_ENSG00000253098_ENSG00000212296_ENSG00000182836_ENSG00000039537_ENSG00000145592	eQTLcatalogue/CEDAR_ileum:eQTLcatalogue/CEDAR_monocyte_CD14:eQTLcatalogue/CEDAR_neutrophil_CD15:eQTLcatalogue/Fairfax_2014_naive:eQTLcatalogue/GEUVADIS_ge_LCL:eQTLcatalogue/Kasela_2017_T-cell_CD8:eQTLcatalogue/Quach_2016_ge_monocyte_LPS:eQTLcatalogue/Quach_2016_ge_monocyte_naive:eQTLcatalogue/Quach_2016_ge_monocyte_Pam3CSK4:eQTLcatalogue/TwinsUK_ge_LCL:DICE/T_CD4_naive:DICE/T_CD8_naive:eQTLGen_ci…
rs79265888	3:187732032:C:T	3	187732032	0.0178	6.78e-40		no		rs79265888	intergenic	NA	14	rs79265888;rs10937330;rs55706522;rs6808574;rs6799084;rs62278035;rs10937339;rs56034878;rs719651;rs10937327;rs62277571;rs484479;rs4686917;rs2133049	73	RP11-430L16.1_RP11-132N15.1	92852_10254		RP11-132N15.2_RP11-132N15.1_LPP-AS2_RP11-44H4.1_AC022498.1_RP11-132N15.3	ENSG00000236412_ENSG00000225058_ENSG00000270959_ENSG00000236864_ENSG00000213132_ENSG00000224187	NA_DICE/T_CD8_naive_activated_eQTLGen_cis_eQTLs
rs80576	22:36539804:A:G	22	36539804	0.0077	4.52e-08	yes	no		rs80576	intronic	NA	1	rs80576	250	APOL3	0	yes	Z95114.6_KCTD17_Z95114.3_Z95114.7_Z95114.5_Z95114.4	ENSG00000225557_ENSG00000100379_ENSG00000231576_ENSG00000237129_ENSG00000237948_ENSG00000233764	NA_DICE/T_CD4_TFH
rs7953798	12:3351844:G:T	12	3351844	0.0107	1.03e-14	yes	yes		rs7953798	intronic	NA	3	rs7953798;rs10082966;rs55878006	168	TSPAN9	0		RP5-1063M23.2_RP11-543P15.1_ITFG2_RP5-1063M23.1	ENSG00000236908_ENSG00000227081_ENSG00000111203_ENSG00000250770	NA_eQTLGen_cis_eQTLs
rs7966357	12:51209838:C:G	12	51209838	0.0089	1.57e-10		no		rs7966357	intronic	NA	2	rs7966357;rs12307178	174	ATF1	0		AC140061.10_AC140061.5_AC140061.12_AC140061.6_LARP4_AC140061.1_AC140061.11_AC140061.9_SCN8A_ATF1_RP3-405J10.4_AC008147.2_RP3-405J10.2_MIR1293_MCRS1_RP11-60E8.4_RP4-605O3.4_DIP2B_RNU6-1093P_SLC11A2_AC008147.1_AC140061.7_TFCP2_AC140061.8_AC140061.3_AC140061.4_RP3-405J10.3_AC140061.2_TMBIM6_RNU6-769P_CERS5_RP11-60E8.2_Y_RNA_NCKAP5L_RNU6-238P_RP11-112N23.1_FAM186A_COX14_SMARCD1_LETMD1_METTL7A_LIMA1	ENSG00000203430_ENSG00000203424_ENSG00000269529_ENSG00000203425_ENSG00000161813_ENSG00000196082_ENSG00000203431_ENSG00000203428_ENSG00000196876_ENSG00000123268_ENSG00000257256_ENSG00000203433_ENSG00000257531_ENSG00000221604_ENSG00000187778_ENSG00000271490_ENSG00000272368_ENSG00000066084_ENSG00000212496_ENSG00000110911_ENSG00000203432_ENSG00000203426_ENSG00000135457_ENSG00000203427_ENSG00000203422…	NA_BIOSQTL/BIOS_eQTL_geneLevel_DICE/T_CD4_naive:DICE/T_CD8_naive_eQTLcatalogue/BLUEPRINT_ge_monocyte:eQTLcatalogue/BLUEPRINT_ge_neutrophil:eQTLcatalogue/CEDAR_neutrophil_CD15:eQTLcatalogue/Lepik_2017_ge_blood:eQTLcatalogue/TwinsUK_ge_fat:eQTLGen_cis_eQTLs:BIOSQTL/BIOS_eQTL_geneLevel:GTEx/v8/Whole_Blood_DICE/Monocyte_classical:DICE/T_CD4_memory_TREG_GTEx/v8/Whole_Blood:GTEx/v8/Kidney_Cortex:GTEx/v…
rs79760705	5:53298716:G:T	5	53298716	0.0137	1.04e-23	yes	yes (lead)		rs79760705	intronic	NA	6	rs79760705;rs6893522;rs57898694;rs10037344;rs448666;rs111563129	86	ARL15	0		AC024569.1_FST_MIR4459_RN7SL801P_NDUFS4_ARL15_ITGA2	ENSG00000238508_ENSG00000134363_ENSG00000265421_ENSG00000241230_ENSG00000164258_ENSG00000185305_ENSG00000164171	NA_eQTLcatalogue/Alasoo_2018_ge_macrophage_IFNg:eQTLcatalogue/Fairfax_2014_IFN24:eQTLGen_cis_eQTLs_eQTLcatalogue/CEDAR_T-cell_CD8:eQTLcatalogue/CEDAR_transverse_colon:eQTLcatalogue/Fairfax_2012_B-cell_CD19:eQTLcatalogue/Fairfax_2014_IFN24:eQTLcatalogue/Fairfax_2014_LPS24:eQTLcatalogue/Fairfax_2014_naive:eQTLGen_cis_eQTLs:BIOSQTL/BIOS_eQTL_geneLevel_eQTLcatalogue/GEUVADIS_ge_LCL_eQTLcatalogue/Quac…
rs80067594	6:160697866:C:G	6	160697866	0.0086	7.83e-10		no		rs80067594	intronic	NA	2	rs80067594;rs982403	108	SLC22A2	0		TCP1_RP1-81D8.4_RP1-276N6.2_SLC22A2_SLC22A3_LPA_SOD2_MRPL18_RP11-317M22.1_LPAL2_RP3-393E18.2_SLC22A1_WTAP_RP11-288H12.3_RP11-288H12.4	ENSG00000120438_ENSG00000243831_ENSG00000230234_ENSG00000112499_ENSG00000146477_ENSG00000198670_ENSG00000112096_ENSG00000112110_ENSG00000216516_ENSG00000213071_ENSG00000237927_ENSG00000175003_ENSG00000146457_ENSG00000213073_ENSG00000270949	eQTLGen_cis_eQTLs_BIOSQTL/BIOS_eQTL_geneLevel_eQTLcatalogue/van_de_Bunt_2015_ge_pancreatic_islet_NA_eQTLcatalogue/TwinsUK_ge_skin:DICE/T_CD4_TH1_17:eQTLGen_cis_eQTLs:BIOSQTL/BIOS_eQTL_geneLevel:GTEx/v8/Liver_GTEx/v8/Liver_DICE/NK:eQTLGen_cis_eQTLs_DICE/T_CD4_TH1_17:eQTLGen_cis_eQTLs:BIOSQTL/BIOS_eQTL_geneLevel_eQTLcatalogue/BLUEPRINT_ge_monocyte:eQTLcatalogue/BLUEPRINT_ge_neutrophil:eQTLcatalogue…
rs80271085	9:71189471:C:T	9	71189471	0.0086	7.23e-10	yes	yes		rs80271085	ncRNA_intronic	NA	5	rs80271085;rs72716037;rs11144371;rs10465187;rs41305537	135	RP11-274B18.4	0		PGM5_PGM5-AS1_RP11-88I18.2_RP11-88I18.3_CBWD5_FXN_TJP2_PTAR1_C9orf135_TMEM252_RP11-274B18.4_RP11-274B18.2_RP11-274B18.3_PIP5K1B_FAM122A_RP11-203L2.3_RP11-203L2.4_RNU6-820P	ENSG00000154330_ENSG00000224958_ENSG00000233178_ENSG00000229019_ENSG00000147996_ENSG00000165060_ENSG00000119139_ENSG00000188647_ENSG00000204711_ENSG00000181778_ENSG00000226337_ENSG00000234506_ENSG00000224025_ENSG00000107242_ENSG00000187866_ENSG00000236998_ENSG00000236733_ENSG00000207000	eQTLcatalogue/BLUEPRINT_ge_monocyte:eQTLcatalogue/BLUEPRINT_ge_neutrophil:eQTLcatalogue/CEDAR_monocyte_CD14:eQTLcatalogue/CEDAR_neutrophil_CD15:eQTLcatalogue/Fairfax_2014_naive:eQTLcatalogue/Lepik_2017_ge_blood:eQTLcatalogue/Naranbhai_2015_neutrophil_CD16:eQTLcatalogue/TwinsUK_ge_blood:eQTLGen_cis_eQTLs:BIOSQTL/BIOS_eQTL_geneLevel:GTEx/v8/Whole_Blood_eQTLcatalogue/TwinsUK_ge_fat:BIOSQTL/BIOS_eQTL…
rs80282103	10:899071:A:T	10	899071	0.0169	4.05e-36	yes	yes (lead)	yes	rs80282103	intronic	NA	8	rs80282103;rs112691179;rs4881540;rs56183119;rs11815047;rs11250274;rs7085914;rs2094236	140	LARP4B	0		ADARB2_WDR37_GTPBP4_RNU7-163P_IDI2-AS1_IDI2_DIP2C_RP11-363N22.2_IDI1_LARP4B	ENSG00000185736_ENSG00000047056_ENSG00000107937_ENSG00000238924_ENSG00000232656_ENSG00000148377_ENSG00000151240_ENSG00000229869_ENSG00000067064_ENSG00000107929	eQTLcatalogue/CEDAR_neutrophil_CD15:eQTLcatalogue/Lepik_2017_ge_blood:eQTLGen_cis_eQTLs:GTEx/v8/Whole_Blood_eQTLcatalogue/HipSci_ge_iPSC:eQTLcatalogue/Quach_2016_ge_monocyte_LPS:DICE/T_CD4_memory_TREG:DICE/T_CD4_naive_TREG:eQTLGen_cis_eQTLs:BIOSQTL/BIOS_eQTL_geneLevel:GTEx/v8/Whole_Blood_eQTLcatalogue/CEDAR_T-cell_CD8:eQTLcatalogue/Fairfax_2012_B-cell_CD19:eQTLcatalogue/Fairfax_2014_IFN24:eQTLcat…
rs8101667	19:33402419:C:T	19	33402419	0.0185	6.52e-43	yes	no		rs8101667	intronic	NA	20	rs8101667;rs11084684;rs4805828;rs10164318;rs1133771;rs4805840;rs111654447;rs35709439;rs12975572;rs1968383;rs73035351;rs17206198;rs8113265;rs11666241;rs11668777;rs10421876;rs10164326;rs1990986;rs11880965;rs75092759	233	CEP89	0	yes	RGS9BP_CTD-2538C1.2_LRP3_RPS12P31_C19orf40_SNORA68_RPL31P60_RHPN2_SLC7A10_CTD-2085J24.3_CTD-2085J24.4_NUDT19_PDCD5_CTC-379B2.4_SLC7A9_ANKRD27_RN7SKP22_WDR88_CTD-2085J24.5_CTD-2538C1.3_GPATCH1_CEP89_CEBPA_TDRD12	ENSG00000186326_ENSG00000267475_ENSG00000130881_ENSG00000242325_ENSG00000131944_ENSG00000201388_ENSG00000239988_ENSG00000131941_ENSG00000130876_ENSG00000267555_ENSG00000266930_ENSG00000213965_ENSG00000105185_ENSG00000267557_ENSG00000021488_ENSG00000105186_ENSG00000201967_ENSG00000166359_ENSG00000267245_ENSG00000267567_ENSG00000076650_ENSG00000121289_ENSG00000245848_ENSG00000173809	NA_eQTLcatalogue/BLUEPRINT_ge_monocyte:eQTLcatalogue/Lepik_2017_ge_blood:eQTLcatalogue/Nedelec_2016_ge_macrophage_Listeria:eQTLGen_cis_eQTLs:BIOSQTL/BIOS_eQTL_geneLevel:GTEx/v8/Whole_Blood_eQTLGen_cis_eQTLs:BIOSQTL/BIOS_eQTL_geneLevel_DICE/B_cell_naive_eQTLcatalogue/BLUEPRINT_ge_monocyte:eQTLcatalogue/BLUEPRINT_ge_neutrophil:eQTLcatalogue/BLUEPRINT_ge_T-cell:eQTLcatalogue/BrainSeq_ge_brain:eQTLca…
rs840606	2:188150228:A:C	2	188150228	0.0082	6.24e-09	yes	no		rs840606	ncRNA_intronic	NA	1	rs840606	49	AC007319.1	0		ITGAV_AC018735.1_GAPDHP59_CALCRL_TFPI_AC007319.1_GULP1_RN7SKP42_RNU6-989P	ENSG00000138448_ENSG00000226553_ENSG00000231739_ENSG00000064989_ENSG00000003436_ENSG00000224063_ENSG00000144366_ENSG00000222845_ENSG00000199626	eQTLGen_cis_eQTLs_NA_eQTLcatalogue/HipSci_ge_iPSC:DICE/Monocyte_classical:eQTLGen_cis_eQTLs:BIOSQTL/BIOS_eQTL_geneLevel_eQTLcatalogue/CEDAR_ileum_DICE/NK
rs8056823	16:71685327:C:T	16	71685327	0.0087	3.68e-10		no		rs8056823	intronic	NA	3	rs8056823;rs112175548;rs62053077	206	PHLPP2	0		RNU6-1061P_TAT_IST1_RP11-432I5.1_RP11-432I5.4_ATXN1L_RP11-432I5.2_PHLPP2_ZNF821_SNORA70D_RP11-510M2.1_MARVELD3_AP1G1_PKD1L3_RP11-498D10.5_DHODH_RNU6-208P_RP11-510M2.2_RP11-417N10.3_RP11-510M2.5_RP11-432I5.8_RP11-498D10.3_PMFBP1_CMTR2_RP11-498D10.6_AC010547.9_ZNF19_DHX38_ZNF23_HPR_RP11-432I5.6_HP_SNORD71	ENSG00000252339_ENSG00000198650_ENSG00000182149_ENSG00000260886_ENSG00000260612_ENSG00000224470_ENSG00000260593_ENSG00000040199_ENSG00000102984_ENSG00000263666_ENSG00000261348_ENSG00000140832_ENSG00000166747_ENSG00000187008_ENSG00000261337_ENSG00000102967_ENSG00000199301_ENSG00000247324_ENSG00000262140_ENSG00000260015_ENSG00000261513_ENSG00000261765_ENSG00000118557_ENSG00000180917_ENSG00000263320…	NA_BIOSQTL/BIOS_eQTL_geneLevel_eQTLcatalogue/Alasoo_2018_ge_macrophage_IFNg_Salmonella:eQTLcatalogue/GEUVADIS_ge_LCL:eQTLcatalogue/HipSci_ge_iPSC:eQTLcatalogue/Lepik_2017_ge_blood:eQTLcatalogue/Quach_2016_ge_monocyte_Pam3CSK4:eQTLcatalogue/Quach_2016_ge_monocyte_R848:eQTLGen_cis_eQTLs:BIOSQTL/BIOS_eQTL_geneLevel:GTEx/v8/Whole_Blood_eQTLcatalogue/BLUEPRINT_ge_T-cell:eQTLcatalogue/Fairfax_2012_B-ce…
rs8074753	17:37378538:A:G	17	37378538	0.0089	1.88e-10		yes		rs8074753	intronic	NA	2	rs8074753;rs2338796	216	STAC2	0		ITGB4_KRT10_RNU6-981P_MIEN1_NEUROD2_AC005288.1_DHRS13_CDK12_TMEM99_GSDMA_RNU6-233P_PNMT_CSF3_FLOT2_RP11-690G19.3_RARA_FBXL20_GRB7_RP11-94L15.2_MIR4728_RP11-387H17.6_PSMD3_CTD-2267D19.2_SNORD124_AC087491.2_STAC2_IGFBP4_RAPGEFL1_CTB-131K11.1_KRT8P34_GSDMB_PGAP3_MED24_C17orf62_CACNB1_NR1D1_LRRC3C_THRA_SMARCE1_AC079199.2_DNAH17_CASC3_ZPBP2_PPP1R1B_HN1_RP11-387H17.4_MSL1_STARD3_RP11-690G19.4_RPL19_KCN…	ENSG00000132470_ENSG00000186395_ENSG00000223091_ENSG00000141741_ENSG00000171532_ENSG00000265904_ENSG00000167536_ENSG00000167258_ENSG00000167920_ENSG00000167914_ENSG00000222777_ENSG00000141744_ENSG00000108342_ENSG00000132589_ENSG00000266753_ENSG00000131759_ENSG00000108306_ENSG00000141738_ENSG00000264198_ENSG00000265178_ENSG00000265799_ENSG00000108344_ENSG00000265666_ENSG00000238793_ENSG00000214546…	eQTLGen_trans_eQTLs_eQTLGen_cis_eQTLs_NA_eQTLcatalogue/BLUEPRINT_ge_monocyte:eQTLcatalogue/Lepik_2017_ge_blood:eQTLGen_cis_eQTLs_eQTLcatalogue/BLUEPRINT_ge_T-cell:eQTLcatalogue/CEDAR_monocyte_CD14:eQTLcatalogue/CEDAR_T-cell_CD4:eQTLcatalogue/Fairfax_2014_IFN24:eQTLcatalogue/Fairfax_2014_LPS24:eQTLcatalogue/Fairfax_2014_LPS2:eQTLcatalogue/Fairfax_2014_naive:eQTLcatalogue/Kasela_2017_T-cell_CD4:eQT…
rs807624	2:15782471:G:T	2	15782471	0.0126	3.36e-20	yes	yes (lead)		rs807624	intergenic	NA	4	rs807624;rs11893906;rs67764681;rs55800266	28	AC008278.3_DDX1	26337_11236		AC008278.2_DDX1_AC008271.1_AC008278.3	ENSG00000234022_ENSG00000079785_ENSG00000231031_ENSG00000224194	NA_eQTLcatalogue/BLUEPRINT_ge_neutrophil:eQTLcatalogue/CEDAR_neutrophil_CD15:eQTLcatalogue/Fairfax_2014_LPS24:eQTLcatalogue/GENCORD_ge_fibroblast:eQTLcatalogue/GEUVADIS_ge_LCL:eQTLcatalogue/HipSci_ge_iPSC:eQTLcatalogue/Lepik_2017_ge_blood:eQTLcatalogue/Naranbhai_2015_neutrophil_CD16:eQTLcatalogue/Quach_2016_ge_monocyte_IAV:eQTLcatalogue/Quach_2016_ge_monocyte_LPS:eQTLcatalogue/Quach_2016_ge_monoc…
rs8096658	18:77156537:C:G	18	77156537	0.0158	2.68e-31	yes	yes (lead)		rs8096658	intronic	NA	7	rs8096658;rs4799053;rs549752;rs7233264;rs657693;rs8091180;rs304933	229	NFATC1	0		ATP9B_NFATC1	ENSG00000166377_ENSG00000131196	eQTLGen_cis_eQTLs:BIOSQTL/BIOS_eQTL_geneLevel_eQTLcatalogue/BLUEPRINT_ge_neutrophil:eQTLcatalogue/BLUEPRINT_ge_T-cell:eQTLcatalogue/CEDAR_neutrophil_CD15:eQTLcatalogue/Fairfax_2014_LPS24:eQTLcatalogue/Fairfax_2014_naive:eQTLcatalogue/GENCORD_ge_fibroblast:eQTLcatalogue/HipSci_ge_iPSC:eQTLcatalogue/Lepik_2017_ge_blood:eQTLcatalogue/Naranbhai_2015_neutrophil_CD16:eQTLcatalogue/TwinsUK_ge_blood:DICE…
rs8108268	19:38110126:C:G	19	38110126	0.0144	3.15e-26	yes	yes		rs8108268	intronic	NA	16	rs8108268;rs2385119;rs7253870;rs59489006;rs11666497;rs833917;rs10403906;rs62115571;rs826326;rs11671112;rs34490389;rs256741;rs2385180;rs6508722;rs2161520;rs77490848	234	ZFP30	0		AC092295.7_ZFP14_CTD-3064H18.4_CTD-3064H18.2_ZNF793_CTD-3064H18.1_ZNF829_ZNF345_ZNF607_ZNF568_LINC00665_ZNF569_CTBP2P7_CLIP3_ZNF540_ZNF529_HKR1_ZNF260_CTD-2528L19.6_ZNF850_ZNF146_CTD-3220F14.2_ARHGAP33_CTD-2162K18.5_RPL31P61_AC092295.4_ZNF566_CAPN12_ZNF420_CTD-2162K18.4_ZNF571_CTD-2293H3.2_CTD-2162K18.3_CTD-2630F21.1_AC002984.2_ZNF790_CTD-2528L19.3_CTD-2528L19.4_CTD-3220F14.1_U2AF1L4_CTD-2293H3.1…	ENSG00000233527_ENSG00000142065_ENSG00000180458_ENSG00000267115_ENSG00000188227_ENSG00000266916_ENSG00000185869_ENSG00000251247_ENSG00000198182_ENSG00000198453_ENSG00000232677_ENSG00000196437_ENSG00000267091_ENSG00000105270_ENSG00000171817_ENSG00000186020_ENSG00000181666_ENSG00000254004_ENSG00000267152_ENSG00000267041_ENSG00000167635_ENSG00000267682_ENSG00000004777_ENSG00000267254_ENSG00000243297…	eQTLcatalogue/Lepik_2017_ge_blood:eQTLcatalogue/Nedelec_2016_ge_macrophage_Salmonella:eQTLcatalogue/TwinsUK_ge_fat:eQTLGen_cis_eQTLs:BIOSQTL/BIOS_eQTL_geneLevel:GTEx/v8/Whole_Blood_eQTLGen_cis_eQTLs_eQTLcatalogue/BrainSeq_ge_brain:BIOSQTL/BIOS_eQTL_geneLevel_NA_eQTLcatalogue/GENCORD_ge_LCL:eQTLcatalogue/GEUVADIS_ge_LCL:eQTLcatalogue/TwinsUK_ge_fat:eQTLcatalogue/TwinsUK_ge_LCL:DICE/T_CD4_naive_act…
rs833805	6:44030011:A:G	6	44030011	0.0084	2.11e-09	yes	yes		rs833805	ncRNA_intronic	NA	1	rs833805	98	RP5-1120P11.1	0		SRF_RP3-337H4.10_RNU6-1113P_YIPF3_ZNF318_MAD2L1BP_POLR1C_GNMT_LRRC73_PTK7_SCARNA15_POLH_RP3-337H4.6_VEGFA_RP11-213N20.1_GTPBP2_NFKBIE_PEX6_RPS2P28_RP1-261G23.4_TJAP1_MRPL2_PPP2R5D_RPL7L1_GLTSCR1L_SLC22A7_RP1-261G23.5_CNPY3_ABCC10_RP11-480N24.3_RP5-1120P11.1_TMEM63B_RP11-480N24.4_DLK2_TTBK1_CRIP3_RP11-344J7.2_RP3-337H4.8	ENSG00000112658_ENSG00000271970_ENSG00000207076_ENSG00000137207_ENSG00000171467_ENSG00000124688_ENSG00000171453_ENSG00000124713_ENSG00000204052_ENSG00000112655_ENSG00000252218_ENSG00000170734_ENSG00000219470_ENSG00000112715_ENSG00000226558_ENSG00000172432_ENSG00000146232_ENSG00000124587_ENSG00000179157_ENSG00000218107_ENSG00000137221_ENSG00000112651_ENSG00000112640_ENSG00000146223_ENSG00000112624…	eQTLGen_cis_eQTLs_NA_eQTLGen_cis_eQTLs:BIOSQTL/BIOS_eQTL_geneLevel_eQTLcatalogue/BLUEPRINT_ge_monocyte:eQTLcatalogue/BLUEPRINT_ge_neutrophil:eQTLcatalogue/Lepik_2017_ge_blood:eQTLcatalogue/Quach_2016_ge_monocyte_IAV:eQTLcatalogue/Quach_2016_ge_monocyte_LPS:eQTLcatalogue/Quach_2016_ge_monocyte_naive:eQTLcatalogue/Quach_2016_ge_monocyte_Pam3CSK4:eQTLcatalogue/Quach_2016_ge_monocyte_R848:DICE/Monocy…
rs836968	12:50267335:C:T	12	50267335	0.0085	1.22e-09		no	yes	rs836968	intronic	NA	1	rs836968	173	FAIM2	0		FAIM2_ARF3_RP11-70F11.7	ENSG00000135472_ENSG00000134287_ENSG00000257253	NA_eQTLGen_cis_eQTLs
rs838147	19:49246866:A:G	19	49246866	0.0156	1.26e-30		no		rs838147	intronic	NA	16	rs838147;rs12327653;rs4021;rs838137;rs739320;rs837629;rs62132803;rs4802503;rs411482;rs2098709;rs35106244;rs281377;rs2638281;rs281393;rs281407;rs62132778	236	IZUMO1	0		FCGRT_CTC-241F20.4_TMEM143_MAMSTR_SPACA4_CYTH2_C19orf73_RASIP1_RPL18_IZUMO1_SEC1P_FAM83E_NUCB1_FGF21_SULT2B1_DBP_TULP2_FUT2_SPHK2_AC022154.7_CA11_PLEKHA4_NTN5_NUCB1-AS1_CARD8_BAX_HSD17B14_CTC-273B12.8_FUT1_PLA2G4C_RN7SL345P_BCAT2	ENSG00000104870_ENSG00000268186_ENSG00000161558_ENSG00000176909_ENSG00000177202_ENSG00000105443_ENSG00000221916_ENSG00000105538_ENSG00000063177_ENSG00000182264_ENSG00000232871_ENSG00000105523_ENSG00000104805_ENSG00000105550_ENSG00000088002_ENSG00000105516_ENSG00000104804_ENSG00000176920_ENSG00000063176_ENSG00000268093_ENSG00000063180_ENSG00000105559_ENSG00000142233_ENSG00000235191_ENSG00000105483…	eQTLcatalogue/Kasela_2017_T-cell_CD8_DICE/T_CD4_memory_TREG_eQTLGen_cis_eQTLs_eQTLcatalogue/GEUVADIS_ge_LCL:eQTLcatalogue/TwinsUK_ge_LCL:eQTLGen_cis_eQTLs:BIOSQTL/BIOS_eQTL_geneLevel_eQTLcatalogue/TwinsUK_ge_skin:BIOSQTL/BIOS_eQTL_geneLevel_BIOSQTL/BIOS_eQTL_geneLevel_DICE/T_CD4_TH17_eQTLcatalogue/GENCORD_ge_fibroblast:eQTLcatalogue/TwinsUK_ge_skin:eQTLGen_cis_eQTLs:BIOSQTL/BIOS_eQTL_geneLevel_NA…
rs863678	2:176974104:G:T	2	176974104	0.0092	4.4e-11	yes	no		rs863678	UTR3	NA	3	rs863678;rs711815;rs711814	46	HOXD11	0		AC009336.24_AC009336.1_HOXD12_AC016751.3_AC016751.2_HOXD3_EVX2_HOXD4_ATP5G3_KIAA1715_AC017048.1_MIR10B_HOXD13_HOXD-AS1_HOXD1_HOXD11_HOXD-AS2_AC016739.2_MTX2_AC016739.1_RP11-387A1.5_AC073069.2_HOXD10_HOXD8	ENSG00000226363_ENSG00000216193_ENSG00000170178_ENSG00000235047_ENSG00000229779_ENSG00000128652_ENSG00000174279_ENSG00000170166_ENSG00000154518_ENSG00000144320_ENSG00000229434_ENSG00000207744_ENSG00000128714_ENSG00000224189_ENSG00000128645_ENSG00000128713_ENSG00000237380_ENSG00000218175_ENSG00000128654_ENSG00000230384_ENSG00000272729_ENSG00000237260_ENSG00000128710_ENSG00000175879	NA_GTEx/v8/Whole_Blood_eQTLcatalogue/BLUEPRINT_ge_monocyte:eQTLcatalogue/BLUEPRINT_ge_neutrophil:eQTLcatalogue/BLUEPRINT_ge_T-cell:eQTLcatalogue/Lepik_2017_ge_blood:eQTLGen_cis_eQTLs:BIOSQTL/BIOS_eQTL_geneLevel:GTEx/v8/Whole_Blood_eQTLcatalogue/CEDAR_monocyte_CD14_eQTLcatalogue/CEDAR_rectum_eQTLcatalogue/BrainSeq_ge_brain_eQTLcatalogue/CEDAR_rectum:eQTLcatalogue/GENCORD_ge_fibroblast_eQTLcatalogu…
rs863241	5:40805847:G:T	5	40805847	0.0094	1.24e-11		no		rs863241	intergenic	NA	5	rs863241;rs1122655;rs1808408;rs4432939;rs29740	85	RPL37_PRKAA1	19517_7371		PTGER4_RNU1-150P_OSMR_PRKAA1_LINC00603_C9_AC108105.1_KRT18P56_DAB2_GCSHP1_LINC00604_CARD6_C7_INTS6P1_SNORA63_MROH2B_CTD-2078B5.2_SNORA57_CCDC11P1_TTC33_RNU7-161P_SNORD72_PLCXD3_C6_RPL37	ENSG00000171522_ENSG00000199361_ENSG00000145623_ENSG00000132356_ENSG00000250048_ENSG00000113600_ENSG00000265615_ENSG00000249668_ENSG00000153071_ENSG00000248651_ENSG00000250585_ENSG00000132357_ENSG00000112936_ENSG00000250492_ENSG00000199552_ENSG00000171495_ENSG00000271334_ENSG00000212567_ENSG00000251515_ENSG00000113638_ENSG00000253098_ENSG00000212296_ENSG00000182836_ENSG00000039537_ENSG00000145592	eQTLcatalogue/CEDAR_ileum:eQTLcatalogue/CEDAR_monocyte_CD14:eQTLcatalogue/CEDAR_neutrophil_CD15:eQTLcatalogue/Fairfax_2014_naive:eQTLcatalogue/GEUVADIS_ge_LCL:eQTLcatalogue/Kasela_2017_T-cell_CD8:eQTLcatalogue/Quach_2016_ge_monocyte_LPS:eQTLcatalogue/Quach_2016_ge_monocyte_naive:eQTLcatalogue/Quach_2016_ge_monocyte_Pam3CSK4:eQTLcatalogue/TwinsUK_ge_LCL:DICE/T_CD4_naive:DICE/T_CD8_naive:eQTLGen_ci…
rs956006	15:62808539:C:T	15	62808539	0.0078	3.88e-08	yes	no		rs956006	intergenic	NA	1	rs956006	192				TLN2	ENSG00000171914	NA
rs878745	17:59502319:C:T	17	59502319	0.0084	2.2e-09		no		rs878745	intergenic	NA	2	rs878745;rs11868532	218	TBX4_C17orf82	27446_11678		HEATR6_KRT18P61_C17orf82_AC111155.1_RP11-3K24.1_RP11-332H18.3_RN7SL606P_Y_RNA_TBX2_METTL2A_RP11-264B14.2_TBX4_AC079005.1_BCAS3_RP11-264B14.1_RP11-332H18.5_RP11-15K2.2_AC005884.1_RP11-332H18.4_RP11-136H19.1_HMGN1P28_C17orf64_PPM1D_APPBP2_RN7SL448P_snoU13	ENSG00000068097_ENSG00000267083_ENSG00000187013_ENSG00000224011_ENSG00000241157_ENSG00000266934_ENSG00000239932_ENSG00000252534_ENSG00000121068_ENSG00000087995_ENSG00000267449_ENSG00000121075_ENSG00000211515_ENSG00000141376_ENSG00000267207_ENSG00000267131_ENSG00000267137_ENSG00000227694_ENSG00000267280_ENSG00000267667_ENSG00000254114_ENSG00000141371_ENSG00000170836_ENSG00000062725_ENSG00000264322…	eQTLcatalogue/Lepik_2017_ge_blood:eQTLGen_cis_eQTLs_NA_eQTLGen_cis_eQTLs_eQTLcatalogue/TwinsUK_ge_fat_DICE/T_CD4_memory_TREG_eQTLcatalogue/Lepik_2017_ge_blood:eQTLGen_cis_eQTLs:BIOSQTL/BIOS_eQTL_geneLevel:GTEx/v8/Whole_Blood_eQTLcatalogue/GENCORD_ge_fibroblast:eQTLcatalogue/TwinsUK_ge_fat:GTEx/v8/Kidney_Cortex:GTEx/v8/Liver_DICE/T_CD4_TFH_DICE/Monocyte_non_classical:DICE/T_CD4_TH1_DICE/Monocyte_n…
rs881858	6:43806609:A:G	6	43806609	0.0218	2.09e-59		yes		rs881858	intergenic	NA	6	rs881858;rs1317840;rs2025704;rs9472143;rs7742835;rs4714699	98	VEGFA_RP11-344J7.2	52385_12885		SRF_RP3-337H4.10_RNU6-1113P_YIPF3_ZNF318_MAD2L1BP_POLR1C_GNMT_LRRC73_PTK7_SCARNA15_POLH_RP3-337H4.6_VEGFA_RP11-213N20.1_GTPBP2_NFKBIE_PEX6_RPS2P28_RP1-261G23.4_TJAP1_MRPL2_PPP2R5D_RPL7L1_GLTSCR1L_SLC22A7_RP1-261G23.5_CNPY3_ABCC10_RP11-480N24.3_RP5-1120P11.1_TMEM63B_RP11-480N24.4_DLK2_TTBK1_CRIP3_RP11-344J7.2_RP3-337H4.8	ENSG00000112658_ENSG00000271970_ENSG00000207076_ENSG00000137207_ENSG00000171467_ENSG00000124688_ENSG00000171453_ENSG00000124713_ENSG00000204052_ENSG00000112655_ENSG00000252218_ENSG00000170734_ENSG00000219470_ENSG00000112715_ENSG00000226558_ENSG00000172432_ENSG00000146232_ENSG00000124587_ENSG00000179157_ENSG00000218107_ENSG00000137221_ENSG00000112651_ENSG00000112640_ENSG00000146223_ENSG00000112624…	eQTLGen_cis_eQTLs_NA_eQTLGen_cis_eQTLs:BIOSQTL/BIOS_eQTL_geneLevel_eQTLcatalogue/BLUEPRINT_ge_monocyte:eQTLcatalogue/BLUEPRINT_ge_neutrophil:eQTLcatalogue/Lepik_2017_ge_blood:eQTLcatalogue/Quach_2016_ge_monocyte_IAV:eQTLcatalogue/Quach_2016_ge_monocyte_LPS:eQTLcatalogue/Quach_2016_ge_monocyte_naive:eQTLcatalogue/Quach_2016_ge_monocyte_Pam3CSK4:eQTLcatalogue/Quach_2016_ge_monocyte_R848:DICE/Monocy…
rs883541	17:66449122:A:G	17	66449122	0.0079	1.69e-08	yes	yes		rs883541	exonic	nonsynonymous SNV	1	rs883541	220	WIPI1	0		FAM20A_MIR635_RP11-147L13.2_SNORA38B_RP11-120M18.2_KPNA2_PRKAR1A_ARSG	ENSG00000108950_ENSG00000207561_ENSG00000265100_ENSG00000200394_ENSG00000267009_ENSG00000182481_ENSG00000108946_ENSG00000141337	eQTLcatalogue/TwinsUK_ge_fat:eQTLGen_cis_eQTLs:BIOSQTL/BIOS_eQTL_geneLevel:GTEx/v8/Whole_Blood_NA_DICE/T_CD8_naive_DICE/Monocyte_non_classical_BIOSQTL/BIOS_eQTL_geneLevel_eQTLcatalogue/CEDAR_T-cell_CD8_eQTLcatalogue/CEDAR_B-cell_CD19:eQTLcatalogue/CEDAR_ileum:eQTLcatalogue/CEDAR_monocyte_CD14:eQTLcatalogue/CEDAR_neutrophil_CD15:eQTLcatalogue/CEDAR_platelet:eQTLcatalogue/CEDAR_rectum:eQTLcatalogue…
rs9258381	6:29753348:A:G	6	29753348	0.0092	4.7e-11		no		rs9258381			5	rs9258381;rs3094060;rs9257793;rs1233396;rs1611350	95	XXbac-BPG170G13.31_HLA-V	22179_5383		HIST1H4J_HMGN4_ABT1_HLA-DQB1_MICA_HIST1H2AM_LINC01149_HIST1H2BO_XXbac-BPG16N22.5_HIST1H4K_HLA-DQA1_RNF5_VN1R14P_HCP5_HLA-DRB1_PSMB9_HIST1H4PS1_HLA-DRB6_HIST1H2AJ_RP11-457M11.2_DAXX_HIST1H2BM_BTN2A3P_HIST1H2AL_USP8P1_XXbac-BPG181B23.6_HIST1H4L_ZNF204P_NFKBIL1_HIST1H1A_HIST1H3A_HLA-DQB1-AS1_HIST1H4B_RPLP2P1_XXbac-BPG299F13.15_HIST1H2AK_HLA-C_HIST1H2BPS2_HIST1H1B_U91328.19_U91328.22_HIST1H1PS2_HIST1…	ENSG00000197238_ENSG00000182952_ENSG00000146109_ENSG00000179344_ENSG00000204520_ENSG00000233224_ENSG00000230174_ENSG00000196331_ENSG00000256851_ENSG00000197914_ENSG00000196735_ENSG00000204308_ENSG00000218346_ENSG00000206337_ENSG00000196126_ENSG00000240065_ENSG00000217862_ENSG00000229391_ENSG00000182611_ENSG00000233631_ENSG00000204209_ENSG00000196374_ENSG00000124549_ENSG00000198374_ENSG00000214892…	BIOSQTL/BIOS_eQTL_geneLevel_eQTLGen_cis_eQTLs:BIOSQTL/BIOS_eQTL_geneLevel:GTEx/v8/Whole_Blood_eQTLcatalogue/Fairfax_2014_IFN24:eQTLcatalogue/Fairfax_2014_LPS24:eQTLGen_cis_eQTLs:BIOSQTL/BIOS_eQTL_geneLevel:GTEx/v8/Whole_Blood_eQTLcatalogue/Alasoo_2018_ge_macrophage_naive:eQTLcatalogue/BLUEPRINT_ge_monocyte:eQTLcatalogue/BrainSeq_ge_brain:eQTLcatalogue/Fairfax_2012_B-cell_CD19:eQTLcatalogue/Fairfa…
rs9290867	3:187721537:A:T	3	187721537	0.0249	7.43e-77		no		rs9290867	ncRNA_intronic	NA	12	rs9290867;rs4686916;rs4686917;rs2133049;rs17808326;rs55706522;rs6808574;rs6799084;rs150598880;rs35637666;rs78018877;rs12330904	73	RP11-132N15.1	0		RP11-132N15.2_RP11-132N15.1_LPP-AS2_RP11-44H4.1_AC022498.1_RP11-132N15.3	ENSG00000236412_ENSG00000225058_ENSG00000270959_ENSG00000236864_ENSG00000213132_ENSG00000224187	NA_DICE/T_CD8_naive_activated_eQTLGen_cis_eQTLs
rs9333535	6:43563077:A:G	6	43563077	0.0081	7.78e-09	yes	yes		rs9333535	intronic	NA	3	rs9333535;rs1214756;rs1674870	98	POLH	0		SRF_RP3-337H4.10_RNU6-1113P_YIPF3_ZNF318_MAD2L1BP_POLR1C_GNMT_LRRC73_PTK7_SCARNA15_POLH_RP3-337H4.6_VEGFA_RP11-213N20.1_GTPBP2_NFKBIE_PEX6_RPS2P28_RP1-261G23.4_TJAP1_MRPL2_PPP2R5D_RPL7L1_GLTSCR1L_SLC22A7_RP1-261G23.5_CNPY3_ABCC10_RP11-480N24.3_RP5-1120P11.1_TMEM63B_RP11-480N24.4_DLK2_TTBK1_CRIP3_RP11-344J7.2_RP3-337H4.8	ENSG00000112658_ENSG00000271970_ENSG00000207076_ENSG00000137207_ENSG00000171467_ENSG00000124688_ENSG00000171453_ENSG00000124713_ENSG00000204052_ENSG00000112655_ENSG00000252218_ENSG00000170734_ENSG00000219470_ENSG00000112715_ENSG00000226558_ENSG00000172432_ENSG00000146232_ENSG00000124587_ENSG00000179157_ENSG00000218107_ENSG00000137221_ENSG00000112651_ENSG00000112640_ENSG00000146223_ENSG00000112624…	eQTLGen_cis_eQTLs_NA_eQTLGen_cis_eQTLs:BIOSQTL/BIOS_eQTL_geneLevel_eQTLcatalogue/BLUEPRINT_ge_monocyte:eQTLcatalogue/BLUEPRINT_ge_neutrophil:eQTLcatalogue/Lepik_2017_ge_blood:eQTLcatalogue/Quach_2016_ge_monocyte_IAV:eQTLcatalogue/Quach_2016_ge_monocyte_LPS:eQTLcatalogue/Quach_2016_ge_monocyte_naive:eQTLcatalogue/Quach_2016_ge_monocyte_Pam3CSK4:eQTLcatalogue/Quach_2016_ge_monocyte_R848:DICE/Monocy…
rs9375694	6:130356608:A:G	6	130356608	0.0093	2.17e-11	yes	yes (lead)		rs9375694	intronic	NA	2	rs9375694;rs1337776	103	L3MBTL3	0		RP11-73O6.3_SAMD3_L3MBTL3	ENSG00000227678_ENSG00000164483_ENSG00000198945	eQTLGen_cis_eQTLs:BIOSQTL/BIOS_eQTL_geneLevel_eQTLGen_cis_eQTLs_eQTLcatalogue/BLUEPRINT_ge_monocyte:eQTLcatalogue/BLUEPRINT_ge_neutrophil:eQTLcatalogue/BLUEPRINT_ge_T-cell:eQTLcatalogue/CEDAR_neutrophil_CD15:eQTLcatalogue/CEDAR_T-cell_CD4:eQTLcatalogue/CEDAR_T-cell_CD8:eQTLcatalogue/Fairfax_2012_B-cell_CD19:eQTLcatalogue/Fairfax_2014_naive:eQTLcatalogue/GENCORD_ge_T-cell:eQTLcatalogue/GEUVADIS_ge…
rs9375818	6:131882078:A:G	6	131882078	0.0097	2.68e-12		yes		rs9375818	intergenic	NA	3	rs9375818;rs2781665;rs2608985	104	RPL21P67_ARG1	91402_12206		RNU4-18P_MED23_ENPP3_EPB41L2_AKAP7_ARG1_RP1-131F15.2_EEF1A1P36	ENSG00000252560_ENSG00000112282_ENSG00000154269_ENSG00000079819_ENSG00000118507_ENSG00000118520_ENSG00000237115_ENSG00000223912	NA_eQTLcatalogue/Alasoo_2018_ge_macrophage_IFNg_Salmonella:eQTLcatalogue/BLUEPRINT_ge_neutrophil:eQTLcatalogue/CEDAR_neutrophil_CD15:eQTLcatalogue/Fairfax_2014_IFN24:eQTLcatalogue/Fairfax_2014_LPS24:eQTLcatalogue/Fairfax_2014_LPS2:eQTLcatalogue/Lepik_2017_ge_blood:eQTLcatalogue/Naranbhai_2015_neutrophil_CD16:DICE/T_CD4_naive_activated:eQTLGen_cis_eQTLs:BIOSQTL/BIOS_eQTL_geneLevel:GTEx/v8/Whole_Bl…
rs9381257	6:43798902:C:T	6	43798902	0.0078	3.07e-08		no		rs9381257	intergenic	NA	2	rs9381257;rs4714699	98	VEGFA_RP11-344J7.2	44678_20592		SRF_RP3-337H4.10_RNU6-1113P_YIPF3_ZNF318_MAD2L1BP_POLR1C_GNMT_LRRC73_PTK7_SCARNA15_POLH_RP3-337H4.6_VEGFA_RP11-213N20.1_GTPBP2_NFKBIE_PEX6_RPS2P28_RP1-261G23.4_TJAP1_MRPL2_PPP2R5D_RPL7L1_GLTSCR1L_SLC22A7_RP1-261G23.5_CNPY3_ABCC10_RP11-480N24.3_RP5-1120P11.1_TMEM63B_RP11-480N24.4_DLK2_TTBK1_CRIP3_RP11-344J7.2_RP3-337H4.8	ENSG00000112658_ENSG00000271970_ENSG00000207076_ENSG00000137207_ENSG00000171467_ENSG00000124688_ENSG00000171453_ENSG00000124713_ENSG00000204052_ENSG00000112655_ENSG00000252218_ENSG00000170734_ENSG00000219470_ENSG00000112715_ENSG00000226558_ENSG00000172432_ENSG00000146232_ENSG00000124587_ENSG00000179157_ENSG00000218107_ENSG00000137221_ENSG00000112651_ENSG00000112640_ENSG00000146223_ENSG00000112624…	eQTLGen_cis_eQTLs_NA_eQTLGen_cis_eQTLs:BIOSQTL/BIOS_eQTL_geneLevel_eQTLcatalogue/BLUEPRINT_ge_monocyte:eQTLcatalogue/BLUEPRINT_ge_neutrophil:eQTLcatalogue/Lepik_2017_ge_blood:eQTLcatalogue/Quach_2016_ge_monocyte_IAV:eQTLcatalogue/Quach_2016_ge_monocyte_LPS:eQTLcatalogue/Quach_2016_ge_monocyte_naive:eQTLcatalogue/Quach_2016_ge_monocyte_Pam3CSK4:eQTLcatalogue/Quach_2016_ge_monocyte_R848:DICE/Monocy…
rs9391855	6:32149801:C:T	6	32149801	0.0089	1.54e-10	yes	yes		rs9391855			4	rs9391855;rs2555457;rs206015;rs112310209	95	AGER_RNF5	0		HIST1H4J_HMGN4_ABT1_HLA-DQB1_MICA_HIST1H2AM_LINC01149_HIST1H2BO_XXbac-BPG16N22.5_HIST1H4K_HLA-DQA1_RNF5_VN1R14P_HCP5_HLA-DRB1_PSMB9_HIST1H4PS1_HLA-DRB6_HIST1H2AJ_RP11-457M11.2_DAXX_HIST1H2BM_BTN2A3P_HIST1H2AL_USP8P1_XXbac-BPG181B23.6_HIST1H4L_ZNF204P_NFKBIL1_HIST1H1A_HIST1H3A_HLA-DQB1-AS1_HIST1H4B_RPLP2P1_XXbac-BPG299F13.15_HIST1H2AK_HLA-C_HIST1H2BPS2_HIST1H1B_U91328.19_U91328.22_HIST1H1PS2_HIST1…	ENSG00000197238_ENSG00000182952_ENSG00000146109_ENSG00000179344_ENSG00000204520_ENSG00000233224_ENSG00000230174_ENSG00000196331_ENSG00000256851_ENSG00000197914_ENSG00000196735_ENSG00000204308_ENSG00000218346_ENSG00000206337_ENSG00000196126_ENSG00000240065_ENSG00000217862_ENSG00000229391_ENSG00000182611_ENSG00000233631_ENSG00000204209_ENSG00000196374_ENSG00000124549_ENSG00000198374_ENSG00000214892…	BIOSQTL/BIOS_eQTL_geneLevel_eQTLGen_cis_eQTLs:BIOSQTL/BIOS_eQTL_geneLevel:GTEx/v8/Whole_Blood_eQTLcatalogue/Fairfax_2014_IFN24:eQTLcatalogue/Fairfax_2014_LPS24:eQTLGen_cis_eQTLs:BIOSQTL/BIOS_eQTL_geneLevel:GTEx/v8/Whole_Blood_eQTLcatalogue/Alasoo_2018_ge_macrophage_naive:eQTLcatalogue/BLUEPRINT_ge_monocyte:eQTLcatalogue/BrainSeq_ge_brain:eQTLcatalogue/Fairfax_2012_B-cell_CD19:eQTLcatalogue/Fairfa…
rs9436117	1:150454885:A:G	1	150454885	0.0081	7.99e-09	yes	yes		rs9436117	intergenic	NA	2	rs9436117;rs509345	16	TARS2_RPRD2	5002_5843		RFX5_CERS2_RP11-316M1.3_ARNT_CA14_RP11-196G18.22_PLEKHO1_VPS45_RP11-54A4.2_C1orf54_AL356356.1_Y_RNA_SNX27_HIST2H2BD_PSMD4_snoU13_RN7SL480P_VPS72_POGZ_RNU6-884P_ADAMTSL4_LYSMD1_PRUNE_RP11-196G18.23_TDRKH_CDC42SE1_BNIPL_RP11-316M1.12_RNU2-17P_ANXA9_SETDB1_TMOD4_LINC00568_ECM1_RP11-353N4.5_CTSS_RNU6-1042P_APH1A_RP4-790G17.7_ANP32E_HIST2H2AA4_CYCSP51_RP11-68I18.10_PRPF3_RPRD2_SCNM1_TNFRSF8_PEA15_RP11…	ENSG00000143390_ENSG00000143418_ENSG00000231073_ENSG00000143437_ENSG00000118298_ENSG00000261716_ENSG00000023902_ENSG00000136631_ENSG00000237781_ENSG00000118292_ENSG00000225996_ENSG00000212512_ENSG00000143376_ENSG00000220323_ENSG00000159352_ENSG00000238526_ENSG00000266187_ENSG00000163159_ENSG00000143442_ENSG00000200759_ENSG00000143382_ENSG00000163155_ENSG00000143363_ENSG00000264207_ENSG00000182134…	eQTLGen_cis_eQTLs:GTEx/v8/Whole_Blood_eQTLcatalogue/BLUEPRINT_ge_T-cell:eQTLcatalogue/Fairfax_2014_LPS24:eQTLcatalogue/Fairfax_2014_LPS2:eQTLcatalogue/Kasela_2017_T-cell_CD4:eQTLcatalogue/Kasela_2017_T-cell_CD8:eQTLcatalogue/TwinsUK_ge_LCL:eQTLGen_cis_eQTLs:BIOSQTL/BIOS_eQTL_geneLevel_NA_eQTLcatalogue/BLUEPRINT_ge_neutrophil:eQTLcatalogue/BrainSeq_ge_brain:eQTLcatalogue/CEDAR_B-cell_CD19:eQTLcata…
rs9469775	6:34335091:C:T	6	34335091	0.0078	3.31e-08		no		rs9469775	intronic	NA	1	rs9469775	96	RPS10-NUDT3_NUDT3	0		NUDT3_UHRF1BP1_ZNF76_SNRPC_RP11-513I15.6_RPS10_C6orf106_C6orf1_RPS10-NUDT3_PACSIN1_DEF6	ENSG00000272325_ENSG00000065060_ENSG00000065029_ENSG00000124562_ENSG00000225339_ENSG00000124614_ENSG00000196821_ENSG00000186577_ENSG00000270800_ENSG00000124507_ENSG00000023892	eQTLcatalogue/BLUEPRINT_ge_neutrophil:eQTLcatalogue/BLUEPRINT_ge_T-cell:GTEx/v8/Whole_Blood_eQTLGen_cis_eQTLs:GTEx/v8/Whole_Blood:GTEx/v8/Liver_eQTLGen_cis_eQTLs_eQTLGen_cis_eQTLs:BIOSQTL/BIOS_eQTL_geneLevel_eQTLcatalogue/CEDAR_T-cell_CD4:eQTLcatalogue/TwinsUK_ge_skin:scRNA_eQTLs/NK:scRNA_eQTLs/T_CD4:scRNA_eQTLs/T_CD8:scRNA_eQTLs/PBMC:eQTLGen_cis_eQTLs:BIOSQTL/BIOS_eQTL_geneLevel_eQTLcatalogue/GE…
rs948493	11:65552154:C:T	11	65552154	0.0165	2.26e-34		yes		rs948493	intergenic	NA	15	rs948493;rs501337;rs644740;rs44205;rs12576996;rs654638;rs1047464;rs7130129;rs1151488;rs7130955;rs10896024;rs11227261;rs7926512;rs11227289;rs565427	159	AP5B1_OVOL1	3881_2339		SNX32_SSSCA1-AS1_FAM89B_RP11-755F10.1_SLC22A20_KAT5_KRT8P26_LRFN4_AP001266.1_RP11-1167A19.6_EFEMP2_SNX15_CFL1_RP11-770G2.5_PACS1_SIPA1_MALAT1_CCS_MIR4690_PCNXL3_OVOL1-AS1_RN7SL309P_CCDC85B_OVOL1_CATSPER1_DPP3_CST6_NEAT1_TSGA10IP_BBS1_AP000769.1_KCNK7_ACTN3_SPDYC_SLC25A45_MIR4489_RELA_AP000769.7_MAP3K11_RP11-770G2.2_RP11-867G23.8_CTSF_SCYL1_YIF1A_SF3B2_C11orf68_ZDHHC24_RNASEH2C_DRAP1_TM7SF2_SAC3D1…	ENSG00000172803_ENSG00000260233_ENSG00000176973_ENSG00000255320_ENSG00000197847_ENSG00000172977_ENSG00000214659_ENSG00000173621_ENSG00000175827_ENSG00000254867_ENSG00000172638_ENSG00000110025_ENSG00000172757_ENSG00000255404_ENSG00000175115_ENSG00000213445_ENSG00000251562_ENSG00000173992_ENSG00000266041_ENSG00000197136_ENSG00000255120_ENSG00000239356_ENSG00000175602_ENSG00000172818_ENSG00000175294…	eQTLcatalogue/GEUVADIS_ge_LCL:eQTLcatalogue/HipSci_ge_iPSC:eQTLcatalogue/Nedelec_2016_ge_macrophage_Listeria:eQTLcatalogue/TwinsUK_ge_fat:eQTLcatalogue/TwinsUK_ge_LCL:eQTLcatalogue/TwinsUK_ge_skin:eQTLGen_cis_eQTLs:BIOSQTL/BIOS_eQTL_geneLevel:GTEx/v8/Whole_Blood_eQTLcatalogue/GEUVADIS_ge_LCL:eQTLcatalogue/HipSci_ge_iPSC:eQTLcatalogue/Quach_2016_ge_monocyte_LPS:eQTLcatalogue/Quach_2016_ge_monocyte…
rs9486900	6:108856449:C:T	6	108856449	0.0079	1.65e-08	yes	yes		rs9486900	intergenic	NA	4	rs9486900;rs6911407;rs12206094;rs9480866	101	LACE1_RP11-697G4.4	9245_15772		FOXO3_LACE1_SUMO2P8_ADTRP_RP11-697G4.4	ENSG00000118689_ENSG00000135537_ENSG00000228976_ENSG00000111863_ENSG00000271608	DICE/T_CD8_naive_NA_eQTLGen_trans_eQTLs
rs954679	1:113248365:A:G	1	113248365	0.0079	1.8e-08		no		rs954679	UTR5	NA	2	rs954679;rs36022459	15	RHOC	0		FAM19A3_RP11-426L16.10_RP11-389O22.1_RP11-426L16.7_ST7L_PPM1J_RHOC_RP11-426L16.9_RP11-426L16.3	ENSG00000184599_ENSG00000271810_ENSG00000236066_ENSG00000234790_ENSG00000007341_ENSG00000155367_ENSG00000155366_ENSG00000261595_ENSG00000225075	NA_DICE/T_CD4_TH1_eQTLcatalogue/Alasoo_2018_ge_macrophage_IFNg:eQTLcatalogue/Alasoo_2018_ge_macrophage_naive:eQTLcatalogue/Alasoo_2018_ge_macrophage_Salmonella:eQTLcatalogue/BLUEPRINT_ge_monocyte:eQTLcatalogue/BLUEPRINT_ge_T-cell:eQTLcatalogue/BrainSeq_ge_brain:eQTLcatalogue/CEDAR_monocyte_CD14:eQTLcatalogue/CEDAR_T-cell_CD4:eQTLcatalogue/CEDAR_T-cell_CD8:eQTLcatalogue/CEDAR_transverse_colon:eQTL…
rs9838792	3:38546726:A:G	3	38546726	0.0119	2.7e-18	yes	no		rs9838792	intronic	NA	9	rs9838792;rs17037804;rs13059004;rs196376;rs196374;rs151617;rs11710235;rs2070988;rs12492733	57	EXOG	0	yes	ACVR2B-AS1_WDR48_ACVR2B_SCN5A_DDTP1_Y_RNA_XYLB_RPL18AP7_EXOG_OXSR1	ENSG00000229589_ENSG00000114742_ENSG00000114739_ENSG00000183873_ENSG00000230683_ENSG00000207512_ENSG00000093217_ENSG00000232439_ENSG00000157036_ENSG00000172939	eQTLcatalogue/BLUEPRINT_ge_T-cell:DICE/T_CD4_naive:DICE/T_CD8_naive:DICE/T_CD4_TFH:DICE/T_CD4_TH1:DICE/T_CD4_TH17:DICE/T_CD4_TH2:DICE/T_CD4_memory_TREG:DICE/T_CD4_naive_TREG:eQTLGen_cis_eQTLs:BIOSQTL/BIOS_eQTL_geneLevel:GTEx/v8/Liver_eQTLGen_cis_eQTLs_eQTLcatalogue/BLUEPRINT_ge_monocyte:eQTLcatalogue/BLUEPRINT_ge_T-cell:eQTLcatalogue/CEDAR_T-cell_CD4:eQTLcatalogue/Lepik_2017_ge_blood:eQTLcatalogu…
rs9817429	3:187760414:C:T	3	187760414	0.0084	2.23e-09		no		rs9817429	intergenic	NA	4	rs9817429;rs62278035;rs10937330;rs55706522	73	RP11-430L16.1_RP11-132N15.1	64470_38636		RP11-132N15.2_RP11-132N15.1_LPP-AS2_RP11-44H4.1_AC022498.1_RP11-132N15.3	ENSG00000236412_ENSG00000225058_ENSG00000270959_ENSG00000236864_ENSG00000213132_ENSG00000224187	NA_DICE/T_CD8_naive_activated_eQTLGen_cis_eQTLs
rs9868185	3:121657593:A:G	3	121657593	0.0112	2.54e-16	yes	yes (lead)		rs9868185	intronic	NA	4	rs9868185;rs56232236;rs2877561;rs1806656	64	SLC15A2	0		RN7SL172P_IQCB1_EAF2_CCDC58_AC072031.1_CAMP_CSTA_RNU4-62P_FBXO40_ILDR1_SLC15A2_FAM162A_CASR_PARP15_WDR5B_RP11-299J3.8_GOLGB1_DTX3L_HCLS1_STXBP5L_RP11-500K19.1_KPNA1	ENSG00000243544_ENSG00000173226_ENSG00000145088_ENSG00000160124_ENSG00000263678_ENSG00000164047_ENSG00000121552_ENSG00000222057_ENSG00000163833_ENSG00000145103_ENSG00000163406_ENSG00000114023_ENSG00000036828_ENSG00000173200_ENSG00000196981_ENSG00000272758_ENSG00000173230_ENSG00000163840_ENSG00000180353_ENSG00000145087_ENSG00000243593_ENSG00000114030	eQTLGen_cis_eQTLs:BIOSQTL/BIOS_eQTL_geneLevel:GTEx/v8/Whole_Blood_eQTLcatalogue/Alasoo_2018_ge_macrophage_IFNg_Salmonella:eQTLcatalogue/Alasoo_2018_ge_macrophage_IFNg:eQTLcatalogue/Alasoo_2018_ge_macrophage_naive:eQTLcatalogue/Alasoo_2018_ge_macrophage_Salmonella:eQTLcatalogue/BLUEPRINT_ge_monocyte:eQTLcatalogue/BLUEPRINT_ge_neutrophil:eQTLcatalogue/BLUEPRINT_ge_T-cell:eQTLcatalogue/BrainSeq_ge_b…
rs9887775	1:23702531:A:G	1	23702531	0.0104	3.7e-14	yes	no		rs9887775	intergenic	NA	6	rs9887775;rs10799777;rs10917365;rs10917366;rs754984;rs2144734	4	C1orf213_RP5-1057J7.7	4199_2342		HNRNPR_RP5-1057J7.1_RP5-1057J7.6_KDM1A_C1orf213_ZNF436_RP5-1057J7.7_RP1-184J9.2_C1orf234_Y_RNA_LUZP1_MDS2_ASAP3_LACTBL1	ENSG00000125944_ENSG00000215381_ENSG00000261326_ENSG00000004487_ENSG00000249087_ENSG00000125945_ENSG00000271420_ENSG00000240553_ENSG00000227868_ENSG00000201405_ENSG00000169641_ENSG00000197880_ENSG00000088280_ENSG00000215906	eQTLcatalogue/BLUEPRINT_ge_neutrophil:eQTLcatalogue/CEDAR_neutrophil_CD15:eQTLcatalogue/Naranbhai_2015_neutrophil_CD16:DICE/T_CD8_naive_activated_NA_eQTLcatalogue/BLUEPRINT_ge_monocyte:eQTLcatalogue/Fairfax_2014_LPS24:eQTLcatalogue/Fairfax_2014_LPS2:eQTLGen_cis_eQTLs_eQTLcatalogue/BrainSeq_ge_brain:eQTLcatalogue/TwinsUK_ge_LCL:eQTLcatalogue/TwinsUK_ge_skin:DICE/T_CD4_naive:DICE/T_CD8_naive:DICE/T…
rs9888189	11:2770777:C:T	11	2770777	0.0086	8.16e-10	yes	yes		rs9888189	intronic	NA	6	rs9888189;rs179785;rs231872;rs4930007;rs81205;rs61869763	153	KCNQ1	0		SLC22A18AS_KCNQ1_COX6CP18_KCNQ1OT1	ENSG00000254827_ENSG00000053918_ENSG00000236041_ENSG00000269821	eQTLGen_cis_eQTLs:BIOSQTL/BIOS_eQTL_geneLevel_BIOSQTL/BIOS_eQTL_geneLevel_NA
rs9891340	17:17543846:C:T	17	17543846	0.0088	3.44e-10		no		rs9891340	intergenic	NA	4	rs9891340;rs12942059;rs906407;rs35656361	211	SMCR2_RP11-524F11.2	33494_30047		USP32P1_RP11-45M22.3_RP11-45M22.4_COPS3_MED9_TSEN15P1_RNU6-468P_SHMT1_AC122129.1_PLD6_KRT17P1_PEMT_RNU6-767P_RAI1_SMCR2_RP1-178F10.3_FLII_LRRC48_SRP68P1_GID4_RN7SL775P_RASD1_FLCN_MIEF2_RP11-524F11.2_MPRIP_KRT17P2_MPRIP-AS1_RP11-45M22.5_LLGL1_RNASEH1P2_TOP3A_DRG2_ZNF624_RP11-524F11.1_Y_RNA_PIGL_ALKBH5_SMCR8_ATPAF2_TOM1L2	ENSG00000188933_ENSG00000263624_ENSG00000264187_ENSG00000141030_ENSG00000141026_ENSG00000230865_ENSG00000206730_ENSG00000176974_ENSG00000197815_ENSG00000179598_ENSG00000131885_ENSG00000133027_ENSG00000206859_ENSG00000108557_ENSG00000223979_ENSG00000267350_ENSG00000177731_ENSG00000171962_ENSG00000266129_ENSG00000141034_ENSG00000243370_ENSG00000108551_ENSG00000154803_ENSG00000177427_ENSG00000264666…	eQTLGen_cis_eQTLs_BIOSQTL/BIOS_eQTL_geneLevel_eQTLcatalogue/CEDAR_monocyte_CD14:eQTLcatalogue/CEDAR_neutrophil_CD15:eQTLcatalogue/Fairfax_2014_naive:eQTLcatalogue/Lepik_2017_ge_blood:eQTLGen_cis_eQTLs:BIOSQTL/BIOS_eQTL_geneLevel:GTEx/v8/Whole_Blood_DICE/T_CD4_TFH:eQTLGen_cis_eQTLs:BIOSQTL/BIOS_eQTL_geneLevel:GTEx/v8/Whole_Blood_NA_eQTLcatalogue/TwinsUK_ge_fat:DICE/T_CD4_TH1_17_eQTLcatalogue/CEDAR…
rs9905761	17:59239259:C:T	17	59239259	0.0171	6.23e-37	yes	yes		rs9905761	intronic	NA	12	rs9905761;rs112269503;rs7212526;rs3826417;rs3785864;rs7223401;rs72832589;rs75965812;rs112238083;rs28629957;rs9915606;rs72844913	218	BCAS3	0		AC079005.1_RP11-264B14.1_RP11-332H18.5_RP11-15K2.2_AC005884.1_RP11-332H18.4_RP11-136H19.1_HMGN1P28_C17orf64_PPM1D_APPBP2_RN7SL448P_snoU13_BCAS3_HEATR6_KRT18P61_C17orf82_AC111155.1_RP11-3K24.1_RP11-332H18.3_RN7SL606P_Y_RNA_TBX2_METTL2A_RP11-264B14.2_TBX4	ENSG00000211515_ENSG00000267207_ENSG00000267131_ENSG00000267137_ENSG00000227694_ENSG00000267280_ENSG00000267667_ENSG00000254114_ENSG00000141371_ENSG00000170836_ENSG00000062725_ENSG00000264322_ENSG00000238799_ENSG00000141376_ENSG00000068097_ENSG00000267083_ENSG00000187013_ENSG00000224011_ENSG00000241157_ENSG00000266934_ENSG00000239932_ENSG00000252534_ENSG00000121068_ENSG00000087995_ENSG00000267449…	NA_eQTLcatalogue/GENCORD_ge_fibroblast:eQTLcatalogue/TwinsUK_ge_fat:GTEx/v8/Kidney_Cortex:GTEx/v8/Liver_DICE/T_CD4_TFH_DICE/Monocyte_non_classical:DICE/T_CD4_TH1_DICE/Monocyte_non_classical_eQTLcatalogue/Lepik_2017_ge_blood:eQTLGen_cis_eQTLs:BIOSQTL/BIOS_eQTL_geneLevel:GTEx/v8/Whole_Blood_eQTLcatalogue/Lepik_2017_ge_blood:eQTLGen_cis_eQTLs_eQTLGen_cis_eQTLs_eQTLcatalogue/TwinsUK_ge_fat_DICE/T_CD4…
rs9927317	16:53820996:C:G	16	53820996	0.0096	5.29e-12		no		rs9927317	intronic	NA	1	rs9927317	204	FTO	0		FTO	ENSG00000140718	eQTLGen_cis_eQTLs
rs9932625	16:51735746:A:G	16	51735746	0.0108	3.16e-15	yes	yes		rs9932625	intergenic	NA	4	rs9932625;rs12931467;rs12920176;rs11645138	202	RP11-7O14.1_RN7SKP142	60684_30272		RN7SKP142_RP11-7O14.1	ENSG00000223168_ENSG00000260057	NA
