# Supplementary material for: Multivariate canonical correlation analysis identifies additional genetic variants for chronic kidney disease
Source: NPJ Syst Biol Appl. 2024 Mar 9;10:28. doi: 10.1038/s41540-024-00350-8 (PMC10924093; doi:10.1038/s41540-024-00350-8)
Supplement: Supplementary file 4 — Dataset 2 [file 41540_2024_350_MOESM4_ESM.xlsx]

## Sheet: Supplementary Table 2
Supplementary Table 2. 208 lead single nucleotide polymorphisms identifed by metaCCA for kidney function in BioBank Japan
rsID	uniqID	chr	pos	metaCCA r	metaCCA P-value	eGFR/BUN opposite effects	Reported for eGFR and BUN by Kanai et al., 2018	annovar_annot	annovar_exonic_func	nIndSigSNPs	IndSigSNPs	GenomicLocus	annovar_symbols (closest genes)	annovar_dists	closest gene reported by Kanai et al., 2018	mapped_gene_symbols	mapped_ensgs	mapped_eqtlDirections
rs10205035	2:211574324:C:T	2	211574324	0.0232822	1.21945e-17		no	intergenic	NA	7	rs10205035;rs6711167;rs11689207;rs4142152;rs13386028;rs6752652;rs55932961	15	CPS1_RP11-212J19.1	30493_395334		CPS1	ENSG00000021826	BIOSQTL/BIOS_eQTL_geneLevel
rs10423928	19:46182304:A:T	19	46182304	0.0180132	7.52722e-11		no	intronic	NA	1	rs10423928	96	GIPR	0		GIPR_MIR642A_SNRPD2_FBXO46_AC074212.6_SYMPK_QPCTL_DMPK_VASP_DMWD	ENSG00000010310_ENSG00000207773_ENSG00000125743_ENSG00000177051_ENSG00000267395_ENSG00000125755_ENSG00000011478_ENSG00000104936_ENSG00000125753_ENSG00000185800	eQTLcatalogue/GENCORD_ge_LCL:eQTLcatalogue/TwinsUK_ge_LCL_NA_eQTLGen_cis_eQTLs_eQTLGen_cis_eQTLs:BIOSQTL/BIOS_eQTL_geneLevel_BIOSQTL/BIOS_eQTL_geneLevel_eQTLcatalogue/HipSci_ge_iPSC_eQTLcatalogue/Fairfax_2014_LPS2:eQTLGen_cis_eQTLs
rs10462065	5:44068846:A:C	5	44068846	0.0156209	2.4393e-08	yes	no	intergenic	NA	1	rs10462065	30	FGF10_RNU6-381P	234800_2013		FGF10_RNU6-381P_NNT	ENSG00000070193_ENSG00000212561_ENSG00000112992	eQTLcatalogue/TwinsUK_ge_fat_NA_eQTLGen_cis_eQTLs
rs10738107	6:51037732:A:G	6	51037732	0.0187194	1.16697e-11		no	intergenic	NA	6	rs10738107;rs7752821;rs9349571;rs10484665;rs4141973;rs546979	38	FTH1P5_RP3-437C15.2	156763_212348		RP1-28O17.1_TFAP2B_TFAP2D_RPS17P5_RP4-753D5.3_RP3-437C15.1_FTH1P5	ENSG00000230472_ENSG00000008196_ENSG00000008197_ENSG00000060303_ENSG00000216913_ENSG00000232702_ENSG00000230204	NA_DICE/T_CD4_naive_activated
rs1079443	7:1300708:C:T	7	1300708	0.0177	1.68137e-10		no	intergenic	NA	3	rs1079443;rs56116801;rs6957131	48	UNCX_AC073094.4	23754_6281	yes (UNCX)	AC091729.9_AC110781.3_GPR146_ZFAND2A_AC073094.4_COX19_UNCX	ENSG00000229043_ENSG00000176349_ENSG00000164849_ENSG00000178381_ENSG00000233082_ENSG00000240230_ENSG00000164853	eQTLGen_cis_eQTLs:BIOSQTL/BIOS_eQTL_geneLevel_DICE/T_CD8_naive_NA_eQTLcatalogue/BrainSeq_ge_brain:eQTLGen_cis_eQTLs
rs10799794	1:23701118:A:C	1	23701118	0.0184293	2.53143e-11	yes	no	intergenic	NA	5	rs10799794;rs9887774;rs10737472;rs2298632;rs12563200	2	C1orf213_RP5-1057J7.7	2786_3755		HNRNPR_ASAP3_ZNF436_TCEA3_KDM1A_C1orf213_RP5-1057J7.6_MDS2_RP5-1057J7.7_LUZP1_Y_RNA_RP1-184J9.2_TCEB3	ENSG00000125944_ENSG00000088280_ENSG00000125945_ENSG00000204219_ENSG00000004487_ENSG00000249087_ENSG00000261326_ENSG00000197880_ENSG00000271420_ENSG00000169641_ENSG00000201405_ENSG00000240553_ENSG00000011007	eQTLcatalogue/BLUEPRINT_ge_neutrophil:eQTLcatalogue/CEDAR_neutrophil_CD15:eQTLcatalogue/Naranbhai_2015_neutrophil_CD16:DICE/T_CD8_naive_activated_eQTLGen_cis_eQTLs:BIOSQTL/BIOS_eQTL_geneLevel_eQTLcatalogue/BLUEPRINT_ge_T-cell:eQTLcatalogue/Kasela_2017_T-cell_CD4:eQTLcatalogue/TwinsUK_ge_fat:eQTLcatalogue/TwinsUK_ge_skin:DICE/T_CD4_naive:DICE/T_CD8_naive:DICE/T_CD4_TFH:DICE/T_CD4_TH1:DICE/T_CD4_TH…
rs10850001	12:112553032:A:T	12	112553032	0.0184518	2.38518e-11	yes	yes	intergenic	NA	3	rs10850001;rs1265566;rs609230	73	TRAFD1_NAA25	10273_6206		SLC25A3P2_ALDH2_KLRB1_PLBD2_HRK_HSPA8P14_ITGA5_ERP29_SDSL_Y_RNA_LDHB_RP11-162P23.2_FAM109A_RPL6_TRAFD1_RP3-462E2.3_LAG3_TMBIM6_PTPN11_ATF7IP_RPH3A_MAPKAPK5-AS1_RNA5SP373_MIR3657_RP3-521E19.3_EMP1_CUX2_ACAD10_AC002979.1_TMEM116_SLC8B1_PCNPP1_BRAP_RP11-686G8.2_RITA1_IQCD_C12orf75_RP1-46F2.2_DDX54_TESPA1_PCED1B_RP11-686G8.1_TUBA1A_GPR162_RASAL1_U7_CCDC63_MYL2_NELL2_RN7SKP71_MAPKAPK5_RP11-545P7.4_ADA…	ENSG00000258373_ENSG00000111275_ENSG00000111796_ENSG00000151176_ENSG00000135116_ENSG00000257539_ENSG00000161638_ENSG00000089248_ENSG00000139410_ENSG00000200135_ENSG00000111716_ENSG00000257767_ENSG00000198324_ENSG00000089009_ENSG00000135148_ENSG00000257877_ENSG00000089692_ENSG00000139644_ENSG00000179295_ENSG00000171681_ENSG00000089169_ENSG00000234608_ENSG00000253080_ENSG00000266370_ENSG00000257658…	NA_eQTLcatalogue/BLUEPRINT_ge_neutrophil:eQTLcatalogue/BrainSeq_ge_brain:eQTLcatalogue/CEDAR_ileum:eQTLcatalogue/CEDAR_rectum:eQTLcatalogue/CEDAR_transverse_colon:eQTLcatalogue/Fairfax_2014_naive:eQTLcatalogue/HipSci_ge_iPSC:eQTLcatalogue/TwinsUK_ge_skin:eQTLGen_cis_eQTLs:BIOSQTL/BIOS_eQTL_geneLevel:GTEx/v8/Whole_Blood_eQTLGen_trans_eQTLs_eQTLcatalogue/HipSci_ge_iPSC_eQTLcatalogue/Lepik_2017_ge_b…
rs10898560	11:86645157:A:G	11	86645157	0.0205803	6.0943e-14		no	intronic	NA	2	rs10898560;rs12805523	66	PRSS23	0		FZD4_RP11-736K20.5	ENSG00000174804_ENSG00000255471	NA_eQTLcatalogue/TwinsUK_ge_fat
rs10922532	1:89442733:C:T	1	89442733	0.017637	1.9726e-10		no	intronic	NA	1	rs10922532	7	CCBL2	0		PKN2_GTF2B_RNU6-125P_Y_RNA_TCEB1P19_CCBL2_GBP3_RP11-76N22.2_RP11-82K18.2_RBMXL1	ENSG00000065243_ENSG00000137947_ENSG00000207234_ENSG00000202385_ENSG00000241975_ENSG00000137944_ENSG00000117226_ENSG00000237505_ENSG00000235308_ENSG00000213516	NA_eQTLGen_cis_eQTLs_BIOSQTL/BIOS_eQTL_geneLevel_eQTLcatalogue/BLUEPRINT_ge_neutrophil:eQTLcatalogue/BrainSeq_ge_brain:eQTLcatalogue/CEDAR_ileum:eQTLcatalogue/CEDAR_neutrophil_CD15:eQTLcatalogue/CEDAR_rectum:eQTLcatalogue/CEDAR_T-cell_CD8:eQTLcatalogue/CEDAR_transverse_colon:eQTLcatalogue/Fairfax_2014_LPS2:eQTLcatalogue/GENCORD_ge_fibroblast:eQTLcatalogue/GENCORD_ge_LCL:eQTLcatalogue/GENCORD_ge_T…
rs10945658	6:160658130:C:T	6	160658130	0.0155486	2.86831e-08		no	intronic	NA	1	rs10945658	46	SLC22A2	0		LPAL2_SLC22A3_RP1-276N6.2_SLC22A2_RP11-288H12.3	ENSG00000213071_ENSG00000146477_ENSG00000230234_ENSG00000112499_ENSG00000213073	BIOSQTL/BIOS_eQTL_geneLevel_NA_eQTLGen_cis_eQTLs:BIOSQTL/BIOS_eQTL_geneLevel
rs10998021	10:69968189:A:G	10	69968189	0.0154444	3.61706e-08	yes	no	intronic	NA	6	rs10998021;rs10740289;rs10823178;rs2673797;rs7091369;rs10998017	58	MYPN	0		SLC25A16_HNRNPH3_ATOH7_RN7SKP202_RP11-9E13.4_RUFY2_KRT19P4_RP11-153K11.3_MYPN_DNA2_SIRT1_PBLD_HERC4	ENSG00000122912_ENSG00000096746_ENSG00000179774_ENSG00000222371_ENSG00000234806_ENSG00000204130_ENSG00000234102_ENSG00000233590_ENSG00000138347_ENSG00000138346_ENSG00000096717_ENSG00000108187_ENSG00000148634	eQTLcatalogue/Fairfax_2012_B-cell_CD19:eQTLcatalogue/Fairfax_2014_IFN24:eQTLcatalogue/Fairfax_2014_LPS24:eQTLcatalogue/Fairfax_2014_LPS2:eQTLcatalogue/Fairfax_2014_naive:eQTLcatalogue/GEUVADIS_ge_LCL:eQTLcatalogue/Quach_2016_ge_monocyte_IAV:eQTLcatalogue/Quach_2016_ge_monocyte_LPS:eQTLcatalogue/Quach_2016_ge_monocyte_naive:eQTLcatalogue/Quach_2016_ge_monocyte_Pam3CSK4:eQTLcatalogue/Quach_2016_ge_…
rs11039297	11:47581443:A:G	11	47581443	0.0172641	5.02541e-10	yes	no	intronic	NA	3	rs11039297;rs11039464;rs2203712	62	CELF1	0		MADD_CELF1_ACP2_SLC39A13_SPI1_FNBP4_AC090559.1_PSMC3_RP11-692M12.4_MYBPC3_Y_RNA_RP11-750H9.7_RN7SL652P_RP11-692M12.5_RAPSN_NDUFS3_RP11-793I11.1_RP11-750H9.5_PTPMT1_DDB2_ARFGAP2_MIR4487_RP11-390K5.6_RNU6-1302P_MTCH2_snoU13_NUP160_AGBL2_HARBI1_RNA5SP340_C1QTNF4_AC090559.2_KBTBD4_ARHGAP1_PTPRJ_FAM180B_RNU5E-10P	ENSG00000110514_ENSG00000149187_ENSG00000134575_ENSG00000165915_ENSG00000066336_ENSG00000109920_ENSG00000265467_ENSG00000165916_ENSG00000271557_ENSG00000134571_ENSG00000200090_ENSG00000270072_ENSG00000265559_ENSG00000252874_ENSG00000271543_ENSG00000165917_ENSG00000213619_ENSG00000254780_ENSG00000255197_ENSG00000110536_ENSG00000134574_ENSG00000149182_ENSG00000264583_ENSG00000270060_ENSG00000252327…	eQTLcatalogue/GENCORD_ge_LCL:eQTLcatalogue/Lepik_2017_ge_blood:eQTLGen_cis_eQTLs:BIOSQTL/BIOS_eQTL_geneLevel:GTEx/v8/Whole_Blood_eQTLcatalogue/Quach_2016_ge_monocyte_LPS:eQTLcatalogue/Quach_2016_ge_monocyte_Pam3CSK4:eQTLcatalogue/Quach_2016_ge_monocyte_R848:eQTLGen_cis_eQTLs:BIOSQTL/BIOS_eQTL_geneLevel:GTEx/v8/Whole_Blood_eQTLGen_cis_eQTLs:BIOSQTL/BIOS_eQTL_geneLevel:GTEx/v8/Whole_Blood_eQTLcatal…
rs11062070	12:343632:C:T	12	343632	0.0157029	2.0281e-08	yes	no	intronic	NA	1	rs11062070	67	SLC6A13	0		CCDC77_KDM5A_SLC6A13	ENSG00000120647_ENSG00000073614_ENSG00000010379	eQTLGen_cis_eQTLs:BIOSQTL/BIOS_eQTL_geneLevel_GTEx/v8/Liver
rs11065950	12:111994852:A:C	12	111994852	0.0202805	1.4694e-13	yes	yes	intronic	NA	1	rs11065950	73	ATXN2	0		PCNPP1_BRAP_RP11-686G8.2_RITA1_IQCD_C12orf75_RP1-46F2.2_DDX54_TESPA1_PCED1B_RP11-686G8.1_TUBA1A_GPR162_RASAL1_U7_CCDC63_MYL2_NELL2_RN7SKP71_MAPKAPK5_RP11-545P7.4_Y_RNA_ADAM1A_HVCN1_NUAK1_ATP2B1_RP11-476D10.1_OAS2_RP3-521E19.2_OAS3_RP3-462E2.5_RP1-46F2.3_WSB2_RPL7AP60_KLRF1_SLC15A4_FAR2_DTX1_RP3-473L9.4_CCND2_RPS2P41_HECTD4_ADAM1B_CD69_VSIG10_AC003029.1_RP1-71H24.1_OAS1_ATXN2_AC002395.1_KRAS_TAPBP…	ENSG00000258359_ENSG00000089234_ENSG00000258099_ENSG00000139405_ENSG00000166578_ENSG00000235162_ENSG00000185847_ENSG00000123064_ENSG00000135426_ENSG00000179715_ENSG00000238168_ENSG00000167552_ENSG00000250510_ENSG00000111344_ENSG00000272215_ENSG00000173093_ENSG00000111245_ENSG00000184613_ENSG00000201428_ENSG00000089022_ENSG00000257286_ENSG00000200688_ENSG00000229186_ENSG00000122986_ENSG00000074590…	NA_GTEx/v8/Liver_eQTLcatalogue/Lepik_2017_ge_blood:eQTLGen_cis_eQTLs_eQTLGen_trans_eQTLs_eQTLcatalogue/HipSci_ge_iPSC_eQTLcatalogue/Fairfax_2012_B-cell_CD19:eQTLcatalogue/GEUVADIS_ge_LCL_eQTLcatalogue/BLUEPRINT_ge_monocyte:eQTLcatalogue/BLUEPRINT_ge_T-cell:eQTLcatalogue/BrainSeq_ge_brain:eQTLcatalogue/Fairfax_2014_naive:eQTLcatalogue/Quach_2016_ge_monocyte_LPS:eQTLcatalogue/Quach_2016_ge_monocyte…
rs11066165	12:112542651:A:C	12	112542651	0.0179047	9.95864e-11	yes	no	intronic	NA	1	rs11066165	73	NAA25	0		Y_RNA_ADAM1B_CD69_VSIG10_HECTD4_HSPA8P14_ITGA5_ERP29_SDSL_AC003029.1_RP1-71H24.1_OAS1_ATXN2_AC002395.1_KRAS_TAPBPL_RP1-267L14.3_SH2B3_RP3-521E19.2_OAS3_RP3-462E2.5_RP1-46F2.3_WSB2_RPL7AP60_KLRF1_SLC15A4_FAR2_DTX1_RP3-473L9.4_CCND2_RPS2P41_PCNPP1_BRAP_RP11-686G8.2_RITA1_IQCD_C12orf75_RP1-46F2.2_DDX54_TESPA1_PCED1B_RP11-686G8.1_TUBA1A_GPR162_RASAL1_U7_CCDC63_MYL2_NELL2_RN7SKP71_MAPKAPK5_RP11-545P7.…	ENSG00000201208_ENSG00000226469_ENSG00000110848_ENSG00000176834_ENSG00000173064_ENSG00000257539_ENSG00000161638_ENSG00000089248_ENSG00000139410_ENSG00000248594_ENSG00000257452_ENSG00000089127_ENSG00000204842_ENSG00000266269_ENSG00000133703_ENSG00000139192_ENSG00000258323_ENSG00000111252_ENSG00000257494_ENSG00000111331_ENSG00000270018_ENSG00000258240_ENSG00000176871_ENSG00000213152_ENSG00000150045…	DICE/T_CD4_TFH_DICE/T_CD4_naive:DICE/T_CD4_TH2:eQTLGen_cis_eQTLs:BIOSQTL/BIOS_eQTL_geneLevel:GTEx/v8/Whole_Blood:GTEx/v8/Liver_eQTLGen_trans_eQTLs_DICE/B_cell_naive:DICE/T_CD4_naive:DICE/T_CD8_naive:DICE/T_CD8_naive_activated:DICE/Monocyte_classical:DICE/Monocyte_non_classical:DICE/NK:DICE/T_CD4_TFH:DICE/T_CD4_TH1:DICE/T_CD4_TH17:DICE/T_CD4_TH1_17:DICE/T_CD4_TH2:DICE/T_CD4_memory_TREG:DICE/T_CD4_…
rs11066211	12:112678697:A:G	12	112678697	0.0194356	1.63834e-12	yes	yes	intronic	NA	1	rs11066211	73	HECTD4	0		PCNPP1_BRAP_GPR162_RASAL1_U7_RP11-686G8.2_RITA1_IQCD_C12orf75_RP1-46F2.2_DDX54_TESPA1_PCED1B_RP11-686G8.1_TUBA1A_ATP2B1_RP11-476D10.1_OAS2_CCDC63_MYL2_NELL2_RN7SKP71_MAPKAPK5_RP11-545P7.4_Y_RNA_ADAM1A_HVCN1_NUAK1_DTX1_RP3-473L9.4_CCND2_RPS2P41_HECTD4_ADAM1B_CD69_VSIG10_AC003029.1_RP1-71H24.1_OAS1_ATXN2_AC002395.1_KRAS_TAPBPL_RP1-267L14.3_SH2B3_HSPA8P14_ITGA5_ERP29_SDSL_LDHB_RP11-162P23.2_FAM109A_…	ENSG00000258359_ENSG00000089234_ENSG00000250510_ENSG00000111344_ENSG00000272215_ENSG00000258099_ENSG00000139405_ENSG00000166578_ENSG00000235162_ENSG00000185847_ENSG00000123064_ENSG00000135426_ENSG00000179715_ENSG00000238168_ENSG00000167552_ENSG00000070961_ENSG00000260943_ENSG00000111335_ENSG00000173093_ENSG00000111245_ENSG00000184613_ENSG00000201428_ENSG00000089022_ENSG00000257286_ENSG00000200688…	NA_eQTLGen_trans_eQTLs_GTEx/v8/Liver_eQTLcatalogue/Lepik_2017_ge_blood:eQTLGen_cis_eQTLs_eQTLcatalogue/HipSci_ge_iPSC_eQTLcatalogue/CEDAR_T-cell_CD4:eQTLcatalogue/Fairfax_2014_IFN24:eQTLGen_cis_eQTLs:GTEx/v8/Whole_Blood_eQTLcatalogue/Fairfax_2012_B-cell_CD19:eQTLcatalogue/GEUVADIS_ge_LCL_eQTLcatalogue/BLUEPRINT_ge_monocyte:eQTLcatalogue/BLUEPRINT_ge_T-cell:eQTLcatalogue/BrainSeq_ge_brain:eQTLcata…
rs111900181	1:54848840:A:G	1	54848840	0.0172788	4.84579e-10	yes	no	intronic	NA	1	rs111900181	4	SSBP3	0		SSBP3	ENSG00000157216	eQTLcatalogue/Quach_2016_ge_monocyte_LPS:BIOSQTL/BIOS_eQTL_geneLevel
rs11238522	10:43862236:A:G	10	43862236	0.0164168	3.90523e-09	yes	yes	intergenic	NA	3	rs11238522;rs2252761;rs7912358	56	FXYD4_RNU6ATAC11P	4854_24878		RP11-517P14.7_ZNF32-AS1_CAP1P2_HNRNPF_RNU7-193P_FXYD4_ZNF239_ZNF487_RNU6ATAC11P_U3_ZNF32_RP11-517P14.2_ZNF485_CSGALNACT2_RP11-168L22.2	ENSG00000236114_ENSG00000226245_ENSG00000232004_ENSG00000169813_ENSG00000252532_ENSG00000150201_ENSG00000196793_ENSG00000243660_ENSG00000221468_ENSG00000221400_ENSG00000169740_ENSG00000230555_ENSG00000198298_ENSG00000169826_ENSG00000224265	eQTLGen_cis_eQTLs:BIOSQTL/BIOS_eQTL_geneLevel_BIOSQTL/BIOS_eQTL_geneLevel_GTEx/v8/Whole_Blood_eQTLcatalogue/BLUEPRINT_ge_neutrophil:eQTLcatalogue/CEDAR_monocyte_CD14:eQTLcatalogue/CEDAR_neutrophil_CD15:eQTLcatalogue/CEDAR_transverse_colon:eQTLcatalogue/Fairfax_2014_IFN24:eQTLcatalogue/Fairfax_2014_LPS24:eQTLcatalogue/Fairfax_2014_LPS2:eQTLcatalogue/Fairfax_2014_naive:eQTLcatalogue/Quach_2016_ge_m…
rs11614295	12:113196733:A:G	12	113196733	0.0154147	3.86342e-08	yes	no	intronic	NA	1	rs11614295	73	RPH3A	0		PCNPP1_BRAP_RP11-686G8.2_RITA1_IQCD_C12orf75_RP1-46F2.2_DDX54_TESPA1_PCED1B_RP11-686G8.1_TUBA1A_GPR162_RASAL1_U7_CCDC63_MYL2_NELL2_RN7SKP71_MAPKAPK5_RP11-545P7.4_Y_RNA_ADAM1A_HVCN1_NUAK1_ATP2B1_RP11-476D10.1_OAS2_RP3-521E19.2_OAS3_RP3-462E2.5_RP1-46F2.3_WSB2_RPL7AP60_KLRF1_SLC15A4_FAR2_DTX1_RP3-473L9.4_CCND2_RPS2P41_HECTD4_ADAM1B_CD69_VSIG10_AC003029.1_RP1-71H24.1_OAS1_ATXN2_AC002395.1_KRAS_TAPBP…	ENSG00000258359_ENSG00000089234_ENSG00000258099_ENSG00000139405_ENSG00000166578_ENSG00000235162_ENSG00000185847_ENSG00000123064_ENSG00000135426_ENSG00000179715_ENSG00000238168_ENSG00000167552_ENSG00000250510_ENSG00000111344_ENSG00000272215_ENSG00000173093_ENSG00000111245_ENSG00000184613_ENSG00000201428_ENSG00000089022_ENSG00000257286_ENSG00000200688_ENSG00000229186_ENSG00000122986_ENSG00000074590…	NA_GTEx/v8/Liver_eQTLcatalogue/Lepik_2017_ge_blood:eQTLGen_cis_eQTLs_eQTLGen_trans_eQTLs_eQTLcatalogue/HipSci_ge_iPSC_eQTLcatalogue/Fairfax_2012_B-cell_CD19:eQTLcatalogue/GEUVADIS_ge_LCL_eQTLcatalogue/BLUEPRINT_ge_monocyte:eQTLcatalogue/BLUEPRINT_ge_T-cell:eQTLcatalogue/BrainSeq_ge_brain:eQTLcatalogue/Fairfax_2014_naive:eQTLcatalogue/Quach_2016_ge_monocyte_LPS:eQTLcatalogue/Quach_2016_ge_monocyte…
rs11642015	16:53802494:C:T	16	53802494	0.0210429	1.52752e-14	yes	no	intronic	NA	1	rs11642015	85	FTO	0		FTO_RBL2	ENSG00000140718_ENSG00000103479	eQTLGen_cis_eQTLs
rs11648249	16:69627247:A:T	16	69627247	0.0190852	4.32031e-12		yes	intronic	NA	4	rs11648249;rs61460899;rs3811349;rs2287970	86	NFAT5	0		RP11-296I10.3_PDPR_CYB5B_RP11-419C5.2_RP11-529K1.4_CHTF8_RNU6-23P_RPS27P26_DDX19A_RP11-311C24.1_MIR1538_ST3GAL2_FUK_PDXDC2P_MIR140_RP11-529K1.3_NQO1_COG8_VAC14_RP11-343C2.12_RP11-140H17.1_CIRH1A_CLEC18A_RP11-106J23.1_MIR1972-2_NFAT5_FLJ00418_SNORA62_TERF2_RP11-343C2.7_RP11-529K1.2_TMED6_HAS3_RN7SL407P_CLEC18C_Y_RNA_PDF_TANGO6_WWP2_COG4_NIP7_snoU13_MTSS1L_DDX19B_NOB1_CTD-2033A16.2_SF3B3_IL34_RP11-…	ENSG00000247228_ENSG00000090857_ENSG00000103018_ENSG00000226232_ENSG00000260111_ENSG00000263203_ENSG00000200153_ENSG00000240043_ENSG00000168872_ENSG00000260772_ENSG00000223109_ENSG00000157350_ENSG00000157353_ENSG00000255185_ENSG00000208017_ENSG00000260537_ENSG00000181019_ENSG00000213380_ENSG00000103043_ENSG00000272617_ENSG00000260108_ENSG00000168802_ENSG00000141076_ENSG00000196696_ENSG00000157322…	NA_eQTLGen_cis_eQTLs_BIOSQTL/BIOS_eQTL_geneLevel:GTEx/v8/Whole_Blood_BIOSQTL/BIOS_eQTL_geneLevel:GTEx/v8/Whole_Blood:GTEx/v8/Kidney_Cortex:GTEx/v8/Liver_eQTLcatalogue/BLUEPRINT_ge_monocyte:eQTLcatalogue/BrainSeq_ge_brain:eQTLcatalogue/CEDAR_monocyte_CD14:eQTLcatalogue/CEDAR_rectum:eQTLcatalogue/Fairfax_2014_naive:eQTLcatalogue/Lepik_2017_ge_blood:eQTLcatalogue/Quach_2016_ge_monocyte_LPS:eQTLcatal…
rs1169286	12:121419056:C:T	12	121419056	0.0168789	1.29301e-09	yes	no	intronic	NA	7	rs1169286;rs3213545;rs2859398;rs2649999;rs7305618;rs1920792;rs2464190	74	HNF1A	0		HNF1A_SIRT4_GCN1L1_MIR4700_HNF1A-AS1_GATC_SPPL3_P2RX4_OASL_AC079602.1_ACADS_P2RX7_CABP1_RP11-216P16.2_MLEC_RP11-173P15.5_COQ5_CAMKK2_UNC119B_RNF10_C12orf43_POP5_DYNLL1	ENSG00000135100_ENSG00000089163_ENSG00000089154_ENSG00000265455_ENSG00000241388_ENSG00000257218_ENSG00000157837_ENSG00000135124_ENSG00000135114_ENSG00000272214_ENSG00000122971_ENSG00000089041_ENSG00000157782_ENSG00000271769_ENSG00000110917_ENSG00000256569_ENSG00000110871_ENSG00000110931_ENSG00000175970_ENSG00000022840_ENSG00000157895_ENSG00000167272_ENSG00000088986	eQTLcatalogue/BrainSeq_ge_brain:eQTLcatalogue/Quach_2016_ge_monocyte_IAV:eQTLGen_cis_eQTLs:BIOSQTL/BIOS_eQTL_geneLevel_eQTLGen_cis_eQTLs_BIOSQTL/BIOS_eQTL_geneLevel_NA_eQTLGen_cis_eQTLs:BIOSQTL/BIOS_eQTL_geneLevel_eQTLcatalogue/Quach_2016_ge_monocyte_naive:eQTLcatalogue/TwinsUK_ge_skin:eQTLGen_cis_eQTLs:BIOSQTL/BIOS_eQTL_geneLevel:GTEx/v8/Whole_Blood_eQTLcatalogue/CEDAR_rectum:eQTLcatalogue/CEDAR…
rs1170109	13:42779694:G:T	13	42779694	0.0194577	1.54001e-12		yes	intronic	NA	3	rs1170109;rs1170158;rs9590675	75	DGKH	0		AKAP11_CHCHD2P11_MAPK6PS3_DGKH_VWA8_AL139328.1	ENSG00000023516_ENSG00000270809_ENSG00000237263_ENSG00000102780_ENSG00000102763_ENSG00000265679	eQTLcatalogue/BLUEPRINT_ge_neutrophil:eQTLcatalogue/CEDAR_neutrophil_CD15_NA_eQTLGen_cis_eQTLs
rs11715073	3:12352971:C:G	3	12352971	0.017443	3.21698e-10		no	intronic	NA	5	rs11715073;rs2881479;rs117350179;rs73134740;rs9808956	17	PPARG	0		AC026166.2_GSTM5P1_AC026166.1_TIGIT_TSEN2_ACTG1P12_SYN2_PPARG_TIMP4_CAND2_MKRN2_AC091492.2_TAMM41	ENSG00000233026_ENSG00000236062_ENSG00000265870_ENSG00000181847_ENSG00000154743_ENSG00000226642_ENSG00000157152_ENSG00000132170_ENSG00000157150_ENSG00000144712_ENSG00000075975_ENSG00000225026_ENSG00000144559	NA_eQTLGen_trans_eQTLs_eQTLGen_cis_eQTLs:BIOSQTL/BIOS_eQTL_geneLevel_eQTLcatalogue/CEDAR_neutrophil_CD15:eQTLcatalogue/TwinsUK_ge_fat:eQTLcatalogue/TwinsUK_ge_skin:eQTLGen_cis_eQTLs:BIOSQTL/BIOS_eQTL_geneLevel:GTEx/v8/Whole_Blood_eQTLcatalogue/CEDAR_rectum:eQTLcatalogue/CEDAR_transverse_colon:eQTLcatalogue/Fairfax_2014_LPS24:eQTLcatalogue/Fairfax_2014_LPS2:eQTLcatalogue/GENCORD_ge_LCL:eQTLcatalog…
rs117828066	8:23684582:A:G	8	23684582	0.0158375	1.49512e-08	yes	no	intergenic	NA	1	rs117828066	50	SNORA67_STC1	20692_14846		NKX3-1_SLC25A37_STC1_RP11-175E9.1	ENSG00000167034_ENSG00000147454_ENSG00000159167_ENSG00000253471	eQTLGen_cis_eQTLs_NA
rs11865952	16:21092051:A:G	16	21092051	0.016177	6.84758e-09	yes	no	intronic	NA	1	rs11865952	83	DNAH3	0		DNAH3_THUMPD1_LYRM1_ERI2_AC004381.6	ENSG00000158486_ENSG00000066654_ENSG00000102897_ENSG00000196678_ENSG00000005189	NA_eQTLcatalogue/Fairfax_2014_IFN24:eQTLGen_cis_eQTLs_eQTLcatalogue/CEDAR_transverse_colon:eQTLcatalogue/Fairfax_2014_naive_eQTLGen_cis_eQTLs_eQTLcatalogue/TwinsUK_ge_fat
rs1203265	15:53781941:C:G	15	53781941	0.0171607	6.48951e-10	yes	no	intergenic	NA	6	rs1203265;rs10518726;rs12440881;rs74523137;rs67902748;rs62007977	78	RP11-209E8.1_WDR72	360046_23997		ARPP19_RNU6-449P_WDR72_RNU2-53P_RP11-390M11.1	ENSG00000128989_ENSG00000206641_ENSG00000166415_ENSG00000252066_ENSG00000259619	eQTLcatalogue/Kasela_2017_T-cell_CD4_NA_DICE/T_CD4_memory_TREG
rs12241531	10:104407792:A:G	10	104407792	0.0153485	4.4721e-08	yes	no	intronic	NA	1	rs12241531	60	TRIM8	0		SFXN2_TMEM180_C10orf32_SUFU_C10orf76_RP11-47A8.5_ACTR1A_NT5C2_NPM3_HPS6_MARCKSL1P1	ENSG00000156398_ENSG00000138111_ENSG00000166275_ENSG00000107882_ENSG00000120029_ENSG00000272933_ENSG00000138107_ENSG00000076685_ENSG00000107833_ENSG00000166189_ENSG00000213277	eQTLcatalogue/GENCORD_ge_LCL:eQTLcatalogue/GEUVADIS_ge_LCL:eQTLcatalogue/Nedelec_2016_ge_macrophage_naive:eQTLcatalogue/Nedelec_2016_ge_macrophage_Salmonella_eQTLcatalogue/Fairfax_2014_IFN24:eQTLcatalogue/Fairfax_2014_LPS24:eQTLcatalogue/Fairfax_2014_LPS2:eQTLcatalogue/Fairfax_2014_naive:eQTLcatalogue/HipSci_ge_iPSC:DICE/T_CD4_naive:DICE/T_CD8_naive:DICE/T_CD4_TFH:DICE/T_CD4_naive_TREG_eQTLGen_ci…
rs12425368	12:110276712:A:C	12	110276712	0.0154101	3.90321e-08		no	intergenic	NA	1	rs12425368	72	MIR4497_GLTP	5471_12036		MIR4497_RN7SL441P_GIT2_UBE3B_TRPV4_RAD9B_ANKRD13A_RP1-7G5.6_UNG_TCHP_FAM222A_KCTD10_ATP2A2_RP1-7G5.5_GLTP	ENSG00000263510_ENSG00000241413_ENSG00000139436_ENSG00000151148_ENSG00000111199_ENSG00000151164_ENSG00000076513_ENSG00000249094_ENSG00000076248_ENSG00000139437_ENSG00000139438_ENSG00000110906_ENSG00000174437_ENSG00000256351_ENSG00000139433	NA_eQTLGen_cis_eQTLs:BIOSQTL/BIOS_eQTL_geneLevel_eQTLGen_cis_eQTLs_eQTLcatalogue/GENCORD_ge_fibroblast:eQTLcatalogue/Lepik_2017_ge_blood:DICE/Monocyte_classical:eQTLGen_cis_eQTLs:BIOSQTL/BIOS_eQTL_geneLevel:GTEx/v8/Whole_Blood_eQTLGen_cis_eQTLs:GTEx/v8/Liver_eQTLcatalogue/BrainSeq_ge_brain:eQTLcatalogue/Lepik_2017_ge_blood:eQTLcatalogue/TwinsUK_ge_fat:scRNA_eQTLs/PBMC:DICE/T_CD4_TH17:DICE/T_CD4_T…
rs12444699	16:69823443:A:G	16	69823443	0.0179747	8.31318e-11		yes	intronic	NA	2	rs12444699;rs143892519	86	WWP2	0		RP11-296I10.3_PDPR_CYB5B_RP11-419C5.2_RP11-529K1.4_CHTF8_RNU6-23P_RPS27P26_DDX19A_RP11-311C24.1_MIR1538_ST3GAL2_FUK_PDXDC2P_MIR140_RP11-529K1.3_NQO1_COG8_VAC14_RP11-343C2.12_RP11-140H17.1_CIRH1A_CLEC18A_RP11-106J23.1_MIR1972-2_NFAT5_FLJ00418_SNORA62_TERF2_RP11-343C2.7_RP11-529K1.2_TMED6_HAS3_RN7SL407P_CLEC18C_Y_RNA_PDF_TANGO6_WWP2_COG4_NIP7_snoU13_MTSS1L_DDX19B_NOB1_CTD-2033A16.2_SF3B3_IL34_RP11-…	ENSG00000247228_ENSG00000090857_ENSG00000103018_ENSG00000226232_ENSG00000260111_ENSG00000263203_ENSG00000200153_ENSG00000240043_ENSG00000168872_ENSG00000260772_ENSG00000223109_ENSG00000157350_ENSG00000157353_ENSG00000255185_ENSG00000208017_ENSG00000260537_ENSG00000181019_ENSG00000213380_ENSG00000103043_ENSG00000272617_ENSG00000260108_ENSG00000168802_ENSG00000141076_ENSG00000196696_ENSG00000157322…	NA_eQTLGen_cis_eQTLs_BIOSQTL/BIOS_eQTL_geneLevel:GTEx/v8/Whole_Blood_BIOSQTL/BIOS_eQTL_geneLevel:GTEx/v8/Whole_Blood:GTEx/v8/Kidney_Cortex:GTEx/v8/Liver_eQTLcatalogue/BLUEPRINT_ge_monocyte:eQTLcatalogue/BrainSeq_ge_brain:eQTLcatalogue/CEDAR_monocyte_CD14:eQTLcatalogue/CEDAR_rectum:eQTLcatalogue/Fairfax_2014_naive:eQTLcatalogue/Lepik_2017_ge_blood:eQTLcatalogue/Quach_2016_ge_monocyte_LPS:eQTLcatal…
rs12509595	4:81182554:C:T	4	81182554	0.0217744	1.60866e-15		yes (lead)	intergenic	NA	2	rs12509595;rs1902859	26	FGF5_PRDM8	5199_57071	yes (both)	FGF5_OR7E94P	ENSG00000138675_ENSG00000249646	DICE/T_CD4_naive_TREG:GTEx/v8/Kidney_Cortex_GTEx/v8/Whole_Blood
rs12608098	18:43317899:C:T	18	43317899	0.0191597	3.52072e-12		no	ncRNA_intronic	NA	3	rs12608098;rs76799297;rs1484878	94	RP11-116O18.3	0		SIGLEC15_RP11-749H17.2_HAUS1_PSTPIP2_SLC14A1_ATP5A1_RP11-309E23.2_RP11-749H17.1_RP11-116O18.3_SLC14A2_RP11-116O18.1	ENSG00000197046_ENSG00000267354_ENSG00000152240_ENSG00000152229_ENSG00000141469_ENSG00000152234_ENSG00000267097_ENSG00000266988_ENSG00000267193_ENSG00000132874_ENSG00000266968	eQTLcatalogue/GEUVADIS_ge_LCL:eQTLcatalogue/HipSci_ge_iPSC:eQTLcatalogue/TwinsUK_ge_LCL:BIOSQTL/BIOS_eQTL_geneLevel_NA_eQTLcatalogue/BLUEPRINT_ge_T-cell_eQTLGen_cis_eQTLs_eQTLcatalogue/BLUEPRINT_ge_T-cell:eQTLcatalogue/GENCORD_ge_LCL:eQTLcatalogue/GEUVADIS_ge_LCL:eQTLcatalogue/TwinsUK_ge_fat:eQTLcatalogue/TwinsUK_ge_LCL:DICE/T_CD4_naive:DICE/T_CD4_naive_activated:DICE/T_CD8_naive:DICE/T_CD8_naive…
rs12653362	5:34564810:A:G	5	34564810	0.0157846	1.6862e-08		no	intergenic	NA	2	rs12653362;rs12652585	29	CTD-2024P10.2_RP11-1325J9.1	86752_190855		RP11-1250I15.3_RXFP3_ADAMTS12_C1QTNF3_RP11-1084J3.4_SLC45A2_RP11-1023L17.1_PRLR_RP11-1084J3.1_DNAJC21_AMACR_RAI14	ENSG00000271771_ENSG00000182631_ENSG00000151388_ENSG00000082196_ENSG00000273294_ENSG00000164175_ENSG00000215158_ENSG00000113494_ENSG00000250914_ENSG00000168724_ENSG00000242110_ENSG00000039560	NA_eQTLcatalogue/CEDAR_rectum_eQTLGen_cis_eQTLs:GTEx/v8/Whole_Blood_eQTLcatalogue/Quach_2016_ge_monocyte_Pam3CSK4:DICE/NK:eQTLGen_cis_eQTLs:BIOSQTL/BIOS_eQTL_geneLevel
rs12659266	5:176807197:C:T	5	176807197	0.0217075	1.98272e-15	yes	no	intronic	NA	3	rs12659266;rs4976691;rs6556313	33	SLC34A1	0		IL7R_RP11-1026M7.2_PFN3_SLC34A1_LMAN2_RP11-1101H11.1_RGS14_PRR7-AS1_FGFR4_GRK6_RP11-1277A3.1_MXD3_CTD-2301A4.1_PDLIM7_FAM193B_RAB24_UIMC1_PRELID1_SUDS3P1_FAM153A	ENSG00000168685_ENSG00000249109_ENSG00000196570_ENSG00000131183_ENSG00000169223_ENSG00000249849_ENSG00000169220_ENSG00000246334_ENSG00000160867_ENSG00000198055_ENSG00000247679_ENSG00000213347_ENSG00000239393_ENSG00000196923_ENSG00000146067_ENSG00000169228_ENSG00000087206_ENSG00000169230_ENSG00000249129_ENSG00000170074	eQTLGen_trans_eQTLs_eQTLGen_cis_eQTLs_NA_eQTLGen_cis_eQTLs:BIOSQTL/BIOS_eQTL_geneLevel:GTEx/v8/Whole_Blood_eQTLcatalogue/Alasoo_2018_ge_macrophage_IFNg_Salmonella:eQTLcatalogue/Alasoo_2018_ge_macrophage_Salmonella:eQTLcatalogue/BLUEPRINT_ge_monocyte:eQTLcatalogue/BrainSeq_ge_brain:eQTLcatalogue/CEDAR_T-cell_CD4:eQTLcatalogue/GENCORD_ge_fibroblast:eQTLcatalogue/Lepik_2017_ge_blood:eQTLcatalogue/Sc…
rs12660825	6:41665483:C:T	6	41665483	0.0153512	4.44538e-08		no	intronic	NA	1	rs12660825	36	TFEB	0		FRS3_TFEB_RP11-298J23.5	ENSG00000137218_ENSG00000112561_ENSG00000231102	eQTLGen_cis_eQTLs_NA
rs1275609	12:76271183:A:G	12	76271183	0.0201775	1.98249e-13		yes (lead)	ncRNA_intronic	NA	3	rs1275609;rs2367303;rs10879996	71	RP11-114H23.1	0		RP11-114H23.1	ENSG00000258077	NA
rs12806498	11:55072182:A:T	11	55072182	0.0153335	4.62216e-08	yes	no	ncRNA_intronic	NA	1	rs12806498	63	RP11-72M10.5	0		OR4C14P_OR4P4_RP11-72M10.4_RP11-72M10.7_OR4A11P_RP11-72M10.8_RP11-72M10.5_OR4A15_OR4A12P_TRIM51HP	ENSG00000233301_ENSG00000181927_ENSG00000255283_ENSG00000254696_ENSG00000254663_ENSG00000255110_ENSG00000254828_ENSG00000181958_ENSG00000254723_ENSG00000166007	NA
rs1281577	1:82912155:A:T	1	82912155	0.0155869	2.63281e-08		no	intergenic	NA	1	rs1281577	6	RP4-601K24.1_RP11-147G16.1	456711_185338				NA
rs128494	21:37834258:C:T	21	37834258	0.016554	2.82173e-09		no	ncRNA_intronic	NA	5	rs128494;rs7277076;rs75530000;rs170142;rs61301673	98	AP000695.4_AP000695.6	0		CLDN14_CHAF1B_AP000688.14_AP000692.10_MORC3_AP000695.4_ATP5J2LP_AP000695.6_DOPEY2_AP000692.9_CBR3	ENSG00000159261_ENSG00000159259_ENSG00000230212_ENSG00000273199_ENSG00000159256_ENSG00000233818_ENSG00000224421_ENSG00000230479_ENSG00000142197_ENSG00000228107_ENSG00000159231	NA_eQTLcatalogue/CEDAR_ileum_eQTLGen_cis_eQTLs:BIOSQTL/BIOS_eQTL_geneLevel_eQTLcatalogue/GEUVADIS_ge_LCL:eQTLcatalogue/Nedelec_2016_ge_macrophage_naive:eQTLcatalogue/TwinsUK_ge_LCL_eQTLcatalogue/GEUVADIS_ge_LCL_BIOSQTL/BIOS_eQTL_geneLevel_eQTLGen_cis_eQTLs
rs12898261	15:99308666:C:T	15	99308666	0.0194675	1.49825e-12		yes	intronic	NA	5	rs12898261;rs4965431;rs28657002;rs8041224;rs148840914	81	IGF1R	0		MIR4714_IGF1R_HSP90B2P	ENSG00000264480_ENSG00000140443_ENSG00000259706	NA_eQTLGen_cis_eQTLs_DICE/Monocyte_classical
rs12920708	16:20407237:A:C	16	20407237	0.0353262	1.11437e-39		yes	intronic	NA	3	rs12920708;rs78709322;rs7197661	82	PDILT	0		GP2_UMOD_RP11-429K17.1_PDILT_ACSM5	ENSG00000169347_ENSG00000169344_ENSG00000263237_ENSG00000169340_ENSG00000183549	NA
rs12935539	16:51754991:C:T	16	51754991	0.0155426	2.9068e-08	yes	no	intergenic	NA	1	rs12935539	84	RP11-7O14.1_RN7SKP142	41439_49517		RN7SKP142	ENSG00000223168	NA
rs13059592	3:66817541:C:G	3	66817541	0.0317157	4.04036e-32	yes	no	intergenic	NA	6	rs13059592;rs7615858;rs13087767;rs966039;rs13076902;rs112732761	19	RPL21P41_KBTBD8	129705_231186		SUCLG2	ENSG00000172340	eQTLGen_cis_eQTLs
rs1397799	8:23737611:C:T	8	23737611	0.0202798	1.4727e-13	yes	yes	intergenic	NA	4	rs1397799;rs142147177;rs11777108;rs7007761	50	STC1_RNU1-148P	25291_196899		NKX3-1_SLC25A37_STC1_RP11-175E9.1	ENSG00000167034_ENSG00000147454_ENSG00000159167_ENSG00000253471	eQTLGen_cis_eQTLs_NA
rs141179175	13:99417334:C:T	13	99417334	0.0182088	4.52333e-11		no	intergenic	NA	2	rs141179175;rs7997029	77	DOCK9_SLC15A1	28407_12426		SLC15A1	ENSG00000088386	NA
rs1421200	18:43044862:C:T	18	43044862	0.0158207	1.55348e-08	yes	no	ncRNA_intronic	NA	2	rs1421200;rs2705362	94	RP11-309E23.2	0		SIGLEC15_RP11-749H17.2_HAUS1_PSTPIP2_SLC14A1_ATP5A1_RP11-309E23.2_RP11-749H17.1_RP11-116O18.3_SLC14A2_RP11-116O18.1	ENSG00000197046_ENSG00000267354_ENSG00000152240_ENSG00000152229_ENSG00000141469_ENSG00000152234_ENSG00000267097_ENSG00000266988_ENSG00000267193_ENSG00000132874_ENSG00000266968	eQTLcatalogue/GEUVADIS_ge_LCL:eQTLcatalogue/HipSci_ge_iPSC:eQTLcatalogue/TwinsUK_ge_LCL:BIOSQTL/BIOS_eQTL_geneLevel_NA_eQTLcatalogue/BLUEPRINT_ge_T-cell_eQTLGen_cis_eQTLs_eQTLcatalogue/BLUEPRINT_ge_T-cell:eQTLcatalogue/GENCORD_ge_LCL:eQTLcatalogue/GEUVADIS_ge_LCL:eQTLcatalogue/TwinsUK_ge_fat:eQTLcatalogue/TwinsUK_ge_LCL:DICE/T_CD4_naive:DICE/T_CD4_naive_activated:DICE/T_CD8_naive:DICE/T_CD8_naive…
rs142745797	17:58883438:A:G	17	58883438	0.0234715	6.45637e-18		yes	intronic	NA	2	rs142745797;rs78303602	91	BCAS3	0		INTS2_CTD-2319I12.2_TBX2_MIR4737_RP11-15K2.2_RP11-15E18.1_HMGN1P28_AC005702.2_APPBP2_AC005702.3_C17orf82_BRIP1_MED13_RP11-15E18.5_RN7SL448P_AC079005.1_C17orf64_SCARNA20_AC005702.4_AC005702.1_RN7SL606P_KRT18P61_RPL12P38_USP32_RP11-332H18.5_CTD-2319I12.5_RPS6KB1_Y_RNA_TUBD1_RP11-332H18.4_RP11-3K24.1_TBX4_FAM106DP_RP11-15E18.2_HEATR6_RP11-332H18.3_BCAS3_CTD-2319I12.1_RNU6-623P_CA4_RP11-136H19.1_NDUF…	ENSG00000108506_ENSG00000267416_ENSG00000121068_ENSG00000264049_ENSG00000267137_ENSG00000259349_ENSG00000254114_ENSG00000263820_ENSG00000062725_ENSG00000265638_ENSG00000187013_ENSG00000136492_ENSG00000108510_ENSG00000270553_ENSG00000264322_ENSG00000211515_ENSG00000141371_ENSG00000252577_ENSG00000266701_ENSG00000263422_ENSG00000239932_ENSG00000267083_ENSG00000213228_ENSG00000170832_ENSG00000267131…	NA_eQTLcatalogue/TwinsUK_ge_fat_DICE/T_CD4_TH1_DICE/T_CD4_TFH_eQTLcatalogue/GENCORD_ge_fibroblast:eQTLcatalogue/TwinsUK_ge_fat:GTEx/v8/Kidney_Cortex:GTEx/v8/Liver_eQTLGen_cis_eQTLs_eQTLcatalogue/BLUEPRINT_ge_neutrophil:eQTLcatalogue/Lepik_2017_ge_blood:eQTLGen_cis_eQTLs:BIOSQTL/BIOS_eQTL_geneLevel:GTEx/v8/Whole_Blood_DICE/T_CD4_TH1_17:eQTLGen_cis_eQTLs
rs144032083	17:59057086:A:G	17	59057086	0.0220586	6.57336e-16		yes	intronic	NA	7	rs144032083;rs7216821;rs7210912;rs112125079;rs74979545;rs16944580;rs74339751	91	BCAS3	0		INTS2_CTD-2319I12.2_TBX2_MIR4737_RP11-15K2.2_RP11-15E18.1_HMGN1P28_AC005702.2_APPBP2_AC005702.3_C17orf82_BRIP1_MED13_RP11-15E18.5_RN7SL448P_AC079005.1_C17orf64_SCARNA20_AC005702.4_AC005702.1_RN7SL606P_KRT18P61_RPL12P38_USP32_RP11-332H18.5_CTD-2319I12.5_RPS6KB1_Y_RNA_TUBD1_RP11-332H18.4_RP11-3K24.1_TBX4_FAM106DP_RP11-15E18.2_HEATR6_RP11-332H18.3_BCAS3_CTD-2319I12.1_RNU6-623P_CA4_RP11-136H19.1_NDUF…	ENSG00000108506_ENSG00000267416_ENSG00000121068_ENSG00000264049_ENSG00000267137_ENSG00000259349_ENSG00000254114_ENSG00000263820_ENSG00000062725_ENSG00000265638_ENSG00000187013_ENSG00000136492_ENSG00000108510_ENSG00000270553_ENSG00000264322_ENSG00000211515_ENSG00000141371_ENSG00000252577_ENSG00000266701_ENSG00000263422_ENSG00000239932_ENSG00000267083_ENSG00000213228_ENSG00000170832_ENSG00000267131…	NA_eQTLcatalogue/TwinsUK_ge_fat_DICE/T_CD4_TH1_DICE/T_CD4_TFH_eQTLcatalogue/GENCORD_ge_fibroblast:eQTLcatalogue/TwinsUK_ge_fat:GTEx/v8/Kidney_Cortex:GTEx/v8/Liver_eQTLGen_cis_eQTLs_eQTLcatalogue/BLUEPRINT_ge_neutrophil:eQTLcatalogue/Lepik_2017_ge_blood:eQTLGen_cis_eQTLs:BIOSQTL/BIOS_eQTL_geneLevel:GTEx/v8/Whole_Blood_DICE/T_CD4_TH1_17:eQTLGen_cis_eQTLs
rs1508631	6:54285667:A:T	6	54285667	0.0165967	2.54902e-09		no	intergenic	NA	1	rs1508631	39	CLNS1AP1_TINAG	64300_30717		KLHL31_RP13-476E20.1_RP3-523E19.2_RP11-79N23.1_MLIP_RP11-411K7.1_LRRC1_RP1-27K12.4_ERHP2_RP11-124I4.2_MLIP-IT1_TINAG_MLIP-AS1	ENSG00000124743_ENSG00000228614_ENSG00000271218_ENSG00000227885_ENSG00000146147_ENSG00000236740_ENSG00000137269_ENSG00000249379_ENSG00000218143_ENSG00000228231_ENSG00000236996_ENSG00000137251_ENSG00000235050	eQTLcatalogue/TwinsUK_ge_skin_NA_eQTLcatalogue/CEDAR_rectum:eQTLcatalogue/CEDAR_T-cell_CD4:eQTLcatalogue/CEDAR_transverse_colon:eQTLcatalogue/HipSci_ge_iPSC:eQTLcatalogue/Lepik_2017_ge_blood:DICE/T_CD4_TH17:eQTLGen_cis_eQTLs:BIOSQTL/BIOS_eQTL_geneLevel_DICE/T_CD4_memory_TREG_eQTLcatalogue/TwinsUK_ge_LCL
rs1530364	17:44951777:A:G	17	44951777	0.0160324	9.56919e-09		no	intronic	NA	7	rs1530364;rs7216951;rs1638446;rs12453382;rs9911622;rs4968281;rs11654424	90	WNT9B	0		TBKBP1_RN7SL270P_RP11-156P1.2_RP11-63A1.2_LRRC37A2_GOSR2_NSFP1_MRPL10_RP11-259G18.1_WNT9B_SP6_RP11-63A1.1_RNU6ATAC3P_LRRC46_RP11-259G18.2_WNT3_MYL4_MRPL45P2_AC002558.1_ARL17A_KANSL1-AS1_LRRC37A17P_RP11-259G18.3_ARL17B_MIR5089_LRRC37A_KANSL1_NSF_FAM215B_RP11-156P1.3_RPRML_CDC27_PRR15L	ENSG00000198933_ENSG00000263650_ENSG00000262633_ENSG00000262031_ENSG00000238083_ENSG00000108433_ENSG00000260075_ENSG00000159111_ENSG00000261575_ENSG00000158955_ENSG00000189120_ENSG00000261886_ENSG00000210709_ENSG00000141294_ENSG00000262500_ENSG00000108379_ENSG00000198336_ENSG00000228782_ENSG00000221016_ENSG00000185829_ENSG00000214401_ENSG00000263142_ENSG00000262539_ENSG00000228696_ENSG00000264999…	eQTLcatalogue/Fairfax_2014_IFN24:eQTLGen_cis_eQTLs_BIOSQTL/BIOS_eQTL_geneLevel_NA_eQTLGen_cis_eQTLs_eQTLcatalogue/BLUEPRINT_ge_monocyte:eQTLcatalogue/CEDAR_B-cell_CD19:eQTLcatalogue/CEDAR_monocyte_CD14:eQTLcatalogue/CEDAR_rectum:eQTLcatalogue/CEDAR_T-cell_CD4:eQTLcatalogue/CEDAR_T-cell_CD8:eQTLcatalogue/Fairfax_2012_B-cell_CD19:eQTLcatalogue/Fairfax_2014_IFN24:eQTLcatalogue/Fairfax_2014_LPS24:eQT…
rs1533988	7:1293010:A:T	7	1293010	0.0394527	2.55731e-49		yes (lead)	intergenic	NA	10	rs1533988;rs6957131;rs4724828;rs1949783;rs11979972;rs11762900;rs62435141;rs78148157;rs11761603;rs13241427	48	AC073094.4_UNCX	13979_16056	yes (UNCX)	AC091729.9_AC110781.3_GPR146_ZFAND2A_AC073094.4_COX19_UNCX	ENSG00000229043_ENSG00000176349_ENSG00000164849_ENSG00000178381_ENSG00000233082_ENSG00000240230_ENSG00000164853	eQTLGen_cis_eQTLs:BIOSQTL/BIOS_eQTL_geneLevel_DICE/T_CD8_naive_NA_eQTLcatalogue/BrainSeq_ge_brain:eQTLGen_cis_eQTLs
rs16853449	3:169017393:A:G	3	169017393	0.0186933	1.25203e-11	yes	no	intronic	NA	2	rs16853449;rs1034563	21	MECOM	0		EGFEM1P_PHC3_RP11-641D5.2_RNU6-315P_GPR160_RP11-368I23.3_RNU2-20P_RP11-543D10.2_RP11-368I23.4_MECOM_RP11-379K17.12_SKIL	ENSG00000206120_ENSG00000173889_ENSG00000241479_ENSG00000199536_ENSG00000173890_ENSG00000272797_ENSG00000222357_ENSG00000239628_ENSG00000273177_ENSG00000085276_ENSG00000268220_ENSG00000136603	NA_DICE/T_CD4_naive
rs16856823	2:170200452:A:T	2	170200452	0.0258289	1.52181e-21		no	intronic	NA	4	rs16856823;rs2673171;rs3770621;rs17848165	14	LRP2	0		LRP2	ENSG00000081479	NA
rs16942751	18:24393213:A:C	18	24393213	0.0166454	2.2688e-09	yes	no	ncRNA_intronic	NA	1	rs16942751	93	AQP4-AS1	0		RP11-552O4.1_AQP4-AS1	ENSG00000263382_ENSG00000260372	NA
rs16952522	16:53807498:C:G	16	53807498	0.0157473	1.83486e-08	yes	no	intronic	NA	1	rs16952522	85	FTO	0		FTO_RBL2	ENSG00000140718_ENSG00000103479	eQTLGen_cis_eQTLs
rs16978404	18:43134375:C:T	18	43134375	0.0156919	2.07906e-08		no	intronic	NA	3	rs16978404;rs2852302;rs2002108	94	SLC14A2	0		SIGLEC15_RP11-749H17.2_HAUS1_PSTPIP2_SLC14A1_ATP5A1_RP11-309E23.2_RP11-749H17.1_RP11-116O18.3_SLC14A2_RP11-116O18.1	ENSG00000197046_ENSG00000267354_ENSG00000152240_ENSG00000152229_ENSG00000141469_ENSG00000152234_ENSG00000267097_ENSG00000266988_ENSG00000267193_ENSG00000132874_ENSG00000266968	eQTLcatalogue/GEUVADIS_ge_LCL:eQTLcatalogue/HipSci_ge_iPSC:eQTLcatalogue/TwinsUK_ge_LCL:BIOSQTL/BIOS_eQTL_geneLevel_NA_eQTLcatalogue/BLUEPRINT_ge_T-cell_eQTLGen_cis_eQTLs_eQTLcatalogue/BLUEPRINT_ge_T-cell:eQTLcatalogue/GENCORD_ge_LCL:eQTLcatalogue/GEUVADIS_ge_LCL:eQTLcatalogue/TwinsUK_ge_fat:eQTLcatalogue/TwinsUK_ge_LCL:DICE/T_CD4_naive:DICE/T_CD4_naive_activated:DICE/T_CD8_naive:DICE/T_CD8_naive…
rs16978431	18:43213005:C:T	18	43213005	0.0358464	7.77546e-41		yes	intronic	NA	2	rs16978431;rs74675061	94	SLC14A2	0		SIGLEC15_RP11-749H17.2_HAUS1_PSTPIP2_SLC14A1_ATP5A1_RP11-309E23.2_RP11-749H17.1_RP11-116O18.3_SLC14A2_RP11-116O18.1	ENSG00000197046_ENSG00000267354_ENSG00000152240_ENSG00000152229_ENSG00000141469_ENSG00000152234_ENSG00000267097_ENSG00000266988_ENSG00000267193_ENSG00000132874_ENSG00000266968	eQTLcatalogue/GEUVADIS_ge_LCL:eQTLcatalogue/HipSci_ge_iPSC:eQTLcatalogue/TwinsUK_ge_LCL:BIOSQTL/BIOS_eQTL_geneLevel_NA_eQTLcatalogue/BLUEPRINT_ge_T-cell_eQTLGen_cis_eQTLs_eQTLcatalogue/BLUEPRINT_ge_T-cell:eQTLcatalogue/GENCORD_ge_LCL:eQTLcatalogue/GEUVADIS_ge_LCL:eQTLcatalogue/TwinsUK_ge_fat:eQTLcatalogue/TwinsUK_ge_LCL:DICE/T_CD4_naive:DICE/T_CD4_naive_activated:DICE/T_CD8_naive:DICE/T_CD8_naive…
rs17136556	11:69251852:G:T	11	69251852	0.0176076	2.12547e-10		no	intergenic	NA	1	rs17136556	65	AP000439.2_AP000439.1	1281_7463		IGHMBP2_RP11-211G23.1_AP000439.2_MRPL21_AP000439.3_AP000439.1_TPCN2	ENSG00000132740_ENSG00000259854_ENSG00000255606_ENSG00000197345_ENSG00000255774_ENSG00000255980_ENSG00000162341	eQTLGen_cis_eQTLs_NA_eQTLcatalogue/Lepik_2017_ge_blood:eQTLGen_cis_eQTLs:GTEx/v8/Whole_Blood
rs17237465	15:61190011:C:T	15	61190011	0.0213221	6.52911e-15	yes	no	intronic	NA	4	rs17237465;rs2414685;rs2899663;rs900193	79	RORA	0		RORA	ENSG00000069667	eQTLcatalogue/Schwartzentruber_2018_ge_sensory_neuron
rs1728918	2:27635463:A:G	2	27635463	0.0156992	2.04536e-08		no	intergenic	NA	2	rs1728918;rs1260326	11	PPM1G_NRBP1	2909_15194		RP11-731I19.1_RP11-158I13.2_AC074117.10_RP11-674I16.1_EIF2B4_ZNF512_TMEM214_MIR4263_RP11-674I16.2_BRE_CAD_SLC4A1AP_KLF11_CCDC121_GCKR_DNAJC5G_GPN1_AC074091.1_NRBP1_SNX17_KHK_TRIM54_C2orf16_AC074091.13_AC074117.13_SLC5A6_RP11-195B17.1_MRPL33_ATRAID_AC093690.1_KRTCAP3_PPM1G_SNORA36_IFT172_RBKS_AC109829.1_SUPT7L_ZNF513_AC110084.1	ENSG00000225991_ENSG00000259080_ENSG00000234072_ENSG00000270846_ENSG00000115211_ENSG00000243943_ENSG00000119777_ENSG00000265321_ENSG00000270528_ENSG00000158019_ENSG00000084774_ENSG00000163798_ENSG00000172059_ENSG00000176714_ENSG00000084734_ENSG00000163793_ENSG00000198522_ENSG00000221531_ENSG00000115216_ENSG00000115234_ENSG00000138030_ENSG00000138100_ENSG00000221843_ENSG00000205334_ENSG00000235267…	BIOSQTL/BIOS_eQTL_geneLevel_NA_eQTLcatalogue/BLUEPRINT_ge_monocyte:eQTLcatalogue/BLUEPRINT_ge_T-cell:BIOSQTL/BIOS_eQTL_geneLevel_eQTLGen_cis_eQTLs_DICE/T_CD8_naive_activated_eQTLcatalogue/BrainSeq_ge_brain:eQTLcatalogue/Nedelec_2016_ge_macrophage_Listeria:eQTLGen_cis_eQTLs:BIOSQTL/BIOS_eQTL_geneLevel:GTEx/v8/Whole_Blood_eQTLGen_trans_eQTLs_DICE/T_CD4_memory_TREG_eQTLcatalogue/BLUEPRINT_ge_monocyt…
rs1763607	1:16337509:A:G	1	16337509	0.018234	4.23491e-11		no	intergenic	NA	4	rs1763607;rs12758813;rs848189;rs1739826	1	C1orf64_HSPB7	2207_3014		RP11-5P18.10_NBPF1_CLCNKA_RP11-5P18.5_RP11-5P18.3_RP11-5P18.1_RP11-169K16.7_TBC1D3P6_SZRD1_ANO7P1_C1orf64_HSPB7_SLC25A34_C1orf134_ARHGEF19_FAM131C_NECAP2_RP1-134O19.3_RSG1_CROCC_RP4-798A10.2_CASP9_SPEN_PLEKHM2_RP11-169K16.6_ZBTB17_CLCNKB_RP3-467K16.4_snoU13_MST1L_RP11-169K16.8_CTRC_RP11-169K16.9_CROCCP2	ENSG00000232456_ENSG00000219481_ENSG00000186510_ENSG00000233078_ENSG00000231353_ENSG00000234607_ENSG00000233954_ENSG00000224966_ENSG00000055070_ENSG00000237276_ENSG00000183888_ENSG00000173641_ENSG00000162461_ENSG00000204377_ENSG00000142632_ENSG00000185519_ENSG00000157191_ENSG00000270620_ENSG00000132881_ENSG00000058453_ENSG00000226029_ENSG00000132906_ENSG00000065526_ENSG00000116786_ENSG00000224321…	NA_eQTLGen_cis_eQTLs_eQTLcatalogue/Alasoo_2018_ge_macrophage_IFNg:eQTLcatalogue/CEDAR_rectum:eQTLcatalogue/GEUVADIS_ge_LCL:eQTLcatalogue/HipSci_ge_iPSC:eQTLcatalogue/TwinsUK_ge_fat:eQTLcatalogue/TwinsUK_ge_LCL:eQTLcatalogue/TwinsUK_ge_skin:DICE/T_CD4_naive:DICE/T_CD8_naive:DICE/Monocyte_non_classical:DICE/NK:DICE/T_CD4_naive_TREG:BIOSQTL/BIOS_eQTL_geneLevel_eQTLcatalogue/BLUEPRINT_ge_neutrophil:e…
rs17663543	15:54037095:C:T	15	54037095	0.0203461	1.21333e-13		yes	intronic	NA	3	rs17663543;rs2470064;rs74523137	78	WDR72	0		ARPP19_RNU6-449P_WDR72_RNU2-53P_RP11-390M11.1	ENSG00000128989_ENSG00000206641_ENSG00000166415_ENSG00000252066_ENSG00000259619	eQTLcatalogue/Kasela_2017_T-cell_CD4_NA_DICE/T_CD4_memory_TREG
rs17663555	5:72432036:C:G	5	72432036	0.0182812	3.742e-11	yes	no	ncRNA_intronic	NA	2	rs17663555;rs549579	32	RP11-232L2.2	0		RP11-232L2.2_RP11-232L2.1_TMEM174_TNPO1_FCHO2_TMEM171_AC116345.1	ENSG00000251599_ENSG00000250747_ENSG00000164325_ENSG00000083312_ENSG00000157107_ENSG00000157111_ENSG00000238738	NA_eQTLGen_cis_eQTLs_eQTLcatalogue/CEDAR_monocyte_CD14:eQTLcatalogue/Fairfax_2014_IFN24:eQTLcatalogue/Fairfax_2014_LPS24:eQTLcatalogue/Fairfax_2014_naive:eQTLGen_cis_eQTLs:BIOSQTL/BIOS_eQTL_geneLevel_eQTLcatalogue/Lepik_2017_ge_blood:eQTLGen_cis_eQTLs:BIOSQTL/BIOS_eQTL_geneLevel
rs17848175	2:170164072:A:G	2	170164072	0.0190784	4.40225e-12		no	intronic	NA	1	rs17848175	14	LRP2	0		LRP2	ENSG00000081479	NA
rs1858800	16:73024276:C:T	16	73024276	0.0175968	2.18437e-10		no	intronic	NA	4	rs1858800;rs9934475;rs71388952;rs4541098	87	ZFHX3	0		HP_AC132068.1_RP11-346C20.3	ENSG00000257017_ENSG00000221799_ENSG00000271009	eQTLGen_cis_eQTLs_NA_eQTLcatalogue/Quach_2016_ge_monocyte_Pam3CSK4
rs1906397	15:53903790:G:T	15	53903790	0.027684	1.21196e-24	yes	yes	intronic	NA	9	rs1906397;rs1878184;rs62007977;rs578595;rs8037530;rs74523137;rs67902748;rs16966245;rs2171477	78	WDR72	0		ARPP19_RNU6-449P_WDR72_RNU2-53P_RP11-390M11.1	ENSG00000128989_ENSG00000206641_ENSG00000166415_ENSG00000252066_ENSG00000259619	eQTLcatalogue/Kasela_2017_T-cell_CD4_NA_DICE/T_CD4_memory_TREG
rs1936806	6:127451665:C:T	6	127451665	0.0231963	1.6249e-17		no	intronic	NA	6	rs1936806;rs9968920;rs9375487;rs719726;rs1963689;rs10872311	43	RSPO3	0		RSPO3_RNF146	ENSG00000146374_ENSG00000118518	eQTLcatalogue/TwinsUK_ge_fat_eQTLGen_cis_eQTLs:BIOSQTL/BIOS_eQTL_geneLevel
rs1962357	18:43166364:C:G	18	43166364	0.015312	4.84639e-08		no	intronic	NA	1	rs1962357	94	SLC14A2	0		SIGLEC15_RP11-749H17.2_HAUS1_PSTPIP2_SLC14A1_ATP5A1_RP11-309E23.2_RP11-749H17.1_RP11-116O18.3_SLC14A2_RP11-116O18.1	ENSG00000197046_ENSG00000267354_ENSG00000152240_ENSG00000152229_ENSG00000141469_ENSG00000152234_ENSG00000267097_ENSG00000266988_ENSG00000267193_ENSG00000132874_ENSG00000266968	eQTLcatalogue/GEUVADIS_ge_LCL:eQTLcatalogue/HipSci_ge_iPSC:eQTLcatalogue/TwinsUK_ge_LCL:BIOSQTL/BIOS_eQTL_geneLevel_NA_eQTLcatalogue/BLUEPRINT_ge_T-cell_eQTLGen_cis_eQTLs_eQTLcatalogue/BLUEPRINT_ge_T-cell:eQTLcatalogue/GENCORD_ge_LCL:eQTLcatalogue/GEUVADIS_ge_LCL:eQTLcatalogue/TwinsUK_ge_fat:eQTLcatalogue/TwinsUK_ge_LCL:DICE/T_CD4_naive:DICE/T_CD4_naive_activated:DICE/T_CD8_naive:DICE/T_CD8_naive…
rs1965659	12:110132304:G:T	12	110132304	0.0156814	2.12918e-08	yes	no	intergenic	NA	2	rs1965659;rs33920632	72	RN7SKP250_FAM222A	31316_19729		MIR4497_RN7SL441P_RP1-7G5.5_GLTP_GIT2_UBE3B_TRPV4_RAD9B_ANKRD13A_RP1-7G5.6_UNG_TCHP_FAM222A_KCTD10_ATP2A2	ENSG00000263510_ENSG00000241413_ENSG00000256351_ENSG00000139433_ENSG00000139436_ENSG00000151148_ENSG00000111199_ENSG00000151164_ENSG00000076513_ENSG00000249094_ENSG00000076248_ENSG00000139437_ENSG00000139438_ENSG00000110906_ENSG00000174437	NA_eQTLcatalogue/BrainSeq_ge_brain:eQTLcatalogue/Lepik_2017_ge_blood:eQTLcatalogue/TwinsUK_ge_fat:scRNA_eQTLs/PBMC:DICE/T_CD4_TH17:DICE/T_CD4_TH1_17:DICE/T_CD4_TH2:DICE/T_CD4_naive_TREG:eQTLGen_cis_eQTLs:BIOSQTL/BIOS_eQTL_geneLevel_eQTLGen_cis_eQTLs:BIOSQTL/BIOS_eQTL_geneLevel_eQTLGen_cis_eQTLs_eQTLcatalogue/GENCORD_ge_fibroblast:eQTLcatalogue/Lepik_2017_ge_blood:DICE/Monocyte_classical:eQTLGen_c…
rs2003772	21:37811134:C:T	21	37811134	0.0153898	4.08251e-08	yes	no	ncRNA_intronic	NA	4	rs2003772;rs7277076;rs170142;rs61301673	98	AP000695.6	0		CLDN14_CHAF1B_AP000688.14_AP000692.10_MORC3_AP000695.4_ATP5J2LP_AP000695.6_DOPEY2_AP000692.9_CBR3	ENSG00000159261_ENSG00000159259_ENSG00000230212_ENSG00000273199_ENSG00000159256_ENSG00000233818_ENSG00000224421_ENSG00000230479_ENSG00000142197_ENSG00000228107_ENSG00000159231	NA_eQTLcatalogue/CEDAR_ileum_eQTLGen_cis_eQTLs:BIOSQTL/BIOS_eQTL_geneLevel_eQTLcatalogue/GEUVADIS_ge_LCL:eQTLcatalogue/Nedelec_2016_ge_macrophage_naive:eQTLcatalogue/TwinsUK_ge_LCL_eQTLcatalogue/GEUVADIS_ge_LCL_BIOSQTL/BIOS_eQTL_geneLevel_eQTLGen_cis_eQTLs
rs2033149	10:60264741:A:T	10	60264741	0.0160274	9.67909e-09		no	intergenic	NA	2	rs2033149;rs7069916	57	BICC1_TFAM	8159_105760		IPMK_UBE2D1_BICC1_TFAM_CISD1	ENSG00000151151_ENSG00000072401_ENSG00000122870_ENSG00000108064_ENSG00000122873	eQTLGen_cis_eQTLs_eQTLGen_cis_eQTLs:BIOSQTL/BIOS_eQTL_geneLevel_eQTLcatalogue/BLUEPRINT_ge_monocyte:eQTLcatalogue/Fairfax_2014_naive:DICE/T_CD4_TH2:DICE/T_CD4_memory_TREG:eQTLGen_cis_eQTLs:BIOSQTL/BIOS_eQTL_geneLevel_eQTLcatalogue/Fairfax_2014_naive:eQTLGen_cis_eQTLs:BIOSQTL/BIOS_eQTL_geneLevel
rs2040571	12:111357727:A:G	12	111357727	0.0252027	1.5132e-20	yes	yes	intronic	NA	4	rs2040571;rs2157876;rs4766552;rs10849916	73	MYL2	0		PCNPP1_BRAP_RP11-686G8.2_RITA1_IQCD_C12orf75_RP1-46F2.2_DDX54_TESPA1_PCED1B_RP11-686G8.1_TUBA1A_GPR162_RASAL1_U7_CCDC63_MYL2_NELL2_RN7SKP71_MAPKAPK5_RP11-545P7.4_Y_RNA_ADAM1A_HVCN1_NUAK1_ATP2B1_RP11-476D10.1_OAS2_RP3-521E19.2_OAS3_RP3-462E2.5_RP1-46F2.3_WSB2_RPL7AP60_KLRF1_SLC15A4_FAR2_DTX1_RP3-473L9.4_CCND2_RPS2P41_HECTD4_ADAM1B_CD69_VSIG10_AC003029.1_RP1-71H24.1_OAS1_ATXN2_AC002395.1_KRAS_TAPBP…	ENSG00000258359_ENSG00000089234_ENSG00000258099_ENSG00000139405_ENSG00000166578_ENSG00000235162_ENSG00000185847_ENSG00000123064_ENSG00000135426_ENSG00000179715_ENSG00000238168_ENSG00000167552_ENSG00000250510_ENSG00000111344_ENSG00000272215_ENSG00000173093_ENSG00000111245_ENSG00000184613_ENSG00000201428_ENSG00000089022_ENSG00000257286_ENSG00000200688_ENSG00000229186_ENSG00000122986_ENSG00000074590…	NA_GTEx/v8/Liver_eQTLcatalogue/Lepik_2017_ge_blood:eQTLGen_cis_eQTLs_eQTLGen_trans_eQTLs_eQTLcatalogue/HipSci_ge_iPSC_eQTLcatalogue/Fairfax_2012_B-cell_CD19:eQTLcatalogue/GEUVADIS_ge_LCL_eQTLcatalogue/BLUEPRINT_ge_monocyte:eQTLcatalogue/BLUEPRINT_ge_T-cell:eQTLcatalogue/BrainSeq_ge_brain:eQTLcatalogue/Fairfax_2014_naive:eQTLcatalogue/Quach_2016_ge_monocyte_LPS:eQTLcatalogue/Quach_2016_ge_monocyte…
rs2051793	12:112053772:C:T	12	112053772	0.0197908	6.0188e-13	yes	yes	intergenic	NA	4	rs2051793;rs11065983;rs11525583;rs4767475	73	RP11-686G8.2_BRAP	15712_26178		PCNPP1_BRAP_RP11-686G8.2_RITA1_IQCD_C12orf75_RP1-46F2.2_DDX54_TESPA1_PCED1B_RP11-686G8.1_TUBA1A_GPR162_RASAL1_U7_CCDC63_MYL2_NELL2_RN7SKP71_MAPKAPK5_RP11-545P7.4_Y_RNA_ADAM1A_HVCN1_NUAK1_ATP2B1_RP11-476D10.1_OAS2_RP3-521E19.2_OAS3_RP3-462E2.5_RP1-46F2.3_WSB2_RPL7AP60_KLRF1_SLC15A4_FAR2_DTX1_RP3-473L9.4_CCND2_RPS2P41_HECTD4_ADAM1B_CD69_VSIG10_AC003029.1_RP1-71H24.1_OAS1_ATXN2_AC002395.1_KRAS_TAPBP…	ENSG00000258359_ENSG00000089234_ENSG00000258099_ENSG00000139405_ENSG00000166578_ENSG00000235162_ENSG00000185847_ENSG00000123064_ENSG00000135426_ENSG00000179715_ENSG00000238168_ENSG00000167552_ENSG00000250510_ENSG00000111344_ENSG00000272215_ENSG00000173093_ENSG00000111245_ENSG00000184613_ENSG00000201428_ENSG00000089022_ENSG00000257286_ENSG00000200688_ENSG00000229186_ENSG00000122986_ENSG00000074590…	NA_GTEx/v8/Liver_eQTLcatalogue/Lepik_2017_ge_blood:eQTLGen_cis_eQTLs_eQTLGen_trans_eQTLs_eQTLcatalogue/HipSci_ge_iPSC_eQTLcatalogue/Fairfax_2012_B-cell_CD19:eQTLcatalogue/GEUVADIS_ge_LCL_eQTLcatalogue/BLUEPRINT_ge_monocyte:eQTLcatalogue/BLUEPRINT_ge_T-cell:eQTLcatalogue/BrainSeq_ge_brain:eQTLcatalogue/Fairfax_2014_naive:eQTLcatalogue/Quach_2016_ge_monocyte_LPS:eQTLcatalogue/Quach_2016_ge_monocyte…
rs2106696	12:112241552:A:T	12	112241552	0.0188271	8.72706e-12	yes	yes	intronic	NA	2	rs2106696;rs609230	73	ALDH2	0		PCNPP1_BRAP_RP11-686G8.2_RITA1_IQCD_C12orf75_RP1-46F2.2_DDX54_TESPA1_PCED1B_RP11-686G8.1_TUBA1A_GPR162_RASAL1_U7_CCDC63_MYL2_NELL2_RN7SKP71_MAPKAPK5_RP11-545P7.4_Y_RNA_ADAM1A_HVCN1_NUAK1_ATP2B1_RP11-476D10.1_OAS2_RP3-521E19.2_OAS3_RP3-462E2.5_RP1-46F2.3_WSB2_RPL7AP60_KLRF1_SLC15A4_FAR2_DTX1_RP3-473L9.4_CCND2_RPS2P41_HECTD4_ADAM1B_CD69_VSIG10_AC003029.1_RP1-71H24.1_OAS1_ATXN2_AC002395.1_KRAS_TAPBP…	ENSG00000258359_ENSG00000089234_ENSG00000258099_ENSG00000139405_ENSG00000166578_ENSG00000235162_ENSG00000185847_ENSG00000123064_ENSG00000135426_ENSG00000179715_ENSG00000238168_ENSG00000167552_ENSG00000250510_ENSG00000111344_ENSG00000272215_ENSG00000173093_ENSG00000111245_ENSG00000184613_ENSG00000201428_ENSG00000089022_ENSG00000257286_ENSG00000200688_ENSG00000229186_ENSG00000122986_ENSG00000074590…	NA_GTEx/v8/Liver_eQTLcatalogue/Lepik_2017_ge_blood:eQTLGen_cis_eQTLs_eQTLGen_trans_eQTLs_eQTLcatalogue/HipSci_ge_iPSC_eQTLcatalogue/Fairfax_2012_B-cell_CD19:eQTLcatalogue/GEUVADIS_ge_LCL_eQTLcatalogue/BLUEPRINT_ge_monocyte:eQTLcatalogue/BLUEPRINT_ge_T-cell:eQTLcatalogue/BrainSeq_ge_brain:eQTLcatalogue/Fairfax_2014_naive:eQTLcatalogue/Quach_2016_ge_monocyte_LPS:eQTLcatalogue/Quach_2016_ge_monocyte…
rs2154681	11:69246077:C:T	11	69246077	0.0170824	7.86799e-10		no	intergenic	NA	1	rs2154681	65	AP000439.2_AP000439.1	7056_1688		IGHMBP2_RP11-211G23.1_AP000439.2_MRPL21_AP000439.3_AP000439.1_TPCN2	ENSG00000132740_ENSG00000259854_ENSG00000255606_ENSG00000197345_ENSG00000255774_ENSG00000255980_ENSG00000162341	eQTLGen_cis_eQTLs_NA_eQTLcatalogue/Lepik_2017_ge_blood:eQTLGen_cis_eQTLs:GTEx/v8/Whole_Blood
rs2170290	4:89044067:C:T	4	89044067	0.0156053	2.52614e-08		no	intronic	NA	2	rs2170290;rs2725261	27	ABCG2	0		HSD17B13_ABCG2_PKD2_SPP1_Y_RNA_RP11-147K6.1_PPM1K_RP11-10L7.1	ENSG00000170509_ENSG00000118777_ENSG00000118762_ENSG00000118785_ENSG00000207480_ENSG00000241853_ENSG00000163644_ENSG00000246375	eQTLGen_cis_eQTLs_eQTLcatalogue/BLUEPRINT_ge_T-cell:eQTLcatalogue/CEDAR_T-cell_CD8:eQTLcatalogue/GENCORD_ge_T-cell:eQTLcatalogue/HipSci_ge_iPSC:eQTLcatalogue/Quach_2016_ge_monocyte_IAV:eQTLcatalogue/Quach_2016_ge_monocyte_naive:DICE/T_CD4_memory_TREG:eQTLGen_cis_eQTLs:BIOSQTL/BIOS_eQTL_geneLevel:GTEx/v8/Whole_Blood_eQTLcatalogue/TwinsUK_ge_LCL:eQTLGen_cis_eQTLs_eQTLcatalogue/TwinsUK_ge_LCL:eQTLGe…
rs2177508	7:1252810:C:G	7	1252810	0.0247981	6.47578e-20	yes	yes	intergenic	NA	3	rs2177508;rs11762900;rs62435141	48	UNCX_AC091729.9	19733_47907	yes (UNCX)	AC091729.9_AC110781.3_GPR146_ZFAND2A_AC073094.4_COX19_UNCX	ENSG00000229043_ENSG00000176349_ENSG00000164849_ENSG00000178381_ENSG00000233082_ENSG00000240230_ENSG00000164853	eQTLGen_cis_eQTLs:BIOSQTL/BIOS_eQTL_geneLevel_DICE/T_CD8_naive_NA_eQTLcatalogue/BrainSeq_ge_brain:eQTLGen_cis_eQTLs
rs2191164	17:59276952:A:G	17	59276952	0.0278229	6.96185e-25	yes	yes	intronic	NA	3	rs2191164;rs4968536;rs80194807	91	BCAS3	0		INTS2_CTD-2319I12.2_TBX2_MIR4737_RP11-15K2.2_RP11-15E18.1_HMGN1P28_AC005702.2_APPBP2_AC005702.3_C17orf82_BRIP1_MED13_RP11-15E18.5_RN7SL448P_AC079005.1_C17orf64_SCARNA20_AC005702.4_AC005702.1_RN7SL606P_KRT18P61_RPL12P38_USP32_RP11-332H18.5_CTD-2319I12.5_RPS6KB1_Y_RNA_TUBD1_RP11-332H18.4_RP11-3K24.1_TBX4_FAM106DP_RP11-15E18.2_HEATR6_RP11-332H18.3_BCAS3_CTD-2319I12.1_RNU6-623P_CA4_RP11-136H19.1_NDUF…	ENSG00000108506_ENSG00000267416_ENSG00000121068_ENSG00000264049_ENSG00000267137_ENSG00000259349_ENSG00000254114_ENSG00000263820_ENSG00000062725_ENSG00000265638_ENSG00000187013_ENSG00000136492_ENSG00000108510_ENSG00000270553_ENSG00000264322_ENSG00000211515_ENSG00000141371_ENSG00000252577_ENSG00000266701_ENSG00000263422_ENSG00000239932_ENSG00000267083_ENSG00000213228_ENSG00000170832_ENSG00000267131…	NA_eQTLcatalogue/TwinsUK_ge_fat_DICE/T_CD4_TH1_DICE/T_CD4_TFH_eQTLcatalogue/GENCORD_ge_fibroblast:eQTLcatalogue/TwinsUK_ge_fat:GTEx/v8/Kidney_Cortex:GTEx/v8/Liver_eQTLGen_cis_eQTLs_eQTLcatalogue/BLUEPRINT_ge_neutrophil:eQTLcatalogue/Lepik_2017_ge_blood:eQTLGen_cis_eQTLs:BIOSQTL/BIOS_eQTL_geneLevel:GTEx/v8/Whole_Blood_DICE/T_CD4_TH1_17:eQTLGen_cis_eQTLs
rs2199936	4:89045331:A:G	4	89045331	0.018176	4.92909e-11		no	intronic	NA	2	rs2199936;rs2725261	27	ABCG2	0		HSD17B13_ABCG2_PKD2_SPP1_Y_RNA_RP11-147K6.1_PPM1K_RP11-10L7.1	ENSG00000170509_ENSG00000118777_ENSG00000118762_ENSG00000118785_ENSG00000207480_ENSG00000241853_ENSG00000163644_ENSG00000246375	eQTLGen_cis_eQTLs_eQTLcatalogue/BLUEPRINT_ge_T-cell:eQTLcatalogue/CEDAR_T-cell_CD8:eQTLcatalogue/GENCORD_ge_T-cell:eQTLcatalogue/HipSci_ge_iPSC:eQTLcatalogue/Quach_2016_ge_monocyte_IAV:eQTLcatalogue/Quach_2016_ge_monocyte_naive:DICE/T_CD4_memory_TREG:eQTLGen_cis_eQTLs:BIOSQTL/BIOS_eQTL_geneLevel:GTEx/v8/Whole_Blood_eQTLcatalogue/TwinsUK_ge_LCL:eQTLGen_cis_eQTLs_eQTLcatalogue/TwinsUK_ge_LCL:eQTLGe…
rs2239193	12:113436823:A:G	12	113436823	0.0166683	2.14778e-09	yes	yes	ncRNA_intronic	NA	2	rs2239193;rs2072133	73	RP1-71H24.1	0		PCNPP1_BRAP_RP11-686G8.2_RITA1_IQCD_C12orf75_RP1-46F2.2_DDX54_TESPA1_PCED1B_RP11-686G8.1_TUBA1A_GPR162_RASAL1_U7_CCDC63_MYL2_NELL2_RN7SKP71_MAPKAPK5_RP11-545P7.4_Y_RNA_ADAM1A_HVCN1_NUAK1_ATP2B1_RP11-476D10.1_OAS2_RP3-521E19.2_OAS3_RP3-462E2.5_RP1-46F2.3_WSB2_RPL7AP60_KLRF1_SLC15A4_FAR2_DTX1_RP3-473L9.4_CCND2_RPS2P41_HECTD4_ADAM1B_CD69_VSIG10_AC003029.1_RP1-71H24.1_OAS1_ATXN2_AC002395.1_KRAS_TAPBP…	ENSG00000258359_ENSG00000089234_ENSG00000258099_ENSG00000139405_ENSG00000166578_ENSG00000235162_ENSG00000185847_ENSG00000123064_ENSG00000135426_ENSG00000179715_ENSG00000238168_ENSG00000167552_ENSG00000250510_ENSG00000111344_ENSG00000272215_ENSG00000173093_ENSG00000111245_ENSG00000184613_ENSG00000201428_ENSG00000089022_ENSG00000257286_ENSG00000200688_ENSG00000229186_ENSG00000122986_ENSG00000074590…	NA_GTEx/v8/Liver_eQTLcatalogue/Lepik_2017_ge_blood:eQTLGen_cis_eQTLs_eQTLGen_trans_eQTLs_eQTLcatalogue/HipSci_ge_iPSC_eQTLcatalogue/Fairfax_2012_B-cell_CD19:eQTLcatalogue/GEUVADIS_ge_LCL_eQTLcatalogue/BLUEPRINT_ge_monocyte:eQTLcatalogue/BLUEPRINT_ge_T-cell:eQTLcatalogue/BrainSeq_ge_brain:eQTLcatalogue/Fairfax_2014_naive:eQTLcatalogue/Quach_2016_ge_monocyte_LPS:eQTLcatalogue/Quach_2016_ge_monocyte…
rs2286525	17:59472123:A:G	17	59472123	0.0290421	4.76732e-27		no	ncRNA_intronic	NA	4	rs2286525;rs8064243;rs2286527;rs2286526	91	RP11-332H18.4_RP11-332H18.5	0		INTS2_CTD-2319I12.2_TBX2_MIR4737_RP11-15K2.2_RP11-15E18.1_HMGN1P28_AC005702.2_APPBP2_AC005702.3_C17orf82_BRIP1_MED13_RP11-15E18.5_RN7SL448P_AC079005.1_C17orf64_SCARNA20_AC005702.4_AC005702.1_RN7SL606P_KRT18P61_RPL12P38_USP32_RP11-332H18.5_CTD-2319I12.5_RPS6KB1_Y_RNA_TUBD1_RP11-332H18.4_RP11-3K24.1_TBX4_FAM106DP_RP11-15E18.2_HEATR6_RP11-332H18.3_BCAS3_CTD-2319I12.1_RNU6-623P_CA4_RP11-136H19.1_NDUF…	ENSG00000108506_ENSG00000267416_ENSG00000121068_ENSG00000264049_ENSG00000267137_ENSG00000259349_ENSG00000254114_ENSG00000263820_ENSG00000062725_ENSG00000265638_ENSG00000187013_ENSG00000136492_ENSG00000108510_ENSG00000270553_ENSG00000264322_ENSG00000211515_ENSG00000141371_ENSG00000252577_ENSG00000266701_ENSG00000263422_ENSG00000239932_ENSG00000267083_ENSG00000213228_ENSG00000170832_ENSG00000267131…	NA_eQTLcatalogue/TwinsUK_ge_fat_DICE/T_CD4_TH1_DICE/T_CD4_TFH_eQTLcatalogue/GENCORD_ge_fibroblast:eQTLcatalogue/TwinsUK_ge_fat:GTEx/v8/Kidney_Cortex:GTEx/v8/Liver_eQTLGen_cis_eQTLs_eQTLcatalogue/BLUEPRINT_ge_neutrophil:eQTLcatalogue/Lepik_2017_ge_blood:eQTLGen_cis_eQTLs:BIOSQTL/BIOS_eQTL_geneLevel:GTEx/v8/Whole_Blood_DICE/T_CD4_TH1_17:eQTLGen_cis_eQTLs
rs241812	6:100890991:A:G	6	100890991	0.0175376	2.53639e-10		no	intronic	NA	4	rs241812;rs240763;rs3798497;rs3798491	42	SIM1	0		RP1-121G13.3_ASCC3_SIM1_snoU13_RP1-121G13.2_RP3-467N11.2_RP3-467N11.1	ENSG00000220695_ENSG00000112249_ENSG00000112246_ENSG00000238999_ENSG00000228082_ENSG00000270987_ENSG00000260000	NA_eQTLcatalogue/CEDAR_monocyte_CD14:eQTLcatalogue/Fairfax_2014_LPS24:eQTLcatalogue/Quach_2016_ge_monocyte_IAV:eQTLcatalogue/Quach_2016_ge_monocyte_LPS:eQTLcatalogue/Quach_2016_ge_monocyte_naive:eQTLcatalogue/Quach_2016_ge_monocyte_Pam3CSK4:eQTLcatalogue/Quach_2016_ge_monocyte_R848:eQTLcatalogue/TwinsUK_ge_skin:eQTLGen_cis_eQTLs:BIOSQTL/BIOS_eQTL_geneLevel:GTEx/v8/Whole_Blood:GTEx/v8/Liver_DICE/T…
rs2491028	10:70801599:G:T	10	70801599	0.0166766	2.10556e-09		no	intergenic	NA	4	rs2491028;rs2491026;rs2429014;rs11594761	59	ACTBP14_SRGN	17977_46275		DDX50_KIAA1279	ENSG00000107625_ENSG00000198954	eQTLGen_cis_eQTLs_eQTLcatalogue/BLUEPRINT_ge_T-cell:eQTLGen_cis_eQTLs
rs2493661	10:43838342:C:T	10	43838342	0.0168801	1.28905e-09		yes	downstream	NA	3	rs2493661;rs7912358;rs2252761	56	RNU6ATAC11P	0		RP11-517P14.7_ZNF32-AS1_RNU7-193P_FXYD4_ZNF239_ZNF487_RNU6ATAC11P_U3_ZNF32_RP11-517P14.2_ZNF485_CSGALNACT2_RP11-168L22.2_CAP1P2_HNRNPF	ENSG00000236114_ENSG00000226245_ENSG00000252532_ENSG00000150201_ENSG00000196793_ENSG00000243660_ENSG00000221468_ENSG00000221400_ENSG00000169740_ENSG00000230555_ENSG00000198298_ENSG00000169826_ENSG00000224265_ENSG00000232004_ENSG00000169813	eQTLGen_cis_eQTLs:BIOSQTL/BIOS_eQTL_geneLevel_BIOSQTL/BIOS_eQTL_geneLevel_NA_eQTLcatalogue/TwinsUK_ge_LCL:eQTLGen_cis_eQTLs:BIOSQTL/BIOS_eQTL_geneLevel:GTEx/v8/Whole_Blood_eQTLcatalogue/BLUEPRINT_ge_T-cell:eQTLcatalogue/TwinsUK_ge_LCL:eQTLGen_cis_eQTLs:BIOSQTL/BIOS_eQTL_geneLevel_eQTLcatalogue/Alasoo_2018_ge_macrophage_IFNg:eQTLcatalogue/BrainSeq_ge_brain:eQTLcatalogue/GENCORD_ge_fibroblast:eQTLc…
rs2643106	17:58788082:A:G	17	58788082	0.0202118	1.79466e-13		yes	intronic	NA	1	rs2643106	91	BCAS3	0		INTS2_CTD-2319I12.2_TBX2_MIR4737_RP11-15K2.2_RP11-15E18.1_HMGN1P28_AC005702.2_APPBP2_AC005702.3_C17orf82_BRIP1_MED13_RP11-15E18.5_RN7SL448P_AC079005.1_C17orf64_SCARNA20_AC005702.4_AC005702.1_RN7SL606P_KRT18P61_RPL12P38_USP32_RP11-332H18.5_CTD-2319I12.5_RPS6KB1_Y_RNA_TUBD1_RP11-332H18.4_RP11-3K24.1_TBX4_FAM106DP_RP11-15E18.2_HEATR6_RP11-332H18.3_BCAS3_CTD-2319I12.1_RNU6-623P_CA4_RP11-136H19.1_NDUF…	ENSG00000108506_ENSG00000267416_ENSG00000121068_ENSG00000264049_ENSG00000267137_ENSG00000259349_ENSG00000254114_ENSG00000263820_ENSG00000062725_ENSG00000265638_ENSG00000187013_ENSG00000136492_ENSG00000108510_ENSG00000270553_ENSG00000264322_ENSG00000211515_ENSG00000141371_ENSG00000252577_ENSG00000266701_ENSG00000263422_ENSG00000239932_ENSG00000267083_ENSG00000213228_ENSG00000170832_ENSG00000267131…	NA_eQTLcatalogue/TwinsUK_ge_fat_DICE/T_CD4_TH1_DICE/T_CD4_TFH_eQTLcatalogue/GENCORD_ge_fibroblast:eQTLcatalogue/TwinsUK_ge_fat:GTEx/v8/Kidney_Cortex:GTEx/v8/Liver_eQTLGen_cis_eQTLs_eQTLcatalogue/BLUEPRINT_ge_neutrophil:eQTLcatalogue/Lepik_2017_ge_blood:eQTLGen_cis_eQTLs:BIOSQTL/BIOS_eQTL_geneLevel:GTEx/v8/Whole_Blood_DICE/T_CD4_TH1_17:eQTLGen_cis_eQTLs
rs2706702	17:65578873:C:T	17	65578873	0.0191416	3.7004e-12		yes	intronic	NA	1	rs2706702	92	PITPNC1	0		PITPNC1	ENSG00000154217	NA
rs2817414	6:50748813:A:G	6	50748813	0.0174678	3.02297e-10		no	intergenic	NA	6	rs2817414;rs742344;rs9296640;rs62405419;rs2076309;rs2397011	38	TFAP2D_TFAP2B	8112_37623		RP1-28O17.1_TFAP2B_TFAP2D_RPS17P5_RP4-753D5.3_RP3-437C15.1_FTH1P5	ENSG00000230472_ENSG00000008196_ENSG00000008197_ENSG00000060303_ENSG00000216913_ENSG00000232702_ENSG00000230204	NA_DICE/T_CD4_naive_activated
rs28385595	6:54011943:A:G	6	54011943	0.0163623	4.44054e-09	yes	no	intronic	NA	1	rs28385595	39	MLIP	0		KLHL31_RP13-476E20.1_RP3-523E19.2_RP11-79N23.1_MLIP_RP11-411K7.1_LRRC1_RP1-27K12.4_ERHP2_RP11-124I4.2_MLIP-IT1_TINAG_MLIP-AS1	ENSG00000124743_ENSG00000228614_ENSG00000271218_ENSG00000227885_ENSG00000146147_ENSG00000236740_ENSG00000137269_ENSG00000249379_ENSG00000218143_ENSG00000228231_ENSG00000236996_ENSG00000137251_ENSG00000235050	eQTLcatalogue/TwinsUK_ge_skin_NA_eQTLcatalogue/CEDAR_rectum:eQTLcatalogue/CEDAR_T-cell_CD4:eQTLcatalogue/CEDAR_transverse_colon:eQTLcatalogue/HipSci_ge_iPSC:eQTLcatalogue/Lepik_2017_ge_blood:DICE/T_CD4_TH17:eQTLGen_cis_eQTLs:BIOSQTL/BIOS_eQTL_geneLevel_DICE/T_CD4_memory_TREG_eQTLcatalogue/TwinsUK_ge_LCL
rs28607641	15:76191644:A:T	15	76191644	0.0191663	3.45743e-12	yes	no	intronic	NA	2	rs28607641;rs72734546	80	UBE2Q2	0		FBXO22_RN7SL510P_AC105020.1_CTD-2323K18.2_IMP3_SNX33_UBE2Q2_SNUPN_C15orf27_MAN2C1_SCAPER_ISL2_ETFA_NRG4_RP11-593F23.1_RP11-685G9.2_RP11-326L17.1	ENSG00000167196_ENSG00000266308_ENSG00000203392_ENSG00000259931_ENSG00000177971_ENSG00000173548_ENSG00000140367_ENSG00000169371_ENSG00000169758_ENSG00000140400_ENSG00000140386_ENSG00000159556_ENSG00000140374_ENSG00000169752_ENSG00000259422_ENSG00000259514_ENSG00000260685	NA_eQTLGen_cis_eQTLs:BIOSQTL/BIOS_eQTL_geneLevel_DICE/T_CD4_TH1_eQTLGen_cis_eQTLs:BIOSQTL/BIOS_eQTL_geneLevel:GTEx/v8/Whole_Blood_eQTLGen_cis_eQTLs_eQTLGen_cis_eQTLs:GTEx/v8/Whole_Blood_BIOSQTL/BIOS_eQTL_geneLevel_eQTLcatalogue/CEDAR_neutrophil_CD15:eQTLGen_cis_eQTLs:GTEx/v8/Whole_Blood_eQTLcatalogue/BrainSeq_ge_brain
rs28817415	4:77401452:C:T	4	77401452	0.0290671	4.29464e-27	yes	no	intronic	NA	5	rs28817415;rs13106413;rs1508335;rs113770925;rs7677847	25	SHROOM3	0		RNU2-16P_RP11-688H10.1_ART3_Y_RNA_SDAD1_G3BP2_AC112249.1_RP11-356M17.1_RNU6-1000P_CTB-179I1.1_CDKL2_SNORD50_USO1_CCNG2_RP11-359D14.2_RP11-556N4.1_AC110615.1_NAAA_CTB-179I1.3_SHROOM3_SNX5P1_PPEF2_RP11-359D14.3_SCARB2_FAM47E_CCDC158_FAM47E-STBD1_NUP54	ENSG00000222644_ENSG00000249278_ENSG00000156219_ENSG00000201644_ENSG00000198301_ENSG00000138757_ENSG00000221118_ENSG00000240426_ENSG00000212368_ENSG00000250006_ENSG00000138769_ENSG00000199857_ENSG00000138768_ENSG00000138764_ENSG00000233860_ENSG00000229717_ENSG00000268788_ENSG00000138744_ENSG00000270669_ENSG00000138771_ENSG00000249858_ENSG00000156194_ENSG00000224218_ENSG00000138760_ENSG00000189157…	NA_eQTLGen_cis_eQTLs_DICE/NK:BIOSQTL/BIOS_eQTL_geneLevel:GTEx/v8/Liver_eQTLcatalogue/BLUEPRINT_ge_neutrophil:eQTLGen_cis_eQTLs:BIOSQTL/BIOS_eQTL_geneLevel_eQTLcatalogue/BrainSeq_ge_brain:eQTLcatalogue/CEDAR_ileum:eQTLcatalogue/CEDAR_transverse_colon:eQTLcatalogue/TwinsUK_ge_fat:eQTLcatalogue/TwinsUK_ge_skin:BIOSQTL/BIOS_eQTL_geneLevel:GTEx/v8/Kidney_Cortex:GTEx/v8/Liver_eQTLcatalogue/BrainSeq_ge_…
rs28849790	18:43278462:C:G	18	43278462	0.0156894	2.09122e-08		no	ncRNA_intronic	NA	1	rs28849790	94	RP11-116O18.3	0		SIGLEC15_RP11-749H17.2_HAUS1_PSTPIP2_SLC14A1_ATP5A1_RP11-309E23.2_RP11-749H17.1_RP11-116O18.3_SLC14A2_RP11-116O18.1	ENSG00000197046_ENSG00000267354_ENSG00000152240_ENSG00000152229_ENSG00000141469_ENSG00000152234_ENSG00000267097_ENSG00000266988_ENSG00000267193_ENSG00000132874_ENSG00000266968	eQTLcatalogue/GEUVADIS_ge_LCL:eQTLcatalogue/HipSci_ge_iPSC:eQTLcatalogue/TwinsUK_ge_LCL:BIOSQTL/BIOS_eQTL_geneLevel_NA_eQTLcatalogue/BLUEPRINT_ge_T-cell_eQTLGen_cis_eQTLs_eQTLcatalogue/BLUEPRINT_ge_T-cell:eQTLcatalogue/GENCORD_ge_LCL:eQTLcatalogue/GEUVADIS_ge_LCL:eQTLcatalogue/TwinsUK_ge_fat:eQTLcatalogue/TwinsUK_ge_LCL:DICE/T_CD4_naive:DICE/T_CD4_naive_activated:DICE/T_CD8_naive:DICE/T_CD8_naive…
rs2894816	6:53834698:C:T	6	53834698	0.0165275	3.00534e-09		no	ncRNA_intronic	NA	1	rs2894816	39	RP11-411K7.1	0		KLHL31_RP13-476E20.1_RP3-523E19.2_RP11-79N23.1_MLIP_RP11-411K7.1_LRRC1_RP1-27K12.4_ERHP2_RP11-124I4.2_MLIP-IT1_TINAG_MLIP-AS1	ENSG00000124743_ENSG00000228614_ENSG00000271218_ENSG00000227885_ENSG00000146147_ENSG00000236740_ENSG00000137269_ENSG00000249379_ENSG00000218143_ENSG00000228231_ENSG00000236996_ENSG00000137251_ENSG00000235050	eQTLcatalogue/TwinsUK_ge_skin_NA_eQTLcatalogue/CEDAR_rectum:eQTLcatalogue/CEDAR_T-cell_CD4:eQTLcatalogue/CEDAR_transverse_colon:eQTLcatalogue/HipSci_ge_iPSC:eQTLcatalogue/Lepik_2017_ge_blood:DICE/T_CD4_TH17:eQTLGen_cis_eQTLs:BIOSQTL/BIOS_eQTL_geneLevel_DICE/T_CD4_memory_TREG_eQTLcatalogue/TwinsUK_ge_LCL
rs2990246	1:155197602:C:G	1	155197602	0.0261713	4.23202e-22		yes	upstream	NA	4	rs2990246;rs4971089;rs3814316;rs2974929	8	GBAP1	0		TRIM46_Y_RNA_EFNA3_RNU7-150P_ASH1L_RP11-201K10.3_EFNA4_SLC50A1_MIR92B_SCAMP3_DPM3_AL713999.1_POU5F1P4_RUSC1-AS1_KRTCAP2_SKI_RNU6-1297P_HMGN2P18	ENSG00000163462_ENSG00000202027_ENSG00000251246_ENSG00000251780_ENSG00000116539_ENSG00000273088_ENSG00000143590_ENSG00000243364_ENSG00000169241_ENSG00000271748_ENSG00000116521_ENSG00000179085_ENSG00000216109_ENSG00000237872_ENSG00000225855_ENSG00000163463_ENSG00000157933_ENSG00000207144_ENSG00000223452	eQTLGen_cis_eQTLs:BIOSQTL/BIOS_eQTL_geneLevel_NA_BIOSQTL/BIOS_eQTL_geneLevel_DICE/T_CD4_naive_TREG_eQTLcatalogue/Alasoo_2018_ge_macrophage_IFNg_Salmonella:eQTLGen_cis_eQTLs:BIOSQTL/BIOS_eQTL_geneLevel_eQTLcatalogue/Alasoo_2018_ge_macrophage_IFNg_Salmonella_eQTLcatalogue/Fairfax_2012_B-cell_CD19:eQTLcatalogue/Fairfax_2014_IFN24:eQTLGen_cis_eQTLs_eQTLcatalogue/Quach_2016_ge_monocyte_IAV_eQTLGen_cis…
rs300132	6:166417218:C:G	6	166417218	0.0196937	7.92913e-13		no	intergenic	NA	3	rs300132;rs300143;rs697482	47	GAPDHP72_LINC00473	60561_15682		SFT2D1_HNRNPA1P49_MPC1_LINC00473_PDE10A	ENSG00000198818_ENSG00000233231_ENSG00000060762_ENSG00000223414_ENSG00000112541	eQTLGen_cis_eQTLs_NA
rs307558	3:12095130:A:G	3	12095130	0.0178719	1.08341e-10		no	ncRNA_intronic	NA	4	rs307558;rs9808956;rs11128593;rs2881479	17	SYN2	0		AC026166.2_GSTM5P1_AC026166.1_TIGIT_TSEN2_ACTG1P12_SYN2_PPARG_TIMP4_CAND2_MKRN2_AC091492.2_TAMM41	ENSG00000233026_ENSG00000236062_ENSG00000265870_ENSG00000181847_ENSG00000154743_ENSG00000226642_ENSG00000157152_ENSG00000132170_ENSG00000157150_ENSG00000144712_ENSG00000075975_ENSG00000225026_ENSG00000144559	NA_eQTLGen_trans_eQTLs_eQTLGen_cis_eQTLs:BIOSQTL/BIOS_eQTL_geneLevel_eQTLcatalogue/CEDAR_neutrophil_CD15:eQTLcatalogue/TwinsUK_ge_fat:eQTLcatalogue/TwinsUK_ge_skin:eQTLGen_cis_eQTLs:BIOSQTL/BIOS_eQTL_geneLevel:GTEx/v8/Whole_Blood_eQTLcatalogue/CEDAR_rectum:eQTLcatalogue/CEDAR_transverse_colon:eQTLcatalogue/Fairfax_2014_LPS24:eQTLcatalogue/Fairfax_2014_LPS2:eQTLcatalogue/GENCORD_ge_LCL:eQTLcatalog…
rs3110641	17:36047417:A:G	17	36047417	0.018919	6.80221e-12		no	intronic	NA	2	rs3110641;rs1859211	88	HNF1B	0		HNF1B_RP11-697E22.2	ENSG00000108753_ENSG00000267668	NA
rs316020	6:160669081:A:G	6	160669081	0.0193084	2.33425e-12	yes	no	intronic	NA	3	rs316020;rs316029;rs533452	46	SLC22A2	0		LPAL2_SLC22A3_RP1-276N6.2_SLC22A2_RP11-288H12.3	ENSG00000213071_ENSG00000146477_ENSG00000230234_ENSG00000112499_ENSG00000213073	BIOSQTL/BIOS_eQTL_geneLevel_NA_eQTLGen_cis_eQTLs:BIOSQTL/BIOS_eQTL_geneLevel
rs3198587	17:59486624:C:G	17	59486624	0.019232	2.88468e-12		no	ncRNA_intronic	NA	3	rs3198587;rs8064243;rs2286526	91	RP11-332H18.4	0		INTS2_CTD-2319I12.2_TBX2_MIR4737_RP11-15K2.2_RP11-15E18.1_HMGN1P28_AC005702.2_APPBP2_AC005702.3_C17orf82_BRIP1_MED13_RP11-15E18.5_RN7SL448P_AC079005.1_C17orf64_SCARNA20_AC005702.4_AC005702.1_RN7SL606P_KRT18P61_RPL12P38_USP32_RP11-332H18.5_CTD-2319I12.5_RPS6KB1_Y_RNA_TUBD1_RP11-332H18.4_RP11-3K24.1_TBX4_FAM106DP_RP11-15E18.2_HEATR6_RP11-332H18.3_BCAS3_CTD-2319I12.1_RNU6-623P_CA4_RP11-136H19.1_NDUF…	ENSG00000108506_ENSG00000267416_ENSG00000121068_ENSG00000264049_ENSG00000267137_ENSG00000259349_ENSG00000254114_ENSG00000263820_ENSG00000062725_ENSG00000265638_ENSG00000187013_ENSG00000136492_ENSG00000108510_ENSG00000270553_ENSG00000264322_ENSG00000211515_ENSG00000141371_ENSG00000252577_ENSG00000266701_ENSG00000263422_ENSG00000239932_ENSG00000267083_ENSG00000213228_ENSG00000170832_ENSG00000267131…	NA_eQTLcatalogue/TwinsUK_ge_fat_DICE/T_CD4_TH1_DICE/T_CD4_TFH_eQTLcatalogue/GENCORD_ge_fibroblast:eQTLcatalogue/TwinsUK_ge_fat:GTEx/v8/Kidney_Cortex:GTEx/v8/Liver_eQTLGen_cis_eQTLs_eQTLcatalogue/BLUEPRINT_ge_neutrophil:eQTLcatalogue/Lepik_2017_ge_blood:eQTLGen_cis_eQTLs:BIOSQTL/BIOS_eQTL_geneLevel:GTEx/v8/Whole_Blood_DICE/T_CD4_TH1_17:eQTLGen_cis_eQTLs
rs34720381	1:171455322:C:T	1	171455322	0.0160207	9.83026e-09	yes	no	intronic	NA	1	rs34720381	10	PRRC2C	0		CYCSP53_PRRC2C_RN7SL425P_snoU13	ENSG00000234333_ENSG00000117523_ENSG00000239373_ENSG00000238859	NA
rs35637666	3:187694893:A:G	3	187694893	0.0236973	3.0025e-18		no	upstream	NA	9	rs35637666;rs13086331;rs9860592;rs9860469;rs12330507;rs4686917;rs13092861;rs6799084;rs7614026	23	RP11-132N15.3	0		LPP-AS2_AC022498.1_RP11-44H4.1_BCL6_RP11-132N15.2_RP11-132N15.3_RP11-132N15.1_RP11-430L16.1	ENSG00000270959_ENSG00000213132_ENSG00000236864_ENSG00000113916_ENSG00000236412_ENSG00000224187_ENSG00000225058_ENSG00000234238	DICE/T_CD8_naive_activated_eQTLGen_cis_eQTLs_NA_BIOSQTL/BIOS_eQTL_geneLevel
rs364989	17:37739570:A:C	17	37739570	0.0260992	5.54808e-22		no	intergenic	NA	3	rs364989;rs883544;rs12950186	89				RNU6-233P_AC087491.2_CTB-131K11.1_RNU6-981P_GSDMA_PSMD3_MED1_ERBB2_RP11-387H17.4_NEUROD2_FBXL20_RP11-94L15.2_CDK12_ORMDL3_AC005288.1_RP11-690G19.3_RP11-690G19.4_PGAP3_STARD3_IKZF3_GSDMB_PNMT_RARA_PPP1R1B_NR1D1_MED24_STAC2_TCAP	ENSG00000222777_ENSG00000214546_ENSG00000266469_ENSG00000223091_ENSG00000167914_ENSG00000108344_ENSG00000125686_ENSG00000141736_ENSG00000264968_ENSG00000171532_ENSG00000108306_ENSG00000264198_ENSG00000167258_ENSG00000172057_ENSG00000265904_ENSG00000266753_ENSG00000265460_ENSG00000161395_ENSG00000131748_ENSG00000161405_ENSG00000073605_ENSG00000141744_ENSG00000131759_ENSG00000131771_ENSG00000126368…	NA_eQTLcatalogue/TwinsUK_ge_skin_eQTLGen_cis_eQTLs:BIOSQTL/BIOS_eQTL_geneLevel_eQTLcatalogue/Lepik_2017_ge_blood:eQTLcatalogue/TwinsUK_ge_fat:DICE/T_CD4_naive:eQTLGen_cis_eQTLs_eQTLGen_cis_eQTLs_eQTLcatalogue/Lepik_2017_ge_blood:eQTLcatalogue/Quach_2016_ge_monocyte_LPS:eQTLcatalogue/Quach_2016_ge_monocyte_R848:eQTLGen_cis_eQTLs:BIOSQTL/BIOS_eQTL_geneLevel_eQTLcatalogue/TwinsUK_ge_fat_eQTLcatalogu…
rs3759381	12:111346399:G:T	12	111346399	0.0158527	1.44413e-08		no	intergenic	NA	2	rs3759381;rs10849916	73	MYL2_CCDC63	2224_1060		PCNPP1_BRAP_RP11-686G8.2_RITA1_IQCD_C12orf75_RP1-46F2.2_DDX54_TESPA1_PCED1B_RP11-686G8.1_TUBA1A_GPR162_RASAL1_U7_CCDC63_MYL2_NELL2_RN7SKP71_MAPKAPK5_RP11-545P7.4_Y_RNA_ADAM1A_HVCN1_NUAK1_ATP2B1_RP11-476D10.1_OAS2_RP3-521E19.2_OAS3_RP3-462E2.5_RP1-46F2.3_WSB2_RPL7AP60_KLRF1_SLC15A4_FAR2_DTX1_RP3-473L9.4_CCND2_RPS2P41_HECTD4_ADAM1B_CD69_VSIG10_AC003029.1_RP1-71H24.1_OAS1_ATXN2_AC002395.1_KRAS_TAPBP…	ENSG00000258359_ENSG00000089234_ENSG00000258099_ENSG00000139405_ENSG00000166578_ENSG00000235162_ENSG00000185847_ENSG00000123064_ENSG00000135426_ENSG00000179715_ENSG00000238168_ENSG00000167552_ENSG00000250510_ENSG00000111344_ENSG00000272215_ENSG00000173093_ENSG00000111245_ENSG00000184613_ENSG00000201428_ENSG00000089022_ENSG00000257286_ENSG00000200688_ENSG00000229186_ENSG00000122986_ENSG00000074590…	NA_GTEx/v8/Liver_eQTLcatalogue/Lepik_2017_ge_blood:eQTLGen_cis_eQTLs_eQTLGen_trans_eQTLs_eQTLcatalogue/HipSci_ge_iPSC_eQTLcatalogue/Fairfax_2012_B-cell_CD19:eQTLcatalogue/GEUVADIS_ge_LCL_eQTLcatalogue/BLUEPRINT_ge_monocyte:eQTLcatalogue/BLUEPRINT_ge_T-cell:eQTLcatalogue/BrainSeq_ge_brain:eQTLcatalogue/Fairfax_2014_naive:eQTLcatalogue/Quach_2016_ge_monocyte_LPS:eQTLcatalogue/Quach_2016_ge_monocyte…
rs3782787	12:3358261:C:G	12	3358261	0.0170343	8.85283e-10	yes	no	intronic	NA	4	rs3782787;rs497878;rs527346;rs632887	68	TSPAN9	0		TSPAN9	ENSG00000011105	eQTLcatalogue/TwinsUK_ge_fat:eQTLGen_cis_eQTLs:BIOSQTL/BIOS_eQTL_geneLevel
rs3798519	6:50788778:A:C	6	50788778	0.0242534	4.41885e-19		no	intronic	NA	12	rs3798519;rs2076309;rs6925748;rs10484665;rs4141973;rs546979;rs7752821;rs2397011;rs742344;rs9296640;rs2206271;rs62405419	38	TFAP2B	0		RP1-28O17.1_TFAP2B_TFAP2D_RPS17P5_RP4-753D5.3_RP3-437C15.1_FTH1P5	ENSG00000230472_ENSG00000008196_ENSG00000008197_ENSG00000060303_ENSG00000216913_ENSG00000232702_ENSG00000230204	NA_DICE/T_CD4_naive_activated
rs3851786	17:45046932:A:G	17	45046932	0.0235079	5.70983e-18	yes	no	intronic	NA	8	rs3851786;rs62075895;rs12453382;rs57986961;rs4968281;rs11654424;rs1638446;rs10853087	90	RP11-156P1.2_GOSR2	0		TBKBP1_RN7SL270P_RP11-156P1.2_RP11-63A1.2_LRRC37A2_GOSR2_NSFP1_MRPL10_RP11-259G18.1_WNT9B_SP6_RP11-63A1.1_RNU6ATAC3P_LRRC46_RP11-259G18.2_WNT3_MYL4_MRPL45P2_AC002558.1_ARL17A_KANSL1-AS1_LRRC37A17P_RP11-259G18.3_ARL17B_MIR5089_LRRC37A_KANSL1_NSF_FAM215B_RP11-156P1.3_RPRML_CDC27_PRR15L	ENSG00000198933_ENSG00000263650_ENSG00000262633_ENSG00000262031_ENSG00000238083_ENSG00000108433_ENSG00000260075_ENSG00000159111_ENSG00000261575_ENSG00000158955_ENSG00000189120_ENSG00000261886_ENSG00000210709_ENSG00000141294_ENSG00000262500_ENSG00000108379_ENSG00000198336_ENSG00000228782_ENSG00000221016_ENSG00000185829_ENSG00000214401_ENSG00000263142_ENSG00000262539_ENSG00000228696_ENSG00000264999…	eQTLcatalogue/Fairfax_2014_IFN24:eQTLGen_cis_eQTLs_BIOSQTL/BIOS_eQTL_geneLevel_NA_eQTLGen_cis_eQTLs_eQTLcatalogue/BLUEPRINT_ge_monocyte:eQTLcatalogue/CEDAR_B-cell_CD19:eQTLcatalogue/CEDAR_monocyte_CD14:eQTLcatalogue/CEDAR_rectum:eQTLcatalogue/CEDAR_T-cell_CD4:eQTLcatalogue/CEDAR_T-cell_CD8:eQTLcatalogue/Fairfax_2012_B-cell_CD19:eQTLcatalogue/Fairfax_2014_IFN24:eQTLcatalogue/Fairfax_2014_LPS24:eQT…
rs3892464	17:45047187:A:G	17	45047187	0.0187621	1.04036e-11		no	intronic	NA	1	rs3892464	90	GOSR2_RP11-156P1.2	0		MYL4_MRPL45P2_AC002558.1_WNT3_RP11-63A1.1_RNU6ATAC3P_LRRC46_RP11-259G18.2_RP11-259G18.1_WNT9B_SP6_ARL17A_KANSL1-AS1_LRRC37A17P_RP11-259G18.3_ARL17B_MIR5089_LRRC37A_KANSL1_NSF_FAM215B_RP11-156P1.3_RPRML_CDC27_PRR15L_TBKBP1_RN7SL270P_RP11-156P1.2_RP11-63A1.2_LRRC37A2_GOSR2_NSFP1_MRPL10	ENSG00000198336_ENSG00000228782_ENSG00000221016_ENSG00000108379_ENSG00000261886_ENSG00000210709_ENSG00000141294_ENSG00000262500_ENSG00000261575_ENSG00000158955_ENSG00000189120_ENSG00000185829_ENSG00000214401_ENSG00000263142_ENSG00000262539_ENSG00000228696_ENSG00000264999_ENSG00000176681_ENSG00000120071_ENSG00000073969_ENSG00000232300_ENSG00000262879_ENSG00000179673_ENSG00000004897_ENSG00000167183…	eQTLcatalogue/CEDAR_B-cell_CD19:eQTLcatalogue/CEDAR_platelet:eQTLcatalogue/CEDAR_T-cell_CD4:eQTLcatalogue/CEDAR_T-cell_CD8_DICE/T_CD8_naive:eQTLGen_cis_eQTLs_BIOSQTL/BIOS_eQTL_geneLevel_eQTLcatalogue/TwinsUK_ge_fat:DICE/T_CD4_naive:eQTLGen_cis_eQTLs_NA_eQTLGen_cis_eQTLs_GTEx/v8/Whole_Blood_eQTLGen_cis_eQTLs:GTEx/v8/Liver_DICE/B_cell_naive_eQTLcatalogue/BLUEPRINT_ge_monocyte:eQTLcatalogue/BLUEPRIN…
rs4567556	12:23889474:A:G	12	23889474	0.0156808	2.13189e-08		no	intronic	NA	1	rs4567556	69	SOX5	0		SOX5	ENSG00000134532	NA
rs4665987	2:27755825:A:G	2	27755825	0.0288754	9.54194e-27		no	intergenic	NA	4	rs4665987;rs1317580;rs13030345;rs1260326	11	GCKR_AC109829.1	9271_4428		RP11-731I19.1_RP11-158I13.2_AC074117.10_RP11-674I16.1_EIF2B4_ZNF512_TMEM214_MIR4263_RP11-674I16.2_BRE_CAD_SLC4A1AP_KLF11_CCDC121_GCKR_DNAJC5G_GPN1_AC074091.1_NRBP1_SNX17_KHK_TRIM54_C2orf16_AC074091.13_AC074117.13_SLC5A6_RP11-195B17.1_MRPL33_ATRAID_AC093690.1_KRTCAP3_PPM1G_SNORA36_IFT172_RBKS_AC109829.1_SUPT7L_ZNF513_AC110084.1	ENSG00000225991_ENSG00000259080_ENSG00000234072_ENSG00000270846_ENSG00000115211_ENSG00000243943_ENSG00000119777_ENSG00000265321_ENSG00000270528_ENSG00000158019_ENSG00000084774_ENSG00000163798_ENSG00000172059_ENSG00000176714_ENSG00000084734_ENSG00000163793_ENSG00000198522_ENSG00000221531_ENSG00000115216_ENSG00000115234_ENSG00000138030_ENSG00000138100_ENSG00000221843_ENSG00000205334_ENSG00000235267…	BIOSQTL/BIOS_eQTL_geneLevel_NA_eQTLcatalogue/BLUEPRINT_ge_monocyte:eQTLcatalogue/BLUEPRINT_ge_T-cell:BIOSQTL/BIOS_eQTL_geneLevel_eQTLGen_cis_eQTLs_DICE/T_CD8_naive_activated_eQTLcatalogue/BrainSeq_ge_brain:eQTLcatalogue/Nedelec_2016_ge_macrophage_Listeria:eQTLGen_cis_eQTLs:BIOSQTL/BIOS_eQTL_geneLevel:GTEx/v8/Whole_Blood_eQTLGen_trans_eQTLs_DICE/T_CD4_memory_TREG_eQTLcatalogue/BLUEPRINT_ge_monocyt…
rs4690095	4:3421309:C:T	4	3421309	0.0167664	1.69705e-09	yes	no	intronic	NA	2	rs4690095;rs6818397	24	RGS12	0		NOP14-AS1_TMEM128_MFSD10_HGFAC_DOK7_LRPAP1_RGS12_HTT-AS_RP11-529E10.6	ENSG00000249673_ENSG00000132406_ENSG00000109736_ENSG00000109758_ENSG00000175920_ENSG00000163956_ENSG00000159788_ENSG00000251075_ENSG00000261643	eQTLGen_cis_eQTLs_DICE/T_CD4_TFH_eQTLcatalogue/BrainSeq_ge_brain:DICE/T_CD4_naive_TREG:BIOSQTL/BIOS_eQTL_geneLevel_BIOSQTL/BIOS_eQTL_geneLevel_eQTLcatalogue/BLUEPRINT_ge_T-cell:eQTLcatalogue/BrainSeq_ge_brain:eQTLcatalogue/Fairfax_2014_IFN24:eQTLcatalogue/Fairfax_2014_LPS2:DICE/T_CD4_TH2:eQTLGen_cis_eQTLs:BIOSQTL/BIOS_eQTL_geneLevel
rs4715491	6:54764320:A:G	6	54764320	0.0234408	7.16008e-18		yes (lead)	intronic	NA	2	rs4715491;rs7738215	40	FAM83B	0	yes	RP3-523K23.2_FAM83B_RP11-524H19.2_GFRAL_HCRTR2_RNU6-1023P	ENSG00000261116_ENSG00000168143_ENSG00000224984_ENSG00000187871_ENSG00000137252_ENSG00000251946	NA_eQTLcatalogue/TwinsUK_ge_skin
rs4849174	2:113973467:C:T	2	113973467	0.0281199	2.10898e-25	yes	yes	ncRNA_intronic	NA	6	rs4849174;rs10193733;rs1110839;rs4142815;rs45582641;rs1015753	12	PAX8-AS1	0		CKAP2L_IL1RN_PAX8_DDX11L2_AC010982.1_IL1B_IL36B_RPL23AP7_RGPD8_RABL2A_AC104653.1_NT5DC4_AC016683.5_AC079922.3_MIR1302-3_U3_AC110769.3_RNU6-744P_AC010982.2_PAX8-AS1_AC016745.1_FAM138B_PSD4_WASH2P_AC024704.2_SLC35F5_AC017074.2_RP11-65I12.1_ACTR3_snoU13_CBWD2	ENSG00000169607_ENSG00000136689_ENSG00000125618_ENSG00000236397_ENSG00000234199_ENSG00000125538_ENSG00000136696_ENSG00000240356_ENSG00000169629_ENSG00000144134_ENSG00000228857_ENSG00000144130_ENSG00000234174_ENSG00000237753_ENSG00000221055_ENSG00000212182_ENSG00000243179_ENSG00000202427_ENSG00000235242_ENSG00000189223_ENSG00000238091_ENSG00000226516_ENSG00000125637_ENSG00000146556_ENSG00000244063…	NA_eQTLGen_cis_eQTLs:BIOSQTL/BIOS_eQTL_geneLevel_eQTLcatalogue/BrainSeq_ge_brain:eQTLcatalogue/CEDAR_monocyte_CD14:eQTLcatalogue/CEDAR_rectum:eQTLcatalogue/CEDAR_T-cell_CD4:eQTLcatalogue/CEDAR_transverse_colon:eQTLcatalogue/Fairfax_2012_B-cell_CD19:eQTLcatalogue/Fairfax_2014_IFN24:eQTLcatalogue/Fairfax_2014_LPS24:eQTLcatalogue/Fairfax_2014_LPS2:eQTLcatalogue/Fairfax_2014_naive:eQTLcatalogue/GENCO…
rs4890292	18:43209384:C:T	18	43209384	0.0181213	5.68486e-11		no	intronic	NA	7	rs4890292;rs1484874;rs6507629;rs2852302;rs2002108;rs4371253;rs2363613	94	SLC14A2	0		SIGLEC15_RP11-749H17.2_HAUS1_PSTPIP2_SLC14A1_ATP5A1_RP11-309E23.2_RP11-749H17.1_RP11-116O18.3_SLC14A2_RP11-116O18.1	ENSG00000197046_ENSG00000267354_ENSG00000152240_ENSG00000152229_ENSG00000141469_ENSG00000152234_ENSG00000267097_ENSG00000266988_ENSG00000267193_ENSG00000132874_ENSG00000266968	eQTLcatalogue/GEUVADIS_ge_LCL:eQTLcatalogue/HipSci_ge_iPSC:eQTLcatalogue/TwinsUK_ge_LCL:BIOSQTL/BIOS_eQTL_geneLevel_NA_eQTLcatalogue/BLUEPRINT_ge_T-cell_eQTLGen_cis_eQTLs_eQTLcatalogue/BLUEPRINT_ge_T-cell:eQTLcatalogue/GENCORD_ge_LCL:eQTLcatalogue/GEUVADIS_ge_LCL:eQTLcatalogue/TwinsUK_ge_fat:eQTLcatalogue/TwinsUK_ge_LCL:DICE/T_CD4_naive:DICE/T_CD4_naive_activated:DICE/T_CD8_naive:DICE/T_CD8_naive…
rs5029970	3:186434491:C:T	3	186434491	0.0158307	1.51838e-08	yes	no	downstream / upstream	NA	1	rs5029970	22	RP11-573D15.8_KNG1	0		RP11-573D15.8_KNG1_RFC4_RP11-795A2.3	ENSG00000197099_ENSG00000113889_ENSG00000163918_ENSG00000226724	NA_eQTLcatalogue/CEDAR_rectum:eQTLcatalogue/CEDAR_transverse_colon_eQTLGen_cis_eQTLs
rs549752	18:77158225:A:G	18	77158225	0.0277111	1.08786e-24		yes (lead)	intronic	NA	2	rs549752;rs71359461	95	NFATC1	0	yes	NFATC1_ATP9B	ENSG00000131196_ENSG00000166377	eQTLcatalogue/BLUEPRINT_ge_neutrophil:eQTLcatalogue/BLUEPRINT_ge_T-cell:eQTLcatalogue/CEDAR_neutrophil_CD15:eQTLcatalogue/Fairfax_2014_LPS24:eQTLcatalogue/GENCORD_ge_fibroblast:eQTLcatalogue/HipSci_ge_iPSC:eQTLcatalogue/Lepik_2017_ge_blood:eQTLcatalogue/Naranbhai_2015_neutrophil_CD16:eQTLcatalogue/TwinsUK_ge_blood:eQTLGen_cis_eQTLs:BIOSQTL/BIOS_eQTL_geneLevel:GTEx/v8/Whole_Blood_eQTLGen_cis_eQTLs…
rs56273700	3:169158261:A:G	3	169158261	0.0181518	5.25059e-11		yes	intronic	NA	1	rs56273700	21	MECOM	0		EGFEM1P_PHC3_RP11-641D5.2_RNU6-315P_GPR160_RP11-368I23.3_RNU2-20P_RP11-543D10.2_RP11-368I23.4_MECOM_RP11-379K17.12_SKIL	ENSG00000206120_ENSG00000173889_ENSG00000241479_ENSG00000199536_ENSG00000173890_ENSG00000272797_ENSG00000222357_ENSG00000239628_ENSG00000273177_ENSG00000085276_ENSG00000268220_ENSG00000136603	NA_DICE/T_CD4_naive
rs565862	3:187682285:A:T	3	187682285	0.02316	1.83351e-17		no	ncRNA_intronic	NA	5	rs565862;rs13086331;rs1498033;rs67305408;rs79879183	23	RP11-132N15.3	0		LPP-AS2_AC022498.1_RP11-44H4.1_BCL6_RP11-132N15.2_RP11-132N15.3_RP11-132N15.1_RP11-430L16.1	ENSG00000270959_ENSG00000213132_ENSG00000236864_ENSG00000113916_ENSG00000236412_ENSG00000224187_ENSG00000225058_ENSG00000234238	DICE/T_CD8_naive_activated_eQTLGen_cis_eQTLs_NA_BIOSQTL/BIOS_eQTL_geneLevel
rs56997364	12:113774276:A:G	12	113774276	0.0157367	1.87904e-08		yes	intronic	NA	3	rs56997364;rs16934257;rs58234448	73	SLC8B1	0		PCNPP1_BRAP_RP11-686G8.2_RITA1_IQCD_C12orf75_RP1-46F2.2_DDX54_TESPA1_PCED1B_RP11-686G8.1_TUBA1A_GPR162_RASAL1_U7_CCDC63_MYL2_NELL2_RN7SKP71_MAPKAPK5_RP11-545P7.4_Y_RNA_ADAM1A_HVCN1_NUAK1_ATP2B1_RP11-476D10.1_OAS2_RP3-521E19.2_OAS3_RP3-462E2.5_RP1-46F2.3_WSB2_RPL7AP60_KLRF1_SLC15A4_FAR2_DTX1_RP3-473L9.4_CCND2_RPS2P41_HECTD4_ADAM1B_CD69_VSIG10_AC003029.1_RP1-71H24.1_OAS1_ATXN2_AC002395.1_KRAS_TAPBP…	ENSG00000258359_ENSG00000089234_ENSG00000258099_ENSG00000139405_ENSG00000166578_ENSG00000235162_ENSG00000185847_ENSG00000123064_ENSG00000135426_ENSG00000179715_ENSG00000238168_ENSG00000167552_ENSG00000250510_ENSG00000111344_ENSG00000272215_ENSG00000173093_ENSG00000111245_ENSG00000184613_ENSG00000201428_ENSG00000089022_ENSG00000257286_ENSG00000200688_ENSG00000229186_ENSG00000122986_ENSG00000074590…	NA_GTEx/v8/Liver_eQTLcatalogue/Lepik_2017_ge_blood:eQTLGen_cis_eQTLs_eQTLGen_trans_eQTLs_eQTLcatalogue/HipSci_ge_iPSC_eQTLcatalogue/Fairfax_2012_B-cell_CD19:eQTLcatalogue/GEUVADIS_ge_LCL_eQTLcatalogue/BLUEPRINT_ge_monocyte:eQTLcatalogue/BLUEPRINT_ge_T-cell:eQTLcatalogue/BrainSeq_ge_brain:eQTLcatalogue/Fairfax_2014_naive:eQTLcatalogue/Quach_2016_ge_monocyte_LPS:eQTLcatalogue/Quach_2016_ge_monocyte…
rs57075265	1:78162073:A:G	1	78162073	0.0155711	2.72709e-08		no	UTR3	NA	1	rs57075265	5	USP33	0		ST6GALNAC5_NEXN_RP4-706L14.2_PTGFR_RN7SL370P_RP11-472F19.1_DNAJB4_RNA5SP21_RNU7-8P_FUBP1_GIPC2_ZZZ3_FAM73A_USP33_RP11-181C21.4_RP11-386I14.2_PIGK_RP11-386I14.4_RP11-183M13.1_RP4-706A16.3_RNFT1P2_NEXN-AS1	ENSG00000117069_ENSG00000162614_ENSG00000232672_ENSG00000122420_ENSG00000243437_ENSG00000227556_ENSG00000162616_ENSG00000222849_ENSG00000251767_ENSG00000162613_ENSG00000137960_ENSG00000036549_ENSG00000180488_ENSG00000077254_ENSG00000219201_ENSG00000213561_ENSG00000142892_ENSG00000273338_ENSG00000237413_ENSG00000226084_ENSG00000233333_ENSG00000235927	NA_eQTLcatalogue/BLUEPRINT_ge_monocyte:eQTLcatalogue/Fairfax_2014_naive:eQTLcatalogue/GENCORD_ge_LCL:eQTLcatalogue/GEUVADIS_ge_LCL:eQTLcatalogue/TwinsUK_ge_LCL:DICE/T_CD4_naive:DICE/T_CD4_naive_activated:DICE/T_CD8_naive_activated:DICE/T_CD4_TH1_17:eQTLGen_cis_eQTLs:BIOSQTL/BIOS_eQTL_geneLevel:GTEx/v8/Cells_EBV-transformed_lymphocytes_eQTLcatalogue/BLUEPRINT_ge_neutrophil:eQTLcatalogue/BLUEPRINT_…
rs59788647	17:44946007:A:G	17	44946007	0.0165794	2.65613e-09	yes	no	intronic	NA	4	rs59788647;rs11079740;rs58818473;rs9911622	90	WNT9B	0		TBKBP1_RN7SL270P_RP11-156P1.2_RP11-63A1.2_LRRC37A2_GOSR2_NSFP1_MRPL10_RP11-259G18.1_WNT9B_SP6_RP11-63A1.1_RNU6ATAC3P_LRRC46_RP11-259G18.2_WNT3_MYL4_MRPL45P2_AC002558.1_ARL17A_KANSL1-AS1_LRRC37A17P_RP11-259G18.3_ARL17B_MIR5089_LRRC37A_KANSL1_NSF_FAM215B_RP11-156P1.3_RPRML_CDC27_PRR15L	ENSG00000198933_ENSG00000263650_ENSG00000262633_ENSG00000262031_ENSG00000238083_ENSG00000108433_ENSG00000260075_ENSG00000159111_ENSG00000261575_ENSG00000158955_ENSG00000189120_ENSG00000261886_ENSG00000210709_ENSG00000141294_ENSG00000262500_ENSG00000108379_ENSG00000198336_ENSG00000228782_ENSG00000221016_ENSG00000185829_ENSG00000214401_ENSG00000263142_ENSG00000262539_ENSG00000228696_ENSG00000264999…	eQTLcatalogue/Fairfax_2014_IFN24:eQTLGen_cis_eQTLs_BIOSQTL/BIOS_eQTL_geneLevel_NA_eQTLGen_cis_eQTLs_eQTLcatalogue/BLUEPRINT_ge_monocyte:eQTLcatalogue/CEDAR_B-cell_CD19:eQTLcatalogue/CEDAR_monocyte_CD14:eQTLcatalogue/CEDAR_rectum:eQTLcatalogue/CEDAR_T-cell_CD4:eQTLcatalogue/CEDAR_T-cell_CD8:eQTLcatalogue/Fairfax_2012_B-cell_CD19:eQTLcatalogue/Fairfax_2014_IFN24:eQTLcatalogue/Fairfax_2014_LPS24:eQT…
rs6001939	22:40892794:C:T	22	40892794	0.0194267	1.6795e-12		no	intronic	NA	2	rs6001939;rs9306345	99	MKL1	0		RPL4P6_MCHR1_COX6B1P3_MKL1_DNAJB7_RP5-1042K10.12_RP5-1042K10.13_GAPDHP37_L3MBTL2_RP3-370M22.8_TNRC6B_SGSM3_AL031594.1_XPNPEP3_RP4-591N18.2	ENSG00000230071_ENSG00000128285_ENSG00000172912_ENSG00000196588_ENSG00000172404_ENSG00000227413_ENSG00000272834_ENSG00000231907_ENSG00000100395_ENSG00000225528_ENSG00000100354_ENSG00000100359_ENSG00000252124_ENSG00000196236_ENSG00000232564	NA_eQTLGen_cis_eQTLs:BIOSQTL/BIOS_eQTL_geneLevel:GTEx/v8/Whole_Blood_eQTLcatalogue/Quach_2016_ge_monocyte_LPS:eQTLcatalogue/Quach_2016_ge_monocyte_naive:eQTLcatalogue/Quach_2016_ge_monocyte_Pam3CSK4:eQTLcatalogue/Quach_2016_ge_monocyte_R848:eQTLGen_cis_eQTLs:BIOSQTL/BIOS_eQTL_geneLevel_BIOSQTL/BIOS_eQTL_geneLevel_eQTLGen_cis_eQTLs_eQTLGen_cis_eQTLs:GTEx/v8/Liver_eQTLGen_cis_eQTLs:BIOSQTL/BIOS_eQT…
rs6026567	20:57444915:A:G	20	57444915	0.0158312	1.5168e-08		yes	ncRNA_intronic	NA	2	rs6026567;rs6123837	97	RP1-309F20.3	0		CTSZ_RP4-806M20.5_PIEZO1P2_GNAS_RP1-309F20.3_STX16_ZNF831_RP1-309F20.4_STX16-NPEPL1_RP11-261P9.4_NELFCD_NPEPL1	ENSG00000101160_ENSG00000270279_ENSG00000237121_ENSG00000087460_ENSG00000225806_ENSG00000124222_ENSG00000124203_ENSG00000270951_ENSG00000254995_ENSG00000254419_ENSG00000101158_ENSG00000215440	eQTLGen_cis_eQTLs_NA_eQTLGen_cis_eQTLs:BIOSQTL/BIOS_eQTL_geneLevel:GTEx/v8/Whole_Blood_eQTLcatalogue/BLUEPRINT_ge_T-cell:eQTLGen_cis_eQTLs:BIOSQTL/BIOS_eQTL_geneLevel_eQTLGen_cis_eQTLs:BIOSQTL/BIOS_eQTL_geneLevel_eQTLcatalogue/Lepik_2017_ge_blood:eQTLcatalogue/TwinsUK_ge_skin_eQTLcatalogue/Lepik_2017_ge_blood:eQTLGen_cis_eQTLs:BIOSQTL/BIOS_eQTL_geneLevel_eQTLGen_cis_eQTLs:BIOSQTL/BIOS_eQTL_geneLe…
rs6026578	20:57463472:C:G	20	57463472	0.0219424	9.49122e-16		yes (lead)	ncRNA_intronic	NA	3	rs6026578;rs6123837;rs3730168	97	RP1-309F20.3	0		CTSZ_RP4-806M20.5_PIEZO1P2_GNAS_RP1-309F20.3_STX16_ZNF831_RP1-309F20.4_STX16-NPEPL1_RP11-261P9.4_NELFCD_NPEPL1	ENSG00000101160_ENSG00000270279_ENSG00000237121_ENSG00000087460_ENSG00000225806_ENSG00000124222_ENSG00000124203_ENSG00000270951_ENSG00000254995_ENSG00000254419_ENSG00000101158_ENSG00000215440	eQTLGen_cis_eQTLs_NA_eQTLGen_cis_eQTLs:BIOSQTL/BIOS_eQTL_geneLevel:GTEx/v8/Whole_Blood_eQTLcatalogue/BLUEPRINT_ge_T-cell:eQTLGen_cis_eQTLs:BIOSQTL/BIOS_eQTL_geneLevel_eQTLGen_cis_eQTLs:BIOSQTL/BIOS_eQTL_geneLevel_eQTLcatalogue/Lepik_2017_ge_blood:eQTLcatalogue/TwinsUK_ge_skin_eQTLcatalogue/Lepik_2017_ge_blood:eQTLGen_cis_eQTLs:BIOSQTL/BIOS_eQTL_geneLevel_eQTLGen_cis_eQTLs:BIOSQTL/BIOS_eQTL_geneLe…
rs61008480	6:53925808:C:T	6	53925808	0.0181697	5.01067e-11	yes	no	ncRNA_intronic	NA	1	rs61008480	39	MLIP-AS1	0		KLHL31_RP13-476E20.1_RP3-523E19.2_RP11-79N23.1_MLIP_RP11-411K7.1_LRRC1_RP1-27K12.4_ERHP2_RP11-124I4.2_MLIP-IT1_TINAG_MLIP-AS1	ENSG00000124743_ENSG00000228614_ENSG00000271218_ENSG00000227885_ENSG00000146147_ENSG00000236740_ENSG00000137269_ENSG00000249379_ENSG00000218143_ENSG00000228231_ENSG00000236996_ENSG00000137251_ENSG00000235050	eQTLcatalogue/TwinsUK_ge_skin_NA_eQTLcatalogue/CEDAR_rectum:eQTLcatalogue/CEDAR_T-cell_CD4:eQTLcatalogue/CEDAR_transverse_colon:eQTLcatalogue/HipSci_ge_iPSC:eQTLcatalogue/Lepik_2017_ge_blood:DICE/T_CD4_TH17:eQTLGen_cis_eQTLs:BIOSQTL/BIOS_eQTL_geneLevel_DICE/T_CD4_memory_TREG_eQTLcatalogue/TwinsUK_ge_LCL
rs6128427	20:57367906:A:C	20	57367906	0.0188473	8.26372e-12	yes	yes	intergenic	NA	2	rs6128427;rs878049	97	MIR296_PIEZO1P2	24281_9029		CTSZ_RP4-806M20.5_PIEZO1P2_GNAS_RP1-309F20.3_STX16_ZNF831_RP1-309F20.4_STX16-NPEPL1_RP11-261P9.4_NELFCD_NPEPL1	ENSG00000101160_ENSG00000270279_ENSG00000237121_ENSG00000087460_ENSG00000225806_ENSG00000124222_ENSG00000124203_ENSG00000270951_ENSG00000254995_ENSG00000254419_ENSG00000101158_ENSG00000215440	eQTLGen_cis_eQTLs_NA_eQTLGen_cis_eQTLs:BIOSQTL/BIOS_eQTL_geneLevel:GTEx/v8/Whole_Blood_eQTLcatalogue/BLUEPRINT_ge_T-cell:eQTLGen_cis_eQTLs:BIOSQTL/BIOS_eQTL_geneLevel_eQTLGen_cis_eQTLs:BIOSQTL/BIOS_eQTL_geneLevel_eQTLcatalogue/Lepik_2017_ge_blood:eQTLcatalogue/TwinsUK_ge_skin_eQTLcatalogue/Lepik_2017_ge_blood:eQTLGen_cis_eQTLs:BIOSQTL/BIOS_eQTL_geneLevel_eQTLGen_cis_eQTLs:BIOSQTL/BIOS_eQTL_geneLe…
rs62005955	15:53938118:C:T	15	53938118	0.0384867	5.75344e-47		yes	intronic	NA	15	rs62005955;rs62005956;rs1878184;rs6493636;rs62007977;rs578595;rs956553;rs1966951;rs62005963;rs2470064;rs10518726;rs9302171;rs12440881;rs16966245;rs2171477	78	WDR72	0		ARPP19_RNU6-449P_WDR72_RNU2-53P_RP11-390M11.1	ENSG00000128989_ENSG00000206641_ENSG00000166415_ENSG00000252066_ENSG00000259619	eQTLcatalogue/Kasela_2017_T-cell_CD4_NA_DICE/T_CD4_memory_TREG
rs6490029	12:111698457:A:G	12	111698457	0.0251915	1.5758e-20		yes	intronic	NA	7	rs6490029;rs609230;rs2157876;rs3809296;rs4766551;rs4766552;rs2106410	73	CUX2	0	yes	PCNPP1_BRAP_RP11-686G8.2_RITA1_IQCD_C12orf75_RP1-46F2.2_DDX54_TESPA1_PCED1B_RP11-686G8.1_TUBA1A_GPR162_RASAL1_U7_CCDC63_MYL2_NELL2_RN7SKP71_MAPKAPK5_RP11-545P7.4_Y_RNA_ADAM1A_HVCN1_NUAK1_ATP2B1_RP11-476D10.1_OAS2_RP3-521E19.2_OAS3_RP3-462E2.5_RP1-46F2.3_WSB2_RPL7AP60_KLRF1_SLC15A4_FAR2_DTX1_RP3-473L9.4_CCND2_RPS2P41_HECTD4_ADAM1B_CD69_VSIG10_AC003029.1_RP1-71H24.1_OAS1_ATXN2_AC002395.1_KRAS_TAPBP…	ENSG00000258359_ENSG00000089234_ENSG00000258099_ENSG00000139405_ENSG00000166578_ENSG00000235162_ENSG00000185847_ENSG00000123064_ENSG00000135426_ENSG00000179715_ENSG00000238168_ENSG00000167552_ENSG00000250510_ENSG00000111344_ENSG00000272215_ENSG00000173093_ENSG00000111245_ENSG00000184613_ENSG00000201428_ENSG00000089022_ENSG00000257286_ENSG00000200688_ENSG00000229186_ENSG00000122986_ENSG00000074590…	NA_GTEx/v8/Liver_eQTLcatalogue/Lepik_2017_ge_blood:eQTLGen_cis_eQTLs_eQTLGen_trans_eQTLs_eQTLcatalogue/HipSci_ge_iPSC_eQTLcatalogue/Fairfax_2012_B-cell_CD19:eQTLcatalogue/GEUVADIS_ge_LCL_eQTLcatalogue/BLUEPRINT_ge_monocyte:eQTLcatalogue/BLUEPRINT_ge_T-cell:eQTLcatalogue/BrainSeq_ge_brain:eQTLcatalogue/Fairfax_2014_naive:eQTLcatalogue/Quach_2016_ge_monocyte_LPS:eQTLcatalogue/Quach_2016_ge_monocyte…
rs6497474	16:20350242:C:T	16	20350242	0.0265447	1.02842e-22		no	intronic	NA	3	rs6497474;rs6497475;rs7197661	82	UMOD	0		GP2_UMOD_RP11-429K17.1_PDILT_ACSM5	ENSG00000169347_ENSG00000169344_ENSG00000263237_ENSG00000169340_ENSG00000183549	NA
rs6549359	3:66747371:C:T	3	66747371	0.0174419	3.22596e-10		no	intergenic	NA	3	rs6549359;rs112732761;rs7615858	19	KBTBD8_RPL21P41	301356_59535		SUCLG2	ENSG00000172340	eQTLGen_cis_eQTLs
rs6570797	6:101044623:A:G	6	101044623	0.0170648	8.21642e-10		no	intronic	NA	5	rs6570797;rs9497979;rs9498016;rs9390390;rs2213597	42	ASCC3	0		RP1-121G13.3_ASCC3_SIM1_snoU13_RP1-121G13.2_RP3-467N11.2_RP3-467N11.1	ENSG00000220695_ENSG00000112249_ENSG00000112246_ENSG00000238999_ENSG00000228082_ENSG00000270987_ENSG00000260000	NA_eQTLcatalogue/CEDAR_monocyte_CD14:eQTLcatalogue/Fairfax_2014_LPS24:eQTLcatalogue/Quach_2016_ge_monocyte_IAV:eQTLcatalogue/Quach_2016_ge_monocyte_LPS:eQTLcatalogue/Quach_2016_ge_monocyte_naive:eQTLcatalogue/Quach_2016_ge_monocyte_Pam3CSK4:eQTLcatalogue/Quach_2016_ge_monocyte_R848:eQTLcatalogue/TwinsUK_ge_skin:eQTLGen_cis_eQTLs:BIOSQTL/BIOS_eQTL_geneLevel:GTEx/v8/Whole_Blood:GTEx/v8/Liver_DICE/T…
rs6597617	9:136122827:C:G	9	136122827	0.0202972	1.3996e-13		no	intergenic	NA	4	rs6597617;rs9411476;rs9411465;rs9411364	54	LCN1P1_RP11-430N14.4	18834_2961		LL09NC01-139C3.1_VAV2_BRD3_ADAMTSL2_DBH_TTF1_RP11-349K21.1_RP11-295G24.5_GTF3C5_CEL_C9orf171_GBGT1_OBP2B_LCN1P1_ABO_RP11-430N14.4_Y_RNA_LCN1P2_SURF6_MED22_RP11-244N20.7_SURF1_SURF2_SURF4_C9orf96_REXO4_ADAMTS13_CACFD1_SLC2A6	ENSG00000273473_ENSG00000160293_ENSG00000169925_ENSG00000197859_ENSG00000123454_ENSG00000125482_ENSG00000271525_ENSG00000224992_ENSG00000148308_ENSG00000170835_ENSG00000188523_ENSG00000148288_ENSG00000171102_ENSG00000119440_ENSG00000175164_ENSG00000271875_ENSG00000201843_ENSG00000204031_ENSG00000148296_ENSG00000201451_ENSG00000148297_ENSG00000230064_ENSG00000148290_ENSG00000148291_ENSG00000148248…	DICE/Monocyte_non_classical_NA_eQTLcatalogue/Kasela_2017_T-cell_CD4:eQTLGen_cis_eQTLs:BIOSQTL/BIOS_eQTL_geneLevel_DICE/T_CD4_TH1:DICE/T_CD4_naive_TREG_eQTLGen_cis_eQTLs_eQTLGen_cis_eQTLs:BIOSQTL/BIOS_eQTL_geneLevel_eQTLcatalogue/TwinsUK_ge_skin_DICE/T_CD4_TH1:BIOSQTL/BIOS_eQTL_geneLevel_eQTLcatalogue/BLUEPRINT_ge_T-cell:eQTLcatalogue/BrainSeq_ge_brain:eQTLcatalogue/CEDAR_rectum:eQTLcatalogue/CEDA…
rs6603951	1:77988885:C:T	1	77988885	0.015399	3.99961e-08		no	intronic	NA	1	rs6603951	5	AK5	0		ST6GALNAC5_NEXN_RP4-706L14.2_PTGFR_RN7SL370P_RP11-472F19.1_DNAJB4_RNA5SP21_RNU7-8P_FUBP1_GIPC2_ZZZ3_FAM73A_USP33_RP11-181C21.4_RP11-386I14.2_PIGK_RP11-386I14.4_RP11-183M13.1_RP4-706A16.3_RNFT1P2_NEXN-AS1	ENSG00000117069_ENSG00000162614_ENSG00000232672_ENSG00000122420_ENSG00000243437_ENSG00000227556_ENSG00000162616_ENSG00000222849_ENSG00000251767_ENSG00000162613_ENSG00000137960_ENSG00000036549_ENSG00000180488_ENSG00000077254_ENSG00000219201_ENSG00000213561_ENSG00000142892_ENSG00000273338_ENSG00000237413_ENSG00000226084_ENSG00000233333_ENSG00000235927	NA_eQTLcatalogue/BLUEPRINT_ge_monocyte:eQTLcatalogue/Fairfax_2014_naive:eQTLcatalogue/GENCORD_ge_LCL:eQTLcatalogue/GEUVADIS_ge_LCL:eQTLcatalogue/TwinsUK_ge_LCL:DICE/T_CD4_naive:DICE/T_CD4_naive_activated:DICE/T_CD8_naive_activated:DICE/T_CD4_TH1_17:eQTLGen_cis_eQTLs:BIOSQTL/BIOS_eQTL_geneLevel:GTEx/v8/Cells_EBV-transformed_lymphocytes_eQTLcatalogue/BLUEPRINT_ge_neutrophil:eQTLcatalogue/BLUEPRINT_…
rs6851943	4:101124422:G:T	4	101124422	0.0155247	3.02527e-08	yes	no	ncRNA_intronic	NA	2	rs6851943;rs3765637	28	RP11-588P8.1	0		RP11-15B17.1_H2AFZ_DAPP1_DDIT4L_RP11-588P8.1_DNAJB14_LAMTOR3	ENSG00000245322_ENSG00000164032_ENSG00000070190_ENSG00000145358_ENSG00000249710_ENSG00000164031_ENSG00000109270	BIOSQTL/BIOS_eQTL_geneLevel_eQTLcatalogue/BLUEPRINT_ge_T-cell:eQTLcatalogue/Lepik_2017_ge_blood:eQTLGen_cis_eQTLs:BIOSQTL/BIOS_eQTL_geneLevel_eQTLGen_cis_eQTLs:GTEx/v8/Whole_Blood_eQTLcatalogue/BrainSeq_ge_brain:eQTLcatalogue/GEUVADIS_ge_LCL:eQTLcatalogue/TwinsUK_ge_LCL:GTEx/v8/Cells_EBV-transformed_lymphocytes_NA_eQTLcatalogue/Fairfax_2014_LPS24_eQTLcatalogue/BrainSeq_ge_brain:eQTLcatalogue/Fair…
rs6907843	6:90109374:C:T	6	90109374	0.0158016	1.62205e-08	yes	no	intronic	NA	1	rs6907843	41	RRAGD	0		LYRM2_MDN1_RRAGD_GABRR2_ANKRD6	ENSG00000083099_ENSG00000112159_ENSG00000025039_ENSG00000111886_ENSG00000135299	BIOSQTL/BIOS_eQTL_geneLevel_eQTLGen_cis_eQTLs_eQTLcatalogue/CEDAR_monocyte_CD14:eQTLcatalogue/CEDAR_neutrophil_CD15:eQTLcatalogue/Fairfax_2014_IFN24:eQTLcatalogue/Fairfax_2014_LPS24:eQTLcatalogue/Fairfax_2014_naive:eQTLGen_cis_eQTLs:BIOSQTL/BIOS_eQTL_geneLevel:GTEx/v8/Whole_Blood_eQTLGen_cis_eQTLs:BIOSQTL/BIOS_eQTL_geneLevel
rs6929820	6:131882080:C:T	6	131882080	0.0206319	5.23055e-14		no	intergenic	NA	4	rs6929820;rs2608937;rs2749935;rs2781659	44	RPL21P67_ARG1	91404_12204		EPB41L2_ENPP3_MED23_ARG1	ENSG00000079819_ENSG00000154269_ENSG00000112282_ENSG00000118520	eQTLGen_cis_eQTLs_eQTLcatalogue/CEDAR_ileum:eQTLcatalogue/CEDAR_transverse_colon:eQTLGen_cis_eQTLs_eQTLcatalogue/Alasoo_2018_ge_macrophage_IFNg_Salmonella:eQTLcatalogue/BLUEPRINT_ge_neutrophil:eQTLcatalogue/CEDAR_neutrophil_CD15:eQTLcatalogue/Fairfax_2014_IFN24:eQTLcatalogue/Fairfax_2014_LPS24:eQTLcatalogue/Fairfax_2014_LPS2:eQTLcatalogue/Lepik_2017_ge_blood:eQTLcatalogue/Naranbhai_2015_neutrophi…
rs702634	5:53271420:A:G	5	53271420	0.0159326	1.2034e-08		no	intronic	NA	1	rs702634	31	ARL15	0		ARL15	ENSG00000185305	NA
rs7030351	9:4148351:C:T	9	4148351	0.0162124	6.30603e-09		no	intronic	NA	1	rs7030351	53	GLIS3	0				NA
rs7031296	9:3729485:C:T	9	3729485	0.0152984	4.99393e-08		no	intergenic	NA	1	rs7031296	52	GLIS3_RP11-509J21.3	94642_37671				NA
rs7123489	11:65524252:A:C	11	65524252	0.0191626	3.49274e-12		no	ncRNA_intronic	NA	2	rs7123489;rs10896024	64	RP11-770G2.2	0		SIPA1_MIR4690_PCNXL3_C11orf68_KAT5_SNX32_RP11-770G2.5_EHBP1L1_YIF1A_CFL1_OVOL1-AS1_OVOL1_MIR4489_AP003068.23_AP5B1_FAM89B_KCNK7_EFEMP2_FIBP_SF3B2_RP11-755F10.1_BANF1_TM7SF2_AP001266.1_MAP3K11_DPP3_CCS_CTSF_CTSW_KRT8P26_RN7SL309P_RNASEH2C_BBS1_NEAT1_AP000769.1_SPDYC_RP11-770G2.2_SAC3D1_MUS81_ZDHHC24_RELA_RIN1	ENSG00000213445_ENSG00000266041_ENSG00000197136_ENSG00000175573_ENSG00000172977_ENSG00000172803_ENSG00000255404_ENSG00000173442_ENSG00000174851_ENSG00000172757_ENSG00000255120_ENSG00000172818_ENSG00000265874_ENSG00000254614_ENSG00000254470_ENSG00000176973_ENSG00000173338_ENSG00000172638_ENSG00000172500_ENSG00000087365_ENSG00000255320_ENSG00000175334_ENSG00000149809_ENSG00000175827_ENSG00000173327…	eQTLcatalogue/Quach_2016_ge_monocyte_LPS:eQTLcatalogue/Quach_2016_ge_monocyte_Pam3CSK4:eQTLGen_cis_eQTLs:BIOSQTL/BIOS_eQTL_geneLevel:GTEx/v8/Whole_Blood_NA_eQTLGen_cis_eQTLs:BIOSQTL/BIOS_eQTL_geneLevel_eQTLGen_cis_eQTLs_eQTLGen_cis_eQTLs:BIOSQTL/BIOS_eQTL_geneLevel:GTEx/v8/Whole_Blood_eQTLcatalogue/GEUVADIS_ge_LCL:eQTLcatalogue/TwinsUK_ge_LCL:eQTLGen_cis_eQTLs:BIOSQTL/BIOS_eQTL_geneLevel:GTEx/v8/…
rs7139170	12:113263518:A:C	12	113263518	0.0170169	9.2386e-10		yes	intronic	NA	1	rs7139170	73	RPH3A	0		NAA25_TPCN1_RP1-128M12.3_GABARAPL1_HRK_SLC25A3P2_ALDH2_KLRB1_PLBD2_Y_RNA_LDHB_RP11-162P23.2_FAM109A_RPL6_TRAFD1_RP3-462E2.3_LAG3_TMBIM6_PTPN11_ATF7IP_RPH3A_MAPKAPK5-AS1_RNA5SP373_MIR3657_RP3-521E19.3_EMP1_CUX2_ACAD10_AC002979.1_TMEM116_SLC8B1_PCNPP1_BRAP_RP11-686G8.2_RITA1_IQCD_C12orf75_RP1-46F2.2_DDX54_TESPA1_PCED1B_RP11-686G8.1_TUBA1A_GPR162_RASAL1_U7_CCDC63_MYL2_NELL2_RN7SKP71_MAPKAPK5_RP11-54…	ENSG00000111300_ENSG00000186815_ENSG00000257624_ENSG00000139112_ENSG00000135116_ENSG00000258373_ENSG00000111275_ENSG00000111796_ENSG00000151176_ENSG00000200135_ENSG00000111716_ENSG00000257767_ENSG00000198324_ENSG00000089009_ENSG00000135148_ENSG00000257877_ENSG00000089692_ENSG00000139644_ENSG00000179295_ENSG00000171681_ENSG00000089169_ENSG00000234608_ENSG00000253080_ENSG00000266370_ENSG00000257658…	eQTLcatalogue/Alasoo_2018_ge_macrophage_Salmonella:eQTLcatalogue/BLUEPRINT_ge_monocyte:eQTLcatalogue/BLUEPRINT_ge_T-cell:eQTLcatalogue/BrainSeq_ge_brain:eQTLcatalogue/TwinsUK_ge_blood:eQTLcatalogue/TwinsUK_ge_LCL:eQTLGen_cis_eQTLs:BIOSQTL/BIOS_eQTL_geneLevel:GTEx/v8/Whole_Blood_eQTLcatalogue/Fairfax_2014_naive:eQTLGen_cis_eQTLs_NA_eQTLGen_trans_eQTLs_eQTLcatalogue/BLUEPRINT_ge_neutrophil:eQTLcata…
rs716877	13:72347448:C:G	13	72347448	0.0227102	8.07767e-17	yes	yes	intronic	NA	2	rs716877;rs7139667	76	DACH1	0		DACH1	ENSG00000165659	eQTLGen_cis_eQTLs
rs7219733	17:44925370:A:G	17	44925370	0.0174027	3.55804e-10		no	intronic	NA	5	rs7219733;rs57834988;rs57986961;rs4968281;rs11654424	90	WNT9B	0		NSFP1_LRRC37A2_GOSR2_SP6_MRPL10_RP11-259G18.1_WNT9B_TBKBP1_RN7SL270P_RP11-156P1.2_RP11-63A1.2_MYL4_MRPL45P2_AC002558.1_ARL17A_KANSL1-AS1_LRRC37A17P_RP11-259G18.3_ARL17B_RP11-63A1.1_RNU6ATAC3P_LRRC46_RP11-259G18.2_WNT3_RP11-156P1.3_RPRML_CDC27_PRR15L_MIR5089_LRRC37A_KANSL1_NSF_FAM215B	ENSG00000260075_ENSG00000238083_ENSG00000108433_ENSG00000189120_ENSG00000159111_ENSG00000261575_ENSG00000158955_ENSG00000198933_ENSG00000263650_ENSG00000262633_ENSG00000262031_ENSG00000198336_ENSG00000228782_ENSG00000221016_ENSG00000185829_ENSG00000214401_ENSG00000263142_ENSG00000262539_ENSG00000228696_ENSG00000261886_ENSG00000210709_ENSG00000141294_ENSG00000262500_ENSG00000108379_ENSG00000262879…	DICE/T_CD4_naive:eQTLGen_cis_eQTLs:GTEx/v8/Whole_Blood_eQTLGen_cis_eQTLs_eQTLcatalogue/BLUEPRINT_ge_monocyte:eQTLcatalogue/CEDAR_B-cell_CD19:eQTLcatalogue/CEDAR_monocyte_CD14:eQTLcatalogue/CEDAR_rectum:eQTLcatalogue/CEDAR_T-cell_CD4:eQTLcatalogue/CEDAR_T-cell_CD8:eQTLcatalogue/Fairfax_2012_B-cell_CD19:eQTLcatalogue/Fairfax_2014_IFN24:eQTLcatalogue/Fairfax_2014_LPS24:eQTLcatalogue/Fairfax_2014_LPS…
rs7228064	18:43215110:A:G	18	43215110	0.0186964	1.2414e-11		no	intronic	NA	6	rs7228064;rs6507629;rs4371253;rs2363613;rs16978429;rs1484874	94	SLC14A2	0		SIGLEC15_RP11-749H17.2_HAUS1_PSTPIP2_SLC14A1_ATP5A1_RP11-309E23.2_RP11-749H17.1_RP11-116O18.3_SLC14A2_RP11-116O18.1	ENSG00000197046_ENSG00000267354_ENSG00000152240_ENSG00000152229_ENSG00000141469_ENSG00000152234_ENSG00000267097_ENSG00000266988_ENSG00000267193_ENSG00000132874_ENSG00000266968	eQTLcatalogue/GEUVADIS_ge_LCL:eQTLcatalogue/HipSci_ge_iPSC:eQTLcatalogue/TwinsUK_ge_LCL:BIOSQTL/BIOS_eQTL_geneLevel_NA_eQTLcatalogue/BLUEPRINT_ge_T-cell_eQTLGen_cis_eQTLs_eQTLcatalogue/BLUEPRINT_ge_T-cell:eQTLcatalogue/GENCORD_ge_LCL:eQTLcatalogue/GEUVADIS_ge_LCL:eQTLcatalogue/TwinsUK_ge_fat:eQTLcatalogue/TwinsUK_ge_LCL:DICE/T_CD4_naive:DICE/T_CD4_naive_activated:DICE/T_CD8_naive:DICE/T_CD8_naive…
rs72658302	1:33883746:C:T	1	33883746	0.0152985	4.99199e-08		no	intronic	NA	1	rs72658302	3	PHC2	0		RN7SKP16_AK2_PHC2_AL513327.1_S100PBP_RP11-415J8.3_A3GALT2_RP11-415J8.5_MIR3605_ZNF362_AL138837.1	ENSG00000222112_ENSG00000004455_ENSG00000134686_ENSG00000256142_ENSG00000116497_ENSG00000225313_ENSG00000184389_ENSG00000233246_ENSG00000266239_ENSG00000160094_ENSG00000221225	NA_eQTLGen_cis_eQTLs_eQTLcatalogue/TwinsUK_ge_LCL:eQTLGen_cis_eQTLs_DICE/B_cell_naive:eQTLGen_cis_eQTLs:BIOSQTL/BIOS_eQTL_geneLevel
rs72767973	15:99269283:C:G	15	99269283	0.0156847	2.11315e-08	yes	no	intronic	NA	4	rs72767973;rs28657002;rs8041224;rs4965431	81	IGF1R	0		MIR4714_IGF1R_HSP90B2P	ENSG00000264480_ENSG00000140443_ENSG00000259706	NA_eQTLGen_cis_eQTLs_DICE/Monocyte_classical
rs7316015	12:111371187:A:C	12	111371187	0.0158071	1.60197e-08		no	intergenic	NA	3	rs7316015;rs1265566;rs10849916	73	RP1-46F2.2_MYL2	3202_12806		PCNPP1_BRAP_RP11-686G8.2_RITA1_IQCD_C12orf75_RP1-46F2.2_DDX54_TESPA1_PCED1B_RP11-686G8.1_TUBA1A_GPR162_RASAL1_U7_CCDC63_MYL2_NELL2_RN7SKP71_MAPKAPK5_RP11-545P7.4_Y_RNA_ADAM1A_HVCN1_NUAK1_ATP2B1_RP11-476D10.1_OAS2_RP3-521E19.2_OAS3_RP3-462E2.5_RP1-46F2.3_WSB2_RPL7AP60_KLRF1_SLC15A4_FAR2_DTX1_RP3-473L9.4_CCND2_RPS2P41_HECTD4_ADAM1B_CD69_VSIG10_AC003029.1_RP1-71H24.1_OAS1_ATXN2_AC002395.1_KRAS_TAPBP…	ENSG00000258359_ENSG00000089234_ENSG00000258099_ENSG00000139405_ENSG00000166578_ENSG00000235162_ENSG00000185847_ENSG00000123064_ENSG00000135426_ENSG00000179715_ENSG00000238168_ENSG00000167552_ENSG00000250510_ENSG00000111344_ENSG00000272215_ENSG00000173093_ENSG00000111245_ENSG00000184613_ENSG00000201428_ENSG00000089022_ENSG00000257286_ENSG00000200688_ENSG00000229186_ENSG00000122986_ENSG00000074590…	NA_GTEx/v8/Liver_eQTLcatalogue/Lepik_2017_ge_blood:eQTLGen_cis_eQTLs_eQTLGen_trans_eQTLs_eQTLcatalogue/HipSci_ge_iPSC_eQTLcatalogue/Fairfax_2012_B-cell_CD19:eQTLcatalogue/GEUVADIS_ge_LCL_eQTLcatalogue/BLUEPRINT_ge_monocyte:eQTLcatalogue/BLUEPRINT_ge_T-cell:eQTLcatalogue/BrainSeq_ge_brain:eQTLcatalogue/Fairfax_2014_naive:eQTLcatalogue/Quach_2016_ge_monocyte_LPS:eQTLcatalogue/Quach_2016_ge_monocyte…
rs73188631	3:187722136:A:C	3	187722136	0.0201864	1.93236e-13		no	upstream	NA	3	rs73188631;rs67305408;rs1498033	23	RP11-132N15.1_RP11-132N15.2	0		LPP-AS2_AC022498.1_RP11-44H4.1_BCL6_RP11-132N15.2_RP11-132N15.3_RP11-132N15.1_RP11-430L16.1	ENSG00000270959_ENSG00000213132_ENSG00000236864_ENSG00000113916_ENSG00000236412_ENSG00000224187_ENSG00000225058_ENSG00000234238	DICE/T_CD8_naive_activated_eQTLGen_cis_eQTLs_NA_BIOSQTL/BIOS_eQTL_geneLevel
rs7395513	11:69262756:A:G	11	69262756	0.0169562	1.07137e-09		no	intergenic	NA	2	rs7395513;rs7928827	65	AP000439.5_AP000439.2	19610_3245		IGHMBP2_RP11-211G23.1_AP000439.2_MRPL21_AP000439.3_AP000439.1_TPCN2	ENSG00000132740_ENSG00000259854_ENSG00000255606_ENSG00000197345_ENSG00000255774_ENSG00000255980_ENSG00000162341	eQTLGen_cis_eQTLs_NA_eQTLcatalogue/Lepik_2017_ge_blood:eQTLGen_cis_eQTLs:GTEx/v8/Whole_Blood
rs74266058	2:211574505:A:G	2	211574505	0.0237596	2.42823e-18		no	intergenic	NA	5	rs74266058;rs73078181;rs10208743;rs4142152;rs13386028	15	CPS1_RP11-212J19.1	30674_395153		CPS1	ENSG00000021826	BIOSQTL/BIOS_eQTL_geneLevel
rs744103	6:43805362:A:T	6	43805362	0.0209535	2.00078e-14		no	intergenic	NA	1	rs744103	37	RP11-344J7.2_VEGFA	14132_51138		PEX6_RP11-344J7.2	ENSG00000124587_ENSG00000223469	eQTLGen_cis_eQTLs_NA
rs7475348	10:69965177:C:T	10	69965177	0.0218057	1.4587e-15		no	intronic	NA	8	rs7475348;rs10740289;rs111789432;rs10823178;rs7097584;rs2673797;rs7091369;rs10998017	58	MYPN	0		SLC25A16_HNRNPH3_ATOH7_RN7SKP202_RP11-9E13.4_RUFY2_KRT19P4_RP11-153K11.3_MYPN_DNA2_SIRT1_PBLD_HERC4	ENSG00000122912_ENSG00000096746_ENSG00000179774_ENSG00000222371_ENSG00000234806_ENSG00000204130_ENSG00000234102_ENSG00000233590_ENSG00000138347_ENSG00000138346_ENSG00000096717_ENSG00000108187_ENSG00000148634	eQTLcatalogue/Fairfax_2012_B-cell_CD19:eQTLcatalogue/Fairfax_2014_IFN24:eQTLcatalogue/Fairfax_2014_LPS24:eQTLcatalogue/Fairfax_2014_LPS2:eQTLcatalogue/Fairfax_2014_naive:eQTLcatalogue/GEUVADIS_ge_LCL:eQTLcatalogue/Quach_2016_ge_monocyte_IAV:eQTLcatalogue/Quach_2016_ge_monocyte_LPS:eQTLcatalogue/Quach_2016_ge_monocyte_naive:eQTLcatalogue/Quach_2016_ge_monocyte_Pam3CSK4:eQTLcatalogue/Quach_2016_ge_…
rs7536433	1:78023173:C:T	1	78023173	0.0160172	9.90886e-09		no	intronic	NA	1	rs7536433	5	AK5	0		ST6GALNAC5_NEXN_RP4-706L14.2_PTGFR_RN7SL370P_RP11-472F19.1_DNAJB4_RNA5SP21_RNU7-8P_FUBP1_GIPC2_ZZZ3_FAM73A_USP33_RP11-181C21.4_RP11-386I14.2_PIGK_RP11-386I14.4_RP11-183M13.1_RP4-706A16.3_RNFT1P2_NEXN-AS1	ENSG00000117069_ENSG00000162614_ENSG00000232672_ENSG00000122420_ENSG00000243437_ENSG00000227556_ENSG00000162616_ENSG00000222849_ENSG00000251767_ENSG00000162613_ENSG00000137960_ENSG00000036549_ENSG00000180488_ENSG00000077254_ENSG00000219201_ENSG00000213561_ENSG00000142892_ENSG00000273338_ENSG00000237413_ENSG00000226084_ENSG00000233333_ENSG00000235927	NA_eQTLcatalogue/BLUEPRINT_ge_monocyte:eQTLcatalogue/Fairfax_2014_naive:eQTLcatalogue/GENCORD_ge_LCL:eQTLcatalogue/GEUVADIS_ge_LCL:eQTLcatalogue/TwinsUK_ge_LCL:DICE/T_CD4_naive:DICE/T_CD4_naive_activated:DICE/T_CD8_naive_activated:DICE/T_CD4_TH1_17:eQTLGen_cis_eQTLs:BIOSQTL/BIOS_eQTL_geneLevel:GTEx/v8/Cells_EBV-transformed_lymphocytes_eQTLcatalogue/BLUEPRINT_ge_neutrophil:eQTLcatalogue/BLUEPRINT_…
rs75834729	8:130371638:C:T	8	130371638	0.0169685	1.03984e-09		no	ncRNA_intronic	NA	1	rs75834729	51	CCDC26	0		CCDC26	ENSG00000229140	NA
rs7587010	2:217674989:G:T	2	217674989	0.0167538	1.74941e-09	yes	no	ncRNA_intronic	NA	2	rs7587010;rs10189682	16	AC007563.5	0		AC007563.3_IGFBP2_FABP5P14_AC007563.4_POLHP1_RNA5SP120_AC007563.5	ENSG00000229352_ENSG00000115457_ENSG00000234588_ENSG00000237930_ENSG00000232970_ENSG00000222832_ENSG00000236886	eQTLcatalogue/TwinsUK_ge_fat_eQTLGen_cis_eQTLs_NA_DICE/T_CD4_memory_TREG
rs7589901	2:113993344:A:C	2	113993344	0.033017	9.45878e-35	yes	yes	ncRNA_intronic	NA	11	rs7589901;rs1110839;rs1491586;rs4142815;rs4848320;rs935365;rs1900216;rs7587376;rs11123169;rs1015753;rs10193733	12	PAX8-AS1	0		CKAP2L_IL1RN_PAX8_DDX11L2_AC010982.1_IL1B_IL36B_RPL23AP7_RGPD8_RABL2A_AC104653.1_NT5DC4_AC016683.5_AC079922.3_MIR1302-3_U3_AC110769.3_RNU6-744P_AC010982.2_PAX8-AS1_AC016745.1_FAM138B_PSD4_WASH2P_AC024704.2_SLC35F5_AC017074.2_RP11-65I12.1_ACTR3_snoU13_CBWD2	ENSG00000169607_ENSG00000136689_ENSG00000125618_ENSG00000236397_ENSG00000234199_ENSG00000125538_ENSG00000136696_ENSG00000240356_ENSG00000169629_ENSG00000144134_ENSG00000228857_ENSG00000144130_ENSG00000234174_ENSG00000237753_ENSG00000221055_ENSG00000212182_ENSG00000243179_ENSG00000202427_ENSG00000235242_ENSG00000189223_ENSG00000238091_ENSG00000226516_ENSG00000125637_ENSG00000146556_ENSG00000244063…	NA_eQTLGen_cis_eQTLs:BIOSQTL/BIOS_eQTL_geneLevel_eQTLcatalogue/BrainSeq_ge_brain:eQTLcatalogue/CEDAR_monocyte_CD14:eQTLcatalogue/CEDAR_rectum:eQTLcatalogue/CEDAR_T-cell_CD4:eQTLcatalogue/CEDAR_transverse_colon:eQTLcatalogue/Fairfax_2012_B-cell_CD19:eQTLcatalogue/Fairfax_2014_IFN24:eQTLcatalogue/Fairfax_2014_LPS24:eQTLcatalogue/Fairfax_2014_LPS2:eQTLcatalogue/Fairfax_2014_naive:eQTLcatalogue/GENCO…
rs7596689	2:122039095:A:C	2	122039095	0.021711	1.96107e-15	yes	yes	intronic	NA	1	rs7596689	13	TFCP2L1	0		GLI2_CLASP1_AC013399.3_TFCP2L1	ENSG00000074047_ENSG00000074054_ENSG00000232723_ENSG00000115112	eQTLcatalogue/CEDAR_platelet_eQTLGen_cis_eQTLs_NA_eQTLcatalogue/Alasoo_2018_ge_macrophage_naive:eQTLcatalogue/TwinsUK_ge_fat:eQTLGen_cis_eQTLs:BIOSQTL/BIOS_eQTL_geneLevel
rs7619139	3:25110415:A:T	3	25110415	0.0156222	2.43238e-08		no	ncRNA_intronic	NA	1	rs7619139	18	AC133680.1	0		AC133680.1	ENSG00000237838	NA
rs76273615	3:169092038:A:G	3	169092038	0.0281402	1.94248e-25	yes	yes	intronic	NA	4	rs76273615;rs10804832;rs9820495;rs1034563	21	MECOM	0		EGFEM1P_PHC3_RP11-641D5.2_RNU6-315P_GPR160_RP11-368I23.3_RNU2-20P_RP11-543D10.2_RP11-368I23.4_MECOM_RP11-379K17.12_SKIL	ENSG00000206120_ENSG00000173889_ENSG00000241479_ENSG00000199536_ENSG00000173890_ENSG00000272797_ENSG00000222357_ENSG00000239628_ENSG00000273177_ENSG00000085276_ENSG00000268220_ENSG00000136603	NA_DICE/T_CD4_naive
rs76428220	6:53891103:A:G	6	53891103	0.0180845	6.25507e-11	yes	no	intronic	NA	1	rs76428220	39	MLIP	0		KLHL31_RP13-476E20.1_RP3-523E19.2_RP11-79N23.1_MLIP_RP11-411K7.1_LRRC1_RP1-27K12.4_ERHP2_RP11-124I4.2_MLIP-IT1_TINAG_MLIP-AS1	ENSG00000124743_ENSG00000228614_ENSG00000271218_ENSG00000227885_ENSG00000146147_ENSG00000236740_ENSG00000137269_ENSG00000249379_ENSG00000218143_ENSG00000228231_ENSG00000236996_ENSG00000137251_ENSG00000235050	eQTLcatalogue/TwinsUK_ge_skin_NA_eQTLcatalogue/CEDAR_rectum:eQTLcatalogue/CEDAR_T-cell_CD4:eQTLcatalogue/CEDAR_transverse_colon:eQTLcatalogue/HipSci_ge_iPSC:eQTLcatalogue/Lepik_2017_ge_blood:DICE/T_CD4_TH17:eQTLGen_cis_eQTLs:BIOSQTL/BIOS_eQTL_geneLevel_DICE/T_CD4_memory_TREG_eQTLcatalogue/TwinsUK_ge_LCL
rs76830943	1:156009127:C:T	1	156009127	0.0162536	5.72856e-09		yes	intronic	NA	1	rs76830943	9	UBQLN4	0		PAQR6_SMG5_RP11-336K24.5_ARHGEF2_GON4L_C1orf85_SSR2_TMEM79_CCT3_RP11-336K24.12	ENSG00000160781_ENSG00000198952_ENSG00000224276_ENSG00000116584_ENSG00000116580_ENSG00000198715_ENSG00000163479_ENSG00000163472_ENSG00000163468_ENSG00000273002	eQTLGen_cis_eQTLs_eQTLcatalogue/BLUEPRINT_ge_monocyte:BIOSQTL/BIOS_eQTL_geneLevel_eQTLcatalogue/Fairfax_2014_LPS24:eQTLGen_cis_eQTLs:BIOSQTL/BIOS_eQTL_geneLevel_GTEx/v8/Liver_eQTLcatalogue/Fairfax_2014_LPS24_eQTLcatalogue/HipSci_ge_iPSC
rs7714709	5:34510387:A:G	5	34510387	0.0190794	4.39021e-12		no	intergenic	NA	2	rs7714709;rs13169378	29	RP11-1325J9.1_CTD-2024P10.2	136432_141175		RAI14_RP11-1250I15.3_RXFP3_ADAMTS12_C1QTNF3_RP11-1084J3.4_SLC45A2_RP11-1023L17.1_PRLR_RP11-1084J3.1_DNAJC21_AMACR	ENSG00000039560_ENSG00000271771_ENSG00000182631_ENSG00000151388_ENSG00000082196_ENSG00000273294_ENSG00000164175_ENSG00000215158_ENSG00000113494_ENSG00000250914_ENSG00000168724_ENSG00000242110	eQTLcatalogue/Quach_2016_ge_monocyte_Pam3CSK4:DICE/NK:eQTLGen_cis_eQTLs:BIOSQTL/BIOS_eQTL_geneLevel_NA_eQTLcatalogue/CEDAR_rectum_eQTLGen_cis_eQTLs:GTEx/v8/Whole_Blood
rs77606957	3:66810312:C:T	3	66810312	0.0314956	1.09847e-31	yes	no	intergenic	NA	1	rs77606957	19	KBTBD8_RPL21P41	238415_122476		SUCLG2	ENSG00000172340	eQTLGen_cis_eQTLs
rs77616498	16:69672037:A:G	16	69672037	0.0157071	2.00935e-08	yes	yes	intronic	NA	1	rs77616498	86	NFAT5	0		RP11-296I10.3_PDPR_CYB5B_RP11-419C5.2_RP11-529K1.4_CHTF8_RNU6-23P_RPS27P26_DDX19A_RP11-311C24.1_MIR1538_ST3GAL2_FUK_PDXDC2P_MIR140_RP11-529K1.3_NQO1_COG8_VAC14_RP11-343C2.12_RP11-140H17.1_CIRH1A_CLEC18A_RP11-106J23.1_MIR1972-2_NFAT5_FLJ00418_SNORA62_TERF2_RP11-343C2.7_RP11-529K1.2_TMED6_HAS3_RN7SL407P_CLEC18C_Y_RNA_PDF_TANGO6_WWP2_COG4_NIP7_snoU13_MTSS1L_DDX19B_NOB1_CTD-2033A16.2_SF3B3_IL34_RP11-…	ENSG00000247228_ENSG00000090857_ENSG00000103018_ENSG00000226232_ENSG00000260111_ENSG00000263203_ENSG00000200153_ENSG00000240043_ENSG00000168872_ENSG00000260772_ENSG00000223109_ENSG00000157350_ENSG00000157353_ENSG00000255185_ENSG00000208017_ENSG00000260537_ENSG00000181019_ENSG00000213380_ENSG00000103043_ENSG00000272617_ENSG00000260108_ENSG00000168802_ENSG00000141076_ENSG00000196696_ENSG00000157322…	NA_eQTLGen_cis_eQTLs_BIOSQTL/BIOS_eQTL_geneLevel:GTEx/v8/Whole_Blood_BIOSQTL/BIOS_eQTL_geneLevel:GTEx/v8/Whole_Blood:GTEx/v8/Kidney_Cortex:GTEx/v8/Liver_eQTLcatalogue/BLUEPRINT_ge_monocyte:eQTLcatalogue/BrainSeq_ge_brain:eQTLcatalogue/CEDAR_monocyte_CD14:eQTLcatalogue/CEDAR_rectum:eQTLcatalogue/Fairfax_2014_naive:eQTLcatalogue/Lepik_2017_ge_blood:eQTLcatalogue/Quach_2016_ge_monocyte_LPS:eQTLcatal…
rs7768760	6:55045375:G:T	6	55045375	0.0176699	1.81499e-10		yes	intronic	NA	5	rs7768760;rs4712099;rs148521044;rs9475173;rs7738215	40	HCRTR2	0		RP3-523K23.2_FAM83B_RP11-524H19.2_GFRAL_HCRTR2_RNU6-1023P	ENSG00000261116_ENSG00000168143_ENSG00000224984_ENSG00000187871_ENSG00000137252_ENSG00000251946	NA_eQTLcatalogue/TwinsUK_ge_skin
rs77825396	17:59002774:A:G	17	59002774	0.0236625	3.38112e-18		yes	intronic	NA	4	rs77825396;rs11079405;rs16944580;rs78303602	91	BCAS3	0		INTS2_CTD-2319I12.2_TBX2_MIR4737_RP11-15K2.2_RP11-15E18.1_HMGN1P28_AC005702.2_APPBP2_AC005702.3_C17orf82_BRIP1_MED13_RP11-15E18.5_RN7SL448P_AC079005.1_C17orf64_SCARNA20_AC005702.4_AC005702.1_RN7SL606P_KRT18P61_RPL12P38_USP32_RP11-332H18.5_CTD-2319I12.5_RPS6KB1_Y_RNA_TUBD1_RP11-332H18.4_RP11-3K24.1_TBX4_FAM106DP_RP11-15E18.2_HEATR6_RP11-332H18.3_BCAS3_CTD-2319I12.1_RNU6-623P_CA4_RP11-136H19.1_NDUF…	ENSG00000108506_ENSG00000267416_ENSG00000121068_ENSG00000264049_ENSG00000267137_ENSG00000259349_ENSG00000254114_ENSG00000263820_ENSG00000062725_ENSG00000265638_ENSG00000187013_ENSG00000136492_ENSG00000108510_ENSG00000270553_ENSG00000264322_ENSG00000211515_ENSG00000141371_ENSG00000252577_ENSG00000266701_ENSG00000263422_ENSG00000239932_ENSG00000267083_ENSG00000213228_ENSG00000170832_ENSG00000267131…	NA_eQTLcatalogue/TwinsUK_ge_fat_DICE/T_CD4_TH1_DICE/T_CD4_TFH_eQTLcatalogue/GENCORD_ge_fibroblast:eQTLcatalogue/TwinsUK_ge_fat:GTEx/v8/Kidney_Cortex:GTEx/v8/Liver_eQTLGen_cis_eQTLs_eQTLcatalogue/BLUEPRINT_ge_neutrophil:eQTLcatalogue/Lepik_2017_ge_blood:eQTLGen_cis_eQTLs:BIOSQTL/BIOS_eQTL_geneLevel:GTEx/v8/Whole_Blood_DICE/T_CD4_TH1_17:eQTLGen_cis_eQTLs
rs77846345	3:187701810:C:T	3	187701810	0.0338128	2.06499e-36		no	intergenic	NA	5	rs77846345;rs9860469;rs4686470;rs7614026;rs4686911	23	RP11-132N15.3_RP11-132N15.1	7615_13400		LPP-AS2_AC022498.1_RP11-44H4.1_BCL6_RP11-132N15.2_RP11-132N15.3_RP11-132N15.1_RP11-430L16.1	ENSG00000270959_ENSG00000213132_ENSG00000236864_ENSG00000113916_ENSG00000236412_ENSG00000224187_ENSG00000225058_ENSG00000234238	DICE/T_CD8_naive_activated_eQTLGen_cis_eQTLs_NA_BIOSQTL/BIOS_eQTL_geneLevel
rs7789074	7:138818744:A:G	7	138818744	0.0166114	2.46125e-09		no	intronic	NA	1	rs7789074	49	TTC26	0		RP11-365F18.6_TTC26_RP11-365F18.3_ZC3HAV1	ENSG00000271537_ENSG00000105948_ENSG00000239254_ENSG00000105939	NA_eQTLGen_cis_eQTLs:BIOSQTL/BIOS_eQTL_geneLevel:GTEx/v8/Whole_Blood
rs77917353	2:113969231:A:G	2	113969231	0.0197326	7.10161e-13	yes	yes	ncRNA_intronic	NA	2	rs77917353;rs144905049	12	PAX8-AS1	0		CKAP2L_IL1RN_PAX8_DDX11L2_AC010982.1_IL1B_IL36B_RPL23AP7_RGPD8_RABL2A_AC104653.1_NT5DC4_AC016683.5_AC079922.3_MIR1302-3_U3_AC110769.3_RNU6-744P_AC010982.2_PAX8-AS1_AC016745.1_FAM138B_PSD4_WASH2P_AC024704.2_SLC35F5_AC017074.2_RP11-65I12.1_ACTR3_snoU13_CBWD2	ENSG00000169607_ENSG00000136689_ENSG00000125618_ENSG00000236397_ENSG00000234199_ENSG00000125538_ENSG00000136696_ENSG00000240356_ENSG00000169629_ENSG00000144134_ENSG00000228857_ENSG00000144130_ENSG00000234174_ENSG00000237753_ENSG00000221055_ENSG00000212182_ENSG00000243179_ENSG00000202427_ENSG00000235242_ENSG00000189223_ENSG00000238091_ENSG00000226516_ENSG00000125637_ENSG00000146556_ENSG00000244063…	NA_eQTLGen_cis_eQTLs:BIOSQTL/BIOS_eQTL_geneLevel_eQTLcatalogue/BrainSeq_ge_brain:eQTLcatalogue/CEDAR_monocyte_CD14:eQTLcatalogue/CEDAR_rectum:eQTLcatalogue/CEDAR_T-cell_CD4:eQTLcatalogue/CEDAR_transverse_colon:eQTLcatalogue/Fairfax_2012_B-cell_CD19:eQTLcatalogue/Fairfax_2014_IFN24:eQTLcatalogue/Fairfax_2014_LPS24:eQTLcatalogue/Fairfax_2014_LPS2:eQTLcatalogue/Fairfax_2014_naive:eQTLcatalogue/GENCO…
rs77924615	16:20392332:A:G	16	20392332	0.0448631	1.41931e-63		yes (lead)	intronic	NA	5	rs77924615;rs35747824;rs7185389;rs6497475;rs4297685	82	PDILT	0		GP2_UMOD_RP11-429K17.1_PDILT_ACSM5	ENSG00000169347_ENSG00000169344_ENSG00000263237_ENSG00000169340_ENSG00000183549	NA
rs78556487	3:187732730:C:T	3	187732730	0.0157285	1.91422e-08		no	intergenic	NA	1	rs78556487	23	RP11-430L16.1_RP11-132N15.1	92154_10952		LPP-AS2_AC022498.1_RP11-44H4.1_BCL6_RP11-132N15.2_RP11-132N15.3_RP11-132N15.1_RP11-430L16.1	ENSG00000270959_ENSG00000213132_ENSG00000236864_ENSG00000113916_ENSG00000236412_ENSG00000224187_ENSG00000225058_ENSG00000234238	DICE/T_CD8_naive_activated_eQTLGen_cis_eQTLs_NA_BIOSQTL/BIOS_eQTL_geneLevel
rs79105258	12:111718231:A:C	12	111718231	0.0321311	5.99979e-33		yes (lead)	intronic	NA	1	rs79105258	73	CUX2	0	yes	PCNPP1_BRAP_RP11-686G8.2_RITA1_IQCD_C12orf75_RP1-46F2.2_DDX54_TESPA1_PCED1B_RP11-686G8.1_TUBA1A_GPR162_RASAL1_U7_CCDC63_MYL2_NELL2_RN7SKP71_MAPKAPK5_RP11-545P7.4_Y_RNA_ADAM1A_HVCN1_NUAK1_ATP2B1_RP11-476D10.1_OAS2_RP3-521E19.2_OAS3_RP3-462E2.5_RP1-46F2.3_WSB2_RPL7AP60_KLRF1_SLC15A4_FAR2_DTX1_RP3-473L9.4_CCND2_RPS2P41_HECTD4_ADAM1B_CD69_VSIG10_AC003029.1_RP1-71H24.1_OAS1_ATXN2_AC002395.1_KRAS_TAPBP…	ENSG00000258359_ENSG00000089234_ENSG00000258099_ENSG00000139405_ENSG00000166578_ENSG00000235162_ENSG00000185847_ENSG00000123064_ENSG00000135426_ENSG00000179715_ENSG00000238168_ENSG00000167552_ENSG00000250510_ENSG00000111344_ENSG00000272215_ENSG00000173093_ENSG00000111245_ENSG00000184613_ENSG00000201428_ENSG00000089022_ENSG00000257286_ENSG00000200688_ENSG00000229186_ENSG00000122986_ENSG00000074590…	NA_GTEx/v8/Liver_eQTLcatalogue/Lepik_2017_ge_blood:eQTLGen_cis_eQTLs_eQTLGen_trans_eQTLs_eQTLcatalogue/HipSci_ge_iPSC_eQTLcatalogue/Fairfax_2012_B-cell_CD19:eQTLcatalogue/GEUVADIS_ge_LCL_eQTLcatalogue/BLUEPRINT_ge_monocyte:eQTLcatalogue/BLUEPRINT_ge_T-cell:eQTLcatalogue/BrainSeq_ge_brain:eQTLcatalogue/Fairfax_2014_naive:eQTLcatalogue/Quach_2016_ge_monocyte_LPS:eQTLcatalogue/Quach_2016_ge_monocyte…
rs79378390	4:77312617:A:G	4	77312617	0.0153307	4.65094e-08	yes	no	intronic	NA	1	rs79378390	25	CCDC158	0		RNU2-16P_RP11-688H10.1_ART3_Y_RNA_SDAD1_G3BP2_AC112249.1_RP11-356M17.1_RNU6-1000P_CTB-179I1.1_CDKL2_SNORD50_USO1_CCNG2_RP11-359D14.2_RP11-556N4.1_AC110615.1_NAAA_CTB-179I1.3_SHROOM3_SNX5P1_PPEF2_RP11-359D14.3_SCARB2_FAM47E_CCDC158_FAM47E-STBD1_NUP54	ENSG00000222644_ENSG00000249278_ENSG00000156219_ENSG00000201644_ENSG00000198301_ENSG00000138757_ENSG00000221118_ENSG00000240426_ENSG00000212368_ENSG00000250006_ENSG00000138769_ENSG00000199857_ENSG00000138768_ENSG00000138764_ENSG00000233860_ENSG00000229717_ENSG00000268788_ENSG00000138744_ENSG00000270669_ENSG00000138771_ENSG00000249858_ENSG00000156194_ENSG00000224218_ENSG00000138760_ENSG00000189157…	NA_eQTLGen_cis_eQTLs_DICE/NK:BIOSQTL/BIOS_eQTL_geneLevel:GTEx/v8/Liver_eQTLcatalogue/BLUEPRINT_ge_neutrophil:eQTLGen_cis_eQTLs:BIOSQTL/BIOS_eQTL_geneLevel_eQTLcatalogue/BrainSeq_ge_brain:eQTLcatalogue/CEDAR_ileum:eQTLcatalogue/CEDAR_transverse_colon:eQTLcatalogue/TwinsUK_ge_fat:eQTLcatalogue/TwinsUK_ge_skin:BIOSQTL/BIOS_eQTL_geneLevel:GTEx/v8/Kidney_Cortex:GTEx/v8/Liver_eQTLcatalogue/BrainSeq_ge_…
rs7947033	11:30795987:C:T	11	30795987	0.0169774	1.01748e-09		yes	intergenic	NA	2	rs7947033;rs1232050	61	RP5-1024C24.1_DCDC1	143932_55929		DCDC1	ENSG00000170959	BIOSQTL/BIOS_eQTL_geneLevel
rs7971845	12:110260702:C:G	12	110260702	0.0155914	2.60636e-08		no	intronic	NA	2	rs7971845;rs28619554	72	TRPV4	0		ATP2A2_RN7SL441P_RP1-7G5.5_UBE3B_TRPV4_RAD9B_ANKRD13A_RP1-7G5.6_UNG_TCHP_FAM222A_KCTD10_MIR4497_GLTP_GIT2	ENSG00000174437_ENSG00000241413_ENSG00000256351_ENSG00000151148_ENSG00000111199_ENSG00000151164_ENSG00000076513_ENSG00000249094_ENSG00000076248_ENSG00000139437_ENSG00000139438_ENSG00000110906_ENSG00000263510_ENSG00000139433_ENSG00000139436	eQTLGen_cis_eQTLs_NA_eQTLcatalogue/GENCORD_ge_fibroblast:eQTLcatalogue/Lepik_2017_ge_blood:DICE/Monocyte_classical:eQTLGen_cis_eQTLs:BIOSQTL/BIOS_eQTL_geneLevel:GTEx/v8/Whole_Blood_eQTLGen_cis_eQTLs:GTEx/v8/Liver_eQTLGen_cis_eQTLs:BIOSQTL/BIOS_eQTL_geneLevel_eQTLcatalogue/BrainSeq_ge_brain:eQTLcatalogue/Lepik_2017_ge_blood:eQTLcatalogue/TwinsUK_ge_fat:scRNA_eQTLs/PBMC:DICE/T_CD4_TH17:DICE/T_CD4_T…
rs80188220	3:187718277:C:G	3	187718277	0.0189908	5.59473e-12		no	ncRNA_intronic	NA	4	rs80188220;rs4686917;rs55706522;rs2378357	23	RP11-132N15.1	0		LPP-AS2_AC022498.1_RP11-44H4.1_BCL6_RP11-132N15.2_RP11-132N15.3_RP11-132N15.1_RP11-430L16.1	ENSG00000270959_ENSG00000213132_ENSG00000236864_ENSG00000113916_ENSG00000236412_ENSG00000224187_ENSG00000225058_ENSG00000234238	DICE/T_CD8_naive_activated_eQTLGen_cis_eQTLs_NA_BIOSQTL/BIOS_eQTL_geneLevel
rs80282103	10:899071:A:T	10	899071	0.0157026	2.02985e-08	yes	no	intronic	NA	1	rs80282103	55	LARP4B	0		WDR37_IDI1_LARP4B_IDI2-AS1_ADARB2_GTPBP4_IDI2_RP11-363N22.2	ENSG00000047056_ENSG00000067064_ENSG00000107929_ENSG00000232656_ENSG00000185736_ENSG00000107937_ENSG00000148377_ENSG00000229869	eQTLGen_cis_eQTLs:BIOSQTL/BIOS_eQTL_geneLevel:GTEx/v8/Whole_Blood_eQTLGen_cis_eQTLs_NA_eQTLcatalogue/Lepik_2017_ge_blood:eQTLGen_cis_eQTLs:GTEx/v8/Whole_Blood_eQTLGen_cis_eQTLs:BIOSQTL/BIOS_eQTL_geneLevel_eQTLcatalogue/BrainSeq_ge_brain:BIOSQTL/BIOS_eQTL_geneLevel
rs8044650	16:20350163:C:T	16	20350163	0.0241852	5.60339e-19		no	intronic	NA	2	rs8044650;rs4297685	82	UMOD	0		GP2_UMOD_RP11-429K17.1_PDILT_ACSM5	ENSG00000169347_ENSG00000169344_ENSG00000263237_ENSG00000169340_ENSG00000183549	NA
rs8067295	17:45059032:A:G	17	45059032	0.0216001	2.77006e-15		no	ncRNA_intronic	NA	6	rs8067295;rs11654424;rs1638446;rs10853087;rs62075895;rs12453382	90	LRRC37A17P	0		NSF_FAM215B_CDC27_PRR15L_RP11-156P1.3_RPRML_KANSL1_TBKBP1_RN7SL270P_RP11-156P1.2_RP11-63A1.2_LRRC37A2_GOSR2_NSFP1_MRPL10_RP11-259G18.1_WNT9B_SP6_RP11-63A1.1_RNU6ATAC3P_LRRC46_RP11-259G18.2_WNT3_MYL4_MRPL45P2_AC002558.1_ARL17A_KANSL1-AS1_LRRC37A17P_RP11-259G18.3_ARL17B_MIR5089_LRRC37A	ENSG00000073969_ENSG00000232300_ENSG00000004897_ENSG00000167183_ENSG00000262879_ENSG00000179673_ENSG00000120071_ENSG00000198933_ENSG00000263650_ENSG00000262633_ENSG00000262031_ENSG00000238083_ENSG00000108433_ENSG00000260075_ENSG00000159111_ENSG00000261575_ENSG00000158955_ENSG00000189120_ENSG00000261886_ENSG00000210709_ENSG00000141294_ENSG00000262500_ENSG00000108379_ENSG00000198336_ENSG00000228782…	eQTLGen_cis_eQTLs:BIOSQTL/BIOS_eQTL_geneLevel:GTEx/v8/Whole_Blood_eQTLGen_cis_eQTLs_BIOSQTL/BIOS_eQTL_geneLevel_DICE/T_CD4_TH1_eQTLcatalogue/Alasoo_2018_ge_macrophage_IFNg_Salmonella:eQTLcatalogue/Alasoo_2018_ge_macrophage_IFNg:eQTLcatalogue/Alasoo_2018_ge_macrophage_naive:eQTLcatalogue/Alasoo_2018_ge_macrophage_Salmonella:eQTLcatalogue/BLUEPRINT_ge_monocyte:eQTLcatalogue/BLUEPRINT_ge_T-cell:eQTL…
rs8073894	17:59241155:C:T	17	59241155	0.028478	4.91165e-26	yes	yes	intronic	NA	5	rs8073894;rs7212526;rs4968536;rs9303426;rs112509187	91	BCAS3	0		INTS2_CTD-2319I12.2_TBX2_MIR4737_RP11-15K2.2_RP11-15E18.1_HMGN1P28_AC005702.2_APPBP2_AC005702.3_C17orf82_BRIP1_MED13_RP11-15E18.5_RN7SL448P_AC079005.1_C17orf64_SCARNA20_AC005702.4_AC005702.1_RN7SL606P_KRT18P61_RPL12P38_USP32_RP11-332H18.5_CTD-2319I12.5_RPS6KB1_Y_RNA_TUBD1_RP11-332H18.4_RP11-3K24.1_TBX4_FAM106DP_RP11-15E18.2_HEATR6_RP11-332H18.3_BCAS3_CTD-2319I12.1_RNU6-623P_CA4_RP11-136H19.1_NDUF…	ENSG00000108506_ENSG00000267416_ENSG00000121068_ENSG00000264049_ENSG00000267137_ENSG00000259349_ENSG00000254114_ENSG00000263820_ENSG00000062725_ENSG00000265638_ENSG00000187013_ENSG00000136492_ENSG00000108510_ENSG00000270553_ENSG00000264322_ENSG00000211515_ENSG00000141371_ENSG00000252577_ENSG00000266701_ENSG00000263422_ENSG00000239932_ENSG00000267083_ENSG00000213228_ENSG00000170832_ENSG00000267131…	NA_eQTLcatalogue/TwinsUK_ge_fat_DICE/T_CD4_TH1_DICE/T_CD4_TFH_eQTLcatalogue/GENCORD_ge_fibroblast:eQTLcatalogue/TwinsUK_ge_fat:GTEx/v8/Kidney_Cortex:GTEx/v8/Liver_eQTLGen_cis_eQTLs_eQTLcatalogue/BLUEPRINT_ge_neutrophil:eQTLcatalogue/Lepik_2017_ge_blood:eQTLGen_cis_eQTLs:BIOSQTL/BIOS_eQTL_geneLevel:GTEx/v8/Whole_Blood_DICE/T_CD4_TH1_17:eQTLGen_cis_eQTLs
rs8080884	17:59055012:C:G	17	59055012	0.0210341	1.56868e-14		yes	intronic	NA	1	rs8080884	91	BCAS3	0		INTS2_CTD-2319I12.2_TBX2_MIR4737_RP11-15K2.2_RP11-15E18.1_HMGN1P28_AC005702.2_APPBP2_AC005702.3_C17orf82_BRIP1_MED13_RP11-15E18.5_RN7SL448P_AC079005.1_C17orf64_SCARNA20_AC005702.4_AC005702.1_RN7SL606P_KRT18P61_RPL12P38_USP32_RP11-332H18.5_CTD-2319I12.5_RPS6KB1_Y_RNA_TUBD1_RP11-332H18.4_RP11-3K24.1_TBX4_FAM106DP_RP11-15E18.2_HEATR6_RP11-332H18.3_BCAS3_CTD-2319I12.1_RNU6-623P_CA4_RP11-136H19.1_NDUF…	ENSG00000108506_ENSG00000267416_ENSG00000121068_ENSG00000264049_ENSG00000267137_ENSG00000259349_ENSG00000254114_ENSG00000263820_ENSG00000062725_ENSG00000265638_ENSG00000187013_ENSG00000136492_ENSG00000108510_ENSG00000270553_ENSG00000264322_ENSG00000211515_ENSG00000141371_ENSG00000252577_ENSG00000266701_ENSG00000263422_ENSG00000239932_ENSG00000267083_ENSG00000213228_ENSG00000170832_ENSG00000267131…	NA_eQTLcatalogue/TwinsUK_ge_fat_DICE/T_CD4_TH1_DICE/T_CD4_TFH_eQTLcatalogue/GENCORD_ge_fibroblast:eQTLcatalogue/TwinsUK_ge_fat:GTEx/v8/Kidney_Cortex:GTEx/v8/Liver_eQTLGen_cis_eQTLs_eQTLcatalogue/BLUEPRINT_ge_neutrophil:eQTLcatalogue/Lepik_2017_ge_blood:eQTLGen_cis_eQTLs:BIOSQTL/BIOS_eQTL_geneLevel:GTEx/v8/Whole_Blood_DICE/T_CD4_TH1_17:eQTLGen_cis_eQTLs
rs8090078	18:43142683:C:T	18	43142683	0.017166	6.40572e-10		no	intronic	NA	3	rs8090078;rs2543024;rs2852302	94	SLC14A2	0		SIGLEC15_RP11-749H17.2_HAUS1_PSTPIP2_SLC14A1_ATP5A1_RP11-309E23.2_RP11-749H17.1_RP11-116O18.3_SLC14A2_RP11-116O18.1	ENSG00000197046_ENSG00000267354_ENSG00000152240_ENSG00000152229_ENSG00000141469_ENSG00000152234_ENSG00000267097_ENSG00000266988_ENSG00000267193_ENSG00000132874_ENSG00000266968	eQTLcatalogue/GEUVADIS_ge_LCL:eQTLcatalogue/HipSci_ge_iPSC:eQTLcatalogue/TwinsUK_ge_LCL:BIOSQTL/BIOS_eQTL_geneLevel_NA_eQTLcatalogue/BLUEPRINT_ge_T-cell_eQTLGen_cis_eQTLs_eQTLcatalogue/BLUEPRINT_ge_T-cell:eQTLcatalogue/GENCORD_ge_LCL:eQTLcatalogue/GEUVADIS_ge_LCL:eQTLcatalogue/TwinsUK_ge_fat:eQTLcatalogue/TwinsUK_ge_LCL:DICE/T_CD4_naive:DICE/T_CD4_naive_activated:DICE/T_CD8_naive:DICE/T_CD8_naive…
rs8099556	18:43183018:C:T	18	43183018	0.0348145	1.47234e-38		yes	intronic	NA	10	rs8099556;rs7239605;rs2363613;rs16978429;rs7232775;rs2543025;rs2543026;rs10775478;rs2852299;rs4890553	94	SLC14A2	0		SIGLEC15_RP11-749H17.2_HAUS1_PSTPIP2_SLC14A1_ATP5A1_RP11-309E23.2_RP11-749H17.1_RP11-116O18.3_SLC14A2_RP11-116O18.1	ENSG00000197046_ENSG00000267354_ENSG00000152240_ENSG00000152229_ENSG00000141469_ENSG00000152234_ENSG00000267097_ENSG00000266988_ENSG00000267193_ENSG00000132874_ENSG00000266968	eQTLcatalogue/GEUVADIS_ge_LCL:eQTLcatalogue/HipSci_ge_iPSC:eQTLcatalogue/TwinsUK_ge_LCL:BIOSQTL/BIOS_eQTL_geneLevel_NA_eQTLcatalogue/BLUEPRINT_ge_T-cell_eQTLGen_cis_eQTLs_eQTLcatalogue/BLUEPRINT_ge_T-cell:eQTLcatalogue/GENCORD_ge_LCL:eQTLcatalogue/GEUVADIS_ge_LCL:eQTLcatalogue/TwinsUK_ge_fat:eQTLcatalogue/TwinsUK_ge_LCL:DICE/T_CD4_naive:DICE/T_CD4_naive_activated:DICE/T_CD8_naive:DICE/T_CD8_naive…
rs814295	2:27743215:A:G	2	27743215	0.0227714	6.61297e-17		no	intronic	NA	5	rs814295;rs2384627;rs2141371;rs35679500;rs1260326	11	GCKR	0		RP11-731I19.1_RP11-158I13.2_AC074117.10_RP11-674I16.1_EIF2B4_ZNF512_TMEM214_MIR4263_RP11-674I16.2_BRE_CAD_SLC4A1AP_KLF11_CCDC121_GCKR_DNAJC5G_GPN1_AC074091.1_NRBP1_SNX17_KHK_TRIM54_C2orf16_AC074091.13_AC074117.13_SLC5A6_RP11-195B17.1_MRPL33_ATRAID_AC093690.1_KRTCAP3_PPM1G_SNORA36_IFT172_RBKS_AC109829.1_SUPT7L_ZNF513_AC110084.1	ENSG00000225991_ENSG00000259080_ENSG00000234072_ENSG00000270846_ENSG00000115211_ENSG00000243943_ENSG00000119777_ENSG00000265321_ENSG00000270528_ENSG00000158019_ENSG00000084774_ENSG00000163798_ENSG00000172059_ENSG00000176714_ENSG00000084734_ENSG00000163793_ENSG00000198522_ENSG00000221531_ENSG00000115216_ENSG00000115234_ENSG00000138030_ENSG00000138100_ENSG00000221843_ENSG00000205334_ENSG00000235267…	BIOSQTL/BIOS_eQTL_geneLevel_NA_eQTLcatalogue/BLUEPRINT_ge_monocyte:eQTLcatalogue/BLUEPRINT_ge_T-cell:BIOSQTL/BIOS_eQTL_geneLevel_eQTLGen_cis_eQTLs_DICE/T_CD8_naive_activated_eQTLcatalogue/BrainSeq_ge_brain:eQTLcatalogue/Nedelec_2016_ge_macrophage_Listeria:eQTLGen_cis_eQTLs:BIOSQTL/BIOS_eQTL_geneLevel:GTEx/v8/Whole_Blood_eQTLGen_trans_eQTLs_DICE/T_CD4_memory_TREG_eQTLcatalogue/BLUEPRINT_ge_monocyt…
rs8176746	9:136131322:G:T	9	136131322	0.0173958	3.6202e-10		no	ncRNA_exonic	NA	5	rs8176746;rs8176635;rs8176632;rs7030248;rs3205136	54	ABO	0		LL09NC01-139C3.1_VAV2_BRD3_ADAMTSL2_DBH_TTF1_RP11-349K21.1_RP11-295G24.5_GTF3C5_CEL_C9orf171_GBGT1_OBP2B_LCN1P1_ABO_RP11-430N14.4_Y_RNA_LCN1P2_SURF6_MED22_RP11-244N20.7_SURF1_SURF2_SURF4_C9orf96_REXO4_ADAMTS13_CACFD1_SLC2A6	ENSG00000273473_ENSG00000160293_ENSG00000169925_ENSG00000197859_ENSG00000123454_ENSG00000125482_ENSG00000271525_ENSG00000224992_ENSG00000148308_ENSG00000170835_ENSG00000188523_ENSG00000148288_ENSG00000171102_ENSG00000119440_ENSG00000175164_ENSG00000271875_ENSG00000201843_ENSG00000204031_ENSG00000148296_ENSG00000201451_ENSG00000148297_ENSG00000230064_ENSG00000148290_ENSG00000148291_ENSG00000148248…	DICE/Monocyte_non_classical_NA_eQTLcatalogue/Kasela_2017_T-cell_CD4:eQTLGen_cis_eQTLs:BIOSQTL/BIOS_eQTL_geneLevel_DICE/T_CD4_TH1:DICE/T_CD4_naive_TREG_eQTLGen_cis_eQTLs_eQTLGen_cis_eQTLs:BIOSQTL/BIOS_eQTL_geneLevel_eQTLcatalogue/TwinsUK_ge_skin_DICE/T_CD4_TH1:BIOSQTL/BIOS_eQTL_geneLevel_eQTLcatalogue/BLUEPRINT_ge_T-cell:eQTLcatalogue/BrainSeq_ge_brain:eQTLcatalogue/CEDAR_rectum:eQTLcatalogue/CEDA…
rs836968	12:50267335:C:T	12	50267335	0.0206958	4.32673e-14		no	intronic	NA	2	rs836968;rs73116304	70	FAIM2	0		FAIM2_ARF3_BCDIN3D_RP11-70F11.2_FMNL3_PRPF40B_RP11-70F11.7	ENSG00000135472_ENSG00000134287_ENSG00000186666_ENSG00000242041_ENSG00000161791_ENSG00000110844_ENSG00000257253	NA_eQTLGen_cis_eQTLs:GTEx/v8/Whole_Blood_eQTLGen_cis_eQTLs_BIOSQTL/BIOS_eQTL_geneLevel
rs848302	1:16316119:A:T	1	16316119	0.0187431	1.09491e-11		no	upstream	NA	8	rs848302;rs1999736;rs1739826;rs1739834;rs12758813;rs12126269;rs45451292;rs848189	1	TBC1D3P6	0		RP11-5P18.10_NBPF1_CLCNKA_RP11-5P18.5_RP11-5P18.3_RP11-5P18.1_RP11-169K16.7_TBC1D3P6_SZRD1_ANO7P1_C1orf64_HSPB7_SLC25A34_C1orf134_ARHGEF19_FAM131C_NECAP2_RP1-134O19.3_RSG1_CROCC_RP4-798A10.2_CASP9_SPEN_PLEKHM2_RP11-169K16.6_ZBTB17_CLCNKB_RP3-467K16.4_snoU13_MST1L_RP11-169K16.8_CTRC_RP11-169K16.9_CROCCP2	ENSG00000232456_ENSG00000219481_ENSG00000186510_ENSG00000233078_ENSG00000231353_ENSG00000234607_ENSG00000233954_ENSG00000224966_ENSG00000055070_ENSG00000237276_ENSG00000183888_ENSG00000173641_ENSG00000162461_ENSG00000204377_ENSG00000142632_ENSG00000185519_ENSG00000157191_ENSG00000270620_ENSG00000132881_ENSG00000058453_ENSG00000226029_ENSG00000132906_ENSG00000065526_ENSG00000116786_ENSG00000224321…	NA_eQTLGen_cis_eQTLs_eQTLcatalogue/Alasoo_2018_ge_macrophage_IFNg:eQTLcatalogue/CEDAR_rectum:eQTLcatalogue/GEUVADIS_ge_LCL:eQTLcatalogue/HipSci_ge_iPSC:eQTLcatalogue/TwinsUK_ge_fat:eQTLcatalogue/TwinsUK_ge_LCL:eQTLcatalogue/TwinsUK_ge_skin:DICE/T_CD4_naive:DICE/T_CD8_naive:DICE/Monocyte_non_classical:DICE/NK:DICE/T_CD4_naive_TREG:BIOSQTL/BIOS_eQTL_geneLevel_eQTLcatalogue/BLUEPRINT_ge_neutrophil:e…
rs903844	5:34566488:C:G	5	34566488	0.0162985	5.15769e-09		no	intergenic	NA	2	rs903844;rs75086496	29	CTD-2024P10.2_RP11-1325J9.1	85074_192533		RP11-1250I15.3_RXFP3_ADAMTS12_C1QTNF3_RP11-1084J3.4_SLC45A2_RP11-1023L17.1_PRLR_RP11-1084J3.1_DNAJC21_AMACR_RAI14	ENSG00000271771_ENSG00000182631_ENSG00000151388_ENSG00000082196_ENSG00000273294_ENSG00000164175_ENSG00000215158_ENSG00000113494_ENSG00000250914_ENSG00000168724_ENSG00000242110_ENSG00000039560	NA_eQTLcatalogue/CEDAR_rectum_eQTLGen_cis_eQTLs:GTEx/v8/Whole_Blood_eQTLcatalogue/Quach_2016_ge_monocyte_Pam3CSK4:DICE/NK:eQTLGen_cis_eQTLs:BIOSQTL/BIOS_eQTL_geneLevel
rs9290866	3:187683046:A:G	3	187683046	0.0270387	1.53374e-23		no	ncRNA_intronic	NA	7	rs9290866;rs2292893;rs7614026;rs55706522;rs67305408;rs11714520;rs36188296	23	RP11-132N15.3	0		LPP-AS2_AC022498.1_RP11-44H4.1_BCL6_RP11-132N15.2_RP11-132N15.3_RP11-132N15.1_RP11-430L16.1	ENSG00000270959_ENSG00000213132_ENSG00000236864_ENSG00000113916_ENSG00000236412_ENSG00000224187_ENSG00000225058_ENSG00000234238	DICE/T_CD8_naive_activated_eQTLGen_cis_eQTLs_NA_BIOSQTL/BIOS_eQTL_geneLevel
rs9296733	6:53889975:C:T	6	53889975	0.0179593	8.6523e-11	yes	no	intronic	NA	1	rs9296733	39	MLIP	0		KLHL31_RP13-476E20.1_RP3-523E19.2_RP11-79N23.1_MLIP_RP11-411K7.1_LRRC1_RP1-27K12.4_ERHP2_RP11-124I4.2_MLIP-IT1_TINAG_MLIP-AS1	ENSG00000124743_ENSG00000228614_ENSG00000271218_ENSG00000227885_ENSG00000146147_ENSG00000236740_ENSG00000137269_ENSG00000249379_ENSG00000218143_ENSG00000228231_ENSG00000236996_ENSG00000137251_ENSG00000235050	eQTLcatalogue/TwinsUK_ge_skin_NA_eQTLcatalogue/CEDAR_rectum:eQTLcatalogue/CEDAR_T-cell_CD4:eQTLcatalogue/CEDAR_transverse_colon:eQTLcatalogue/HipSci_ge_iPSC:eQTLcatalogue/Lepik_2017_ge_blood:DICE/T_CD4_TH17:eQTLGen_cis_eQTLs:BIOSQTL/BIOS_eQTL_geneLevel_DICE/T_CD4_memory_TREG_eQTLcatalogue/TwinsUK_ge_LCL
rs9368730	6:32580502:A:G	6	32580502	0.0160879	8.41776e-09		no	intergenic	NA	1	rs9368730	34	HLA-DQA1_HLA-DRB1	15454_22877		XXbac-BPG154L12.4_GPANK1_MSH5_HLA-DQB1-AS1_HLA-DQA1_HLA-DQA2_HLA-DRB6_HLA-DRB1_BTNL2_HLA-DRA_C6orf10_RNU1-61P_HLA-DRB5_RNU6-603P_HLA-DQB1_HCG23_HNRNPA1P2_HLA-DRB9	ENSG00000225914_ENSG00000204438_ENSG00000204410_ENSG00000223534_ENSG00000196735_ENSG00000237541_ENSG00000229391_ENSG00000196126_ENSG00000204290_ENSG00000204287_ENSG00000204296_ENSG00000251916_ENSG00000198502_ENSG00000223335_ENSG00000179344_ENSG00000228962_ENSG00000237285_ENSG00000196301	NA_eQTLGen_cis_eQTLs_eQTLcatalogue/CEDAR_rectum_eQTLcatalogue/GEUVADIS_ge_LCL_eQTLcatalogue/GEUVADIS_ge_LCL:eQTLGen_cis_eQTLs:GTEx/v8/Whole_Blood_eQTLGen_cis_eQTLs:GTEx/v8/Whole_Blood_DICE/B_cell_naive:DICE/T_CD8_naive:DICE/Monocyte_classical:DICE/Monocyte_non_classical:eQTLGen_cis_eQTLs:GTEx/v8/Whole_Blood:GTEx/v8/Liver_eQTLcatalogue/CEDAR_B-cell_CD19:eQTLcatalogue/CEDAR_ileum:eQTLcatalogue/CEDA…
rs9368805	6:34225075:C:T	6	34225075	0.0165643	2.75328e-09		no	intergenic	NA	4	rs9368805;rs9394205;rs9469775;rs6935129	35	RPL35P2_C6orf1	6013_7828		UHRF1BP1_PACSIN1_NUDT3_SNRPC_ITPR3_C6orf106_ZNF76_KRT18P9_ANKS1A_RPS10_RP11-513I15.6_RPS10-NUDT3_RPL35P2_C6orf1_HMGA1_DEF6_CYCSP55	ENSG00000065060_ENSG00000124507_ENSG00000272325_ENSG00000124562_ENSG00000096433_ENSG00000196821_ENSG00000065029_ENSG00000271231_ENSG00000064999_ENSG00000124614_ENSG00000225339_ENSG00000270800_ENSG00000220583_ENSG00000186577_ENSG00000137309_ENSG00000023892_ENSG00000214810	eQTLGen_cis_eQTLs:GTEx/v8/Whole_Blood:GTEx/v8/Liver_eQTLcatalogue/CEDAR_B-cell_CD19:eQTLGen_cis_eQTLs_eQTLcatalogue/BLUEPRINT_ge_neutrophil:eQTLcatalogue/BLUEPRINT_ge_T-cell:DICE/Monocyte_classical:GTEx/v8/Liver_eQTLGen_cis_eQTLs_DICE/NK_DICE/NK:eQTLGen_cis_eQTLs_NA_eQTLcatalogue/CEDAR_T-cell_CD4:eQTLcatalogue/CEDAR_transverse_colon:eQTLcatalogue/Fairfax_2014_naive:eQTLcatalogue/TwinsUK_ge_skin:s…
rs9370390	6:55013848:A:G	6	55013848	0.0217744	1.60886e-15		yes	intergenic	NA	5	rs9370390;rs7738215;rs4712099;rs2292041;rs9475173	40	RP3-523K23.2_HCRTR2	203951_25202		RP3-523K23.2_FAM83B_RP11-524H19.2_GFRAL_HCRTR2_RNU6-1023P	ENSG00000261116_ENSG00000168143_ENSG00000224984_ENSG00000187871_ENSG00000137252_ENSG00000251946	NA_eQTLcatalogue/TwinsUK_ge_skin
rs9389687	6:139789685:A:C	6	139789685	0.0154749	3.37986e-08		no	intergenic	NA	1	rs9389687	45	RP11-12A2.3_CITED2	1616_93928		RP11-12A2.3_RP3-509I19.1	ENSG00000238099_ENSG00000225415	NA_DICE/T_CD8_naive_activated
rs9411372	9:136134068:A:G	9	136134068	0.0191227	3.89775e-12		no	ncRNA_intronic	NA	2	rs9411372;rs9411476	54	ABO	0		LL09NC01-139C3.1_VAV2_BRD3_ADAMTSL2_DBH_TTF1_RP11-349K21.1_RP11-295G24.5_GTF3C5_CEL_C9orf171_GBGT1_OBP2B_LCN1P1_ABO_RP11-430N14.4_Y_RNA_LCN1P2_SURF6_MED22_RP11-244N20.7_SURF1_SURF2_SURF4_C9orf96_REXO4_ADAMTS13_CACFD1_SLC2A6	ENSG00000273473_ENSG00000160293_ENSG00000169925_ENSG00000197859_ENSG00000123454_ENSG00000125482_ENSG00000271525_ENSG00000224992_ENSG00000148308_ENSG00000170835_ENSG00000188523_ENSG00000148288_ENSG00000171102_ENSG00000119440_ENSG00000175164_ENSG00000271875_ENSG00000201843_ENSG00000204031_ENSG00000148296_ENSG00000201451_ENSG00000148297_ENSG00000230064_ENSG00000148290_ENSG00000148291_ENSG00000148248…	DICE/Monocyte_non_classical_NA_eQTLcatalogue/Kasela_2017_T-cell_CD4:eQTLGen_cis_eQTLs:BIOSQTL/BIOS_eQTL_geneLevel_DICE/T_CD4_TH1:DICE/T_CD4_naive_TREG_eQTLGen_cis_eQTLs_eQTLGen_cis_eQTLs:BIOSQTL/BIOS_eQTL_geneLevel_eQTLcatalogue/TwinsUK_ge_skin_DICE/T_CD4_TH1:BIOSQTL/BIOS_eQTL_geneLevel_eQTLcatalogue/BLUEPRINT_ge_T-cell:eQTLcatalogue/BrainSeq_ge_brain:eQTLcatalogue/CEDAR_rectum:eQTLcatalogue/CEDA…
rs9411378	9:136145425:A:C	9	136145425	0.0221523	4.88026e-16		no	ncRNA_intronic	NA	4	rs9411378;rs8176632;rs635634;rs9411370	54	ABO	0		SLC2A6_ADAMTS13_CACFD1_MED22_RP11-244N20.7_SURF1_SURF2_SURF4_C9orf96_REXO4_LL09NC01-139C3.1_VAV2_BRD3_ADAMTSL2_DBH_TTF1_RP11-349K21.1_RP11-295G24.5_GTF3C5_CEL_C9orf171_GBGT1_OBP2B_LCN1P1_ABO_RP11-430N14.4_Y_RNA_LCN1P2_SURF6	ENSG00000160326_ENSG00000160323_ENSG00000160325_ENSG00000148297_ENSG00000230064_ENSG00000148290_ENSG00000148291_ENSG00000148248_ENSG00000198870_ENSG00000148300_ENSG00000273473_ENSG00000160293_ENSG00000169925_ENSG00000197859_ENSG00000123454_ENSG00000125482_ENSG00000271525_ENSG00000224992_ENSG00000148308_ENSG00000170835_ENSG00000188523_ENSG00000148288_ENSG00000171102_ENSG00000119440_ENSG00000175164…	eQTLGen_cis_eQTLs:BIOSQTL/BIOS_eQTL_geneLevel_eQTLGen_cis_eQTLs:BIOSQTL/BIOS_eQTL_geneLevel:GTEx/v8/Whole_Blood_eQTLcatalogue/BLUEPRINT_ge_monocyte:eQTLcatalogue/CEDAR_B-cell_CD19:eQTLcatalogue/CEDAR_monocyte_CD14:eQTLcatalogue/Fairfax_2012_B-cell_CD19:eQTLcatalogue/Fairfax_2014_IFN24:eQTLcatalogue/Fairfax_2014_LPS24:eQTLcatalogue/Fairfax_2014_naive:eQTLcatalogue/Lepik_2017_ge_blood:eQTLcatalogue…
rs9497757	6:101008693:A:C	6	101008693	0.0161872	6.68739e-09		no	intronic	NA	4	rs9497757;rs9497979;rs3798497;rs2213597	42	ASCC3	0		RP1-121G13.3_ASCC3_SIM1_snoU13_RP1-121G13.2_RP3-467N11.2_RP3-467N11.1	ENSG00000220695_ENSG00000112249_ENSG00000112246_ENSG00000238999_ENSG00000228082_ENSG00000270987_ENSG00000260000	NA_eQTLcatalogue/CEDAR_monocyte_CD14:eQTLcatalogue/Fairfax_2014_LPS24:eQTLcatalogue/Quach_2016_ge_monocyte_IAV:eQTLcatalogue/Quach_2016_ge_monocyte_LPS:eQTLcatalogue/Quach_2016_ge_monocyte_naive:eQTLcatalogue/Quach_2016_ge_monocyte_Pam3CSK4:eQTLcatalogue/Quach_2016_ge_monocyte_R848:eQTLcatalogue/TwinsUK_ge_skin:eQTLGen_cis_eQTLs:BIOSQTL/BIOS_eQTL_geneLevel:GTEx/v8/Whole_Blood:GTEx/v8/Liver_DICE/T…
rs9517448	13:99438618:A:C	13	99438618	0.0205885	5.94862e-14	yes	no	intergenic	NA	2	rs9517448;rs7990343	77	SLC15A1_DOCK9	33710_7123		SLC15A1	ENSG00000088386	NA
rs9562385	13:42780628:A:C	13	42780628	0.0155788	2.68054e-08	yes	no	intronic	NA	3	rs9562385;rs1170158;rs9590675	75	DGKH	0		AKAP11_CHCHD2P11_MAPK6PS3_DGKH_VWA8_AL139328.1	ENSG00000023516_ENSG00000270809_ENSG00000237263_ENSG00000102780_ENSG00000102763_ENSG00000265679	eQTLcatalogue/BLUEPRINT_ge_neutrophil:eQTLcatalogue/CEDAR_neutrophil_CD15_NA_eQTLGen_cis_eQTLs
rs963837	11:30749090:C:T	11	30749090	0.032306	2.66825e-33		yes (lead)	intergenic	NA	3	rs963837;rs7124907;rs629681	61	DCDC1_RP5-1024C24.1	102826_97035		DCDC1	ENSG00000170959	BIOSQTL/BIOS_eQTL_geneLevel
rs9640025	7:1294023:C:T	7	1294023	0.0174289	3.33232e-10		no	intergenic	NA	3	rs9640025;rs7800175;rs56116801	48	AC073094.4_UNCX	12966_17069	yes (UNCX)	AC091729.9_AC110781.3_GPR146_ZFAND2A_AC073094.4_COX19_UNCX	ENSG00000229043_ENSG00000176349_ENSG00000164849_ENSG00000178381_ENSG00000233082_ENSG00000240230_ENSG00000164853	eQTLGen_cis_eQTLs:BIOSQTL/BIOS_eQTL_geneLevel_DICE/T_CD8_naive_NA_eQTLcatalogue/BrainSeq_ge_brain:eQTLGen_cis_eQTLs
rs9816720	3:121714684:A:G	3	121714684	0.0177632	1.43116e-10	yes	yes	intronic	NA	2	rs9816720;rs9859192	20	ILDR1	0		IQCB1_FBXO40_GOLGB1_CD86_EAF2_HCLS1_CSTA_ILDR1_RN7SL172P_DIRC2_AC072031.1_KPNA1_RP11-299J3.8_SLC15A2_RNU4-62P_PARP15	ENSG00000173226_ENSG00000163833_ENSG00000173230_ENSG00000114013_ENSG00000145088_ENSG00000180353_ENSG00000121552_ENSG00000145103_ENSG00000243544_ENSG00000138463_ENSG00000263678_ENSG00000114030_ENSG00000272758_ENSG00000163406_ENSG00000222057_ENSG00000173200	eQTLcatalogue/Alasoo_2018_ge_macrophage_IFNg_Salmonella:eQTLcatalogue/Alasoo_2018_ge_macrophage_IFNg:eQTLcatalogue/Alasoo_2018_ge_macrophage_naive:eQTLcatalogue/Alasoo_2018_ge_macrophage_Salmonella:eQTLcatalogue/BLUEPRINT_ge_monocyte:eQTLcatalogue/BLUEPRINT_ge_neutrophil:eQTLcatalogue/BLUEPRINT_ge_T-cell:eQTLcatalogue/BrainSeq_ge_brain:eQTLcatalogue/CEDAR_monocyte_CD14:eQTLcatalogue/CEDAR_neutrop…
rs9859787	3:187709973:A:G	3	187709973	0.0438074	1.19616e-60		no	intergenic	NA	13	rs9859787;rs9860469;rs1498033;rs12330507;rs4686470;rs4686917;rs13092861;rs2378357;rs67305408;rs2292893;rs7614026;rs4686911;rs9860592	23	RP11-132N15.3_RP11-132N15.1	15778_5237		LPP-AS2_AC022498.1_RP11-44H4.1_BCL6_RP11-132N15.2_RP11-132N15.3_RP11-132N15.1_RP11-430L16.1	ENSG00000270959_ENSG00000213132_ENSG00000236864_ENSG00000113916_ENSG00000236412_ENSG00000224187_ENSG00000225058_ENSG00000234238	DICE/T_CD8_naive_activated_eQTLGen_cis_eQTLs_NA_BIOSQTL/BIOS_eQTL_geneLevel
rs9895661	17:59456589:C:T	17	59456589	0.0331247	5.66785e-35		no	ncRNA_intronic	NA	3	rs9895661;rs2286526;rs3785842	91	RP11-332H18.5	0		INTS2_CTD-2319I12.2_TBX2_MIR4737_RP11-15K2.2_RP11-15E18.1_HMGN1P28_AC005702.2_APPBP2_AC005702.3_C17orf82_BRIP1_MED13_RP11-15E18.5_RN7SL448P_AC079005.1_C17orf64_SCARNA20_AC005702.4_AC005702.1_RN7SL606P_KRT18P61_RPL12P38_USP32_RP11-332H18.5_CTD-2319I12.5_RPS6KB1_Y_RNA_TUBD1_RP11-332H18.4_RP11-3K24.1_TBX4_FAM106DP_RP11-15E18.2_HEATR6_RP11-332H18.3_BCAS3_CTD-2319I12.1_RNU6-623P_CA4_RP11-136H19.1_NDUF…	ENSG00000108506_ENSG00000267416_ENSG00000121068_ENSG00000264049_ENSG00000267137_ENSG00000259349_ENSG00000254114_ENSG00000263820_ENSG00000062725_ENSG00000265638_ENSG00000187013_ENSG00000136492_ENSG00000108510_ENSG00000270553_ENSG00000264322_ENSG00000211515_ENSG00000141371_ENSG00000252577_ENSG00000266701_ENSG00000263422_ENSG00000239932_ENSG00000267083_ENSG00000213228_ENSG00000170832_ENSG00000267131…	NA_eQTLcatalogue/TwinsUK_ge_fat_DICE/T_CD4_TH1_DICE/T_CD4_TFH_eQTLcatalogue/GENCORD_ge_fibroblast:eQTLcatalogue/TwinsUK_ge_fat:GTEx/v8/Kidney_Cortex:GTEx/v8/Liver_eQTLGen_cis_eQTLs_eQTLcatalogue/BLUEPRINT_ge_neutrophil:eQTLcatalogue/Lepik_2017_ge_blood:eQTLGen_cis_eQTLs:BIOSQTL/BIOS_eQTL_geneLevel:GTEx/v8/Whole_Blood_DICE/T_CD4_TH1_17:eQTLGen_cis_eQTLs
rs1047891	2:211540507:A:C	2	211540507	0.0297747	2.15223e-28		no	exonic	nonsynonymous SNV	5	rs1047891;rs4142152;rs13386028;rs55932961;rs6711167	15	CPS1	0		CPS1	ENSG00000021826	BIOSQTL/BIOS_eQTL_geneLevel
rs1058396	18:43319519:A:G	18	43319519	0.0168838	1.27776e-09		no	exonic	nonsynonymous SNV	2	rs1058396;rs1484878	94	SLC14A1	0		SIGLEC15_RP11-749H17.2_HAUS1_PSTPIP2_SLC14A1_ATP5A1_RP11-309E23.2_RP11-749H17.1_RP11-116O18.3_SLC14A2_RP11-116O18.1	ENSG00000197046_ENSG00000267354_ENSG00000152240_ENSG00000152229_ENSG00000141469_ENSG00000152234_ENSG00000267097_ENSG00000266988_ENSG00000267193_ENSG00000132874_ENSG00000266968	eQTLcatalogue/GEUVADIS_ge_LCL:eQTLcatalogue/HipSci_ge_iPSC:eQTLcatalogue/TwinsUK_ge_LCL:BIOSQTL/BIOS_eQTL_geneLevel_NA_eQTLcatalogue/BLUEPRINT_ge_T-cell_eQTLGen_cis_eQTLs_eQTLcatalogue/BLUEPRINT_ge_T-cell:eQTLcatalogue/GENCORD_ge_LCL:eQTLcatalogue/GEUVADIS_ge_LCL:eQTLcatalogue/TwinsUK_ge_fat:eQTLcatalogue/TwinsUK_ge_LCL:DICE/T_CD4_naive:DICE/T_CD4_naive_activated:DICE/T_CD8_naive:DICE/T_CD8_naive…
rs143187997	1:155210478:C:T	1	155210478	0.0233994	8.2297e-18	yes	yes	exonic	nonsynonymous SNV	1	rs143187997	8	GBA	0		TRIM46_Y_RNA_EFNA3_RNU7-150P_ASH1L_RP11-201K10.3_EFNA4_SLC50A1_MIR92B_SCAMP3_DPM3_AL713999.1_POU5F1P4_RUSC1-AS1_KRTCAP2_SKI_RNU6-1297P_HMGN2P18	ENSG00000163462_ENSG00000202027_ENSG00000251246_ENSG00000251780_ENSG00000116539_ENSG00000273088_ENSG00000143590_ENSG00000243364_ENSG00000169241_ENSG00000271748_ENSG00000116521_ENSG00000179085_ENSG00000216109_ENSG00000237872_ENSG00000225855_ENSG00000163463_ENSG00000157933_ENSG00000207144_ENSG00000223452	eQTLGen_cis_eQTLs:BIOSQTL/BIOS_eQTL_geneLevel_NA_BIOSQTL/BIOS_eQTL_geneLevel_DICE/T_CD4_naive_TREG_eQTLcatalogue/Alasoo_2018_ge_macrophage_IFNg_Salmonella:eQTLGen_cis_eQTLs:BIOSQTL/BIOS_eQTL_geneLevel_eQTLcatalogue/Alasoo_2018_ge_macrophage_IFNg_Salmonella_eQTLcatalogue/Fairfax_2012_B-cell_CD19:eQTLcatalogue/Fairfax_2014_IFN24:eQTLGen_cis_eQTLs_eQTLcatalogue/Quach_2016_ge_monocyte_IAV_eQTLGen_cis…
rs1484873	18:43206985:A:G	18	43206985	0.039183	1.17586e-48		yes	exonic	nonsynonymous SNV	5	rs1484873;rs9955441;rs2852299;rs4890553;rs7232775	94	SLC14A2	0		SIGLEC15_RP11-749H17.2_HAUS1_PSTPIP2_SLC14A1_ATP5A1_RP11-309E23.2_RP11-749H17.1_RP11-116O18.3_SLC14A2_RP11-116O18.1	ENSG00000197046_ENSG00000267354_ENSG00000152240_ENSG00000152229_ENSG00000141469_ENSG00000152234_ENSG00000267097_ENSG00000266988_ENSG00000267193_ENSG00000132874_ENSG00000266968	eQTLcatalogue/GEUVADIS_ge_LCL:eQTLcatalogue/HipSci_ge_iPSC:eQTLcatalogue/TwinsUK_ge_LCL:BIOSQTL/BIOS_eQTL_geneLevel_NA_eQTLcatalogue/BLUEPRINT_ge_T-cell_eQTLGen_cis_eQTLs_eQTLcatalogue/BLUEPRINT_ge_T-cell:eQTLcatalogue/GENCORD_ge_LCL:eQTLcatalogue/GEUVADIS_ge_LCL:eQTLcatalogue/TwinsUK_ge_fat:eQTLcatalogue/TwinsUK_ge_LCL:DICE/T_CD4_naive:DICE/T_CD4_naive_activated:DICE/T_CD8_naive:DICE/T_CD8_naive…
rs36096257	2:122038783:A:G	2	122038783	0.0217467	1.75446e-15	yes	yes	exonic	nonsynonymous SNV	2	rs36096257;rs118082206	13	TFCP2L1	0		GLI2_CLASP1_AC013399.3_TFCP2L1	ENSG00000074047_ENSG00000074054_ENSG00000232723_ENSG00000115112	eQTLcatalogue/CEDAR_platelet_eQTLGen_cis_eQTLs_NA_eQTLcatalogue/Alasoo_2018_ge_macrophage_naive:eQTLcatalogue/TwinsUK_ge_fat:eQTLGen_cis_eQTLs:BIOSQTL/BIOS_eQTL_geneLevel
rs78751740	16:20386162:A:G	16	20386162	0.042995	1.91307e-58		yes	exonic	synonymous SNV	1	rs78751740	82	PDILT	0		GP2_UMOD_RP11-429K17.1_PDILT_ACSM5	ENSG00000169347_ENSG00000169344_ENSG00000263237_ENSG00000169340_ENSG00000183549	NA
