# Supplementary material for: Multivariate canonical correlation analysis identifies additional genetic variants for chronic kidney disease
Source: NPJ Syst Biol Appl. 2024 Mar 9;10:28. doi: 10.1038/s41540-024-00350-8 (PMC10924093; doi:10.1038/s41540-024-00350-8)
Supplement: Supplementary file 5 — Dataset 3 [file 41540_2024_350_MOESM5_ESM.xlsx]

## Sheet: Supplementary Table 3
Supplementary Table S3. Comparison of 122 previously reported CKDGen genome-wide association study single nucleotide polymorphisms with metaCCA results
Lead single nucleotide polymorphism (SNP) in Wuttke et al., 2019 (European ancestry)						metaCCA results (genome-wide Bonferroni correction of 5e-8)					Published Wuttke et al., 2019, CKDGen genome-wide association study (European ancestry)		Published Wuttke et al., 2019, CKDGen genome-wide association study summary statistics for BUN (European ancestry) (in: http://ckdgen.imbi.uni-freiburg.de/files/Wuttke2019/BUN_overall_EA_YL_20171108_METAL1_nstud24.dbgap.txt.gz)								Published Wuttke et al., 2019, CKDGen genome-wide association study summary statistics for eGFR (European ancestry) (in their Supplementary Table 10)
rsID	Chromosome	Pos_b37	Allele2	Allele1		r	P-value	Bonferroni-corrected P-value	Significant (adjusted P-value < 0.05)		Closest gene annotation	Kidney function relevance (in Wuttke et al., 2019, Supplementary Table 10)	Effect	StdErr_BUN	P-value (two-sided)	P-value (two-sided) < 0.05 (not adjusted)	P-value (one-sided)	P-value (one-sided) < 0.05 (not adjusted)	n_total_sum		Effect_eGFR	StdErr_eGFR	P-value	n_total_sum
rs10994860	10	52645424	c	t		0.0115867	2.85888e-17	2.38625e-10	yes (lead)		A1CF	1	-0.0019	0.0011	0.09123	no	0.045615	yes	242080		0.003891	0.000446	2.696e-18	561828
rs12163971	5	132226669	c	a		0.00957658	4.99699e-12	4.17088e-05	yes (lead)		AFF4	1	0.0039	0.0011	0.0006097	yes	0.00030485	yes	243027		-0.003229	0.0004663	4.331e-12	567456
rs6667182	1	15914545	c	t		0.0136349	1.22889e-23	1.02573e-16	yes (lead)		AGMAT	1	0.0047	0.001	2.864e-06	yes	1.432e-06	yes	200863		-0.004284	0.00043	2.22e-23	487087
rs4410790	7	17284577	c	t		0.00908381	6.78989e-11	0.000566737	yes (lead)		AHR	1	0.0035	0.0009	7.822e-05	yes	3.911e-05	yes	241092		-0.002286	0.000359	1.923e-10	559629
rs6546869	2	73895765	g	a		0.0195462	8.19591e-48	6.84095e-41	yes (lead)		ALMS1P1	1	-0.0049	0.001	3.183e-06	yes	1.5915e-06	yes	241962		0.006087	0.0004159	1.662e-48	567325
rs11071738	15	63580155	c	t		0.0096769	2.88856e-12	2.41102e-05	yes (lead)		APH1B	1	0.0024	0.0009	0.005494	yes	0.002747	yes	242695		-0.00249	0.0003452	5.488e-13	567124
rs79760705	5	53298716	g	t		0.0136563	1.04137e-23	8.69212e-17	yes (lead)		ARL15	1	-0.0053	0.0014	0.0001084	yes	5.42e-05	yes	242042		0.005609	0.0005512	2.553e-24	566470
rs10774625	12	111910219	a	g		0.00779508	3.25399e-08	0.0325399	yes		ATXN2	1	0.0026	0.0009	0.002936	yes	0.001468	yes	241667		-0.001964	0.0003485	1.762e-08	560925
rs7543734	1	94050911	g	c		0.00945329	9.72402e-12	8.11643e-05	yes (lead)		BCAR3	1	-0.0048	0.0011	6.683e-06	yes	3.3415e-06	yes	242898		0.00312	0.000482	9.58e-11	529260
rs9907229	17	58917399	c	t		0.0136193	1.38713e-23	1.15781e-16	yes		BCAS3	1	0.0054	0.0013	2.098e-05	yes	1.049e-05	yes	225249		-0.004909	0.000487	6.828e-24	549468
rs117113238	12	12209203	g	a		0.00983184	1.22514e-12	1.02259e-05	yes		BCL2L14	1	-0.008	0.0016	9.591e-07	yes	4.7955e-07	yes	199912		0.003939	0.0006099	1.06e-10	524202
rs2071047	14	54418411	a	g		0.00788916	2.14087e-08	0.178694	yes (lead)		BMP4	1	-0.0026	0.0009	0.002809	yes	0.0014045	yes	240985		0.001999	0.0003498	1.1e-08	565402
rs3850625	1	201016296	g	a		0.0115914	2.77154e-17	2.31335e-10	yes (lead)		CACNA1S	1	-0.0039	0.0014	0.006655	yes	0.0033275	yes	221797		0.004806	0.0005529	3.566e-18	540112
rs11166440	1	100808363	a	g		0.00789104	2.12287e-08	0.177192	yes (lead)		CDC14A	1	-0.0026	0.0009	0.003988	yes	0.001994	yes	240985		0.002051	0.0003588	1.099e-08	560721
rs267738	1	150940625	g	t		0.0159151	6.09747e-32	5.08942e-25	yes (lead)		CERS2	1	0.0042	0.001	5.552e-05	yes	2.776e-05	yes	239499		-0.005007	0.0004211	1.331e-32	558035
rs7203398	16	53189672	c	a		0.00993178	6.99471e-13	5.83833e-06	yes		CHD9	1	-0.0042	0.001	1.515e-05	yes	7.575e-06	yes	242080		0.002729	0.0003907	2.855e-12	561828
rs223308	4	103812499	g	a		0.0106006	1.4205e-14	1.18566e-07	yes (lead)		CISD2	1	0.0027	0.0009	0.001393	yes	0.0006965	yes	243025		-0.002702	0.0003425	2.997e-15	567454
rs2244237	21	37818141	g	t		0.0105966	1.45548e-14	1.21485e-07	yes		CLDN14	1	-0.006	0.001	4.264e-09	yes	2.132e-09	yes	242975		0.00268	0.0004128	8.434e-11	567404
rs62432759	6	154858365	a	g		0.00774177	4.11609e-08	0.343561	yes (lead)		CNKSR3	1	0.0023	0.0011	0.04653	yes	0.023265	yes	200863		-0.002494	0.0004317	7.563e-09	525153
rs35072105	7	65609817	a	g		0.0079855	1.38715e-08	0.0138715	yes (lead)		CRCP	1	0.0016	0.0009	0.0719	no	0.03595	yes	241969		-0.002108	0.0003513	1.971e-09	566397
rs2472297	15	75027880	c	t		0.0131792	3.94097e-22	3.28945e-15	yes (lead)		CYP1A1	1	-0.0071	0.0012	9.458e-10	yes	4.729e-10	yes	181587		0.003857	0.0004234	8.21e-20	495577
rs6127099	20	52731402	t	a		0.0170144	2.10566e-36	1.75755e-29	yes (lead)		CYP24A1	1	0.0054	0.0011	4.019e-07	yes	2.0095e-07	yes	199909		-0.005128	0.0004055	1.174e-36	524199
rs2068888	10	94839642	g	a		0.0103487	6.3503e-14	5.30046e-07	yes (lead)		CYP26A1	1	0.0034	0.0009	0.0001326	yes	6.63e-05	yes	239697		-0.002622	0.0003496	6.309e-14	558234
rs11951093	5	39421736	g	a		0.0206975	1.59315e-53	1.32977e-46	yes (lead)		DAB2	1	0.002	0.0009	0.03791	yes	0.018955	yes	199912		-0.005581	0.0003593	2.045e-54	524202
rs303937	13	72372524	t	a		0.010803	4.15593e-15	3.46887e-08	yes		DACH1	1	-0.0041	0.0009	9.356e-06	yes	4.678e-06	yes	200863		0.002709	0.0003563	2.9e-14	525153
rs3925584	11	30760335	c	t		0.0230847	2.07504e-66	1.73199e-59	yes (lead)		DCDC1	1	0.0096	0.0009	9.854e-29	yes	4.927e-29	yes	240383		-0.005472	0.0003463	3.009e-56	560131
rs807624	2	15782471	g	t		0.0125707	3.3632e-20	2.80719e-13	yes (lead)		DDX1	1	-0.0035	0.0009	0.0001283	yes	6.415e-05	yes	239697		0.003376	0.0003633	1.525e-20	558234
rs3797537	5	78322650	G	A		0.00755425	9.28835e-08	0.0928835	no		DMGDH	1	-0.0019	0.0009	0.03981	yes	0.019905	yes	243005		0.00212	0.0003768	1.857e-08	567434
rs6484504	11	31424823	c	t		0.0114041	9.41133e-17	7.85543e-10	yes		DNAJC24	1	0.0041	0.001	2.043e-05	yes	1.0215e-05	yes	242080		-0.00323	0.0003899	1.173e-16	561828
rs10430743	10	126456997	g	t		0.00978954	1.55049e-12	1.29416e-05	yes (lead)		EEF1AKMT2	1	-0.0024	0.0009	0.004685	yes	0.0023425	yes	242749		0.002525	0.0003458	2.858e-13	567178
rs140179699	2	120936492	g	a		0.00945421	9.67576e-12	8.07614e-05	yes (lead)		EPB41L5	1	-0.0095	0.0026	0.0002296	yes	0.0001148	yes	220347		0.007306	0.0010769	1.164e-11	496409
rs112545201	3	185803532	c	t		0.0113371	1.45003e-16	1.21031e-09	yes (lead)		ETV5	1	0.0049	0.0013	0.0001033	yes	5.165e-05	yes	242949		-0.004215	0.0005066	8.786e-17	564927
rs3822939	6	133849789	g	a		0.010864	2.85506e-15	2.38306e-08	yes (lead)		EYA4	1	0.0021	0.0009	0.01298	yes	0.00649	yes	242802		-0.002807	0.0003436	3.076e-16	567228
rs1458038	4	81164723	c	t		0.0115379	3.93728e-17	3.28636e-10	yes		FGF5	1	-0.004	0.001	2.834e-05	yes	1.417e-05	yes	239697		0.003197	0.0003795	3.601e-17	558234
rs62187541	20	1340244	G	A		0.00743538	1.53996e-07	0.153996	no		FKBP1A-SDCBP2	1	0.004	0.0017	0.01915	yes	0.009575	yes	242918		-0.003749	0.0006835	4.125e-08	567346
rs1268176	6	109018046	g	a		0.0100479	3.62234e-13	3.02349e-06	yes (lead)		FOXO3	1	-0.0025	0.0009	0.005562	yes	0.002781	yes	242939		0.002728	0.0003643	7.053e-14	567368
rs12520984	5	52787358	c	g		0.00806356	9.72149e-09	0.00972149	yes		FST	1	-0.0022	0.0009	0.01768	yes	0.00884	yes	241911		0.002192	0.0003671	2.366e-09	566327
rs11237450	11	78023356	c	a		0.00823544	4.39046e-09	0.0366462	yes (lead)		GAB2	1	-0.0038	0.0013	0.004729	yes	0.0023645	yes	182064		0.003007	0.0005017	2.05e-09	471578
rs3134605	6	32159956	c	t		0.00986709	1.00607e-12	8.39742e-06	yes		GPSM3	1	-0.0033	0.0011	0.002531	yes	0.0012655	yes	240322		0.003285	0.0004497	2.766e-13	532674
rs6458868	6	52630153	t	c		0.00808231	8.92136e-09	0.00892136	yes		GSTA2	1	0.0025	0.0009	0.00647	yes	0.003235	yes	242972		-0.002128	0.0003602	3.496e-09	567401
rs144100226	6	34180297	C	T		0.00763261	6.6266e-08	0.066266	no		HMGA1	1	-0.0048	0.0023	0.03335	yes	0.016675	yes	241739		0.005993	0.0010529	1.259e-08	526891
rs187355703	2	176993583	g	c		0.012256	3.08662e-19	2.57633e-12	yes (lead)		HOXD8	1	-0.0138	0.003	4.621e-06	yes	2.3105e-06	yes	197260		0.010107	0.0011431	9.453e-19	522107
rs363092	4	3196029	c	a		0.00851395	1.1686e-09	0.00975407	yes (lead)		HTT	1	0.0027	0.0009	0.002225	yes	0.0011125	yes	238602		-0.002179	0.0003513	5.553e-10	557127
rs11564722	11	2178330	c	t		0.0117553	9.35574e-18	7.80903e-11	yes (lead)		INS-IGF2	1	-0.0036	0.0012	0.001783	yes	0.0008915	yes	194211		0.00382	0.0004343	1.41e-18	500716
rs35004449	3	52852897	g	t		0.00948734	8.09757e-12	6.75887e-05	yes (lead)		ITIH4	1	-0.003	0.001	0.002233	yes	0.0011165	yes	243018		0.002701	0.0003859	2.562e-12	567447
rs233438	11	2794392	g	a		0.012885	3.47322e-21	2.89902e-14	yes (lead)		KCNQ1	1	-0.0023	0.0011	0.03329	yes	0.016645	yes	242777		0.004284	0.0004414	2.842e-22	566347
rs3795503	1	180905694	C	T		0.00759692	7.73181e-08	0.0773181	no		KIAA1614	1	-0.0021	0.001	0.04138	yes	0.02069	yes	200863		0.002156	0.0003808	1.506e-08	522703
rs11919484	3	186432839	g	t		0.0083554	2.49608e-09	0.0208342	yes (lead)		KNG1	1	0.0019	0.0009	0.03733	yes	0.018665	yes	242972		-0.002321	0.0003711	3.981e-10	564951
rs9375694	6	130356608	g	a		0.00930242	2.17047e-11	0.000181164	yes (lead)		L3MBTL3	1	-0.0024	0.0009	0.01001	yes	0.005005	yes	241755		0.002596	0.0003753	4.63e-12	566172
rs80282103	10	899071	t	a		0.0169466	4.04697e-36	3.37792e-29	yes (lead)		LARP4B	1	-0.0044	0.0016	0.004486	yes	0.002243	yes	242865		0.008084	0.0006333	2.577e-37	567294
rs28581385	16	79942679	t	a		0.00912177	5.58101e-11	0.000465835	yes (lead)		LINC01229	1	0.0034	0.0012	0.004714	yes	0.002357	yes	242741		-0.00328	0.0004866	1.58e-11	561436
rs1887252	1	82957871	g	c		0.0129788	1.74388e-21	1.45558e-14	yes		LINC01362	1	0.0065	0.0009	2.687e-13	yes	1.3435e-13	yes	242661		-0.002889	0.0003584	7.447e-16	567089
rs12920176	16	51761084	c	a		0.0103835	5.17542e-14	4.31981e-07	yes		LINC01571	1	0.0039	0.0009	3.182e-05	yes	1.591e-05	yes	200863		-0.002618	0.0003573	2.352e-13	525153
rs2792796	1	56715908	c	t		0.00817988	5.68735e-09	0.0474711	yes		LINC01767	1	0.0027	0.0009	0.002295	yes	0.0011475	yes	242898		-0.002084	0.0003518	3.138e-09	567327
rs2834317	21	35356706	g	a		0.00852707	1.09675e-09	0.00915436	yes (lead)		LOC101928126	1	0.0034	0.0013	0.006613	yes	0.0033065	yes	200863		-0.003091	0.00049	2.83e-10	525153
rs3018667	11	68912221	g	a		0.0091074	6.0115e-11	0.000501767	yes (lead)		LOC338694	1	0.0034	0.0009	0.0002057	yes	0.00010285	yes	242698		-0.002375	0.000369	1.226e-10	567127
rs700753	7	46753684	g	c		0.0126995	1.3353e-20	1.11455e-13	yes (lead)		LOC730338	1	-0.0044	0.0009	6.915e-07	yes	3.4575e-07	yes	242681		0.003295	0.0003613	7.504e-20	567106
rs35472707	2	169995581	c	t		0.0121263	7.57232e-19	6.32045e-12	yes (lead)		LRP2	1	0.0061	0.0021	0.004415	yes	0.0022075	yes	199912		-0.007542	0.0008293	9.533e-20	524202
rs2442604	8	6388533	C	T		0.00766798	5.68336e-08	0.0568336	no		MCPH1	1	0.0017	0.0009	0.05003	no	0.025015	yes	242653		-0.001981	0.0003448	9.179e-09	567082
rs17413465	1	55718708	c	a		0.00818786	5.48032e-09	0.045743	yes (lead)		MIR4422HG	1	-0.004	0.0011	0.0003439	yes	0.00017195	yes	243025		0.002518	0.0004434	1.355e-08	567454
rs509345	1	150276022	g	a		0.00941859	1.17096e-11	9.77374e-05	yes		MRPS21	1	-0.0017	0.0009	0.04432	yes	0.02216	yes	242080		0.002443	0.0003446	1.345e-12	561828
rs3905668	3	135931586	g	a		0.013811	3.11779e-24	2.60235e-17	yes		MSL2	1	0.0093	0.001	1.57e-22	yes	7.85e-23	yes	242987		-0.00255	0.000383	2.812e-11	567415
rs2411192	17	34882998	t	a		0.00916778	4.39535e-11	0.00036687	yes (lead)		MYO19	1	0.0019	0.0009	0.02839	yes	0.014195	yes	242732		-0.002403	0.0003491	5.849e-12	567160
rs8096658	18	77156537	g	c		0.0157504	2.67913e-31	2.23621e-24	yes (lead)		NFATC1	1	-0.0074	0.0012	3.743e-10	yes	1.8715e-10	yes	148343		0.004558	0.0004043	1.77e-29	443172
rs10851885	15	76304503	g	a		0.0187403	5.2151e-44	4.35293e-37	yes		NRG4	1	-0.0097	0.001	1.794e-22	yes	8.97e-23	yes	239697		0.004972	0.0004077	3.283e-34	558234
rs2823139	21	16576783	g	a		0.0115677	3.23899e-17	2.70352e-10	yes (lead)		NRIP1	1	0.0055	0.0009	8.686e-10	yes	4.343e-10	yes	240985		-0.002714	0.0003648	1.007e-13	558271
rs6948759	7	33095688	c	t		0.00890877	1.65951e-10	0.00138515	yes		NT5C3A	1	0.0041	0.001	7.572e-05	yes	3.786e-05	yes	242817		-0.002577	0.000422	1.012e-09	567243
rs7127946	11	48250675	c	t		0.00818458	5.56442e-09	0.046445	yes		OR4B1	1	-0.0024	0.0009	0.01064	yes	0.00532	yes	242881		0.002293	0.0003809	1.761e-09	566819
rs1119066	1	186658212	C	A		0.00761415	7.17771e-08	0.0717771	no		PACERR	1	-0.0029	0.0012	0.01565	yes	0.007825	yes	243031		0.002706	0.0004819	1.957e-08	565010
rs2235826	20	56143169	t	a		0.00967049	2.99207e-12	2.49742e-05	yes (lead)		PCK1	1	0.0027	0.0012	0.02618	yes	0.01309	yes	199768		-0.003281	0.000452	3.937e-13	524046
rs1570521	20	62911019	t	g		0.00770085	4.92437e-08	0.411027	yes (lead)		PCMTD2	1	-0.0018	0.0009	0.0408	yes	0.0204	yes	242648		0.002029	0.0003524	8.54e-09	567076
rs77924615	16	20392332	g	a		0.0291161	3.12589e-105	2.60911e-98	yes (lead)		PDILT	1	-0.0124	0.0012	4.017e-25	yes	2.0085e-25	yes	199912		0.009576	0.0004519	1.21e-99	524202
rs55759218	7	77453357	g	a		0.0134014	7.37342e-23	6.15444e-16	yes (lead)		PHTF2	1	0.0026	0.001	0.007018	yes	0.003509	yes	243017		-0.003904	0.0003869	6.091e-24	567446
rs55938024	5	67742038	g	a		0.0141702	1.80008e-25	1.50249e-18	yes (lead)		PIK3R1	1	0.0035	0.0013	0.009703	yes	0.0048515	yes	242992		-0.006457	0.0006051	1.372e-26	529355
rs2039424	9	71432174	g	a		0.0177596	1.3472e-39	1.12448e-32	yes (lead)		PIP5K1B	1	-0.0033	0.0009	0.0003474	yes	0.0001737	yes	229000		0.004828	0.0003613	9.749e-41	553427
rs1509117	20	8303120	t	a		0.00874671	3.73741e-10	0.00311953	yes		PLCB1	1	-0.0037	0.0011	0.0004347	yes	0.00021735	yes	200863		0.002513	0.0004	3.331e-10	525153
rs7651407	3	48443816	c	t		0.00919819	3.75129e-11	0.000313112	yes		PLXNB1	1	-0.0034	0.0011	0.00217	yes	0.001085	yes	156634		0.002651	0.0003932	1.56e-11	432797
rs10224002	7	151415041	g	a		0.0264427	6.47062e-87	6.47062e-81	yes (lead)		PRKAG2	1	-0.0137	0.001	1.361e-41	yes	6.805e-42	yes	227598		0.006845	0.000398	2.737e-66	547335
rs6501468	17	66427696	t	c		0.00792329	1.83684e-08	0.0183684	yes		PRKAR1A	1	-0.0034	0.0011	0.002218	yes	0.001109	yes	198817		0.002399	0.0004227	1.37e-08	523095
rs66473811	3	64000464	c	t		0.00846065	1.51058e-09	0.0126085	yes (lead)		PSMD6	1	-0.0024	0.0013	0.05818	no	0.02909	yes	200863		0.003072	0.000483	2.016e-10	525153
rs10122824	9	139109861	g	t		0.00849949	1.25308e-09	0.00125308	yes (lead)		QSOX2	1	0.0025	0.001	0.007963	yes	0.0039815	yes	227291		-0.002391	0.000379	2.84e-10	536237
rs7974833	12	57791833	c	t		0.0137519	4.95273e-24	4.13394e-17	yes		R3HDM2	1	0.0092	0.0011	3.161e-18	yes	1.5805e-18	yes	229632		-0.003224	0.0004104	3.967e-15	554062
rs72841902	2	73372212	a	t		0.00796592	1.5157e-08	0.015157	yes		RAB11FIP5	1	-0.0024	0.001	0.01168	yes	0.00584	yes	242877		0.002235	0.0003787	3.61e-09	567304
rs13157326	5	34504277	g	a		0.0111293	5.45384e-16	4.5522e-09	yes (lead)		RAI14	1	0.0055	0.0009	1.934e-10	yes	9.67e-11	yes	241969		-0.002706	0.0003877	2.945e-12	528332
rs10846157	12	15325031	c	a		0.0114532	6.84339e-17	5.71203e-10	yes (lead)		RERG	1	0.0047	0.0011	1.142e-05	yes	5.71e-06	yes	243014		-0.003612	0.0004367	1.34e-16	567443
rs35629566	14	93072317	g	c		0.00850917	1.1959e-09	0.00998189	yes		RIN3	1	-0.0036	0.0012	0.004216	yes	0.002108	yes	199909		0.002976	0.0004801	5.729e-10	518467
rs113956264	16	1997004	c	t		0.00907454	7.12207e-11	0.000594464	yes (lead)		RPL3L	1	-0.0083	0.0031	0.008213	yes	0.0041065	yes	176555		0.008068	0.0011981	1.651e-11	432341
rs6921580	6	7203714	g	c		0.0103109	7.92427e-14	6.61421e-07	yes (lead)		RREB1	1	-0.0026	0.0009	0.005105	yes	0.0025525	yes	200863		0.002735	0.0003562	1.606e-14	525153
rs12361687	11	9890052	a	g		0.00783183	2.76465e-08	0.23076	yes (lead)		SBF2	1	-0.0021	0.001	0.02637	yes	0.013185	yes	200863		0.002134	0.000365	5.026e-09	525153
rs506000	15	76817788	c	t		0.0093147	2.03415e-11	0.000169786	yes		SCAPER	1	0.0068	0.0015	1.057e-05	yes	5.285e-06	yes	243019		-0.003825	0.0006123	4.173e-10	567448
rs2490391	1	243469669	c	a		0.00958986	4.64879e-12	3.88024e-05	yes (lead)		SDCCAG8	1	0.0018	0.0009	0.03487	yes	0.017435	yes	242971		-0.002497	0.0003461	5.458e-13	561667
rs6779368	3	185298868	g	a		0.0107094	7.35892e-15	6.14233e-08	yes (lead)		SENP2	1	-0.0022	0.0009	0.01298	yes	0.00649	yes	242910		0.003316	0.0004123	8.781e-16	526823
rs3791221	2	226933	g	a		0.00948056	8.39844e-12	7.00999e-05	yes (lead)		SH3YL1	1	-0.0047	0.0009	1.585e-07	yes	7.925e-08	yes	240648		0.002138	0.0003604	3e-09	559185
rs28817415	4	77401452	c	t		0.0292489	3.46026e-106	2.8882e-99	yes (lead)		SHROOM3	1	0.0081	0.0009	2.925e-21	yes	1.4625e-21	yes	242972		-0.007437	0.0003438	9.68e-104	567401
rs4886699	15	75692303	c	a		0.0104861	2.81866e-14	2.35267e-07	yes		SIN3A	1	-0.0026	0.001	0.00955	yes	0.004775	yes	238602		0.003142	0.0004	4.003e-15	557127
rs9868185	3	121657593	g	a		0.0112498	2.53667e-16	2.1173e-09	yes (lead)		SLC15A2	1	-0.0047	0.0009	6.535e-08	yes	3.2675e-08	yes	243031		0.002653	0.0003451	1.503e-14	567460
rs12207180	6	160633107	t	a		0.0211692	5.85925e-56	4.89059e-49	yes (lead)		SLC22A2	1	0.0026	0.0013	0.05083	no	0.025415	yes	242823		-0.008522	0.0005373	1.209e-56	567251
rs3812036	5	176813404	c	t		0.0225195	3.12568e-63	2.60894e-56	yes (lead)		SLC34A1	1	0.0055	0.0011	2.903e-07	yes	1.4515e-07	yes	200863		-0.006869	0.0004059	3.193e-64	525153
rs9828976	3	136536835	g	c		0.0124634	7.20585e-20	6.01457e-13	yes		SLC35G2	1	0.0084	0.001	3.592e-17	yes	1.796e-17	yes	242970		-0.002385	0.0003978	2.036e-09	567400
rs11062167	12	364739	g	a		0.0161113	1.02517e-32	8.55685e-26	yes (lead)		SLC6A13	1	0.0027	0.0009	0.001567	yes	0.0007835	yes	242655		-0.004179	0.0003444	7.078e-34	567083
rs2301343	2	40680149	G	T		0.00768601	5.25399e-08	0.0525399	no		SLC8A1	1	0.002	0.001	0.04115	yes	0.020575	yes	239697		-0.002299	0.0004001	9.079e-09	558234
rs11071939	15	67463391	t	c		0.00794354	1.67682e-08	0.13996	yes (lead)		SMAD3	1	0.004	0.0016	0.01343	yes	0.006715	yes	240973		-0.003832	0.0006536	4.529e-09	564191
rs2156664	11	121645005	t	c		0.00786853	2.34775e-08	0.0234775	yes		SORL1	1	0.0034	0.001	0.0004588	yes	0.0002294	yes	242955		-0.002144	0.0003897	3.761e-08	567384
rs1028455	14	88829975	T	A		0.00750676	1.13783e-07	0.113783	no		SPATA7	1	-0.0017	0.0009	0.0664	no	0.0332	yes	242739		0.002062	0.0003669	1.896e-08	567168
rs10838702	11	47410888	g	t		0.00950418	7.39524e-12	6.17265e-05	yes (lead)		SPI1	1	0.0039	0.0009	8.164e-06	yes	4.082e-06	yes	241763		-0.002315	0.0003542	6.306e-11	565704
rs4871905	8	23735047	g	c		0.0165042	2.69897e-34	2.25277e-27	yes (lead)		STC1	1	0.0028	0.0009	0.001204	yes	0.000602	yes	242935		-0.004303	0.0003462	1.816e-35	567363
rs7565830	2	159810691	a	g		0.00778147	3.45578e-08	0.288447	yes (lead)		TANC1	1	0.0024	0.001	0.01367	yes	0.006835	yes	242080		-0.002225	0.0003867	8.768e-09	561828
rs4886425	15	74124543	g	a		0.00827323	3.67827e-09	0.0307017	yes (lead)		TBC1D21	1	0.0037	0.0011	0.001004	yes	0.000502	yes	240985		-0.002704	0.0004603	4.259e-09	560721
rs11694902	2	121988884	g	a		0.0128339	5.04239e-21	4.20877e-14	yes		TFCP2L1	1	-0.0082	0.0012	3.417e-11	yes	1.7085e-11	yes	241962		0.004132	0.000503	2.135e-16	566391
rs13200335	6	41690823	c	a		0.00941899	1.16842e-11	9.75251e-05	yes (lead)		TFEB	1	-0.0033	0.0009	0.0001694	yes	8.47e-05	yes	241688		0.002361	0.0003498	1.5e-11	566118
rs1548945	2	217665788	c	t		0.0136011	1.59673e-23	1.33275e-16	yes (lead)		TNP1	1	-0.002	0.0009	0.02967	yes	0.014835	yes	200863		0.003679	0.0003591	1.269e-24	522703
rs7095954	10	82209232	a	t		0.00778946	3.33582e-08	0.0333582	yes		TSPAN14	1	0.0028	0.0009	0.0009605	yes	0.00048025	yes	240546		-0.001914	0.0003447	2.819e-08	555799
rs632887	12	3392351	g	a		0.0123899	1.21022e-19	1.01014e-12	yes (lead)		TSPAN9	1	-0.0016	0.0009	0.07477	no	0.037385	yes	242080		0.00331	0.0003549	1.083e-20	561828
rs62491533	7	129564134	t	c		0.00802668	1.15042e-08	0.0960229	yes (lead)		UBE2H	1	0.0026	0.0012	0.02269	yes	0.011345	yes	242974		-0.002741	0.0004576	2.108e-09	567402
rs71606723	4	115498457	t	a		0.00955266	5.68987e-12	4.74921e-05	yes (lead)		UGT8	1	-0.0025	0.001	0.01371	yes	0.006855	yes	242977		0.002893	0.0004052	9.256e-13	567406
rs13230509	7	1286192	g	c		0.0201274	1.17829e-50	9.83497e-44	yes (lead)		UNCX	1	0.0131	0.0012	3.786e-26	yes	1.893e-26	yes	152092		-0.005525	0.000434	4.037e-37	433266
rs10851543	15	53962748	g	a		0.012481	6.36155e-20	5.30985e-13	yes (lead)		WDR72	1	-0.0047	0.0009	6.161e-08	yes	3.0805e-08	yes	242794		0.003048	0.0003463	1.337e-18	567222
rs56140069	16	69795323	T	A		0.00755763	9.15484e-08	0.0915484	no		WWP2	1	-0.0027	0.0011	0.02033	yes	0.010165	yes	242839		0.002529	0.0004548	2.668e-08	567268
rs10865189	2	43433257	g	c		0.00954751	5.85099e-12	4.88369e-05	yes		ZFP36L2	1	-0.0023	0.0009	0.01556	yes	0.00778	yes	200863		0.002534	0.0003555	1.021e-12	525153
rs57126710	19	37017633	c	t		0.00930528	2.13791e-11	0.000178447	yes		ZNF260	1	-0.0026	0.0009	0.00351	yes	0.001755	yes	243031		0.002468	0.0003589	6.175e-12	567460
rs111827672	19	37649866	t	a		0.0114696	6.14922e-17	5.13262e-10	yes		ZNF585A	1	-0.0038	0.0009	4.794e-05	yes	2.397e-05	yes	242885		0.003064	0.0003691	1.02e-16	567314
rs113445505	19	38157969	c	t		0.014359	3.90466e-26	3.25914e-19	yes		ZNF781	1	-0.0039	0.0009	1.323e-05	yes	6.615e-06	yes	242996		0.003775	0.0003549	1.958e-26	567425
