# Supplementary material for: Multivariate canonical correlation analysis identifies additional genetic variants for chronic kidney disease
Source: NPJ Syst Biol Appl. 2024 Mar 9;10:28. doi: 10.1038/s41540-024-00350-8 (PMC10924093; doi:10.1038/s41540-024-00350-8)
Supplement: Supplementary file 6 — Dataset 4 [file 41540_2024_350_MOESM6_ESM.xlsx]

## Sheet: Supplementary Table 4
Supplementary Table 4. Comparison of 8 previously reported BioBank Japan genome-wide association study single nucleotide polymorphisms with metaCCA results
Single nucleotide polymorphisms reported as significant for estimated glomerular filtration rate (eGFR) and blood urea nitrogen (BUN) by Kanai et al., 2018														metaCCA results for both eGFR and BUN jointly
Trait	Novel / Known	SNP	Chr.	Position (bp)	ref	alt	Positional candidate gene(s)	Beta	SE	P value	Bonferroni sig. (S. Table 3 of Kanai et al., 2018) (P < 8.62E-10)	S. Table 7 of Kanai et al., 2018		dbSNP RefSNP ID	metaCCA r	metaCCA P-value	Bonferroni-corrected metaCCA P-value
BUN	Known	rs1533988	7	1293010	A	T	UNCX,MICALL2	0.0505	0.004331	2.076e-31	*	yes		rs1533988	0.0394527	2.55731e-49	1.52457e-42
eGFR	Known	rs1533988	7	1293010	A	T	UNCX,MICALL2	-0.0595	0.004568	8.679e-39	*	yes
BUN	Novel	rs4715491	6	54764320	A	G	FAM83B	0.03139	0.004306	3.108e-13	*	yes		rs4715491	0.0234408	7.16008e-18	4.26855e-11
eGFR	Novel	rs4715491	6	54764320	A	G	FAM83B	-0.03373	0.004543	1.134e-13	*	yes
BUN	Known	rs6026578	20	57463472	C	G	LOC101927932	-0.02895	0.003967	2.941e-13	*	yes		rs6026578	0.0219424	9.49122e-16	5.65828e-09
eGFR	Novel	rs6026578	20	57463472	C	G	LOC101927932	0.02683	0.004182	1.405e-10	*	yes
BUN	Known	rs79105258	12	111718231	C	A	CUX2	0.04625	0.00442	1.273e-25	*	yes		rs79105258	0.0321311	5.99979e-33	3.57683e-26
eGFR	Novel	rs79105258	12	111718231	C	A	CUX2	-0.04508	0.00466	3.877e-22	*	yes
BUN	Known	rs963837	11	30749090	T	C	MPPED2,DCDC5	-0.04352	0.004096	2.243e-26	*	yes		rs963837	0.032306	2.66825e-33	1.5907e-26
eGFR	Known	rs963837	11	30749090	T	C	MPPED2,DCDC5	0.04147	0.00432	7.935e-22	*	yes
eGFR	Novel	rs12509595	4	81182554	T	C	PRDM8,FGF5	0.03192	0.004155	1.568e-14	*	yes		rs12509595	0.0217744	1.60866e-15	9.59021e-09
BUN	Novel	rs12509595	4	81182554	T	C	PRDM8,FGF5	-0.02227	0.003938	1.554e-08		yes
eGFR	Novel	rs1275609	12	76271183	G	A	KRR1,PHLDA1	0.02761	0.004082	1.333e-11	*	yes		rs1275609	0.0201775	1.98249e-13	1.18188e-06
BUN	Novel	rs1275609	12	76271183	G	A	KRR1,PHLDA1	-0.02257	0.003873	5.606e-09		yes
BUN	Novel	rs549752	18	77158225	A	G	NFATC1	-0.02266	0.003888	5.624e-09		yes		rs549752	0.0277111	1.08786e-24	6.48536e-18
eGFR	Known	rs549752	18	77158225	A	G	NFATC1	0.04214	0.0041	8.959e-25	*	yes
