# Supplementary material for: Multivariate canonical correlation analysis identifies additional genetic variants for chronic kidney disease
Source: NPJ Syst Biol Appl. 2024 Mar 9;10:28. doi: 10.1038/s41540-024-00350-8 (PMC10924093; doi:10.1038/s41540-024-00350-8)
Supplement: Supplementary file 7 — Dataset 5 [file 41540_2024_350_MOESM7_ESM.xlsx]

## Sheet: Supplementary Table S5
Supplementary Table S5. 394 metaCCA-identified previously unreported single nucleotide polymorphisms in both CKDGen and BioBank Japan with published expression information
rsID	Chromosome	Position	Allele_0	Allele_1	CKDGen metaCCA r	CKDGen metaCCA P-value	CKDGen metaCCA P-value Bonferroni-corrected	BioBank Japan metaCCA r	BioBank Japan metaCCA P-value	BioBank Japan metaCCA P-value Bonferroni-corrected	Lead (FUMA)	query_term	Cells_-_Macrophages	Kidney_-_Tubulointerstitial_(Nephrotic_syndrome_cases)	Cells_-_Monocytes	Whole_blood	Peripheral_blood	Liver	Cells_-_Lymphoblastoid_cell_lines	assoc_ID	traits	url	kidney function association from other GWAS	not associated with GOSR2 or MUC1 expression
rs10064247	5	34508141	C	T	0.00845151	1.57837e-09	0.0131743	0.0185726	1.72949e-11	0.000103105		NA	NA	NA	NA	NA	NA	NA	NA	no assoc IDs found	NA	NA		yes
rs10066990	5	34509825	G	A	0.00833388	2.7639e-09	0.0230697	0.0185857	1.67023e-11	9.95722e-05		NA	NA	NA	NA	NA	NA	NA	NA	41203659	glomerular filtration rate	http://www.ebi.ac.uk/efo/EFO_0005208	yes
rs1007212	15	99283918	G	A	0.00877584	3.2335e-10	0.00269893	0.0173946	3.63078e-10	0.00216453		NA	NA	NA	NA	NA	NA	NA	NA	101372439	creatinine measurement	http://www.ebi.ac.uk/efo/EFO_0004518		yes
rs10079122	5	34508116	A	G	0.00851462	1.16479e-09	0.00972221	0.0185755	1.71605e-11	0.000102304	yes	NA	NA	NA	NA	NA	NA	NA	NA	no assoc IDs found	NA	NA		yes
rs1047779	17	45019243	T	G	0.00938131	1.4286e-11	0.000119242	0.0233167	1.0864e-17	6.47669e-11		rs1047779	GOSR2_cis_The Cardiogenics Project_PMID:27558669	GOSR2_cis_NephQTL_PMID:30057032	NA	KANSL1_trans_GTEx v8_PMID:23715323__ARL17B_NA_GTEx v8_PMID:23715323__GOSR2_cis_GTEx v8_PMID:23715323__LRRC37A17P_cis_GTEx v8_PMID:23715323__RP11-156P1.3_cis_GTEx v8_PMID:23715323	NA	GOSR2_cis_GTEx v8_PMID:23715323	RP11-156P1.3_cis_GEUVADIS_PMID:24037378	no assoc IDs found	NA	NA
rs10484664	6	51016523	G	A	0.0085575	9.46324e-10	0.00789876	0.0169369	1.123e-09	0.00669487		NA	NA	NA	NA	NA	NA	NA	NA	no assoc IDs found	NA	NA		yes
rs1052504	17	44993828	C	T	0.0102653	1.03453e-13	8.63501e-07	0.0233682	9.14052e-18	5.44921e-11		rs1052504	GOSR2_cis_The Cardiogenics Project_PMID:27558669	GOSR2_cis_NephQTL_PMID:30057032	NA	GOSR2_cis_GTEx v8_PMID:23715323	NA	GOSR2_cis_GTEx v8_PMID:23715323	NA	no assoc IDs found	NA	NA
rs1052586	17	45018463	T	C	0.00849538	1.27815e-09	0.0106685	0.0233084	1.1173e-17	6.66089e-11		rs1052586	GOSR2_cis_The Cardiogenics Project_PMID:27558669	GOSR2_cis_NephQTL_PMID:30057032	NA	KANSL1_trans_GTEx v8_PMID:23715323__ARL17B_NA_GTEx v8_PMID:23715323__GOSR2_cis_GTEx v8_PMID:23715323__LRRC37A17P_cis_GTEx v8_PMID:23715323__RP11-156P1.3_cis_GTEx v8_PMID:23715323	NSF_NA_Blood eQTL Browser_PMID:24013639__GOSR2_cis_Blood eQTL Browser_PMID:24013639	GOSR2_cis_GTEx v8_PMID:23715323	RP11-156P1.3_cis_GEUVADIS_PMID:24037378	63607497_62283863	Ischemic stroke_myocardial infarction	http://purl.obolibrary.org/obo/HP_0002140_http://www.ebi.ac.uk/efo/EFO_0000612
rs1056116	17	44987261	C	T	0.0125378	4.25034e-20	3.54767e-13	0.0183505	3.11771e-11	0.000185865		rs1056116	GOSR2_cis_The Cardiogenics Project_PMID:27558669	NA	NA	NA	NSF_NA_Blood eQTL Browser_PMID:24013639__GOSR2_cis_Blood eQTL Browser_PMID:24013639	GOSR2_cis_GTEx v8_PMID:23715323	NSF_NA_seeQTL_PMID:22171328	no assoc IDs found	NA	NA
rs1057941	1	155186742	G	A	0.0134133	6.73647e-23	5.62279e-16	0.0243475	3.18103e-19	1.8964e-12		rs1057941	ADAM15_trans_The Cardiogenics Project_PMID:27558669	NA	MUC1_trans_The Cardiogenics Project_PMID:23382694__YY1AP1_cis_The Cardiogenics Project_PMID:23382694	MUC1_trans_GTEx v8_PMID:23715323__RP11-263K19.4_NA_GTEx v8_PMID:23715323__THBS3_NA_GTEx v8_PMID:23715323__RP11-263K19.6_cis_GTEx v8_PMID:23715323__GBAP1_cis_GTEx v8_PMID:23715323	NA	GBAP1_cis_GTEx v8_PMID:23715323	NA	35325253_17376318	gastric carcinoma_breast carcinoma_colorectal cancer_estrogen-receptor negative breast cancer_lung adenocarcinoma_lung carcinoma_ovarian carcinoma_ovarian endometrioid carcinoma_ovarian serous carcinoma_prostate carcinoma_squamous cell lung carcinoma	http://www.ebi.ac.uk/efo/EFO_0000178_http://www.ebi.ac.uk/efo/EFO_0000305_http://www.ebi.ac.uk/efo/EFO_0005842_http://www.ebi.ac.uk/efo/EFO_1000650_http://www.ebi.ac.uk/efo/EFO_0000571_http://www.ebi.ac.uk/efo/EFO_0001071_http://www.ebi.ac.uk/efo/EFO_0001075_http://www.ebi.ac.uk/efo/EFO_1001515_http://www.ebi.ac.uk/efo/EFO_1001516_http://www.ebi.ac.uk/efo/EFO_0001663_http://www.ebi.ac.uk/efo/EFO_…
rs10738107	6	51037732	G	A	0.0103259	7.25763e-14	6.05779e-07	0.0187194	1.16697e-11	6.957e-05		NA	NA	NA	NA	NA	NA	NA	NA	no assoc IDs found	NA	NA		yes
rs10740289	10	69982236	A	G	0.00823575	4.38419e-09	0.0365939	0.020716	4.07355e-14	2.42849e-07		NA	NA	NA	NA	NA	NA	NA	NA	no assoc IDs found	NA	NA		yes
rs10753555	1	23703118	G	C	0.00981939	1.31321e-12	1.09611e-05	0.0180134	7.52162e-11	0.000448409		rs10753555	NA	NA	TCEA3_cis_The Cardiogenics Project_PMID:23382694	NA	HNRNPR_cis_Blood eQTL Browser_PMID:24013639__E2F2_cis_Blood eQTL Browser_PMID:24013639	NA	NA	no assoc IDs found	NA	NA		yes
rs10762190	10	69919905	C	A	0.00911252	5.85432e-11	0.000488647	0.0200224	3.10332e-13	1.85007e-06		NA	NA	NA	NA	NA	NA	NA	NA	no assoc IDs found	NA	NA		yes
rs10762191	10	69920031	C	A	0.00905533	7.86195e-11	0.00065622	0.0200196	3.12867e-13	1.86519e-06		NA	NA	NA	NA	NA	NA	NA	NA	no assoc IDs found	NA	NA		yes
rs10799794	1	23701118	C	A	0.00935286	1.6618e-11	0.000138707	0.0184293	2.53143e-11	0.000150913		rs10799794	NA	NA	TCEA3_cis_The Cardiogenics Project_PMID:23382694	NA	NA	NA	NA	no assoc IDs found	NA	NA		yes
rs10805862	5	72450250	C	T	0.00929368	2.27289e-11	0.000189713	0.0173169	4.40797e-10	0.00262786		rs10805862	NA	NA	FCHO2_cis_The Cardiogenics Project_PMID:23382694	NA	NA	NA	NA	no assoc IDs found	NA	NA		yes
rs10823142	10	69921335	T	A	0.00926681	2.61837e-11	0.000218549	0.0199927	3.37982e-13	2.01492e-06		NA	NA	NA	NA	NA	NA	NA	NA	no assoc IDs found	NA	NA		yes
rs10823144	10	69925037	T	C	0.00860982	7.33417e-10	0.00612167	0.0202304	1.70051e-13	1.01377e-06		NA	NA	NA	NA	NA	NA	NA	NA	no assoc IDs found	NA	NA		yes
rs10823145	10	69925066	G	A	0.00870775	4.5329e-10	0.00378352	0.0201606	2.08189e-13	1.24114e-06		NA	NA	NA	NA	NA	NA	NA	NA	no assoc IDs found	NA	NA		yes
rs10823148	10	69926334	C	G	0.0094543	9.67107e-12	8.07224e-05	0.0199374	3.96063e-13	2.36117e-06		rs10823148	NA	NA	NA	NA	ATOH7_cis_Blood eQTL Browser_PMID:24013639__RUFY2_NA_Blood eQTL Browser_PMID:24013639	NA	NA	no assoc IDs found	NA	NA		yes
rs10823155	10	69950196	G	A	0.00988441	9.12967e-13	7.62034e-06	0.0212652	7.77167e-15	4.63316e-08		NA	NA	NA	NA	NA	NA	NA	NA	no assoc IDs found	NA	NA		yes
rs10823156	10	69951841	G	C	0.00968297	2.79391e-12	2.33202e-05	0.0212689	7.68301e-15	4.5803e-08		NA	NA	NA	NA	NA	NA	NA	NA	47100114_47758553	glomerular filtration rate	http://www.ebi.ac.uk/efo/EFO_0005208	yes
rs10853085	17	44995070	G	A	0.0102864	9.14485e-14	7.63301e-07	0.0233587	9.43583e-18	5.62526e-11		rs10853085	GOSR2_cis_The Cardiogenics Project_PMID:27558669	GOSR2_cis_NephQTL_PMID:30057032	NA	NA	GOSR2_cis_Blood eQTL Browser_PMID:24013639	GOSR2_cis_GTEx v8_PMID:23715323	NA	no assoc IDs found	NA	NA
rs10853086	17	45006109	A	G	0.00977246	1.70468e-12	1.42286e-05	0.0217366	1.81046e-15	1.07933e-08		rs10853086	GOSR2_cis_The Cardiogenics Project_PMID:27558669	GOSR2_cis_NephQTL_PMID:30057032	NA	NSFP1_NA_GTEx v8_PMID:23715323	NA	GOSR2_cis_GTEx v8_PMID:23715323	NA	no assoc IDs found	NA	NA
rs10853087	17	45006112	C	G	0.0112989	1.85353e-16	1.5471e-09	0.023444	7.08323e-18	4.22274e-11		rs10853087	GOSR2_cis_The Cardiogenics Project_PMID:27558669	GOSR2_cis_NephQTL_PMID:30057032	NA	NA	NA	GOSR2_cis_GTEx v8_PMID:23715323	NA	102077780_31584774	bladder exstrophy_blood urea nitrogen measurement	http://purl.obolibrary.org/obo/MONDO_0010805_http://www.ebi.ac.uk/efo/EFO_0004741
rs10917373	1	23691745	C	T	0.00886841	2.03421e-10	0.00169791	0.0177442	1.50202e-10	0.000895446		rs10917373	NA	NA	TCEA3_cis_The Cardiogenics Project_PMID:23382694	NA	NA	NA	NA	no assoc IDs found	NA	NA		yes
rs10948589	6	51008471	C	A	0.00855884	9.40184e-10	0.00784751	0.0169202	1.16942e-09	0.00697164		NA	NA	NA	NA	NA	NA	NA	NA	no assoc IDs found	NA	NA		yes
rs10948596	6	51058527	G	A	0.00829343	3.34495e-09	0.0279196	0.0181165	5.75571e-11	0.000343133		NA	NA	NA	NA	NA	NA	NA	NA	no assoc IDs found	NA	NA		yes
rs10948598	6	51080049	C	A	0.00859397	7.92418e-10	0.00661414	0.0173855	3.71431e-10	0.00221433		NA	NA	NA	NA	NA	NA	NA	NA	no assoc IDs found	NA	NA		yes
rs10997950	10	69912278	G	A	0.00828206	3.52869e-09	0.0294532	0.020106	2.43845e-13	1.4537e-06		NA	NA	NA	NA	NA	NA	NA	NA	no assoc IDs found	NA	NA		yes
rs10997959	10	69916909	G	C	0.00897808	1.16733e-10	0.000974344	0.020016	3.16061e-13	1.88423e-06		NA	NA	NA	NA	NA	NA	NA	NA	no assoc IDs found	NA	NA		yes
rs10997963	10	69921903	G	A	0.00868895	4.97355e-10	0.00415131	0.0199896	3.40983e-13	2.03281e-06		NA	NA	NA	NA	NA	NA	NA	NA	no assoc IDs found	NA	NA		yes
rs10997973	10	69930054	T	C	0.00927556	2.50063e-11	0.000208722	0.0202807	1.46855e-13	8.7549e-07		rs10997973	NA	NA	NA	NA	ATOH7_cis_Blood eQTL Browser_PMID:24013639	NA	NA	no assoc IDs found	NA	NA		yes
rs10997979	10	69937192	A	G	0.00963567	3.6208e-12	3.0222e-05	0.0205091	7.51862e-14	4.4823e-07		NA	NA	NA	NA	NA	NA	NA	NA	10079515	body height	http://www.ebi.ac.uk/efo/EFO_0004339		yes
rs10997982	10	69939548	G	A	0.00968717	2.73004e-12	2.27871e-05	0.0205239	7.19834e-14	4.29136e-07		NA	NA	NA	NA	NA	NA	NA	NA	no assoc IDs found	NA	NA		yes
rs10997991	10	69941318	A	T	0.00970775	2.43775e-12	2.03473e-05	0.0205459	6.74525e-14	4.02125e-07		NA	NA	NA	NA	NA	NA	NA	NA	no assoc IDs found	NA	NA		yes
rs10998009	10	69953416	A	G	0.00986877	9.96622e-13	8.31858e-06	0.0212606	7.88118e-15	4.69845e-08		NA	NA	NA	NA	NA	NA	NA	NA	47759799	glomerular filtration rate	http://www.ebi.ac.uk/efo/EFO_0005208	yes
rs10998018	10	69962954	G	A	0.00997118	5.59944e-13	4.67373e-06	0.0214111	4.96713e-15	2.96121e-08		NA	NA	NA	NA	NA	NA	NA	NA	36094359_41134944_93476645_41133614_41132737	vital capacity_peak expiratory flow_creatinine measurement_forced expiratory volume	http://www.ebi.ac.uk/efo/EFO_0004312_http://www.ebi.ac.uk/efo/EFO_0009718_http://www.ebi.ac.uk/efo/EFO_0004518_http://www.ebi.ac.uk/efo/EFO_0004314		yes
rs11079744	17	45027119	A	T	0.00963894	3.55657e-12	2.96859e-05	0.0216641	2.26986e-15	1.3532e-08		rs11079744	GOSR2_cis_The Cardiogenics Project_PMID:27558669	GOSR2_cis_NephQTL_PMID:30057032	NA	NSFP1_NA_GTEx v8_PMID:23715323	NA	GOSR2_cis_GTEx v8_PMID:23715323	NA	no assoc IDs found	NA	NA
rs11079745	17	45044147	C	A	0.00924707	2.90447e-11	0.00024243	0.0233962	8.31909e-18	4.95951e-11		rs11079745	GOSR2_cis_The Cardiogenics Project_PMID:27558669	GOSR2_cis_NephQTL_PMID:30057032	NA	KANSL1_trans_GTEx v8_PMID:23715323__ARL17B_NA_GTEx v8_PMID:23715323__GOSR2_cis_GTEx v8_PMID:23715323__LRRC37A17P_cis_GTEx v8_PMID:23715323__RP11-156P1.3_cis_GTEx v8_PMID:23715323	NSF_NA_Blood eQTL Browser_PMID:24013639__GOSR2_cis_Blood eQTL Browser_PMID:24013639	GOSR2_cis_GTEx v8_PMID:23715323__RP11-156P1.3_cis_GTEx v8_PMID:23715323	RP11-156P1.3_cis_GEUVADIS_PMID:24037378	no assoc IDs found	NA	NA
rs11264337	1	155138450	C	T	0.0119099	3.3133e-18	2.76554e-11	0.0231997	1.60633e-17	9.57627e-11		rs11264337	ADAM15_cis_The Cardiogenics Project_PMID:27558669	NA	THBS3_NA_The Cardiogenics Project_PMID:23382694__YY1AP1_trans_The Cardiogenics Project_PMID:23382694	ADAM15_cis_GTEx v8_PMID:23715323__MUC1_cis_GTEx v8_PMID:23715323__RP11-263K19.4_NA_GTEx v8_PMID:23715323__THBS3_NA_GTEx v8_PMID:23715323__RP11-263K19.6_trans_GTEx v8_PMID:23715323__GBAP1_trans_GTEx v8_PMID:23715323__MTX1P1_trans_GTEx v8_PMID:23715323__GBA_trans_GTEx v8_PMID:23715323	NA	GBAP1_trans_GTEx v8_PMID:23715323	NA	no assoc IDs found	NA	NA		yes
rs11264338	1	155138557	A	G	0.011917	3.15745e-18	2.63546e-11	0.0231997	1.60633e-17	9.57627e-11		rs11264338	ADAM15_cis_The Cardiogenics Project_PMID:27558669	NA	THBS3_NA_The Cardiogenics Project_PMID:23382694__YY1AP1_trans_The Cardiogenics Project_PMID:23382694	ADAM15_cis_GTEx v8_PMID:23715323__MUC1_cis_GTEx v8_PMID:23715323__RP11-263K19.4_NA_GTEx v8_PMID:23715323__THBS3_NA_GTEx v8_PMID:23715323__RP11-263K19.6_trans_GTEx v8_PMID:23715323__GBAP1_trans_GTEx v8_PMID:23715323__MTX1P1_trans_GTEx v8_PMID:23715323__GBA_trans_GTEx v8_PMID:23715323	NA	GBAP1_trans_GTEx v8_PMID:23715323	NA	103954656	brain connectivity measurement	http://www.ebi.ac.uk/efo/EFO_0005210		yes
rs11264339	1	155140648	C	T	0.0119222	3.04822e-18	2.54428e-11	0.0231589	1.84073e-17	1.09737e-10		rs11264339	ADAM15_cis_The Cardiogenics Project_PMID:27558669	NA	ADAM15_cis_Zeller et al. (PlosONE 2010)_PMID:20502693__THBS3_NA_The Cardiogenics Project_PMID:23382694__YY1AP1_trans_The Cardiogenics Project_PMID:23382694	ADAM15_cis_GTEx v8_PMID:23715323__MUC1_cis_GTEx v8_PMID:23715323__RP11-263K19.4_NA_GTEx v8_PMID:23715323__THBS3_NA_GTEx v8_PMID:23715323__RP11-263K19.6_trans_GTEx v8_PMID:23715323__GBAP1_trans_GTEx v8_PMID:23715323__MTX1P1_trans_GTEx v8_PMID:23715323__GBA_trans_GTEx v8_PMID:23715323	ADAM15_cis_Blood eQTL Browser_PMID:24013639__EFNA1_cis_Blood eQTL Browser_PMID:24013639__KRTCAP2_cis_Blood eQTL Browser_PMID:24013639__THBS3_NA_Blood eQTL Browser_PMID:24013639	GBAP1_trans_GTEx v8_PMID:23715323	NA	47486834_47486839_34629379	acute myeloid leukemia_PR interval	http://www.ebi.ac.uk/efo/EFO_0000222_http://www.ebi.ac.uk/efo/EFO_0004462		yes
rs11264341	1	155151493	C	T	0.0149829	2.16345e-28	1.80578e-21	0.0206903	4.39771e-14	2.62174e-07		rs11264341	ADAM15_cis_The Cardiogenics Project_PMID:27558669	MUC1_cis_NephQTL_PMID:30057032	MUC1_cis_The Cardiogenics Project_PMID:23382694__YY1AP1_trans_The Cardiogenics Project_PMID:23382694	MUC1_cis_GTEx v8_PMID:23715323__RP11-263K19.4_NA_GTEx v8_PMID:23715323__THBS3_NA_GTEx v8_PMID:23715323__RP11-263K19.6_trans_GTEx v8_PMID:23715323__GBAP1_trans_GTEx v8_PMID:23715323	ADAM15_cis_Blood eQTL Browser_PMID:24013639__KRTCAP2_cis_Blood eQTL Browser_PMID:24013639__THBS3_NA_Blood eQTL Browser_PMID:24013639	GBAP1_trans_GTEx v8_PMID:23715323	NA	98150365_87305846_87264433_87301688_36092777_41521994_101398667_87275241_87296464_87316489_62710551_93543208_87265231_105298169_87290601	urate measurement_aspartate aminotransferase measurement_serum urea measurement_calcium measurement_vital capacity_uric acid measurement_gout_blood phosphate measurement_cystatin c measurement_serum alanine aminotransferase measurement_serum gamma-glutamyl transferase measurement	http://www.ebi.ac.uk/efo/EFO_0004531_http://www.ebi.ac.uk/efo/EFO_0004736_http://www.ebi.ac.uk/efo/EFO_0009795_http://www.ebi.ac.uk/efo/EFO_0004838_http://www.ebi.ac.uk/efo/EFO_0004312_http://www.ebi.ac.uk/efo/EFO_0004761_http://www.ebi.ac.uk/efo/EFO_0004274_http://www.ebi.ac.uk/efo/EFO_0010972_http://www.ebi.ac.uk/efo/EFO_0004617_http://www.ebi.ac.uk/efo/EFO_0004735_http://www.ebi.ac.uk/efo/EFO_…	yes
rs112881212	3	169131740	A	G	0.00873101	4.03997e-10	0.00337208	0.0188335	8.57921e-12	5.11458e-05		NA	NA	NA	NA	NA	NA	NA	NA	no assoc IDs found	NA	NA		yes
rs113071732	3	169131555	C	G	0.00909226	6.50046e-11	0.00054258	0.0198992	4.41874e-13	2.63427e-06		NA	NA	NA	NA	NA	NA	NA	NA	no assoc IDs found	NA	NA		yes
rs11599353	10	70002387	G	A	0.00845136	1.57946e-09	0.0131834	0.0206728	4.63212e-14	2.76149e-07		NA	NA	NA	NA	NA	NA	NA	NA	no assoc IDs found	NA	NA		yes
rs11633294	15	99275008	C	A	0.00873528	3.95543e-10	0.00330151	0.0179207	9.55644e-11	0.000569717		NA	NA	NA	NA	NA	NA	NA	NA	no assoc IDs found	NA	NA		yes
rs11633717	15	99273032	T	C	0.00890365	1.70298e-10	0.00142144	0.0179672	8.47614e-11	0.000505314		NA	NA	NA	NA	NA	NA	NA	NA	no assoc IDs found	NA	NA		yes
rs11634241	15	99259016	G	A	0.0096062	4.25296e-12	3.54985e-05	0.0161896	6.64912e-09	0.0396394		NA	NA	NA	NA	NA	NA	NA	NA	105873493	sexual dimorphism	http://www.ebi.ac.uk/efo/EFO_0005951		yes
rs11652318	17	45041094	T	C	0.00823908	4.31651e-09	0.036029	0.023422	7.62719e-18	4.54703e-11		rs11652318	GOSR2_cis_The Cardiogenics Project_PMID:27558669	GOSR2_cis_NephQTL_PMID:30057032	NA	KANSL1_trans_GTEx v8_PMID:23715323__ARL17B_NA_GTEx v8_PMID:23715323__GOSR2_cis_GTEx v8_PMID:23715323__LRRC37A17P_cis_GTEx v8_PMID:23715323__RP11-156P1.3_cis_GTEx v8_PMID:23715323	NSF_NA_Blood eQTL Browser_PMID:24013639__GOSR2_cis_Blood eQTL Browser_PMID:24013639	GOSR2_cis_GTEx v8_PMID:23715323	RP11-156P1.3_cis_GEUVADIS_PMID:24037378	no assoc IDs found	NA	NA
rs11654971	17	44998563	G	A	0.0102943	8.73549e-14	7.29132e-07	0.0233601	9.39169e-18	5.59895e-11		rs11654971	GOSR2_cis_The Cardiogenics Project_PMID:27558669	GOSR2_cis_NephQTL_PMID:30057032	NA	NA	NA	GOSR2_cis_GTEx v8_PMID:23715323	NA	no assoc IDs found	NA	NA
rs11655668	17	45007632	A	G	0.00921448	3.44521e-11	0.000287564	0.0218559	1.2461e-15	7.42877e-09		rs11655668	GOSR2_cis_The Cardiogenics Project_PMID:27558669	GOSR2_cis_NephQTL_PMID:30057032	NA	NSFP1_NA_GTEx v8_PMID:23715323	GOSR2_cis_Blood eQTL Browser_PMID:24013639	GOSR2_cis_GTEx v8_PMID:23715323	NA	no assoc IDs found	NA	NA
rs11656362	17	45036255	C	G	0.0103357	6.85241e-14	5.71956e-07	0.0233622	9.32772e-18	5.56081e-11		rs11656362	GOSR2_cis_The Cardiogenics Project_PMID:27558669	GOSR2_cis_NephQTL_PMID:30057032	NA	NA	NA	GOSR2_cis_GTEx v8_PMID:23715323	NA	no assoc IDs found	NA	NA
rs11658276	17	44995534	C	T	0.0109261	1.94517e-15	1.62359e-08	0.0233501	9.714e-18	5.7911e-11		rs11658276	GOSR2_cis_The Cardiogenics Project_PMID:27558669	GOSR2_cis_NephQTL_PMID:30057032	NA	LRRC37A17P_cis_GTEx v8_PMID:23715323	NA	GOSR2_cis_GTEx v8_PMID:23715323	NA	36509655	erythrocyte count	http://www.ebi.ac.uk/efo/EFO_0004305
rs11706580	3	66808953	A	G	0.0122782	2.64529e-19	2.20797e-12	0.0314181	1.55937e-31	9.29637e-25		NA	NA	NA	NA	NA	NA	NA	NA	no assoc IDs found	NA	NA		yes
rs11709625	3	66823157	C	A	0.0114078	9.18506e-17	7.66657e-10	0.0308231	2.23497e-30	1.3324e-23		NA	NA	NA	NA	NA	NA	NA	NA	24284	uric acid measurement	http://www.ebi.ac.uk/efo/EFO_0004761		yes
rs11718324	3	66806821	C	A	0.0123627	1.46479e-19	1.22263e-12	0.0314555	1.31684e-31	7.85047e-25		NA	NA	NA	NA	NA	NA	NA	NA	no assoc IDs found	NA	NA		yes
rs11720933	3	66806801	T	G	0.0124597	7.39965e-20	6.17633e-13	0.0314617	1.28029e-31	7.63255e-25	yes	NA	NA	NA	NA	NA	NA	NA	NA	no assoc IDs found	NA	NA		yes
rs11720938	3	66806828	T	C	0.0123438	1.67201e-19	1.39559e-12	0.0316293	5.98759e-32	3.56956e-25		NA	NA	NA	NA	NA	NA	NA	NA	47229758	blood urea nitrogen measurement	http://www.ebi.ac.uk/efo/EFO_0004741	yes
rs11740794	5	34514926	T	C	0.00825681	3.97276e-09	0.0331598	0.0184733	2.25289e-11	0.000134308		NA	NA	NA	NA	NA	NA	NA	NA	no assoc IDs found	NA	NA		yes
rs11744018	5	72436224	G	A	0.0102507	1.12625e-13	9.40053e-07	0.0182308	4.27027e-11	0.000254576	yes	rs11744018	NA	NA	FCHO2_cis_The Cardiogenics Project_PMID:23382694	NA	NA	NA	NA	no assoc IDs found	NA	NA		yes
rs11759809	6	50955081	C	T	0.00892643	1.51757e-10	0.00126669	0.0168885	1.26328e-09	0.00753116		NA	NA	NA	NA	NA	NA	NA	NA	no assoc IDs found	NA	NA		yes
rs1184437	6	51044524	A	T	0.0109197	2.0234e-15	1.68889e-08	0.0183328	3.26682e-11	0.000194755		NA	NA	NA	NA	NA	NA	NA	NA	no assoc IDs found	NA	NA		yes
rs11857366	15	99263801	A	G	0.00949395	7.81425e-12	6.52238e-05	0.0167567	1.73718e-09	0.0103564		NA	NA	NA	NA	NA	NA	NA	NA	no assoc IDs found	NA	NA		yes
rs11858316	15	99249029	C	T	0.00870874	4.51073e-10	0.00376501	0.0168728	1.31228e-09	0.00782329		NA	NA	NA	NA	NA	NA	NA	NA	41203719	glomerular filtration rate	http://www.ebi.ac.uk/efo/EFO_0005208	yes
rs11869840	17	44996100	A	G	0.00930941	2.09177e-11	0.000174596	0.0233567	9.50216e-18	5.66481e-11		rs11869840	GOSR2_cis_The Cardiogenics Project_PMID:27558669	GOSR2_cis_NephQTL_PMID:30057032	NA	KANSL1_trans_GTEx v8_PMID:23715323__ARL17B_NA_GTEx v8_PMID:23715323__GOSR2_cis_GTEx v8_PMID:23715323__LRRC37A17P_cis_GTEx v8_PMID:23715323__RP11-156P1.3_cis_GTEx v8_PMID:23715323	NSF_NA_Blood eQTL Browser_PMID:24013639__GOSR2_cis_Blood eQTL Browser_PMID:24013639	GOSR2_cis_GTEx v8_PMID:23715323	RP11-156P1.3_cis_GEUVADIS_PMID:24037378	no assoc IDs found	NA	NA
rs12411216	1	155164480	C	A	0.0153759	7.3258e-30	6.11468e-23	0.0245449	1.58969e-19	9.47712e-13		rs12411216	ADAM15_cis_The Cardiogenics Project_PMID:27558669	NA	THBS3_NA_The Cardiogenics Project_PMID:23382694__GBA_trans_The Cardiogenics Project_PMID:23382694__YY1AP1_trans_The Cardiogenics Project_PMID:23382694	ADAM15_cis_GTEx v8_PMID:23715323__RP11-263K19.4_NA_GTEx v8_PMID:23715323__THBS3_NA_GTEx v8_PMID:23715323__RP11-263K19.6_trans_GTEx v8_PMID:23715323__GBAP1_trans_GTEx v8_PMID:23715323__GBA_trans_GTEx v8_PMID:23715323	NA	THBS3_NA_GTEx v8_PMID:23715323__GBAP1_trans_GTEx v8_PMID:23715323	NA	47709125_35130177_91705955_104482803_93502125	occipital lobe volume measurement_heel bone mineral density_anti-WU polyomavirus antibody measurement_forced expiratory volume_calcium measurement	http://www.ebi.ac.uk/efo/EFO_0010145_http://www.ebi.ac.uk/efo/EFO_0009270_http://www.ebi.ac.uk/efo/EFO_0600073_http://www.ebi.ac.uk/efo/EFO_0004314_http://www.ebi.ac.uk/efo/EFO_0004838		yes
rs12415105	10	69958631	G	A	0.00994865	6.35998e-13	5.30854e-06	0.0211672	1.04777e-14	6.24641e-08		NA	NA	NA	NA	NA	NA	NA	NA	no assoc IDs found	NA	NA		yes
rs12415303	10	69964141	C	T	0.00988524	9.08744e-13	7.58509e-06	0.0215053	3.71487e-15	2.21466e-08		NA	NA	NA	NA	NA	NA	NA	NA	no assoc IDs found	NA	NA		yes
rs12416503	10	69958663	T	C	0.00990062	8.3355e-13	6.95746e-06	0.0211669	1.04882e-14	6.25262e-08		NA	NA	NA	NA	NA	NA	NA	NA	104483190	vital capacity	http://www.ebi.ac.uk/efo/EFO_0004312		yes
rs12487434	3	169137401	C	T	0.00928195	2.41786e-11	0.000201814	0.0188808	7.54674e-12	4.49907e-05		NA	NA	NA	NA	NA	NA	NA	NA	no assoc IDs found	NA	NA		yes
rs12526832	6	50992865	C	T	0.00855653	9.50815e-10	0.00793625	0.0168413	1.41608e-09	0.00844212		NA	NA	NA	NA	NA	NA	NA	NA	no assoc IDs found	NA	NA		yes
rs12600452	17	45054564	G	A	0.00986651	1.00929e-12	8.42431e-06	0.019615	9.90338e-13	5.904e-06		rs12600452	NA	GOSR2_cis_NephQTL_PMID:30057032	NA	NSFP1_NA_GTEx v8_PMID:23715323	NA	GOSR2_cis_GTEx v8_PMID:23715323	NA	41379837	chronotype measurement	http://www.ebi.ac.uk/efo/EFO_0008328
rs12600562	17	44977040	G	T	0.0111662	4.31771e-16	3.6039e-09	0.0194706	1.48529e-12	8.85471e-06		rs12600562	GOSR2_cis_The Cardiogenics Project_PMID:27558669	GOSR2_cis_NephQTL_PMID:30057032	NA	NSFP1_NA_GTEx v8_PMID:23715323	NA	GOSR2_cis_GTEx v8_PMID:23715323	NA	64332275	Orofacial cleft	http://purl.obolibrary.org/obo/HP_0000202
rs12601886	17	44991936	G	A	0.010207	1.45094e-13	1.21107e-06	0.023424	7.57832e-18	4.51789e-11		rs12601886	GOSR2_cis_The Cardiogenics Project_PMID:27558669	GOSR2_cis_NephQTL_PMID:30057032	NA	NA	NA	GOSR2_cis_GTEx v8_PMID:23715323	NA	no assoc IDs found	NA	NA
rs12752585	1	155135406	G	A	0.0119309	2.87449e-18	2.39928e-11	0.0230267	2.85439e-17	1.70168e-10		rs12752585	ADAM15_cis_The Cardiogenics Project_PMID:27558669	NA	THBS3_NA_The Cardiogenics Project_PMID:23382694__YY1AP1_trans_The Cardiogenics Project_PMID:23382694	ADAM15_cis_GTEx v8_PMID:23715323__MUC1_cis_GTEx v8_PMID:23715323__RP11-263K19.4_NA_GTEx v8_PMID:23715323__THBS3_NA_GTEx v8_PMID:23715323__RP11-263K19.6_trans_GTEx v8_PMID:23715323__GBAP1_trans_GTEx v8_PMID:23715323__MTX1P1_trans_GTEx v8_PMID:23715323__GBA_trans_GTEx v8_PMID:23715323	NA	GBAP1_trans_GTEx v8_PMID:23715323	NA	no assoc IDs found	NA	NA		yes
rs12774635	10	69950477	T	A	0.00985704	1.06425e-12	8.8831e-06	0.0212637	7.80718e-15	4.65433e-08		NA	NA	NA	NA	NA	NA	NA	NA	no assoc IDs found	NA	NA		yes
rs12774706	10	69916913	T	A	0.00910961	5.94327e-11	0.000496072	0.0199652	3.65779e-13	2.18063e-06		NA	NA	NA	NA	NA	NA	NA	NA	no assoc IDs found	NA	NA		yes
rs12785105	10	69964794	C	T	0.00987267	9.75079e-13	8.13877e-06	0.0216481	2.38623e-15	1.42258e-08		NA	NA	NA	NA	NA	NA	NA	NA	no assoc IDs found	NA	NA		yes
rs12785213	10	69964674	G	A	0.00990582	8.09551e-13	6.75715e-06	0.0216468	2.39595e-15	1.42837e-08		NA	NA	NA	NA	NA	NA	NA	NA	no assoc IDs found	NA	NA		yes
rs12898337	15	99294355	T	C	0.0084207	1.82922e-09	0.0152681	0.0179381	9.13687e-11	0.000544704		NA	NA	NA	NA	NA	NA	NA	NA	103272339	body height	http://www.ebi.ac.uk/efo/EFO_0004339		yes
rs12906223	15	99255960	T	G	0.00911977	5.63907e-11	0.000470681	0.0167573	1.73463e-09	0.0103412		NA	NA	NA	NA	NA	NA	NA	NA	64752837_64752599_64752563	left ventricular structural measurement_left ventricular mass_left ventricular mass to end-diastolic volume ratio	http://www.ebi.ac.uk/efo/EFO_0008205_http://www.ebi.ac.uk/efo/EFO_0009289_http://www.ebi.ac.uk/efo/EFO_0010556		yes
rs12908437	15	99287375	T	C	0.00976031	1.82342e-12	1.52197e-05	0.017884	1.05034e-10	0.000626171		NA	NA	NA	NA	NA	NA	NA	NA	64652052_47229867_34616774_34616779_47885101_47884125_47884721_47886108_104117208	urate measurement_blood urea nitrogen measurement_atrial fibrillation_body mass index	http://www.ebi.ac.uk/efo/EFO_0004531_http://www.ebi.ac.uk/efo/EFO_0004741_http://www.ebi.ac.uk/efo/EFO_0000275_http://www.ebi.ac.uk/efo/EFO_0004340	yes
rs12911273	15	99295650	C	T	0.00842473	1.79431e-09	0.0149767	0.0176266	2.02521e-10	0.00120735		NA	NA	NA	NA	NA	NA	NA	NA	47885866	urate measurement	http://www.ebi.ac.uk/efo/EFO_0004531		yes
rs12940071	17	45028052	C	T	0.00937843	1.45063e-11	0.000121081	0.0233124	1.1024e-17	6.57209e-11		rs12940071	GOSR2_cis_The Cardiogenics Project_PMID:27558669	GOSR2_cis_NephQTL_PMID:30057032	NA	KANSL1_trans_GTEx v8_PMID:23715323__ARL17B_NA_GTEx v8_PMID:23715323__GOSR2_cis_GTEx v8_PMID:23715323__LRRC37A17P_cis_GTEx v8_PMID:23715323__RP11-156P1.3_cis_GTEx v8_PMID:23715323	NA	GOSR2_cis_GTEx v8_PMID:23715323__RP11-156P1.3_cis_GTEx v8_PMID:23715323	RP11-156P1.3_cis_GEUVADIS_PMID:24037378	no assoc IDs found	NA	NA
rs13059418	3	66815075	C	T	0.0115488	3.66618e-17	3.06008e-10	0.0316136	6.43043e-32	3.83356e-25		NA	NA	NA	NA	NA	NA	NA	NA	93466683	blood urea nitrogen measurement	http://www.ebi.ac.uk/efo/EFO_0004741	yes
rs13059592	3	66817541	G	C	0.00909869	6.28819e-11	0.000524862	0.0317157	4.04036e-32	2.4087e-25		NA	NA	NA	NA	NA	NA	NA	NA	no assoc IDs found	NA	NA		yes
rs13066345	3	66818949	G	A	0.0115205	4.41287e-17	3.68333e-10	0.0315135	1.01297e-31	6.03891e-25		NA	NA	NA	NA	NA	NA	NA	NA	101372106	blood urea nitrogen measurement	http://www.ebi.ac.uk/efo/EFO_0004741	yes
rs13069000	3	66798950	C	G	0.0122876	2.47644e-19	2.06703e-12	0.0315356	9.16159e-32	5.46177e-25		NA	NA	NA	NA	NA	NA	NA	NA	23141	blood urea nitrogen measurement_renal system measurement	http://www.ebi.ac.uk/efo/EFO_0004741_http://www.ebi.ac.uk/efo/EFO_0004742	yes
rs13069049	3	66809942	A	T	0.012131	7.33134e-19	6.11931e-12	0.0314155	1.57824e-31	9.40886e-25		NA	NA	NA	NA	NA	NA	NA	NA	97028535	uric acid measurement	http://www.ebi.ac.uk/efo/EFO_0004761		yes
rs13074774	3	66810656	A	C	0.0118939	3.69191e-18	3.08156e-11	0.031376	1.88574e-31	1.1242e-24		NA	NA	NA	NA	NA	NA	NA	NA	no assoc IDs found	NA	NA		yes
rs13076151	3	66802849	G	A	0.0110495	9.01019e-16	7.52061e-09	0.0314893	1.13032e-31	6.73851e-25		NA	NA	NA	NA	NA	NA	NA	NA	no assoc IDs found	NA	NA		yes
rs13080378	3	66804200	A	G	0.0121354	7.11314e-19	5.93718e-12	0.0314065	1.64321e-31	9.79619e-25		NA	NA	NA	NA	NA	NA	NA	NA	93497113	blood urea nitrogen measurement	http://www.ebi.ac.uk/efo/EFO_0004741	yes
rs13086066	3	66809645	G	A	0.0121343	7.16941e-19	5.98415e-12	0.0314182	1.55869e-31	9.29232e-25		NA	NA	NA	NA	NA	NA	NA	NA	no assoc IDs found	NA	NA		yes
rs13091475	3	66812276	T	A	0.0115396	3.89506e-17	3.25112e-10	0.0308457	2.02222e-30	1.20557e-23		NA	NA	NA	NA	NA	NA	NA	NA	no assoc IDs found	NA	NA		yes
rs1325032	6	50967085	A	G	0.00895035	1.34418e-10	0.00112196	0.0168552	1.36944e-09	0.00816403		NA	NA	NA	NA	NA	NA	NA	NA	no assoc IDs found	NA	NA		yes
rs1567811	15	99281833	C	G	0.00875334	3.61644e-10	0.00301857	0.0176801	1.76843e-10	0.00105426		NA	NA	NA	NA	NA	NA	NA	NA	no assoc IDs found	NA	NA		yes
rs1618989	17	44993708	T	C	0.0102991	8.48946e-14	7.08597e-07	0.0232491	1.36232e-17	8.12161e-11		rs1618989	GOSR2_cis_The Cardiogenics Project_PMID:27558669	GOSR2_cis_NephQTL_PMID:30057032	NA	NA	NA	GOSR2_cis_GTEx v8_PMID:23715323	NA	no assoc IDs found	NA	NA
rs1623402	17	44994280	C	T	0.0101399	2.13738e-13	1.78403e-06	0.023365	9.2406e-18	5.50888e-11		rs1623402	GOSR2_cis_The Cardiogenics Project_PMID:27558669	GOSR2_cis_NephQTL_PMID:30057032	NA	GOSR2_cis_GTEx v8_PMID:23715323	NA	GOSR2_cis_GTEx v8_PMID:23715323	NA	no assoc IDs found	NA	NA
rs1638446	17	44981466	T	C	0.0108865	2.48574e-15	2.0748e-08	0.0181628	5.10107e-11	0.000304105		rs1638446	GOSR2_cis_The Cardiogenics Project_PMID:27558669	GOSR2_cis_NephQTL_PMID:30057032	NA	NA	NSF_NA_Blood eQTL Browser_PMID:24013639__GOSR2_cis_Blood eQTL Browser_PMID:24013639	NA	NA	103275559	body height	http://www.ebi.ac.uk/efo/EFO_0004339
rs1662576	17	44996245	C	T	0.0103303	7.07501e-14	5.90536e-07	0.0233453	9.87209e-18	5.88534e-11		rs1662576	GOSR2_cis_The Cardiogenics Project_PMID:27558669	GOSR2_cis_NephQTL_PMID:30057032	NA	GOSR2_cis_GTEx v8_PMID:23715323	GOSR2_cis_Blood eQTL Browser_PMID:24013639	GOSR2_cis_GTEx v8_PMID:23715323	GOSR2_cis_seeQTL_PMID:22171328	101372120	blood urea nitrogen measurement	http://www.ebi.ac.uk/efo/EFO_0004741	yes
rs1662577	17	44996759	C	A	0.0101645	1.85562e-13	1.54885e-06	0.0233466	9.82901e-18	5.85966e-11		rs1662577	GOSR2_cis_The Cardiogenics Project_PMID:27558669	GOSR2_cis_NephQTL_PMID:30057032	NA	GOSR2_cis_GTEx v8_PMID:23715323	NA	GOSR2_cis_GTEx v8_PMID:23715323	NA	no assoc IDs found	NA	NA
rs1662594	17	44992737	G	A	0.010147	2.052e-13	1.71276e-06	0.0233706	9.06875e-18	5.40643e-11		rs1662594	GOSR2_cis_The Cardiogenics Project_PMID:27558669	GOSR2_cis_NephQTL_PMID:30057032	MYL4_cis_Zeller et al. (PlosONE 2010)_PMID:20502693	GOSR2_cis_GTEx v8_PMID:23715323	GOSR2_cis_Blood eQTL Browser_PMID:24013639	GOSR2_cis_GTEx v8_PMID:23715323	GOSR2_cis_seeQTL_PMID:22171328	no assoc IDs found	NA	NA
rs1662596	17	44993118	G	A	0.0101608	1.89571e-13	1.58231e-06	0.0233678	9.15199e-18	5.45605e-11		rs1662596	GOSR2_cis_The Cardiogenics Project_PMID:27558669	GOSR2_cis_NephQTL_PMID:30057032	MYL4_cis_Zeller et al. (PlosONE 2010)_PMID:20502693	NA	GOSR2_cis_Blood eQTL Browser_PMID:24013639	GOSR2_cis_GTEx v8_PMID:23715323	NA	no assoc IDs found	NA	NA
rs1662597	17	44994855	T	C	0.0101304	2.25811e-13	1.8848e-06	0.0233642	9.2637e-18	5.52265e-11		rs1662597	GOSR2_cis_The Cardiogenics Project_PMID:27558669	GOSR2_cis_NephQTL_PMID:30057032	NA	GOSR2_cis_GTEx v8_PMID:23715323	NA	GOSR2_cis_GTEx v8_PMID:23715323	NA	no assoc IDs found	NA	NA
rs16853605	3	169097936	T	C	0.00955442	5.63579e-12	4.70407e-05	0.0275654	1.94109e-24	1.1572e-17	yes	NA	NA	NA	NA	NA	NA	NA	NA	no assoc IDs found	NA	NA		yes
rs16853618	3	169099957	T	A	0.00964239	3.4902e-12	2.9132e-05	0.0275494	2.06768e-24	1.23267e-17		NA	NA	NA	NA	NA	NA	NA	NA	101372127	blood urea nitrogen measurement	http://www.ebi.ac.uk/efo/EFO_0004741	yes
rs16853637	3	169110019	G	A	0.00955898	5.49821e-12	4.58924e-05	0.0275033	2.48193e-24	1.47962e-17		NA	NA	NA	NA	NA	NA	NA	NA	47229791	blood urea nitrogen measurement	http://www.ebi.ac.uk/efo/EFO_0004741	yes
rs16853677	3	169130582	T	C	0.00909162	6.52198e-11	0.000544376	0.0198867	4.57886e-13	2.72973e-06		NA	NA	NA	NA	NA	NA	NA	NA	no assoc IDs found	NA	NA		yes
rs16853703	3	169144963	T	C	0.00911776	5.69784e-11	0.000475586	0.0199941	3.36588e-13	2.0066e-06		NA	NA	NA	NA	NA	NA	NA	NA	no assoc IDs found	NA	NA		yes
rs16853741	3	169156443	T	C	0.00864818	6.07832e-10	0.00507344	0.022169	4.62779e-16	2.7589e-09		NA	NA	NA	NA	NA	NA	NA	NA	no assoc IDs found	NA	NA		yes
rs16853743	3	169158765	C	T	0.00894438	1.3856e-10	0.00115653	0.0272575	6.52929e-24	3.8925e-17		NA	NA	NA	NA	NA	NA	NA	NA	no assoc IDs found	NA	NA		yes
rs16941382	17	45043508	T	C	0.0111186	5.83335e-16	4.86897e-09	0.0188843	7.47502e-12	4.45631e-05		rs16941382	NA	NA	NA	NSFP1_NA_GTEx v8_PMID:23715323	NSF_NA_Blood eQTL Browser_PMID:24013639__GOSR2_cis_Blood eQTL Browser_PMID:24013639	GOSR2_cis_GTEx v8_PMID:23715323	NA	no assoc IDs found	NA	NA
rs16941404	17	45054180	C	G	0.00990671	8.05509e-13	6.72341e-06	0.019611	1.00145e-12	5.97024e-06		rs16941404	NA	GOSR2_cis_NephQTL_PMID:30057032	NA	NSFP1_NA_GTEx v8_PMID:23715323	GOSR2_cis_Blood eQTL Browser_PMID:24013639	GOSR2_cis_GTEx v8_PMID:23715323	NA	no assoc IDs found	NA	NA
rs1705698	8	23781060	C	T	0.013362	9.94759e-23	8.30304e-16	0.018016	7.4712e-11	0.000445403	yes	NA	NA	NA	NA	NA	NA	NA	NA	no assoc IDs found	NA	NA		yes
rs17541261	6	51016771	G	A	0.0085583	9.42649e-10	0.00786809	0.0169496	1.08877e-09	0.00649083		NA	NA	NA	NA	NA	NA	NA	NA	no assoc IDs found	NA	NA		yes
rs17608961	17	45029668	G	T	0.00938143	1.42766e-11	0.000119164	0.0233344	1.02397e-17	6.1045e-11		rs17608961	GOSR2_cis_The Cardiogenics Project_PMID:27558669	GOSR2_cis_NephQTL_PMID:30057032	NA	KANSL1_trans_GTEx v8_PMID:23715323__ARL17B_NA_GTEx v8_PMID:23715323__GOSR2_cis_GTEx v8_PMID:23715323__LRRC37A17P_cis_GTEx v8_PMID:23715323__RP11-156P1.3_cis_GTEx v8_PMID:23715323	NSF_NA_Blood eQTL Browser_PMID:24013639__GOSR2_cis_Blood eQTL Browser_PMID:24013639	GOSR2_cis_GTEx v8_PMID:23715323__RP11-156P1.3_cis_GTEx v8_PMID:23715323	RP11-156P1.3_cis_GEUVADIS_PMID:24037378	no assoc IDs found	NA	NA
rs17613386	6	51014216	A	G	0.00855624	9.52158e-10	0.00794745	0.0169264	1.15217e-09	0.00686875		NA	NA	NA	NA	NA	NA	NA	NA	no assoc IDs found	NA	NA		yes
rs17663555	5	72432036	C	G	0.0101977	1.53109e-13	1.27797e-06	0.0182812	3.742e-11	0.000223083		rs17663555	NA	NA	FCHO2_cis_The Cardiogenics Project_PMID:23382694	NA	NA	NA	NA	23143_47229804_93497228_45234504	blood urea nitrogen measurement_renal system measurement_serum urea measurement	http://www.ebi.ac.uk/efo/EFO_0004741_http://www.ebi.ac.uk/efo/EFO_0004742_http://www.ebi.ac.uk/efo/EFO_0009795	yes
rs17663561	5	72433992	C	T	0.0101974	1.53413e-13	1.2805e-06	0.0182762	3.79096e-11	0.000226002		rs17663561	NA	NA	FCHO2_cis_The Cardiogenics Project_PMID:23382694	NA	NA	NA	NA	93466698	blood urea nitrogen measurement	http://www.ebi.ac.uk/efo/EFO_0004741	yes
rs1838105	17	45008935	A	G	0.0098262	1.26428e-12	1.05527e-05	0.0213936	5.24179e-15	3.12495e-08		rs1838105	GOSR2_cis_The Cardiogenics Project_PMID:27558669	GOSR2_cis_NephQTL_PMID:30057032	MYL4_cis_Zeller et al. (PlosONE 2010)_PMID:20502693	NSFP1_NA_GTEx v8_PMID:23715323	GOSR2_cis_Blood eQTL Browser_PMID:24013639	GOSR2_cis_GTEx v8_PMID:23715323	NA	96780061_21284589	corneal resistance factor_cleft lip_cleft palate	http://www.ebi.ac.uk/efo/EFO_0010067_http://www.ebi.ac.uk/efo/EFO_0003959_http://purl.obolibrary.org/obo/HP_0000175
rs1867237	17	45003829	G	A	0.0103154	7.72075e-14	6.44434e-07	0.0234269	7.50444e-18	4.47385e-11		rs1867237	GOSR2_cis_The Cardiogenics Project_PMID:27558669	GOSR2_cis_NephQTL_PMID:30057032	MYL4_cis_Zeller et al. (PlosONE 2010)_PMID:20502693	NSFP1_NA_GTEx v8_PMID:23715323	GOSR2_cis_Blood eQTL Browser_PMID:24013639	GOSR2_cis_GTEx v8_PMID:23715323	NA	no assoc IDs found	NA	NA
rs1873111	10	69922446	T	C	0.00874302	3.80653e-10	0.00317722	0.0199917	3.38923e-13	2.02052e-06		NA	NA	NA	NA	NA	NA	NA	NA	no assoc IDs found	NA	NA		yes
rs188191	6	51052310	C	T	0.0107746	4.94555e-15	4.12794e-08	0.0183153	3.4207e-11	0.000203929		NA	NA	NA	NA	NA	NA	NA	NA	no assoc IDs found	NA	NA		yes
rs1886570	6	51084931	C	T	0.00860811	7.39586e-10	0.00617316	0.0170304	8.93792e-10	0.00532843		NA	NA	NA	NA	NA	NA	NA	NA	no assoc IDs found	NA	NA		yes
rs1886571	6	51084876	T	C	0.00967501	2.91878e-12	2.43624e-05	0.0170676	8.15981e-10	0.00486455		NA	NA	NA	NA	NA	NA	NA	NA	no assoc IDs found	NA	NA		yes
rs1892172	6	127476516	G	A	0.00955594	5.5895e-12	4.66543e-05	0.0197607	6.55702e-13	3.90903e-06		rs1892172	NA	NA	NA	NA	RNF146_NA_Blood eQTL Browser_PMID:24013639	NA	NA	41333036_41333246_55278372_41332712_41332866_41333383_41332461	BMI-adjusted waist-hip ratio_high density lipoprotein cholesterol measurement_sleep duration	http://www.ebi.ac.uk/efo/EFO_0007788_http://www.ebi.ac.uk/efo/EFO_0004612_http://www.ebi.ac.uk/efo/EFO_0005271		yes
rs189899	17	45000529	G	C	0.0101684	1.81461e-13	1.51462e-06	0.0233928	8.41487e-18	5.01661e-11		rs189899	GOSR2_cis_The Cardiogenics Project_PMID:27558669	GOSR2_cis_NephQTL_PMID:30057032	NA	GOSR2_cis_GTEx v8_PMID:23715323	GOSR2_cis_Blood eQTL Browser_PMID:24013639	GOSR2_cis_GTEx v8_PMID:23715323	NA	no assoc IDs found	NA	NA
rs1900014	10	69943947	C	A	0.00967158	2.97411e-12	2.48243e-05	0.0213009	6.96746e-15	4.15372e-08		NA	NA	NA	NA	NA	NA	NA	NA	no assoc IDs found	NA	NA		yes
rs1900016	10	69941134	C	T	0.00966874	3.02096e-12	2.52153e-05	0.0197213	7.33261e-13	4.37141e-06		NA	NA	NA	NA	NA	NA	NA	NA	45531054	body height	http://www.ebi.ac.uk/efo/EFO_0004339		yes
rs1916642	5	72452547	C	T	0.00988986	8.85478e-13	7.3909e-06	0.0165818	2.64082e-09	0.0157435		rs1916642	NA	NA	FCHO2_cis_The Cardiogenics Project_PMID:23382694	NA	NA	NA	NA	62072205	neurofibrillary tangles measurement	http://www.ebi.ac.uk/efo/EFO_0006797		yes
rs1936809	6	127477268	T	C	0.00959432	4.53723e-12	3.78713e-05	0.0197156	7.45249e-13	4.44288e-06		rs1936809	NA	NA	NA	NA	RNF146_NA_Blood eQTL Browser_PMID:24013639	NA	NA	no assoc IDs found	NA	NA		yes
rs1976668	15	99281192	C	T	0.00939989	1.29392e-11	0.000108001	0.0178185	1.24241e-10	0.000740676		NA	NA	NA	NA	NA	NA	NA	NA	101322648	high density lipoprotein cholesterol measurement	http://www.ebi.ac.uk/efo/EFO_0004612		yes
rs197907	17	44982081	G	C	0.0105204	2.29672e-14	1.91702e-07	0.01639	4.16022e-09	0.0248016		rs197907	GOSR2_cis_The Cardiogenics Project_PMID:27558669	GOSR2_cis_NephQTL_PMID:30057032	NA	NSFP1_NA_GTEx v8_PMID:23715323	NA	GOSR2_cis_GTEx v8_PMID:23715323	NA	63369705_95127471	coronary artery disease_appendicular lean mass	http://www.ebi.ac.uk/efo/EFO_0001645_http://www.ebi.ac.uk/efo/EFO_0004980
rs197911	17	44988768	G	A	0.0116534	1.84173e-17	1.53725e-10	0.0183247	3.33686e-11	0.00019893		rs197911	GOSR2_cis_The Cardiogenics Project_PMID:27558669	GOSR2_cis_NephQTL_PMID:30057032	NA	NA	NSF_NA_Blood eQTL Browser_PMID:24013639__GOSR2_cis_Blood eQTL Browser_PMID:24013639	GOSR2_cis_GTEx v8_PMID:23715323	NA	no assoc IDs found	NA	NA
rs197912	17	44989888	T	A	0.00986165	1.03714e-12	8.65675e-06	0.0217863	1.55008e-15	9.24098e-09		rs197912	GOSR2_cis_The Cardiogenics Project_PMID:27558669	GOSR2_cis_NephQTL_PMID:30057032	MYL4_cis_Zeller et al. (PlosONE 2010)_PMID:20502693	NA	GOSR2_cis_Blood eQTL Browser_PMID:24013639	GOSR2_cis_GTEx v8_PMID:23715323	NA	104965277_104965781	systolic blood pressure	http://www.ebi.ac.uk/efo/EFO_0006335
rs197917	17	44999647	G	A	0.0101725	1.77208e-13	1.47911e-06	0.023374	8.96609e-18	5.34523e-11		rs197917	GOSR2_cis_The Cardiogenics Project_PMID:27558669	GOSR2_cis_NephQTL_PMID:30057032	NA	GOSR2_cis_GTEx v8_PMID:23715323	NA	GOSR2_cis_GTEx v8_PMID:23715323	NA	no assoc IDs found	NA	NA
rs197918	17	45003080	A	G	0.0103329	6.96623e-14	5.81456e-07	0.0234146	7.82124e-18	4.66271e-11		rs197918	GOSR2_cis_The Cardiogenics Project_PMID:27558669	GOSR2_cis_NephQTL_PMID:30057032	NA	NA	NA	GOSR2_cis_GTEx v8_PMID:23715323	NA	no assoc IDs found	NA	NA
rs197919	17	45003675	C	T	0.0103179	7.60544e-14	6.3481e-07	0.0234174	7.74701e-18	4.61846e-11		rs197919	GOSR2_cis_The Cardiogenics Project_PMID:27558669	GOSR2_cis_NephQTL_PMID:30057032	NA	GOSR2_cis_GTEx v8_PMID:23715323	NA	GOSR2_cis_GTEx v8_PMID:23715323	NA	no assoc IDs found	NA	NA
rs197920	17	45005095	C	T	0.0110949	6.77487e-16	5.65484e-09	0.0217583	1.69207e-15	1.00874e-08		rs197920	GOSR2_cis_The Cardiogenics Project_PMID:27558669	GOSR2_cis_NephQTL_PMID:30057032	NA	NSFP1_NA_GTEx v8_PMID:23715323	GOSR2_cis_Blood eQTL Browser_PMID:24013639	GOSR2_cis_GTEx v8_PMID:23715323	NA	47089743_93551158	body height_Calcium channel blocker use measurement	http://www.ebi.ac.uk/efo/EFO_0004339_http://www.ebi.ac.uk/efo/EFO_0009930
rs197922	17	45008570	G	A	0.00980511	1.42194e-12	1.18686e-05	0.0217855	1.55407e-15	9.26473e-09		rs197922	GOSR2_cis_The Cardiogenics Project_PMID:27558669	GOSR2_cis_NephQTL_PMID:30057032	NA	NSFP1_NA_GTEx v8_PMID:23715323	GOSR2_cis_Blood eQTL Browser_PMID:24013639	GOSR2_cis_GTEx v8_PMID:23715323	GOSR2_cis_seeQTL_PMID:22171328	61936135	hemoglobin measurement	http://www.ebi.ac.uk/efo/EFO_0004509
rs197923	17	45008742	G	C	0.00964513	3.43829e-12	2.86986e-05	0.0217855	1.55407e-15	9.26473e-09		rs197923	GOSR2_cis_The Cardiogenics Project_PMID:27558669	GOSR2_cis_NephQTL_PMID:30057032	NA	NSFP1_NA_GTEx v8_PMID:23715323	GOSR2_cis_Blood eQTL Browser_PMID:24013639	GOSR2_cis_GTEx v8_PMID:23715323	NA	101343365_101351793	total cholesterol measurement	http://www.ebi.ac.uk/efo/EFO_0004574
rs197925	17	45010721	G	A	0.0112916	1.94232e-16	1.62122e-09	0.0234372	7.24746e-18	4.32064e-11		rs197925	GOSR2_cis_The Cardiogenics Project_PMID:27558669	GOSR2_cis_NephQTL_PMID:30057032	MYL4_cis_Zeller et al. (PlosONE 2010)_PMID:20502693	GOSR2_cis_GTEx v8_PMID:23715323	GOSR2_cis_Blood eQTL Browser_PMID:24013639	GOSR2_cis_GTEx v8_PMID:23715323	GOSR2_cis_GRASP 2 Catalog_PMID:17873877	no assoc IDs found	NA	NA
rs197926	17	45012087	A	G	0.00833023	2.81199e-09	0.0234711	0.023359	9.42888e-18	5.62112e-11		rs197926	GOSR2_cis_The Cardiogenics Project_PMID:27558669	GOSR2_cis_NephQTL_PMID:30057032	NA	KANSL1_trans_GTEx v8_PMID:23715323__ARL17B_NA_GTEx v8_PMID:23715323__GOSR2_cis_GTEx v8_PMID:23715323__LRRC37A17P_cis_GTEx v8_PMID:23715323__RP11-156P1.3_cis_GTEx v8_PMID:23715323	NA	GOSR2_cis_GTEx v8_PMID:23715323	RP11-156P1.3_cis_GEUVADIS_PMID:24037378	no assoc IDs found	NA	NA
rs2003539	17	45025319	A	G	0.00938282	1.41718e-11	0.000118289	0.0233131	1.09965e-17	6.55565e-11		rs2003539	GOSR2_cis_The Cardiogenics Project_PMID:27558669	GOSR2_cis_NephQTL_PMID:30057032	NA	KANSL1_trans_GTEx v8_PMID:23715323__ARL17B_NA_GTEx v8_PMID:23715323__GOSR2_cis_GTEx v8_PMID:23715323__LRRC37A17P_cis_GTEx v8_PMID:23715323__RP11-156P1.3_cis_GTEx v8_PMID:23715323	NA	GOSR2_cis_GTEx v8_PMID:23715323__RP11-156P1.3_cis_GTEx v8_PMID:23715323	RP11-156P1.3_cis_GEUVADIS_PMID:24037378	no assoc IDs found	NA	NA
rs2049805	1	155194980	T	C	0.0149357	3.23061e-28	2.69652e-21	0.0238157	2.00458e-18	1.19505e-11		rs2049805	ADAM15_trans_The Cardiogenics Project_PMID:27558669	NA	THBS3_NA_The Cardiogenics Project_PMID:23382694__GBA_cis_The Cardiogenics Project_PMID:23382694__YY1AP1_cis_The Cardiogenics Project_PMID:23382694	ADAM15_trans_GTEx v8_PMID:23715323__RP11-263K19.4_NA_GTEx v8_PMID:23715323__THBS3_NA_GTEx v8_PMID:23715323__MTX1_cis_GTEx v8_PMID:23715323__RP11-263K19.6_cis_GTEx v8_PMID:23715323__GBAP1_cis_GTEx v8_PMID:23715323__GBA_cis_GTEx v8_PMID:23715323	ADAM15_trans_Blood eQTL Browser_PMID:24013639__KRTCAP2_trans_Blood eQTL Browser_PMID:24013639__TRIM46_trans_Blood eQTL Browser_PMID:24013639__THBS3_NA_Blood eQTL Browser_PMID:24013639__HCN3_cis_Blood eQTL Browser_PMID:24013639	GBAP1_cis_GTEx v8_PMID:23715323	NA	23038	blood urea nitrogen measurement_renal system measurement	http://www.ebi.ac.uk/efo/EFO_0004741_http://www.ebi.ac.uk/efo/EFO_0004742	yes
rs2051076	3	169149105	G	A	0.0093215	1.9622e-11	0.000163781	0.0272933	5.67479e-24	3.38308e-17		NA	NA	NA	NA	NA	NA	NA	NA	no assoc IDs found	NA	NA		yes
rs2066981	1	155172379	G	A	0.0147665	1.34501e-27	1.12265e-20	0.0245447	1.59082e-19	9.48385e-13		rs2066981	ADAM15_cis_The Cardiogenics Project_PMID:27558669	NA	THBS3_NA_The Cardiogenics Project_PMID:23382694__GBA_trans_The Cardiogenics Project_PMID:23382694__YY1AP1_trans_The Cardiogenics Project_PMID:23382694	RP11-263K19.4_NA_GTEx v8_PMID:23715323__THBS3_NA_GTEx v8_PMID:23715323__MTX1_trans_GTEx v8_PMID:23715323__RP11-263K19.6_trans_GTEx v8_PMID:23715323__GBAP1_trans_GTEx v8_PMID:23715323__MTX1P1_trans_GTEx v8_PMID:23715323__GBA_trans_GTEx v8_PMID:23715323	ADAM15_cis_Blood eQTL Browser_PMID:24013639__KRTCAP2_cis_Blood eQTL Browser_PMID:24013639__TRIM46_cis_Blood eQTL Browser_PMID:24013639__THBS3_NA_Blood eQTL Browser_PMID:24013639__HCN3_trans_Blood eQTL Browser_PMID:24013639	THBS3_NA_GTEx v8_PMID:23715323__GBAP1_trans_GTEx v8_PMID:23715323	NA	no assoc IDs found	NA	NA		yes
rs2070803	1	155157715	A	G	0.0148476	6.80413e-28	5.67926e-21	0.0245644	1.48388e-19	8.8463e-13		rs2070803	ADAM15_cis_The Cardiogenics Project_PMID:27558669	NA	MUC1_cis_The Cardiogenics Project_PMID:23382694__YY1AP1_trans_The Cardiogenics Project_PMID:23382694	MUC1_cis_GTEx v8_PMID:23715323__RP11-263K19.4_NA_GTEx v8_PMID:23715323__THBS3_NA_GTEx v8_PMID:23715323__RP11-263K19.6_trans_GTEx v8_PMID:23715323__GBAP1_trans_GTEx v8_PMID:23715323	NA	GBAP1_trans_GTEx v8_PMID:23715323	NA	47887374_47885478_101727110_47884072_47884468_47886152_97981899_104484174_41203824_101373144_47785214_47785878	gout_urate measurement_cancer antigen 15.3 measurement_glomerular filtration rate_vital capacity_uric acid measurement_urinary albumin to creatinine ratio_Moderate albuminuria	http://www.ebi.ac.uk/efo/EFO_0004274_http://www.ebi.ac.uk/efo/EFO_0004531_http://www.ebi.ac.uk/efo/EFO_0010585_http://www.ebi.ac.uk/efo/EFO_0005208_http://www.ebi.ac.uk/efo/EFO_0004312_http://www.ebi.ac.uk/efo/EFO_0004761_http://www.ebi.ac.uk/efo/EFO_0007778_http://purl.obolibrary.org/obo/HP_0012594	yes
rs2072317	17	45007213	A	G	0.00942048	1.15915e-11	9.67515e-05	0.0217776	1.59284e-15	9.4959e-09		rs2072317	GOSR2_cis_The Cardiogenics Project_PMID:27558669	GOSR2_cis_NephQTL_PMID:30057032	NA	NSFP1_NA_GTEx v8_PMID:23715323	NA	GOSR2_cis_GTEx v8_PMID:23715323	NA	no assoc IDs found	NA	NA
rs2075570	1	155182164	C	T	0.0153031	1.38084e-29	1.15256e-22	0.0245213	1.72742e-19	1.02982e-12		rs2075570	ADAM15_trans_The Cardiogenics Project_PMID:27558669	NA	THBS3_NA_The Cardiogenics Project_PMID:23382694__GBA_cis_The Cardiogenics Project_PMID:23382694__YY1AP1_cis_The Cardiogenics Project_PMID:23382694	ADAM15_trans_GTEx v8_PMID:23715323__RP11-263K19.4_NA_GTEx v8_PMID:23715323__THBS3_NA_GTEx v8_PMID:23715323__MTX1_cis_GTEx v8_PMID:23715323__RP11-263K19.6_cis_GTEx v8_PMID:23715323__GBAP1_cis_GTEx v8_PMID:23715323__GBA_cis_GTEx v8_PMID:23715323	NA	THBS3_NA_GTEx v8_PMID:23715323__GBAP1_cis_GTEx v8_PMID:23715323	GBA_cis_GEUVADIS_PMID:24037378	17377241	breast carcinoma_colorectal cancer_estrogen-receptor negative breast cancer_lung adenocarcinoma_lung carcinoma_ovarian carcinoma_ovarian endometrioid carcinoma_ovarian serous carcinoma_prostate carcinoma_squamous cell lung carcinoma	http://www.ebi.ac.uk/efo/EFO_0000305_http://www.ebi.ac.uk/efo/EFO_0005842_http://www.ebi.ac.uk/efo/EFO_1000650_http://www.ebi.ac.uk/efo/EFO_0000571_http://www.ebi.ac.uk/efo/EFO_0001071_http://www.ebi.ac.uk/efo/EFO_0001075_http://www.ebi.ac.uk/efo/EFO_1001515_http://www.ebi.ac.uk/efo/EFO_1001516_http://www.ebi.ac.uk/efo/EFO_0001663_http://www.ebi.ac.uk/efo/EFO_0000708		yes
rs2075571	1	155174106	C	T	0.0148446	6.97505e-28	5.82192e-21	0.0246441	1.11949e-19	6.67394e-13		rs2075571	ADAM15_trans_The Cardiogenics Project_PMID:27558669	MUC1_trans_NephQTL_PMID:30057032	MUC1_trans_The Cardiogenics Project_PMID:23382694__YY1AP1_cis_The Cardiogenics Project_PMID:23382694	MUC1_trans_GTEx v8_PMID:23715323__RP11-263K19.4_NA_GTEx v8_PMID:23715323__THBS3_NA_GTEx v8_PMID:23715323__RP11-263K19.6_cis_GTEx v8_PMID:23715323__GBAP1_cis_GTEx v8_PMID:23715323	NA	GBAP1_cis_GTEx v8_PMID:23715323	NA	93026639	treatment-resistant hypertension	http://www.ebi.ac.uk/efo/EFO_1002006
rs2130097	10	69919422	A	T	0.00915098	4.79661e-11	0.000400362	0.0200145	3.17412e-13	1.89228e-06		NA	NA	NA	NA	NA	NA	NA	NA	no assoc IDs found	NA	NA		yes
rs2137683	15	99289638	C	G	0.00871394	4.39615e-10	0.00366937	0.0177369	1.53037e-10	0.000912345		NA	NA	NA	NA	NA	NA	NA	NA	47099787	glomerular filtration rate	http://www.ebi.ac.uk/efo/EFO_0005208	yes
rs2144734	1	23699168	C	T	0.0103331	6.95907e-14	5.80858e-07	0.0178747	1.07571e-10	0.000641295		rs2144734	NA	NA	TCEA3_cis_The Cardiogenics Project_PMID:23382694	NA	NA	NA	NA	93546836	creatinine measurement	http://www.ebi.ac.uk/efo/EFO_0004518		yes
rs2154167	6	127487806	T	C	0.00943593	1.06723e-11	8.90794e-05	0.0199177	4.19043e-13	2.49817e-06		NA	NA	NA	NA	NA	NA	NA	NA	no assoc IDs found	NA	NA		yes
rs2191033	17	45004788	G	A	0.0113242	1.57499e-16	1.31461e-09	0.0234283	7.46737e-18	4.45175e-11		rs2191033	GOSR2_cis_The Cardiogenics Project_PMID:27558669	GOSR2_cis_NephQTL_PMID:30057032	NA	LRRC37A17P_cis_GTEx v8_PMID:23715323	GOSR2_cis_Blood eQTL Browser_PMID:24013639	GOSR2_cis_GTEx v8_PMID:23715323	NA	no assoc IDs found	NA	NA
rs2316330	17	45040032	G	T	0.00823763	4.34581e-09	0.0362736	0.0233971	8.29545e-18	4.94542e-11		rs2316330	GOSR2_cis_The Cardiogenics Project_PMID:27558669	GOSR2_cis_NephQTL_PMID:30057032	NA	KANSL1_trans_GTEx v8_PMID:23715323__ARL17B_NA_GTEx v8_PMID:23715323__GOSR2_cis_GTEx v8_PMID:23715323__LRRC37A17P_cis_GTEx v8_PMID:23715323__RP11-156P1.3_cis_GTEx v8_PMID:23715323	NSF_NA_Blood eQTL Browser_PMID:24013639__GOSR2_cis_Blood eQTL Browser_PMID:24013639	GOSR2_cis_GTEx v8_PMID:23715323	RP11-156P1.3_cis_GEUVADIS_PMID:24037378	no assoc IDs found	NA	NA
rs2317997	17	45027648	T	C	0.00822212	4.67235e-09	0.0389991	0.0233103	1.11013e-17	6.61813e-11		rs2317997	GOSR2_cis_The Cardiogenics Project_PMID:27558669	GOSR2_cis_NephQTL_PMID:30057032	NA	KANSL1_trans_GTEx v8_PMID:23715323__ARL17B_NA_GTEx v8_PMID:23715323__GOSR2_cis_GTEx v8_PMID:23715323__LRRC37A17P_cis_GTEx v8_PMID:23715323__RP11-156P1.3_cis_GTEx v8_PMID:23715323	NA	GOSR2_cis_GTEx v8_PMID:23715323	RP11-156P1.3_cis_GEUVADIS_PMID:24037378	no assoc IDs found	NA	NA
rs2326566	6	127492840	G	T	0.0107386	6.15928e-15	5.14102e-08	0.0198678	4.83364e-13	2.88162e-06		rs2326566	NA	NA	NA	NA	RNF146_NA_Blood eQTL Browser_PMID:24013639	NA	NA	no assoc IDs found	NA	NA		yes
rs2477488	6	51082388	T	C	0.0108315	3.48763e-15	2.91105e-08	0.0172835	4.78962e-10	0.00285538		NA	NA	NA	NA	NA	NA	NA	NA	no assoc IDs found	NA	NA		yes
rs2477492	6	51089615	T	C	0.0105231	2.26089e-14	1.88711e-07	0.0170326	8.89014e-10	0.00529995		NA	NA	NA	NA	NA	NA	NA	NA	no assoc IDs found	NA	NA		yes
rs2480084	6	51062709	A	G	0.0109183	2.04143e-15	1.70393e-08	0.0180277	7.2497e-11	0.000432198		NA	NA	NA	NA	NA	NA	NA	NA	no assoc IDs found	NA	NA		yes
rs2480086	6	51062946	C	G	0.010918	2.04485e-15	1.70679e-08	0.0180273	7.25715e-11	0.000432642		NA	NA	NA	NA	NA	NA	NA	NA	no assoc IDs found	NA	NA		yes
rs2489629	6	127476717	C	T	0.00967574	2.907e-12	2.42641e-05	0.0165296	2.99037e-09	0.0178274		rs2489629	NA	NA	NA	NA	RNF146_NA_Blood eQTL Browser_PMID:24013639	NA	NA	80058093	high density lipoprotein cholesterol measurement	http://www.ebi.ac.uk/efo/EFO_0004612		yes
rs2505276	6	51087831	C	T	0.0109464	1.71463e-15	1.43117e-08	0.0170566	8.38238e-10	0.00499724		NA	NA	NA	NA	NA	NA	NA	NA	no assoc IDs found	NA	NA		yes
rs2505278	6	51086436	C	T	0.0108232	3.67096e-15	3.06407e-08	0.0170562	8.39065e-10	0.00500217		NA	NA	NA	NA	NA	NA	NA	NA	no assoc IDs found	NA	NA		yes
rs2505279	6	51086152	C	T	0.0108155	3.84938e-15	3.21299e-08	0.017056	8.39616e-10	0.00500546		NA	NA	NA	NA	NA	NA	NA	NA	no assoc IDs found	NA	NA		yes
rs2505284	6	51073865	G	C	0.0105499	1.9259e-14	1.6075e-07	0.0179538	8.77483e-11	0.00052312		NA	NA	NA	NA	NA	NA	NA	NA	no assoc IDs found	NA	NA		yes
rs2505286	6	51072633	A	T	0.0106822	8.67688e-15	7.2424e-08	0.0179925	7.94007e-11	0.000473355		NA	NA	NA	NA	NA	NA	NA	NA	no assoc IDs found	NA	NA		yes
rs2570054	17	65580271	T	C	0.00852943	1.0843e-09	0.00905038	0.018569	1.74607e-11	0.000104094		NA	NA	NA	NA	NA	NA	NA	NA	no assoc IDs found	NA	NA		yes
rs2749153	1	23699340	G	A	0.0102251	1.30663e-13	1.09062e-06	0.0178757	1.07287e-10	0.000639602		rs2749153	NA	NA	TCEA3_cis_The Cardiogenics Project_PMID:23382694	NA	NA	NA	NA	47232076_97034241_47228172_97981641_47232755	chronic kidney disease_glomerular filtration rate	http://www.ebi.ac.uk/efo/EFO_0003884_http://www.ebi.ac.uk/efo/EFO_0005208	yes
rs283555	6	51035364	C	T	0.0101778	1.71797e-13	1.43395e-06	0.0182818	3.7354e-11	0.00022269		NA	NA	NA	NA	NA	NA	NA	NA	no assoc IDs found	NA	NA		yes
rs283557	6	51045169	C	T	0.0109194	2.02746e-15	1.69228e-08	0.0183254	3.33054e-11	0.000198554		NA	NA	NA	NA	NA	NA	NA	NA	no assoc IDs found	NA	NA		yes
rs283558	6	51044467	T	C	0.0109207	2.01102e-15	1.67856e-08	0.0183285	3.30347e-11	0.00019694		NA	NA	NA	NA	NA	NA	NA	NA	47229786	blood urea nitrogen measurement	http://www.ebi.ac.uk/efo/EFO_0004741	yes
rs283559	6	51061789	A	G	0.0109188	2.03524e-15	1.69877e-08	0.0180354	7.10631e-11	0.00042365		NA	NA	NA	NA	NA	NA	NA	NA	no assoc IDs found	NA	NA		yes
rs283561	6	51061448	G	T	0.0109675	1.50422e-15	1.25554e-08	0.0180543	6.76558e-11	0.000403337		NA	NA	NA	NA	NA	NA	NA	NA	no assoc IDs found	NA	NA		yes
rs283562	6	51061395	G	T	0.0111023	6.46452e-16	5.39579e-09	0.0180553	6.74907e-11	0.000402353	yes	NA	NA	NA	NA	NA	NA	NA	NA	80058544	cognitive function measurement	http://www.ebi.ac.uk/efo/EFO_0008354		yes
rs283563	6	51060862	A	C	0.0109201	2.01889e-15	1.68512e-08	0.0180866	6.22167e-11	0.000370911		NA	NA	NA	NA	NA	NA	NA	NA	no assoc IDs found	NA	NA		yes
rs283565	6	51059315	C	G	0.0109204	2.01546e-15	1.68226e-08	0.0180888	6.18666e-11	0.000368824		NA	NA	NA	NA	NA	NA	NA	NA	no assoc IDs found	NA	NA		yes
rs283566	6	51058721	C	G	0.0109199	2.0213e-15	1.68714e-08	0.0180892	6.18011e-11	0.000368433		rs283566	NA	NA	NA	NA	RAI1_trans_Blood eQTL Browser_PMID:24013639	NA	NA	13057	P wave duration_electrocardiography	http://www.ebi.ac.uk/efo/EFO_0005094_http://www.ebi.ac.uk/efo/EFO_0004327		yes
rs283567	6	51057442	A	G	0.0109195	2.02686e-15	1.69177e-08	0.0181232	5.65669e-11	0.000337229		NA	NA	NA	NA	NA	NA	NA	NA	no assoc IDs found	NA	NA		yes
rs28445596	1	155186729	T	C	0.0153121	1.27594e-29	1.065e-22	0.0244588	2.15279e-19	1.28341e-12		rs28445596	ADAM15_trans_The Cardiogenics Project_PMID:27558669	NA	THBS3_NA_The Cardiogenics Project_PMID:23382694__GBA_cis_The Cardiogenics Project_PMID:23382694__YY1AP1_cis_The Cardiogenics Project_PMID:23382694	ADAM15_trans_GTEx v8_PMID:23715323__RP11-263K19.4_NA_GTEx v8_PMID:23715323__THBS3_NA_GTEx v8_PMID:23715323__MTX1_cis_GTEx v8_PMID:23715323__RP11-263K19.6_cis_GTEx v8_PMID:23715323__GBAP1_cis_GTEx v8_PMID:23715323__GBA_cis_GTEx v8_PMID:23715323	NA	GBAP1_cis_GTEx v8_PMID:23715323	NA	no assoc IDs found	NA	NA		yes
rs28451958	17	45045894	C	T	0.00915412	4.71901e-11	0.000393885	0.0233227	1.06477e-17	6.34772e-11		rs28451958	GOSR2_cis_The Cardiogenics Project_PMID:27558669	GOSR2_cis_NephQTL_PMID:30057032	NA	KANSL1_trans_GTEx v8_PMID:23715323__ARL17B_NA_GTEx v8_PMID:23715323__GOSR2_cis_GTEx v8_PMID:23715323__LRRC37A17P_cis_GTEx v8_PMID:23715323__RP11-156P1.3_cis_GTEx v8_PMID:23715323	NA	GOSR2_cis_GTEx v8_PMID:23715323	RP11-156P1.3_cis_GEUVADIS_PMID:24037378	no assoc IDs found	NA	NA
rs2849025	1	23693422	T	C	0.0102643	1.04009e-13	8.68137e-07	0.0177884	1.3419e-10	0.000799986		rs2849025	NA	NA	TCEA3_cis_The Cardiogenics Project_PMID:23382694	NA	HNRNPR_cis_Blood eQTL Browser_PMID:24013639__E2F2_cis_Blood eQTL Browser_PMID:24013639	NA	NA	no assoc IDs found	NA	NA		yes
rs2849026	1	23691613	G	A	0.0102756	9.73855e-14	8.12856e-07	0.0177367	1.53135e-10	0.000912927		rs2849026	NA	NA	TCEA3_cis_The Cardiogenics Project_PMID:23382694	NA	NA	NA	NA	no assoc IDs found	NA	NA		yes
rs2849028	1	23688933	A	G	0.00998966	5.04292e-13	4.20922e-06	0.0177209	1.59419e-10	0.000950394		rs2849028	NA	NA	TCEA3_cis_The Cardiogenics Project_PMID:23382694	NA	HNRNPR_cis_Blood eQTL Browser_PMID:24013639__E2F2_cis_Blood eQTL Browser_PMID:24013639	NA	NA	no assoc IDs found	NA	NA		yes
rs28553405	17	45045895	A	G	0.00874695	3.733e-10	0.00311585	0.0231631	1.81514e-17	1.08211e-10		rs28553405	GOSR2_cis_The Cardiogenics Project_PMID:27558669	GOSR2_cis_NephQTL_PMID:30057032	NA	KANSL1_trans_GTEx v8_PMID:23715323__ARL17B_NA_GTEx v8_PMID:23715323__GOSR2_cis_GTEx v8_PMID:23715323__LRRC37A17P_cis_GTEx v8_PMID:23715323__RP11-156P1.3_cis_GTEx v8_PMID:23715323	NA	GOSR2_cis_GTEx v8_PMID:23715323	RP11-156P1.3_cis_GEUVADIS_PMID:24037378	no assoc IDs found	NA	NA
rs28657002	15	99269878	T	A	0.00888206	1.89904e-10	0.00158509	0.0186964	1.24161e-11	7.40197e-05		NA	NA	NA	NA	NA	NA	NA	NA	31584754	blood urea nitrogen measurement	http://www.ebi.ac.uk/efo/EFO_0004741	yes
rs28684460	15	99264767	C	A	0.00882235	2.56337e-10	0.00213959	0.0163533	4.53526e-09	0.0270374		NA	NA	NA	NA	NA	NA	NA	NA	no assoc IDs found	NA	NA		yes
rs2871974	15	99284074	C	T	0.00891212	1.6316e-10	0.00136186	0.0176465	1.92581e-10	0.00114809		NA	NA	NA	NA	NA	NA	NA	NA	64193742_61966584	hemoglobin measurement_TPE interval measurement	http://www.ebi.ac.uk/efo/EFO_0004509_http://www.ebi.ac.uk/efo/EFO_0004644		yes
rs28733344	15	99281289	A	G	0.0090813	6.87822e-11	0.00057411	0.0175734	2.31734e-10	0.0013815		NA	NA	NA	NA	NA	NA	NA	NA	no assoc IDs found	NA	NA		yes
rs2907255	17	44999870	G	C	0.00947689	8.56586e-12	7.14974e-05	0.0226678	9.27614e-17	5.53007e-10		rs2907255	GOSR2_cis_The Cardiogenics Project_PMID:27558669	GOSR2_cis_NephQTL_PMID:30057032	NA	NA	NA	NA	NA	no assoc IDs found	NA	NA
rs2920396	17	44991961	G	A	0.0101985	1.52421e-13	1.27222e-06	0.0234147	7.81852e-18	4.66109e-11		rs2920396	GOSR2_cis_The Cardiogenics Project_PMID:27558669	GOSR2_cis_NephQTL_PMID:30057032	NA	NA	NA	GOSR2_cis_GTEx v8_PMID:23715323	NA	no assoc IDs found	NA	NA
rs2920397	17	44997329	G	A	0.0101517	1.99804e-13	1.66772e-06	0.0233492	9.74174e-18	5.80764e-11		rs2920397	GOSR2_cis_The Cardiogenics Project_PMID:27558669	GOSR2_cis_NephQTL_PMID:30057032	NA	NA	NA	NA	NA	no assoc IDs found	NA	NA
rs2934578	17	65581790	A	G	0.00861537	7.13795e-10	0.00595789	0.0185054	2.06888e-11	0.000123339	yes	NA	NA	NA	NA	NA	NA	NA	NA	no assoc IDs found	NA	NA		yes
rs2974930	1	155196717	A	G	0.0153077	1.32647e-29	1.10718e-22	0.023805	2.07929e-18	1.23959e-11		rs2974930	ADAM15_trans_The Cardiogenics Project_PMID:27558669	NA	THBS3_NA_The Cardiogenics Project_PMID:23382694__GBA_cis_The Cardiogenics Project_PMID:23382694__YY1AP1_cis_The Cardiogenics Project_PMID:23382694	ADAM15_trans_GTEx v8_PMID:23715323__RP11-263K19.4_NA_GTEx v8_PMID:23715323__THBS3_NA_GTEx v8_PMID:23715323__MTX1_cis_GTEx v8_PMID:23715323__RP11-263K19.6_cis_GTEx v8_PMID:23715323__GBAP1_cis_GTEx v8_PMID:23715323__GBA_cis_GTEx v8_PMID:23715323	NA	GBAP1_cis_GTEx v8_PMID:23715323	NA	no assoc IDs found	NA	NA		yes
rs2974935	1	155181843	G	T	0.0152963	1.46464e-29	1.2225e-22	0.0245027	1.84437e-19	1.09954e-12		rs2974935	ADAM15_trans_The Cardiogenics Project_PMID:27558669	NA	THBS3_NA_The Cardiogenics Project_PMID:23382694__GBA_cis_The Cardiogenics Project_PMID:23382694__YY1AP1_cis_The Cardiogenics Project_PMID:23382694	RP11-263K19.4_NA_GTEx v8_PMID:23715323__THBS3_NA_GTEx v8_PMID:23715323__MTX1_cis_GTEx v8_PMID:23715323__RP11-263K19.6_cis_GTEx v8_PMID:23715323__GBAP1_cis_GTEx v8_PMID:23715323__MTX1P1_cis_GTEx v8_PMID:23715323__GBA_cis_GTEx v8_PMID:23715323	NA	THBS3_NA_GTEx v8_PMID:23715323__GBAP1_cis_GTEx v8_PMID:23715323	GBA_cis_GEUVADIS_PMID:24037378	93475826_17376043	uric acid measurement_breast carcinoma_colorectal cancer_estrogen-receptor negative breast cancer_lung adenocarcinoma_lung carcinoma_ovarian carcinoma_ovarian endometrioid carcinoma_ovarian serous carcinoma_prostate carcinoma_squamous cell lung carcinoma	http://www.ebi.ac.uk/efo/EFO_0004761_http://www.ebi.ac.uk/efo/EFO_0000305_http://www.ebi.ac.uk/efo/EFO_0005842_http://www.ebi.ac.uk/efo/EFO_1000650_http://www.ebi.ac.uk/efo/EFO_0000571_http://www.ebi.ac.uk/efo/EFO_0001071_http://www.ebi.ac.uk/efo/EFO_0001075_http://www.ebi.ac.uk/efo/EFO_1001515_http://www.ebi.ac.uk/efo/EFO_1001516_http://www.ebi.ac.uk/efo/EFO_0001663_http://www.ebi.ac.uk/efo/EFO_…		yes
rs2974937	1	155168849	C	T	0.0156485	6.64064e-31	5.5428e-24	0.0245917	1.34735e-19	8.03237e-13	yes	rs2974937	ADAM15_cis_The Cardiogenics Project_PMID:27558669	NA	THBS3_NA_The Cardiogenics Project_PMID:23382694__GBA_trans_The Cardiogenics Project_PMID:23382694__YY1AP1_trans_The Cardiogenics Project_PMID:23382694	ADAM15_cis_GTEx v8_PMID:23715323__RP11-263K19.4_NA_GTEx v8_PMID:23715323__THBS3_NA_GTEx v8_PMID:23715323__RP11-263K19.6_trans_GTEx v8_PMID:23715323__GBAP1_trans_GTEx v8_PMID:23715323__MTX1P1_trans_GTEx v8_PMID:23715323__GBA_trans_GTEx v8_PMID:23715323	NA	THBS3_NA_GTEx v8_PMID:23715323__GBAP1_trans_GTEx v8_PMID:23715323	NA	no assoc IDs found	NA	NA		yes
rs2990220	1	155190254	T	A	0.0153101	1.2987e-29	1.084e-22	0.0247221	8.48662e-20	5.05939e-13		rs2990220	ADAM15_trans_The Cardiogenics Project_PMID:27558669	NA	THBS3_NA_The Cardiogenics Project_PMID:23382694__GBA_cis_The Cardiogenics Project_PMID:23382694__YY1AP1_cis_The Cardiogenics Project_PMID:23382694	ADAM15_trans_GTEx v8_PMID:23715323__RP11-263K19.4_NA_GTEx v8_PMID:23715323__THBS3_NA_GTEx v8_PMID:23715323__MTX1_cis_GTEx v8_PMID:23715323__RP11-263K19.6_cis_GTEx v8_PMID:23715323__GBAP1_cis_GTEx v8_PMID:23715323__GBA_cis_GTEx v8_PMID:23715323	NA	GBAP1_cis_GTEx v8_PMID:23715323	NA	41352259_41367884_41351378	diastolic blood pressure_mean arterial pressure_systolic blood pressure	http://www.ebi.ac.uk/efo/EFO_0006336_http://www.ebi.ac.uk/efo/EFO_0006340_http://www.ebi.ac.uk/efo/EFO_0006335		yes
rs2990223	1	155184975	A	G	0.0176769	3.09443e-39	2.58285e-32	0.0250966	2.21997e-20	1.32346e-13		rs2990223	ADAM15_trans_The Cardiogenics Project_PMID:27558669	NA	THBS3_NA_The Cardiogenics Project_PMID:23382694__GBA_cis_The Cardiogenics Project_PMID:23382694__YY1AP1_cis_The Cardiogenics Project_PMID:23382694	ADAM15_trans_GTEx v8_PMID:23715323__MUC1_trans_GTEx v8_PMID:23715323__RP11-263K19.4_NA_GTEx v8_PMID:23715323__THBS3_NA_GTEx v8_PMID:23715323__RP11-263K19.6_cis_GTEx v8_PMID:23715323__GBAP1_cis_GTEx v8_PMID:23715323__GBA_cis_GTEx v8_PMID:23715323	NA	THBS3_NA_FranzÃ©n et al. (Science 2016)_PMID:27540175__THBS3_NA_GTEx v8_PMID:23715323__GBAP1_cis_GTEx v8_PMID:23715323	NA	93481651_94041004_47099578_62739650_93477588	stomach polyp_hematocrit_glomerular filtration rate_red blood cell distribution width_Agents acting on the renin-angiotensin system use measurement	http://purl.obolibrary.org/obo/MONDO_0008277_http://www.ebi.ac.uk/efo/EFO_0004348_http://www.ebi.ac.uk/efo/EFO_0005208_http://www.ebi.ac.uk/efo/EFO_0005192_http://www.ebi.ac.uk/efo/EFO_0009931	yes
rs2990245	1	155197462	C	T	0.0150031	1.82125e-28	1.52016e-21	0.0236188	3.92138e-18	2.33777e-11		rs2990245	ADAM15_trans_The Cardiogenics Project_PMID:27558669	NA	DPM3_trans_The Cardiogenics Project_PMID:23382694__THBS3_NA_The Cardiogenics Project_PMID:23382694__THBS3_NA_Zeller et al. (PlosONE 2010)_PMID:20502693__GBA_cis_The Cardiogenics Project_PMID:23382694__YY1AP1_cis_The Cardiogenics Project_PMID:23382694	RP11-263K19.4_NA_GTEx v8_PMID:23715323__THBS3_NA_GTEx v8_PMID:23715323__MTX1_cis_GTEx v8_PMID:23715323__RP11-263K19.6_cis_GTEx v8_PMID:23715323__GBAP1_cis_GTEx v8_PMID:23715323__GBA_cis_GTEx v8_PMID:23715323	ADAM15_trans_Blood eQTL Browser_PMID:24013639__KRTCAP2_trans_Blood eQTL Browser_PMID:24013639__TRIM46_trans_Blood eQTL Browser_PMID:24013639__THBS3_NA_Blood eQTL Browser_PMID:24013639__HCN3_cis_Blood eQTL Browser_PMID:24013639	GBAP1_cis_GTEx v8_PMID:23715323	NA	53690143	brain volume measurement	http://www.ebi.ac.uk/efo/EFO_0006930		yes
rs3110641	17	36047417	A	G	0.0105047	2.52218e-14	2.10521e-07	0.018919	6.80221e-12	4.0552e-05		NA	NA	NA	NA	NA	NA	NA	NA	47229809_93466818_93497793_64607666_31584770	blood urea nitrogen measurement_prostate carcinoma	http://www.ebi.ac.uk/efo/EFO_0004741_http://www.ebi.ac.uk/efo/EFO_0001663	yes
rs35062883	5	72453976	C	T	0.0091599	4.57921e-11	0.000382217	0.016598	2.54107e-09	0.0151488		rs35062883	NA	NA	FCHO2_cis_The Cardiogenics Project_PMID:23382694	NA	NA	NA	NA	no assoc IDs found	NA	NA		yes
rs35415298	5	72449330	C	T	0.00929254	2.28653e-11	0.000190852	0.0173112	4.47078e-10	0.0026653		rs35415298	NA	NA	FCHO2_cis_The Cardiogenics Project_PMID:23382694	NA	NA	NA	NA	no assoc IDs found	NA	NA		yes
rs35485724	5	34511296	T	C	0.00823604	4.37821e-09	0.036544	0.0184997	2.10029e-11	0.000125211		NA	NA	NA	NA	NA	NA	NA	NA	no assoc IDs found	NA	NA		yes
rs35707546	17	45001541	G	A	0.0104216	4.1322e-14	3.44906e-07	0.0232013	1.59826e-17	9.52818e-11		rs35707546	GOSR2_cis_The Cardiogenics Project_PMID:27558669	GOSR2_cis_NephQTL_PMID:30057032	NA	NSFP1_NA_GTEx v8_PMID:23715323	NA	GOSR2_cis_GTEx v8_PMID:23715323	NA	no assoc IDs found	NA	NA
rs36036557	5	34509765	G	A	0.00845402	1.55946e-09	0.0130165	0.0185738	1.7239e-11	0.000102772		NA	NA	NA	NA	NA	NA	NA	NA	no assoc IDs found	NA	NA		yes
rs370545	1	155175390	A	G	0.0147684	1.32394e-27	1.10506e-20	0.024554	1.53958e-19	9.17837e-13		rs370545	ADAM15_trans_The Cardiogenics Project_PMID:27558669	NA	THBS3_NA_The Cardiogenics Project_PMID:23382694__GBA_cis_The Cardiogenics Project_PMID:23382694__YY1AP1_cis_The Cardiogenics Project_PMID:23382694	MUC1_trans_GTEx v8_PMID:23715323__RP11-263K19.4_NA_GTEx v8_PMID:23715323__THBS3_NA_GTEx v8_PMID:23715323__MTX1_cis_GTEx v8_PMID:23715323__RP11-263K19.6_cis_GTEx v8_PMID:23715323__GBAP1_cis_GTEx v8_PMID:23715323__MTX1P1_cis_GTEx v8_PMID:23715323__GBA_cis_GTEx v8_PMID:23715323	NA	THBS3_NA_GTEx v8_PMID:23715323__GBAP1_cis_GTEx v8_PMID:23715323	NA	62654405_62488025	mean corpuscular hemoglobin concentration	http://www.ebi.ac.uk/efo/EFO_0004528
rs3743263	15	99282558	A	G	0.00875433	3.59856e-10	0.00300364	0.017746	1.49516e-10	0.000891354		NA	NA	NA	NA	NA	NA	NA	NA	no assoc IDs found	NA	NA		yes
rs3743264	15	99282587	G	A	0.00872924	4.07559e-10	0.00340181	0.0173305	4.26057e-10	0.00253998		NA	NA	NA	NA	NA	NA	NA	NA	no assoc IDs found	NA	NA		yes
rs3760374	17	44987422	A	G	0.0123905	1.20527e-19	1.00601e-12	0.0184952	2.12555e-11	0.000126717		rs3760374	GOSR2_cis_The Cardiogenics Project_PMID:27558669	NA	NA	NA	NSF_NA_Blood eQTL Browser_PMID:24013639__GOSR2_cis_Blood eQTL Browser_PMID:24013639	GOSR2_cis_GTEx v8_PMID:23715323	NA	no assoc IDs found	NA	NA
rs3760377	17	45042079	G	A	0.00940722	1.24428e-11	0.000103857	0.0234312	7.39534e-18	4.40881e-11		rs3760377	GOSR2_cis_The Cardiogenics Project_PMID:27558669	GOSR2_cis_NephQTL_PMID:30057032	NA	KANSL1_trans_GTEx v8_PMID:23715323__ARL17B_NA_GTEx v8_PMID:23715323__GOSR2_cis_GTEx v8_PMID:23715323__LRRC37A17P_cis_GTEx v8_PMID:23715323__RP11-156P1.3_cis_GTEx v8_PMID:23715323	NSF_NA_Blood eQTL Browser_PMID:24013639__GOSR2_cis_Blood eQTL Browser_PMID:24013639	GOSR2_cis_GTEx v8_PMID:23715323__RP11-156P1.3_cis_GTEx v8_PMID:23715323	RP11-156P1.3_cis_GEUVADIS_PMID:24037378	no assoc IDs found	NA	NA
rs3803476	15	99256570	A	G	0.00867238	5.39655e-10	0.00450438	0.0173195	4.3787e-10	0.00261041		NA	NA	NA	NA	NA	NA	NA	NA	no assoc IDs found	NA	NA		yes
rs3809854	17	45029294	T	C	0.00834913	2.57131e-09	0.0214622	0.0233341	1.02486e-17	6.10983e-11		rs3809854	GOSR2_cis_The Cardiogenics Project_PMID:27558669	GOSR2_cis_NephQTL_PMID:30057032	NA	KANSL1_trans_GTEx v8_PMID:23715323__ARL17B_NA_GTEx v8_PMID:23715323__GOSR2_cis_GTEx v8_PMID:23715323__LRRC37A17P_cis_GTEx v8_PMID:23715323__RP11-156P1.3_cis_GTEx v8_PMID:23715323	NSF_NA_Blood eQTL Browser_PMID:24013639__GOSR2_cis_Blood eQTL Browser_PMID:24013639	GOSR2_cis_GTEx v8_PMID:23715323	RP11-156P1.3_cis_GEUVADIS_PMID:24037378	no assoc IDs found	NA	NA
rs3814316	1	155149718	G	A	0.0131281	5.77343e-22	4.81896e-15	0.0241113	7.2406e-19	4.31656e-12		rs3814316	ADAM15_cis_The Cardiogenics Project_PMID:27558669	MUC1_cis_NephQTL_PMID:30057032	YY1AP1_trans_The Cardiogenics Project_PMID:23382694	MUC1_cis_GTEx v8_PMID:23715323__RP11-263K19.4_NA_GTEx v8_PMID:23715323__THBS3_NA_GTEx v8_PMID:23715323__RP11-263K19.6_trans_GTEx v8_PMID:23715323__GBA_trans_GTEx v8_PMID:23715323	ADAM15_cis_Blood eQTL Browser_PMID:24013639__KRTCAP2_cis_Blood eQTL Browser_PMID:24013639__THBS3_NA_Blood eQTL Browser_PMID:24013639	NA	NA	101371068	hematocrit	http://www.ebi.ac.uk/efo/EFO_0004348
rs3851785	17	45040147	T	G	0.00823357	4.42914e-09	0.036969	0.0234019	8.16201e-18	4.86587e-11		rs3851785	GOSR2_cis_The Cardiogenics Project_PMID:27558669	GOSR2_cis_NephQTL_PMID:30057032	NA	KANSL1_trans_GTEx v8_PMID:23715323__ARL17B_NA_GTEx v8_PMID:23715323__GOSR2_cis_GTEx v8_PMID:23715323__LRRC37A17P_cis_GTEx v8_PMID:23715323__RP11-156P1.3_cis_GTEx v8_PMID:23715323	NSF_NA_Blood eQTL Browser_PMID:24013639__GOSR2_cis_Blood eQTL Browser_PMID:24013639	GOSR2_cis_GTEx v8_PMID:23715323	RP11-156P1.3_cis_GEUVADIS_PMID:24037378	no assoc IDs found	NA	NA
rs3851786	17	45046932	A	G	0.00859764	7.78371e-10	0.00649689	0.0235079	5.70983e-18	3.40397e-11		rs3851786	GOSR2_cis_The Cardiogenics Project_PMID:27558669	GOSR2_cis_NephQTL_PMID:30057032	NA	KANSL1_trans_GTEx v8_PMID:23715323__ARL17B_NA_GTEx v8_PMID:23715323__GOSR2_cis_GTEx v8_PMID:23715323__LRRC37A17P_cis_GTEx v8_PMID:23715323__RP11-156P1.3_cis_GTEx v8_PMID:23715323	NSF_NA_Blood eQTL Browser_PMID:24013639__GOSR2_cis_Blood eQTL Browser_PMID:24013639	GOSR2_cis_FranzÃ©n et al. (Science 2016)_PMID:27540175__GOSR2_cis_GTEx v8_PMID:23715323	RP11-156P1.3_cis_GEUVADIS_PMID:24037378	no assoc IDs found	NA	NA
rs3851787	17	45046982	A	G	0.00872327	4.19796e-10	0.00350395	0.0234593	6.72711e-18	4.01043e-11		rs3851787	GOSR2_cis_The Cardiogenics Project_PMID:27558669	GOSR2_cis_NephQTL_PMID:30057032	NA	KANSL1_trans_GTEx v8_PMID:23715323__ARL17B_NA_GTEx v8_PMID:23715323__GOSR2_cis_GTEx v8_PMID:23715323__LRRC37A17P_cis_GTEx v8_PMID:23715323__RP11-156P1.3_cis_GTEx v8_PMID:23715323	NA	GOSR2_cis_GTEx v8_PMID:23715323	RP11-156P1.3_cis_GEUVADIS_PMID:24037378	no assoc IDs found	NA	NA
rs3857601	6	51025314	C	T	0.0085594	9.37638e-10	0.00782626	0.0169534	1.0787e-09	0.00643077		NA	NA	NA	NA	NA	NA	NA	NA	no assoc IDs found	NA	NA		yes
rs3885731	17	45033310	T	C	0.00980427	1.42861e-12	1.19243e-05	0.0216996	2.03241e-15	1.21164e-08		rs3885731	GOSR2_cis_The Cardiogenics Project_PMID:27558669	GOSR2_cis_NephQTL_PMID:30057032	NA	NSFP1_NA_GTEx v8_PMID:23715323	NA	GOSR2_cis_GTEx v8_PMID:23715323	NA	no assoc IDs found	NA	NA
rs3890958	17	45046865	G	A	0.00989076	8.80991e-13	7.35344e-06	0.0215224	3.524e-15	2.10087e-08		rs3890958	GOSR2_cis_The Cardiogenics Project_PMID:27558669	GOSR2_cis_NephQTL_PMID:30057032	NA	NSFP1_NA_GTEx v8_PMID:23715323	NA	GOSR2_cis_GTEx v8_PMID:23715323	NA	no assoc IDs found	NA	NA
rs3956959	10	69964861	T	C	0.0100727	3.1428e-13	2.62323e-06	0.0216681	2.24193e-15	1.33655e-08	yes	NA	NA	NA	NA	NA	NA	NA	NA	no assoc IDs found	NA	NA		yes
rs4072037	1	155162067	C	T	0.0150479	1.24329e-28	1.03775e-21	0.0245142	1.77125e-19	1.05595e-12		rs4072037	ADAM15_cis_The Cardiogenics Project_PMID:27558669	NA	THBS3_NA_The Cardiogenics Project_PMID:23382694__GBA_trans_The Cardiogenics Project_PMID:23382694__YY1AP1_trans_The Cardiogenics Project_PMID:23382694	ADAM15_cis_GTEx v8_PMID:23715323__RP11-263K19.4_NA_GTEx v8_PMID:23715323__THBS3_NA_GTEx v8_PMID:23715323__RP11-263K19.6_trans_GTEx v8_PMID:23715323__GBAP1_trans_GTEx v8_PMID:23715323__GBA_trans_GTEx v8_PMID:23715323	ADAM15_cis_Blood eQTL Browser_PMID:24013639__KRTCAP2_cis_Blood eQTL Browser_PMID:24013639__THBS3_NA_Blood eQTL Browser_PMID:24013639__HIST1H3H_trans_Blood eQTL Browser_PMID:24013639	THBS3_NA_GTEx v8_PMID:23715323__GBAP1_trans_GTEx v8_PMID:23715323	NA	15867_15932_10823168_41352250_15004398_41521901_31585772_14936793_14218236_15960266_15994203	magnesium measurement_gastric carcinoma_diastolic blood pressure_uric acid measurement_urinary albumin to creatinine ratio	http://www.ebi.ac.uk/efo/EFO_0004845_http://www.ebi.ac.uk/efo/EFO_0000178_http://www.ebi.ac.uk/efo/EFO_0006336_http://www.ebi.ac.uk/efo/EFO_0004761_http://www.ebi.ac.uk/efo/EFO_0007778	yes
rs4082052	6	50947295	T	C	0.00899982	1.04483e-10	0.000872096	0.0168356	1.43593e-09	0.00856046		NA	NA	NA	NA	NA	NA	NA	NA	101445919	erythrocyte count	http://www.ebi.ac.uk/efo/EFO_0004305		yes
rs423144	1	155169355	G	T	0.0147942	1.0658e-27	8.89601e-21	0.0247198	8.5561e-20	5.1008e-13		rs423144	ADAM15_cis_The Cardiogenics Project_PMID:27558669	MUC1_cis_NephQTL_PMID:30057032	MUC1_cis_The Cardiogenics Project_PMID:23382694__YY1AP1_trans_The Cardiogenics Project_PMID:23382694	MUC1_cis_GTEx v8_PMID:23715323__RP11-263K19.4_NA_GTEx v8_PMID:23715323__THBS3_NA_GTEx v8_PMID:23715323__RP11-263K19.6_trans_GTEx v8_PMID:23715323__GBAP1_trans_GTEx v8_PMID:23715323	NA	GBAP1_trans_GTEx v8_PMID:23715323	NA	104533121	protein measurement	http://www.ebi.ac.uk/efo/EFO_0004747
rs4276914	1	155142229	G	A	0.012066	1.14569e-18	9.56286e-12	0.0231709	1.76814e-17	1.0541e-10		rs4276914	ADAM15_cis_The Cardiogenics Project_PMID:27558669	NA	THBS3_NA_The Cardiogenics Project_PMID:23382694__YY1AP1_trans_The Cardiogenics Project_PMID:23382694	ADAM15_cis_GTEx v8_PMID:23715323__MUC1_cis_GTEx v8_PMID:23715323__RP11-263K19.4_NA_GTEx v8_PMID:23715323__THBS3_NA_GTEx v8_PMID:23715323__RP11-263K19.6_trans_GTEx v8_PMID:23715323__GBAP1_trans_GTEx v8_PMID:23715323__MTX1P1_trans_GTEx v8_PMID:23715323__GBA_trans_GTEx v8_PMID:23715323	NA	GBAP1_trans_GTEx v8_PMID:23715323	NA	no assoc IDs found	NA	NA		yes
rs4361615	6	51035486	C	G	0.0101777	1.71901e-13	1.43482e-06	0.0186382	1.45136e-11	8.65246e-05		NA	NA	NA	NA	NA	NA	NA	NA	no assoc IDs found	NA	NA		yes
rs4381655	17	45032067	T	C	0.00841147	1.91168e-09	0.0159564	0.0233359	1.01862e-17	6.07259e-11		rs4381655	GOSR2_cis_The Cardiogenics Project_PMID:27558669	GOSR2_cis_NephQTL_PMID:30057032	NA	KANSL1_trans_GTEx v8_PMID:23715323__ARL17B_NA_GTEx v8_PMID:23715323__GOSR2_cis_GTEx v8_PMID:23715323__LRRC37A17P_cis_GTEx v8_PMID:23715323__RP11-156P1.3_cis_GTEx v8_PMID:23715323	NA	GOSR2_cis_GTEx v8_PMID:23715323	RP11-156P1.3_cis_GEUVADIS_PMID:24037378	no assoc IDs found	NA	NA
rs4382293	6	127475433	T	C	0.00960159	4.36111e-12	3.64012e-05	0.0196677	8.53258e-13	5.08679e-06		rs4382293	NA	NA	NA	NA	RNF146_NA_Blood eQTL Browser_PMID:24013639	NA	NA	no assoc IDs found	NA	NA		yes
rs4421576	1	155142210	A	G	0.0119109	3.2903e-18	2.74634e-11	0.0231654	1.8013e-17	1.07386e-10		rs4421576	ADAM15_cis_The Cardiogenics Project_PMID:27558669	NA	THBS3_NA_The Cardiogenics Project_PMID:23382694__YY1AP1_trans_The Cardiogenics Project_PMID:23382694	ADAM15_cis_GTEx v8_PMID:23715323__MUC1_cis_GTEx v8_PMID:23715323__RP11-263K19.4_NA_GTEx v8_PMID:23715323__THBS3_NA_GTEx v8_PMID:23715323__RP11-263K19.6_trans_GTEx v8_PMID:23715323__GBAP1_trans_GTEx v8_PMID:23715323__MTX1P1_trans_GTEx v8_PMID:23715323__GBA_trans_GTEx v8_PMID:23715323	ADAM15_cis_Blood eQTL Browser_PMID:24013639__EFNA1_cis_Blood eQTL Browser_PMID:24013639__KRTCAP2_cis_Blood eQTL Browser_PMID:24013639__THBS3_NA_Blood eQTL Browser_PMID:24013639	GBAP1_trans_GTEx v8_PMID:23715323	NA	no assoc IDs found	NA	NA		yes
rs4460629	1	155135335	T	C	0.0119236	3.01964e-18	2.52043e-11	0.0230209	2.90996e-17	1.7348e-10		rs4460629	ADAM15_cis_The Cardiogenics Project_PMID:27558669	NA	THBS3_NA_The Cardiogenics Project_PMID:23382694__YY1AP1_trans_The Cardiogenics Project_PMID:23382694	ADAM15_cis_GTEx v8_PMID:23715323__MUC1_cis_GTEx v8_PMID:23715323__RP11-263K19.4_NA_GTEx v8_PMID:23715323__THBS3_NA_GTEx v8_PMID:23715323__RP11-263K19.6_trans_GTEx v8_PMID:23715323__GBAP1_trans_GTEx v8_PMID:23715323__MTX1P1_trans_GTEx v8_PMID:23715323__GBA_trans_GTEx v8_PMID:23715323	ADAM15_cis_Blood eQTL Browser_PMID:24013639__EFNA1_cis_Blood eQTL Browser_PMID:24013639__KRTCAP2_cis_Blood eQTL Browser_PMID:24013639__THBS3_NA_Blood eQTL Browser_PMID:24013639	GBAP1_trans_GTEx v8_PMID:23715323	NA	25389601_80641449	magnesium measurement_biological sex	http://www.ebi.ac.uk/efo/EFO_0004845_http://purl.obolibrary.org/obo/PATO_0000047		yes
rs4461138	17	44987045	T	G	0.01239	1.20969e-19	1.0097e-12	0.0183528	3.09854e-11	0.000184722		rs4461138	GOSR2_cis_The Cardiogenics Project_PMID:27558669	NA	NA	NA	NA	GOSR2_cis_GTEx v8_PMID:23715323	NA	93497808	blood urea nitrogen measurement	http://www.ebi.ac.uk/efo/EFO_0004741	yes
rs4480432	10	69938665	C	T	0.00967546	2.91153e-12	2.43019e-05	0.0205111	7.47609e-14	4.45695e-07		NA	NA	NA	NA	NA	NA	NA	NA	no assoc IDs found	NA	NA		yes
rs4501417	6	51035425	G	A	0.0101781	1.7155e-13	1.43189e-06	0.0182816	3.73807e-11	0.000222849		NA	NA	NA	NA	NA	NA	NA	NA	no assoc IDs found	NA	NA		yes
rs4525087	1	23692229	A	C	0.00950802	7.24353e-12	6.04602e-05	0.0183389	3.21421e-11	0.000191618		rs4525087	NA	NA	TCEA3_cis_The Cardiogenics Project_PMID:23382694	NA	NA	NA	NA	31585313_41203917	glomerular filtration rate	http://www.ebi.ac.uk/efo/EFO_0005208	yes
rs4525104	10	69975867	C	T	0.00819295	5.35214e-09	0.0446731	0.0206571	4.85387e-14	2.89369e-07		NA	NA	NA	NA	NA	NA	NA	NA	no assoc IDs found	NA	NA		yes
rs45490892	15	99285115	A	G	0.00927046	2.56861e-11	0.000214396	0.0178807	1.0591e-10	0.000631393		NA	NA	NA	NA	NA	NA	NA	NA	no assoc IDs found	NA	NA		yes
rs4566896	6	127482362	A	G	0.00958258	4.83664e-12	4.03704e-05	0.0197645	6.48752e-13	3.8676e-06		rs4566896	NA	NA	NA	NA	RNF146_NA_Blood eQTL Browser_PMID:24013639	NA	NA	no assoc IDs found	NA	NA		yes
rs4602097	17	45031830	C	T	0.00823285	4.44404e-09	0.0370934	0.0233354	1.0204e-17	6.08321e-11		rs4602097	GOSR2_cis_The Cardiogenics Project_PMID:27558669	GOSR2_cis_NephQTL_PMID:30057032	NA	KANSL1_trans_GTEx v8_PMID:23715323__ARL17B_NA_GTEx v8_PMID:23715323__GOSR2_cis_GTEx v8_PMID:23715323__LRRC37A17P_cis_GTEx v8_PMID:23715323__RP11-156P1.3_cis_GTEx v8_PMID:23715323	NA	GOSR2_cis_GTEx v8_PMID:23715323	RP11-156P1.3_cis_GEUVADIS_PMID:24037378	no assoc IDs found	NA	NA
rs4616271	15	99268259	C	T	0.00875236	3.63395e-10	0.00303318	0.0176538	1.89052e-10	0.00112706		NA	NA	NA	NA	NA	NA	NA	NA	no assoc IDs found	NA	NA		yes
rs4644087	6	127481154	A	C	0.00938982	1.36528e-11	0.000113957	0.0198252	5.45839e-13	3.25407e-06		rs4644087	NA	NA	NA	NA	RNF146_NA_Blood eQTL Browser_PMID:24013639	NA	NA	104566681	r-spondin-3 measurement	http://www.ebi.ac.uk/efo/EFO_0021878		yes
rs4668134	2	170206062	T	A	0.00852237	1.12199e-09	0.00936501	0.0194058	1.78022e-12	1.0613e-05		NA	NA	NA	NA	NA	NA	NA	NA	97037255	glomerular filtration rate	http://www.ebi.ac.uk/efo/EFO_0005208	yes
rs4711966	6	50963777	C	A	0.00910376	6.1257e-11	0.000511299	0.0167821	1.63399e-09	0.00974117		NA	NA	NA	NA	NA	NA	NA	NA	64651623	urate measurement	http://www.ebi.ac.uk/efo/EFO_0004531		yes
rs4715215	6	50960316	T	C	0.00893672	1.44047e-10	0.00120233	0.0167967	1.57756e-09	0.0094048		NA	NA	NA	NA	NA	NA	NA	NA	no assoc IDs found	NA	NA		yes
rs4745946	10	69920528	G	T	0.00908701	6.67883e-11	0.000557467	0.0200179	3.14384e-13	1.87423e-06		NA	NA	NA	NA	NA	NA	NA	NA	no assoc IDs found	NA	NA		yes
rs4745948	10	69937987	G	A	0.00964813	3.38227e-12	2.82311e-05	0.0205101	7.49653e-14	4.46913e-07		NA	NA	NA	NA	NA	NA	NA	NA	93547881	creatinine measurement	http://www.ebi.ac.uk/efo/EFO_0004518		yes
rs4746731	10	69920924	C	A	0.00906779	7.37397e-11	0.00061549	0.0199916	3.39088e-13	2.02151e-06		NA	NA	NA	NA	NA	NA	NA	NA	no assoc IDs found	NA	NA		yes
rs4746733	10	69944327	A	G	0.00977522	1.6788e-12	1.40126e-05	0.0212938	7.12081e-15	4.24514e-08		NA	NA	NA	NA	NA	NA	NA	NA	no assoc IDs found	NA	NA		yes
rs4746740	10	69960999	C	T	0.00993594	6.83275e-13	5.70315e-06	0.0213052	6.87694e-15	4.09975e-08		NA	NA	NA	NA	NA	NA	NA	NA	no assoc IDs found	NA	NA		yes
rs4965428	15	99267568	G	C	0.00916693	4.41494e-11	0.000368505	0.0162131	6.296e-09	0.0375342		NA	NA	NA	NA	NA	NA	NA	NA	no assoc IDs found	NA	NA		yes
rs4965430	15	99268850	C	G	0.00964601	3.42159e-12	2.85593e-05	0.0173237	4.3335e-10	0.00258346	yes	NA	NA	NA	NA	NA	NA	NA	NA	34651438_61966659_61966724_102723809	atrial fibrillation_TPE interval measurement	http://www.ebi.ac.uk/efo/EFO_0000275_http://www.ebi.ac.uk/efo/EFO_0004644		yes
rs4966020	15	99284680	G	A	0.00939555	1.32421e-11	0.000110529	0.0176139	2.09158e-10	0.00124691		NA	NA	NA	NA	NA	NA	NA	NA	100878093_35905429_30540483_63422097_63422101_63422105_63422109_63422113_63422117_63422121_63422125_63422129_63422133_63422137_63422141_63422145_63422149_63422153_63422157_63422161_63422165_63422169_63422173_63422177_63422181_63422185_36771130	JT interval_QRS duration_electrocardiography	http://www.ebi.ac.uk/efo/EFO_0007885_http://www.ebi.ac.uk/efo/EFO_0005055_http://www.ebi.ac.uk/efo/EFO_0004327		yes
rs4966021	15	99285056	C	T	0.00884354	2.30497e-10	0.00192391	0.0176127	2.09797e-10	0.00125072		NA	NA	NA	NA	NA	NA	NA	NA	100880172	QRS duration	http://www.ebi.ac.uk/efo/EFO_0005055		yes
rs4966024	15	99295570	G	A	0.00854094	1.02551e-09	0.00855975	0.0179641	8.54525e-11	0.000509434		NA	NA	NA	NA	NA	NA	NA	NA	41521867	uric acid measurement	http://www.ebi.ac.uk/efo/EFO_0004761		yes
rs4968247	17	44988703	C	T	0.0126884	1.4458e-20	1.20678e-13	0.0182845	3.70978e-11	0.000221162	yes	rs4968247	GOSR2_cis_The Cardiogenics Project_PMID:27558669	NA	NA	NA	NSF_NA_Blood eQTL Browser_PMID:24013639__GOSR2_cis_Blood eQTL Browser_PMID:24013639	GOSR2_cis_GTEx v8_PMID:23715323	NA	no assoc IDs found	NA	NA
rs4968248	17	44993128	G	A	0.0110293	1.02285e-15	8.53754e-09	0.0215236	3.51143e-15	2.09338e-08		rs4968248	GOSR2_cis_The Cardiogenics Project_PMID:27558669	GOSR2_cis_NephQTL_PMID:30057032	NA	LRRC37A17P_cis_GTEx v8_PMID:23715323	NA	GOSR2_cis_GTEx v8_PMID:23715323	NA	93522427_93538533	mean arterial pressure_systolic blood pressure	http://www.ebi.ac.uk/efo/EFO_0006340_http://www.ebi.ac.uk/efo/EFO_0006335
rs4968250	17	45045351	C	G	0.00838455	2.17334e-09	0.0181404	0.0235062	5.7432e-18	3.42387e-11		rs4968250	GOSR2_cis_The Cardiogenics Project_PMID:27558669	GOSR2_cis_NephQTL_PMID:30057032	NA	KANSL1_trans_GTEx v8_PMID:23715323__ARL17B_NA_GTEx v8_PMID:23715323__GOSR2_cis_GTEx v8_PMID:23715323__LRRC37A17P_cis_GTEx v8_PMID:23715323__RP11-156P1.3_cis_GTEx v8_PMID:23715323	NA	GOSR2_cis_GTEx v8_PMID:23715323	RP11-156P1.3_cis_GEUVADIS_PMID:24037378	no assoc IDs found	NA	NA
rs4968285	17	45015632	T	C	0.00936986	1.5183e-11	0.000126729	0.0233423	9.97123e-18	5.94445e-11		rs4968285	GOSR2_cis_The Cardiogenics Project_PMID:27558669	GOSR2_cis_NephQTL_PMID:30057032	NA	KANSL1_trans_GTEx v8_PMID:23715323__ARL17B_NA_GTEx v8_PMID:23715323__GOSR2_cis_GTEx v8_PMID:23715323__LRRC37A17P_cis_GTEx v8_PMID:23715323__RP11-156P1.3_cis_GTEx v8_PMID:23715323	NA	GOSR2_cis_GTEx v8_PMID:23715323	RP11-156P1.3_cis_GEUVADIS_PMID:24037378	no assoc IDs found	NA	NA
rs4968286	17	45017645	T	C	0.00943635	1.06481e-11	8.88775e-05	0.0232976	1.15848e-17	6.90641e-11		rs4968286	GOSR2_cis_The Cardiogenics Project_PMID:27558669	GOSR2_cis_NephQTL_PMID:30057032	NA	KANSL1_trans_GTEx v8_PMID:23715323__ARL17B_NA_GTEx v8_PMID:23715323__GOSR2_cis_GTEx v8_PMID:23715323__LRRC37A17P_cis_GTEx v8_PMID:23715323__RP11-156P1.3_cis_GTEx v8_PMID:23715323	NSF_NA_Blood eQTL Browser_PMID:24013639__GOSR2_cis_Blood eQTL Browser_PMID:24013639	GOSR2_cis_GTEx v8_PMID:23715323	RP11-156P1.3_cis_GEUVADIS_PMID:24037378	no assoc IDs found	NA	NA
rs4968287	17	45024049	T	C	0.00836975	2.33175e-09	0.0194626	0.023239	1.40886e-17	8.39909e-11		rs4968287	GOSR2_cis_The Cardiogenics Project_PMID:27558669	GOSR2_cis_NephQTL_PMID:30057032	NA	KANSL1_trans_GTEx v8_PMID:23715323__ARL17B_NA_GTEx v8_PMID:23715323__GOSR2_cis_GTEx v8_PMID:23715323__LRRC37A17P_cis_GTEx v8_PMID:23715323__RP11-156P1.3_cis_GTEx v8_PMID:23715323	NA	GOSR2_cis_GTEx v8_PMID:23715323	RP11-156P1.3_cis_GEUVADIS_PMID:24037378	no assoc IDs found	NA	NA
rs4968288	17	45024057	C	T	0.0103281	7.16416e-14	5.97977e-07	0.0233178	1.08262e-17	6.45415e-11		rs4968288	GOSR2_cis_The Cardiogenics Project_PMID:27558669	GOSR2_cis_NephQTL_PMID:30057032	NA	NA	NA	GOSR2_cis_GTEx v8_PMID:23715323	NA	no assoc IDs found	NA	NA
rs4968290	17	45047384	C	T	0.00866487	5.59975e-10	0.00467399	0.0231971	1.62044e-17	9.66043e-11		rs4968290	GOSR2_cis_The Cardiogenics Project_PMID:27558669	GOSR2_cis_NephQTL_PMID:30057032	NA	KANSL1_trans_GTEx v8_PMID:23715323__ARL17B_NA_GTEx v8_PMID:23715323__ARL17A_NA_GTEx v8_PMID:23715323__GOSR2_cis_GTEx v8_PMID:23715323__LRRC37A17P_cis_GTEx v8_PMID:23715323__RP11-156P1.3_cis_GTEx v8_PMID:23715323	NA	GOSR2_cis_GTEx v8_PMID:23715323	RP11-156P1.3_cis_GEUVADIS_PMID:24037378	no assoc IDs found	NA	NA
rs4971059	1	155148781	G	A	0.0115762	3.06361e-17	2.55713e-10	0.0240082	1.03418e-18	6.16535e-12		rs4971059	ADAM15_cis_The Cardiogenics Project_PMID:27558669	MUC1_cis_NephQTL_PMID:30057032	YY1AP1_trans_The Cardiogenics Project_PMID:23382694	MUC1_cis_GTEx v8_PMID:23715323__RP11-263K19.4_NA_GTEx v8_PMID:23715323__THBS3_NA_GTEx v8_PMID:23715323__RP11-263K19.6_trans_GTEx v8_PMID:23715323__GBA_trans_GTEx v8_PMID:23715323	ADAM15_cis_Blood eQTL Browser_PMID:24013639__KRTCAP2_cis_Blood eQTL Browser_PMID:24013639__THBS3_NA_Blood eQTL Browser_PMID:24013639	NA	MEIS2_trans_seeQTL_PMID:22171328	47486834_47486839_41308968_93927964_105595119	acute myeloid leukemia_breast carcinoma_breast cancer_lung cancer	http://www.ebi.ac.uk/efo/EFO_0000222_http://www.ebi.ac.uk/efo/EFO_0000305_http://purl.obolibrary.org/obo/MONDO_0007254_http://purl.obolibrary.org/obo/MONDO_0008903
rs4971085	1	155138222	T	C	0.0119222	3.04836e-18	2.5444e-11	0.0231405	1.95659e-17	1.16644e-10		rs4971085	ADAM15_cis_The Cardiogenics Project_PMID:27558669	NA	THBS3_NA_The Cardiogenics Project_PMID:23382694__YY1AP1_trans_The Cardiogenics Project_PMID:23382694	ADAM15_cis_GTEx v8_PMID:23715323__MUC1_cis_GTEx v8_PMID:23715323__RP11-263K19.4_NA_GTEx v8_PMID:23715323__THBS3_NA_GTEx v8_PMID:23715323__RP11-263K19.6_trans_GTEx v8_PMID:23715323__GBAP1_trans_GTEx v8_PMID:23715323__MTX1P1_trans_GTEx v8_PMID:23715323__GBA_trans_GTEx v8_PMID:23715323	NA	GBAP1_trans_GTEx v8_PMID:23715323	NA	no assoc IDs found	NA	NA		yes
rs4971088	1	155142883	T	A	0.0120633	1.16686e-18	9.7395e-12	0.0233655	9.22567e-18	5.49998e-11		rs4971088	ADAM15_cis_The Cardiogenics Project_PMID:27558669	NA	THBS3_NA_The Cardiogenics Project_PMID:23382694__YY1AP1_trans_The Cardiogenics Project_PMID:23382694	ADAM15_cis_GTEx v8_PMID:23715323__MUC1_cis_GTEx v8_PMID:23715323__RP11-263K19.4_NA_GTEx v8_PMID:23715323__THBS3_NA_GTEx v8_PMID:23715323__RP11-263K19.6_trans_GTEx v8_PMID:23715323__GBAP1_trans_GTEx v8_PMID:23715323__MTX1P1_trans_GTEx v8_PMID:23715323__GBA_trans_GTEx v8_PMID:23715323	ADAM15_cis_Blood eQTL Browser_PMID:24013639__EFNA1_cis_Blood eQTL Browser_PMID:24013639__KRTCAP2_cis_Blood eQTL Browser_PMID:24013639__THBS3_NA_Blood eQTL Browser_PMID:24013639	GBAP1_trans_GTEx v8_PMID:23715323	NA	53690162	brain volume measurement	http://www.ebi.ac.uk/efo/EFO_0006930		yes
rs4971089	1	155142927	A	G	0.0120734	1.08889e-18	9.08869e-12	0.023377	8.874e-18	5.29033e-11		rs4971089	ADAM15_cis_The Cardiogenics Project_PMID:27558669	NA	THBS3_NA_The Cardiogenics Project_PMID:23382694__YY1AP1_trans_The Cardiogenics Project_PMID:23382694	ADAM15_cis_GTEx v8_PMID:23715323__MUC1_cis_GTEx v8_PMID:23715323__RP11-263K19.4_NA_GTEx v8_PMID:23715323__THBS3_NA_GTEx v8_PMID:23715323__RP11-263K19.6_trans_GTEx v8_PMID:23715323__GBAP1_trans_GTEx v8_PMID:23715323__MTX1P1_trans_GTEx v8_PMID:23715323__GBA_trans_GTEx v8_PMID:23715323	NA	GBAP1_trans_GTEx v8_PMID:23715323	NA	62018570_63924302_63919401	PR interval_age at onset_allergic disease	http://www.ebi.ac.uk/efo/EFO_0004462_http://www.ebi.ac.uk/efo/EFO_0004847_http://purl.obolibrary.org/obo/MONDO_0005271		yes
rs4971091	1	155143768	G	T	0.0114195	8.51748e-17	7.10936e-10	0.0232935	1.17422e-17	7.0002e-11		rs4971091	ADAM15_cis_The Cardiogenics Project_PMID:27558669	MUC1_cis_NephQTL_PMID:30057032	YY1AP1_trans_The Cardiogenics Project_PMID:23382694	MUC1_cis_GTEx v8_PMID:23715323__RP11-263K19.4_NA_GTEx v8_PMID:23715323__THBS3_NA_GTEx v8_PMID:23715323__RP11-263K19.6_trans_GTEx v8_PMID:23715323__GBAP1_trans_GTEx v8_PMID:23715323__GBA_trans_GTEx v8_PMID:23715323	NA	NA	NA	97466784_40900174_40900550	educational attainment_body fat distribution	http://www.ebi.ac.uk/efo/EFO_0011015_http://www.ebi.ac.uk/efo/EFO_0004341
rs4971093	1	155144300	G	A	0.0110287	1.02634e-15	8.56664e-09	0.023689	3.08951e-18	1.84184e-11		rs4971093	ADAM15_cis_The Cardiogenics Project_PMID:27558669	MUC1_cis_NephQTL_PMID:30057032	YY1AP1_trans_The Cardiogenics Project_PMID:23382694	MUC1_cis_GTEx v8_PMID:23715323__RP11-263K19.4_NA_GTEx v8_PMID:23715323__THBS3_NA_GTEx v8_PMID:23715323__RP11-263K19.6_trans_GTEx v8_PMID:23715323__GBAP1_trans_GTEx v8_PMID:23715323__GBA_trans_GTEx v8_PMID:23715323	NA	NA	NA	no assoc IDs found	NA	NA
rs4971100	1	155155731	G	A	0.0150038	1.81038e-28	1.51108e-21	0.0245759	1.42478e-19	8.49394e-13		rs4971100	ADAM15_cis_The Cardiogenics Project_PMID:27558669	MUC1_cis_NephQTL_PMID:30057032	MUC1_cis_The Cardiogenics Project_PMID:23382694__YY1AP1_trans_The Cardiogenics Project_PMID:23382694	MUC1_cis_GTEx v8_PMID:23715323__RP11-263K19.4_NA_GTEx v8_PMID:23715323__THBS3_NA_GTEx v8_PMID:23715323__RP11-263K19.6_trans_GTEx v8_PMID:23715323__GBAP1_trans_GTEx v8_PMID:23715323	ADAM15_cis_Blood eQTL Browser_PMID:24013639__KRTCAP2_cis_Blood eQTL Browser_PMID:24013639__THBS3_NA_Blood eQTL Browser_PMID:24013639	GBAP1_trans_GTEx v8_PMID:23715323	NA	10129186_10129197_64651198_101372696_80428618_41532278_41532294_47228218_47232998	magnesium measurement_urate measurement_creatinine measurement_CC16 measurement_uric acid measurement_glomerular filtration rate	http://www.ebi.ac.uk/efo/EFO_0004845_http://www.ebi.ac.uk/efo/EFO_0004531_http://www.ebi.ac.uk/efo/EFO_0004518_http://www.ebi.ac.uk/efo/EFO_0005080_http://www.ebi.ac.uk/efo/EFO_0004761_http://www.ebi.ac.uk/efo/EFO_0005208	yes
rs4971101	1	155157635	G	A	0.0147147	2.07461e-27	1.73163e-20	0.0245695	1.45758e-19	8.68949e-13		rs4971101	ADAM15_cis_The Cardiogenics Project_PMID:27558669	MUC1_cis_NephQTL_PMID:30057032	MUC1_cis_The Cardiogenics Project_PMID:23382694__YY1AP1_trans_The Cardiogenics Project_PMID:23382694	MUC1_cis_GTEx v8_PMID:23715323__RP11-263K19.4_NA_GTEx v8_PMID:23715323__THBS3_NA_GTEx v8_PMID:23715323__RP11-263K19.6_trans_GTEx v8_PMID:23715323__GBAP1_trans_GTEx v8_PMID:23715323	NA	GBAP1_trans_GTEx v8_PMID:23715323	NA	101372248	blood urea nitrogen measurement	http://www.ebi.ac.uk/efo/EFO_0004741	yes
rs497829	1	155193532	C	G	0.015308	1.32236e-29	1.10375e-22	0.0238264	1.93195e-18	1.15175e-11		rs497829	ADAM15_trans_The Cardiogenics Project_PMID:27558669	NA	THBS3_NA_The Cardiogenics Project_PMID:23382694__GBA_cis_The Cardiogenics Project_PMID:23382694__YY1AP1_cis_The Cardiogenics Project_PMID:23382694	RP11-263K19.4_NA_GTEx v8_PMID:23715323__THBS3_NA_GTEx v8_PMID:23715323__MTX1_cis_GTEx v8_PMID:23715323__RP11-263K19.6_cis_GTEx v8_PMID:23715323__GBAP1_cis_GTEx v8_PMID:23715323__GBA_cis_GTEx v8_PMID:23715323	NA	GBAP1_cis_GTEx v8_PMID:23715323	NA	no assoc IDs found	NA	NA		yes
rs55686521	15	99270441	T	C	0.00899315	1.081e-10	0.000902288	0.0181038	5.94945e-11	0.000354683		NA	NA	NA	NA	NA	NA	NA	NA	no assoc IDs found	NA	NA		yes
rs58257080	3	169131116	C	T	0.00908345	6.80269e-11	0.000567806	0.0198911	4.52169e-13	2.69565e-06		NA	NA	NA	NA	NA	NA	NA	NA	no assoc IDs found	NA	NA		yes
rs59350108	15	99289607	G	C	0.00884738	2.26102e-10	0.00188722	0.0170412	8.70582e-10	0.00519006		NA	NA	NA	NA	NA	NA	NA	NA	31585820	uric acid measurement	http://www.ebi.ac.uk/efo/EFO_0004761		yes
rs59646751	15	99276521	G	T	0.009711	2.3945e-12	1.99864e-05	0.0178438	1.1645e-10	0.000694225		NA	NA	NA	NA	NA	NA	NA	NA	97034448_97036468_55734331_47228293_97037828_47233185_62180293_97033574	glomerular filtration rate_body mass index_type 2 diabetes mellitus_blood urea nitrogen measurement	http://www.ebi.ac.uk/efo/EFO_0005208_http://www.ebi.ac.uk/efo/EFO_0004340_http://purl.obolibrary.org/obo/MONDO_0005148_http://www.ebi.ac.uk/efo/EFO_0004741	yes
rs61168554	15	99286980	A	G	0.00878758	3.04977e-10	0.00254558	0.0167827	1.63169e-09	0.00972749		NA	NA	NA	NA	NA	NA	NA	NA	63581095_63584342	puberty onset measurement	http://www.ebi.ac.uk/efo/EFO_0005677		yes
rs61777134	1	23691762	A	G	0.0102898	8.96468e-14	7.48262e-07	0.0177607	1.44041e-10	0.000858718		rs61777134	NA	NA	TCEA3_cis_The Cardiogenics Project_PMID:23382694	NA	NA	ZNF436_cis_GTEx v8_PMID:23715323	NA	no assoc IDs found	NA	NA		yes
rs618237	1	23693385	T	C	0.0103045	8.22823e-14	6.86793e-07	0.0177952	1.31883e-10	0.000786234		rs618237	NA	NA	TCEA3_cis_The Cardiogenics Project_PMID:23382694	NA	NA	ZNF436_cis_GTEx v8_PMID:23715323	NA	no assoc IDs found	NA	NA		yes
rs62024488	15	99271685	A	G	0.00891431	1.61361e-10	0.00134684	0.0178828	1.05342e-10	0.000628007		NA	NA	NA	NA	NA	NA	NA	NA	no assoc IDs found	NA	NA		yes
rs62024490	15	99276293	A	G	0.0087577	3.53884e-10	0.00295379	0.0179231	9.49866e-11	0.000566272		NA	NA	NA	NA	NA	NA	NA	NA	no assoc IDs found	NA	NA		yes
rs62024491	15	99276297	G	A	0.00880257	2.82986e-10	0.00236202	0.0179216	9.53479e-11	0.000568426		NA	NA	NA	NA	NA	NA	NA	NA	no assoc IDs found	NA	NA		yes
rs62024526	15	99281188	C	T	0.00865441	5.8951e-10	0.00492051	0.0169789	1.01374e-09	0.0060435		NA	NA	NA	NA	NA	NA	NA	NA	62194274	type 2 diabetes mellitus	http://purl.obolibrary.org/obo/MONDO_0005148		yes
rs62075889	17	45028037	A	T	0.00938584	1.39452e-11	0.000116398	0.0233121	1.10337e-17	6.57783e-11		rs62075889	GOSR2_cis_The Cardiogenics Project_PMID:27558669	GOSR2_cis_NephQTL_PMID:30057032	NA	KANSL1_trans_GTEx v8_PMID:23715323__ARL17B_NA_GTEx v8_PMID:23715323__GOSR2_cis_GTEx v8_PMID:23715323__LRRC37A17P_cis_GTEx v8_PMID:23715323__RP11-156P1.3_cis_GTEx v8_PMID:23715323	NA	GOSR2_cis_GTEx v8_PMID:23715323__RP11-156P1.3_cis_GTEx v8_PMID:23715323	RP11-156P1.3_cis_GEUVADIS_PMID:24037378	no assoc IDs found	NA	NA
rs62075895	17	45053525	C	T	0.00988164	9.27286e-13	7.73986e-06	0.0196177	9.82771e-13	5.85889e-06		rs62075895	NA	GOSR2_cis_NephQTL_PMID:30057032	NA	NSFP1_NA_GTEx v8_PMID:23715323	NA	GOSR2_cis_GTEx v8_PMID:23715323	NA	no assoc IDs found	NA	NA
rs62075896	17	45053590	C	T	0.00993108	7.02261e-13	5.86162e-06	0.0208411	2.80431e-14	1.67182e-07		rs62075896	PTTG1_trans_The Cardiogenics Project_PMID:27558669__HMMR_trans_The Cardiogenics Project_PMID:27558669__GOSR2_cis_The Cardiogenics Project_PMID:27558669	GOSR2_cis_NephQTL_PMID:30057032	NA	KANSL1_trans_GTEx v8_PMID:23715323__ARL17B_NA_GTEx v8_PMID:23715323__ARL17A_NA_GTEx v8_PMID:23715323__GOSR2_cis_GTEx v8_PMID:23715323__LRRC37A17P_cis_GTEx v8_PMID:23715323__RP11-156P1.3_cis_GTEx v8_PMID:23715323	NA	GOSR2_cis_GTEx v8_PMID:23715323	RP11-156P1.3_cis_GEUVADIS_PMID:24037378	no assoc IDs found	NA	NA
rs62084146	17	65582642	C	T	0.00859349	7.94289e-10	0.00662976	0.0182716	3.83724e-11	0.000228761		NA	NA	NA	NA	NA	NA	NA	NA	no assoc IDs found	NA	NA		yes
rs62363475	5	72441814	C	T	0.00988875	8.91007e-13	7.43704e-06	0.0182446	4.11922e-11	0.000245571		rs62363475	NA	NA	FCHO2_cis_The Cardiogenics Project_PMID:23382694	NA	NA	NA	NA	31584696	blood urea nitrogen measurement	http://www.ebi.ac.uk/efo/EFO_0004741	yes
rs62405674	6	50957252	T	C	0.00880276	2.8272e-10	0.0023598	0.0168725	1.31326e-09	0.00782915		NA	NA	NA	NA	NA	NA	NA	NA	no assoc IDs found	NA	NA		yes
rs62405675	6	50957561	C	T	0.00881131	2.70891e-10	0.00226106	0.0168724	1.31359e-09	0.00783108		NA	NA	NA	NA	NA	NA	NA	NA	no assoc IDs found	NA	NA		yes
rs62407805	6	50945596	G	A	0.00908657	6.69401e-11	0.000558735	0.0169733	1.02776e-09	0.00612712		NA	NA	NA	NA	NA	NA	NA	NA	no assoc IDs found	NA	NA		yes
rs62453670	6	51021221	G	A	0.0085602	9.34023e-10	0.00779609	0.0169494	1.08922e-09	0.00649352		NA	NA	NA	NA	NA	NA	NA	NA	no assoc IDs found	NA	NA		yes
rs638722	1	23697617	T	C	0.0103271	7.20611e-14	6.01478e-07	0.0178302	1.20572e-10	0.000718802		rs638722	NA	NA	TCEA3_cis_The Cardiogenics Project_PMID:23382694	NA	HNRNPR_cis_Blood eQTL Browser_PMID:24013639	ZNF436_cis_GTEx v8_PMID:23715323	NA	36157334	risk-taking behaviour	http://www.ebi.ac.uk/efo/EFO_0008579		yes
rs644749	1	23687827	T	C	0.00998086	5.30086e-13	4.42451e-06	0.0178397	1.17684e-10	0.000701583		rs644749	NA	NA	TCEA3_cis_The Cardiogenics Project_PMID:23382694	NA	HNRNPR_cis_Blood eQTL Browser_PMID:24013639	ZNF436_cis_GTEx v8_PMID:23715323	NA	no assoc IDs found	NA	NA		yes
rs6451139	5	34507971	G	A	0.00839693	2.04895e-09	0.0171022	0.0185743	1.72164e-11	0.000102637		NA	NA	NA	NA	NA	NA	NA	NA	no assoc IDs found	NA	NA		yes
rs649915	1	23690876	G	A	0.0103116	7.89158e-14	6.58693e-07	0.0177601	1.44241e-10	0.000859905		rs649915	NA	NA	TCEA3_cis_The Cardiogenics Project_PMID:23382694	NA	NA	ZNF436_cis_GTEx v8_PMID:23715323	NA	no assoc IDs found	NA	NA		yes
rs6504622	17	45019731	T	C	0.00936534	1.55521e-11	0.00012981	0.023311	1.10736e-17	6.60163e-11		rs6504622	GOSR2_cis_The Cardiogenics Project_PMID:27558669	GOSR2_cis_NephQTL_PMID:30057032	NA	KANSL1_trans_GTEx v8_PMID:23715323__ARL17B_NA_GTEx v8_PMID:23715323__GOSR2_cis_GTEx v8_PMID:23715323__LRRC37A17P_cis_GTEx v8_PMID:23715323__RP11-156P1.3_cis_GTEx v8_PMID:23715323	NSF_NA_Blood eQTL Browser_PMID:24013639__GOSR2_cis_Blood eQTL Browser_PMID:24013639	GOSR2_cis_GTEx v8_PMID:23715323	RP11-156P1.3_cis_GEUVADIS_PMID:24037378	19687037	Orofacial cleft	http://purl.obolibrary.org/obo/HP_0000202
rs6569474	6	127493611	A	T	0.00957986	4.90856e-12	4.09707e-05	0.0198656	4.86457e-13	2.90006e-06		rs6569474	NA	NA	NA	NA	RNF146_NA_Blood eQTL Browser_PMID:24013639	NA	NA	97028567	uric acid measurement	http://www.ebi.ac.uk/efo/EFO_0004761		yes
rs6598541	15	99271135	A	G	0.00922895	3.19395e-11	0.000266592	0.0184113	2.65505e-11	0.000158283		NA	NA	NA	NA	NA	NA	NA	NA	98150389_105560688_62633487_80757917_62710649_64695301_98783851_104383303_98784136	urate measurement_left ventricular diastolic function measurement_hemoglobin measurement_glucose measurement_fasting blood glucose measurement_cardioembolic stroke_left ventricular mass index_atrial fibrillation	http://www.ebi.ac.uk/efo/EFO_0004531_http://www.ebi.ac.uk/efo/EFO_0008204_http://www.ebi.ac.uk/efo/EFO_0004509_http://www.ebi.ac.uk/efo/EFO_0004468_http://www.ebi.ac.uk/efo/EFO_0004465_http://www.ebi.ac.uk/efo/EFO_1001976_http://www.ebi.ac.uk/efo/EFO_0009290_http://www.ebi.ac.uk/efo/EFO_0000275		yes
rs6598542	15	99293056	G	A	0.00835875	2.45672e-09	0.0205057	0.0178843	1.04942e-10	0.00062562		NA	NA	NA	NA	NA	NA	NA	NA	41532298_41532306	uric acid measurement	http://www.ebi.ac.uk/efo/EFO_0004761		yes
rs6598543	15	99293552	A	G	0.00842333	1.80634e-09	0.0150771	0.0179141	9.72111e-11	0.000579534		NA	NA	NA	NA	NA	NA	NA	NA	no assoc IDs found	NA	NA		yes
rs67291025	15	99276257	C	G	0.00878558	3.08024e-10	0.00257101	0.0179263	9.41869e-11	0.000561505		NA	NA	NA	NA	NA	NA	NA	NA	no assoc IDs found	NA	NA		yes
rs6766070	3	169138430	C	A	0.00903849	8.5721e-11	0.000715494	0.0199773	3.53311e-13	2.1063e-06		NA	NA	NA	NA	NA	NA	NA	NA	no assoc IDs found	NA	NA		yes
rs6766149	3	169138439	C	A	0.009097	6.34343e-11	0.000529472	0.0199801	3.50406e-13	2.08898e-06		NA	NA	NA	NA	NA	NA	NA	NA	no assoc IDs found	NA	NA		yes
rs6768730	3	169138661	C	T	0.00919047	3.90541e-11	0.000325976	0.0199853	3.45221e-13	2.05807e-06		NA	NA	NA	NA	NA	NA	NA	NA	no assoc IDs found	NA	NA		yes
rs6778633	3	66821116	T	C	0.011402	9.53893e-17	7.96194e-10	0.030942	1.31858e-30	7.86087e-24		NA	NA	NA	NA	NA	NA	NA	NA	no assoc IDs found	NA	NA		yes
rs6791961	3	169141880	A	G	0.00940681	1.247e-11	0.000104084	0.0273006	5.5138e-24	3.28711e-17		NA	NA	NA	NA	NA	NA	NA	NA	no assoc IDs found	NA	NA		yes
rs6792641	3	169136632	A	G	0.00928964	2.32184e-11	0.000193799	0.0188732	7.70402e-12	4.59283e-05		NA	NA	NA	NA	NA	NA	NA	NA	no assoc IDs found	NA	NA		yes
rs6794228	3	169141584	T	G	0.00907105	7.25126e-11	0.000605247	0.0199957	3.35072e-13	1.99757e-06		NA	NA	NA	NA	NA	NA	NA	NA	no assoc IDs found	NA	NA		yes
rs6795514	3	169136808	T	C	0.00908825	6.63619e-11	0.000553908	0.0199612	3.70005e-13	2.20582e-06		NA	NA	NA	NA	NA	NA	NA	NA	no assoc IDs found	NA	NA		yes
rs6796782	3	169140528	G	C	0.00921715	3.39736e-11	0.00028357	0.0187406	1.10236e-11	6.57182e-05		NA	NA	NA	NA	NA	NA	NA	NA	no assoc IDs found	NA	NA		yes
rs680386	1	23695275	G	T	0.0103959	4.8092e-14	4.01414e-07	0.0178065	1.28121e-10	0.000763808	yes	rs680386	NA	NA	TCEA3_cis_The Cardiogenics Project_PMID:23382694	NA	HNRNPR_cis_Blood eQTL Browser_PMID:24013639	ZNF436_cis_GTEx v8_PMID:23715323	NA	35963750	heel bone mineral density	http://www.ebi.ac.uk/efo/EFO_0009270		yes
rs6862727	5	72450722	T	G	0.00918839	3.94811e-11	0.000329541	0.0173088	4.49783e-10	0.00268143		rs6862727	NA	NA	FCHO2_cis_The Cardiogenics Project_PMID:23382694	NA	NA	NA	NA	no assoc IDs found	NA	NA		yes
rs6876744	5	72450706	G	A	0.00916076	4.55884e-11	0.000380516	0.0173169	4.40797e-10	0.00262786		rs6876744	NA	NA	FCHO2_cis_The Cardiogenics Project_PMID:23382694	NA	NA	NA	NA	no assoc IDs found	NA	NA		yes
rs6877971	5	72450709	C	T	0.00916007	4.57521e-11	0.000381883	0.0173087	4.49837e-10	0.00268175		rs6877971	NA	NA	FCHO2_cis_The Cardiogenics Project_PMID:23382694	NA	NA	NA	NA	no assoc IDs found	NA	NA		yes
rs6879556	5	34511109	C	G	0.00849879	1.25734e-09	0.0104948	0.0185014	2.09058e-11	0.000124632		NA	NA	NA	NA	NA	NA	NA	NA	no assoc IDs found	NA	NA		yes
rs6879561	5	34511117	C	T	0.00850003	1.24979e-09	0.0104317	0.0185009	2.09354e-11	0.000124809		NA	NA	NA	NA	NA	NA	NA	NA	93476530	creatinine measurement	http://www.ebi.ac.uk/efo/EFO_0004518		yes
rs6912395	6	51088372	G	A	0.00860884	7.36958e-10	0.00615123	0.0170327	8.88823e-10	0.00529881		NA	NA	NA	NA	NA	NA	NA	NA	no assoc IDs found	NA	NA		yes
rs6931366	6	51082762	T	C	0.00875787	3.53579e-10	0.00295124	0.0172531	5.16461e-10	0.00307893		NA	NA	NA	NA	NA	NA	NA	NA	no assoc IDs found	NA	NA		yes
rs694843	1	23702239	A	C	0.0103108	7.929e-14	6.61817e-07	0.0173613	3.94634e-10	0.00235265		rs694843	NA	NA	TCEA3_cis_The Cardiogenics Project_PMID:23382694	NA	NA	ZNF436_cis_GTEx v8_PMID:23715323	NA	no assoc IDs found	NA	NA		yes
rs7079481	10	69959242	C	A	0.0099324	6.97053e-13	5.81815e-06	0.0211508	1.10145e-14	6.56642e-08		NA	NA	NA	NA	NA	NA	NA	NA	no assoc IDs found	NA	NA		yes
rs7079974	10	69959397	G	A	0.00998589	5.15184e-13	4.30012e-06	0.0212696	7.66798e-15	4.57135e-08		NA	NA	NA	NA	NA	NA	NA	NA	no assoc IDs found	NA	NA		yes
rs7081213	10	69954290	G	A	0.00983588	1.19786e-12	9.99826e-06	0.0212465	8.22738e-15	4.90484e-08		NA	NA	NA	NA	NA	NA	NA	NA	no assoc IDs found	NA	NA		yes
rs7081820	10	69914009	C	T	0.0086639	5.62649e-10	0.00469631	0.0200381	2.96625e-13	1.76836e-06		NA	NA	NA	NA	NA	NA	NA	NA	no assoc IDs found	NA	NA		yes
rs7084764	10	69960430	G	A	0.0100986	2.70984e-13	2.26185e-06	0.0215077	3.68786e-15	2.19855e-08		NA	NA	NA	NA	NA	NA	NA	NA	47234181_97036990	glomerular filtration rate	http://www.ebi.ac.uk/efo/EFO_0005208	yes
rs7094660	10	69956912	A	G	0.0098947	8.61748e-13	7.19283e-06	0.0212102	9.19287e-15	5.48042e-08		NA	NA	NA	NA	NA	NA	NA	NA	no assoc IDs found	NA	NA		yes
rs7094885	10	69953817	T	C	0.00985548	1.07357e-12	8.96081e-06	0.0212534	8.05539e-15	4.8023e-08		NA	NA	NA	NA	NA	NA	NA	NA	no assoc IDs found	NA	NA		yes
rs7095603	10	69957340	G	A	0.0100124	4.43266e-13	3.69984e-06	0.0213313	6.34784e-15	3.78433e-08		NA	NA	NA	NA	NA	NA	NA	NA	no assoc IDs found	NA	NA		yes
rs7095607	10	69957350	G	A	0.0098845	9.125e-13	7.61644e-06	0.0212501	8.1386e-15	4.85191e-08		NA	NA	NA	NA	NA	NA	NA	NA	21308828	vital capacity	http://www.ebi.ac.uk/efo/EFO_0004312		yes
rs7096254	10	69939906	C	A	0.0096783	2.86639e-12	2.39251e-05	0.0205237	7.20224e-14	4.29369e-07		NA	NA	NA	NA	NA	NA	NA	NA	no assoc IDs found	NA	NA		yes
rs7096686	10	69940238	C	T	0.00966374	3.10484e-12	2.59154e-05	0.020531	7.04892e-14	4.20228e-07		NA	NA	NA	NA	NA	NA	NA	NA	no assoc IDs found	NA	NA		yes
rs7166287	15	99273075	C	T	0.00899939	1.04711e-10	0.000874004	0.0183385	3.21792e-11	0.000191839		NA	NA	NA	NA	NA	NA	NA	NA	105560989_62426956_94163333	left ventricular mass to end-diastolic volume ratio_hemoglobin measurement	http://www.ebi.ac.uk/efo/EFO_0010556_http://www.ebi.ac.uk/efo/EFO_0004509		yes
rs7166999	15	99292805	A	C	0.0083923	2.09458e-09	0.017483	0.0178482	1.15125e-10	0.000686328		NA	NA	NA	NA	NA	NA	NA	NA	no assoc IDs found	NA	NA		yes
rs7213526	17	45011157	T	C	0.0113337	1.48229e-16	1.23723e-09	0.0234138	7.84182e-18	4.67498e-11		rs7213526	GOSR2_cis_The Cardiogenics Project_PMID:27558669	GOSR2_cis_NephQTL_PMID:30057032	NA	NSFP1_NA_GTEx v8_PMID:23715323	NA	GOSR2_cis_GTEx v8_PMID:23715323	NA	47229781	blood urea nitrogen measurement	http://www.ebi.ac.uk/efo/EFO_0004741	yes
rs7216991	17	45052253	G	A	0.010044	3.70206e-13	3.09003e-06	0.0208195	2.99089e-14	1.78305e-07		rs7216991	PTTG1_trans_The Cardiogenics Project_PMID:27558669__HMMR_trans_The Cardiogenics Project_PMID:27558669__GOSR2_cis_The Cardiogenics Project_PMID:27558669	GOSR2_cis_NephQTL_PMID:30057032	NA	KANSL1_trans_GTEx v8_PMID:23715323__ARL17B_NA_GTEx v8_PMID:23715323__ARL17A_NA_GTEx v8_PMID:23715323__GOSR2_cis_GTEx v8_PMID:23715323__LRRC37A17P_cis_GTEx v8_PMID:23715323__RP11-156P1.3_cis_GTEx v8_PMID:23715323	NA	GOSR2_cis_GTEx v8_PMID:23715323	RP11-156P1.3_cis_GEUVADIS_PMID:24037378	no assoc IDs found	NA	NA
rs7225428	17	45000997	G	A	0.0103139	7.78878e-14	6.50112e-07	0.0233942	8.3757e-18	4.99326e-11		rs7225428	GOSR2_cis_The Cardiogenics Project_PMID:27558669	GOSR2_cis_NephQTL_PMID:30057032	NA	NA	GOSR2_cis_Blood eQTL Browser_PMID:24013639	GOSR2_cis_GTEx v8_PMID:23715323	NA	no assoc IDs found	NA	NA
rs7342957	17	44997356	G	A	0.0104314	3.8989e-14	3.25433e-07	0.0233508	9.6907e-18	5.77721e-11		rs7342957	GOSR2_cis_The Cardiogenics Project_PMID:27558669	GOSR2_cis_NephQTL_PMID:30057032	NA	NA	NA	GOSR2_cis_GTEx v8_PMID:23715323	NA	no assoc IDs found	NA	NA
rs736603	17	45024745	G	T	0.00820142	5.14543e-09	0.0429478	0.023042	2.71297e-17	1.61736e-10		rs736603	GOSR2_cis_The Cardiogenics Project_PMID:27558669	NA	NA	KANSL1_trans_GTEx v8_PMID:23715323__ARL17B_NA_GTEx v8_PMID:23715323__GOSR2_cis_GTEx v8_PMID:23715323__LRRC37A17P_cis_GTEx v8_PMID:23715323__RP11-156P1.3_cis_GTEx v8_PMID:23715323	NSF_NA_Blood eQTL Browser_PMID:24013639__GOSR2_cis_Blood eQTL Browser_PMID:24013639	GOSR2_cis_GTEx v8_PMID:23715323	RP11-156P1.3_cis_GEUVADIS_PMID:24037378	no assoc IDs found	NA	NA
rs736604	17	45024809	C	T	0.00821915	4.73749e-09	0.0395428	0.0233116	1.1054e-17	6.58998e-11		rs736604	GOSR2_cis_The Cardiogenics Project_PMID:27558669	GOSR2_cis_NephQTL_PMID:30057032	NA	KANSL1_trans_GTEx v8_PMID:23715323__ARL17B_NA_GTEx v8_PMID:23715323__GOSR2_cis_GTEx v8_PMID:23715323__LRRC37A17P_cis_GTEx v8_PMID:23715323__RP11-156P1.3_cis_GTEx v8_PMID:23715323	NSF_NA_Blood eQTL Browser_PMID:24013639__GOSR2_cis_Blood eQTL Browser_PMID:24013639	GOSR2_cis_GTEx v8_PMID:23715323	RP11-156P1.3_cis_GEUVADIS_PMID:24037378	no assoc IDs found	NA	NA
rs7366775	1	155168930	G	A	0.0149398	3.11957e-28	2.60384e-21	0.0246937	9.38729e-20	5.59633e-13		rs7366775	ADAM15_cis_The Cardiogenics Project_PMID:27558669	MUC1_cis_NephQTL_PMID:30057032	MUC1_cis_The Cardiogenics Project_PMID:23382694__THBS3_NA_The Cardiogenics Project_PMID:23382694__YY1AP1_trans_The Cardiogenics Project_PMID:23382694	MUC1_cis_GTEx v8_PMID:23715323__RP11-263K19.4_NA_GTEx v8_PMID:23715323__THBS3_NA_GTEx v8_PMID:23715323__RP11-263K19.6_trans_GTEx v8_PMID:23715323__GBAP1_trans_GTEx v8_PMID:23715323	NA	GBAP1_trans_GTEx v8_PMID:23715323	NA	63610841	gastric carcinoma	http://www.ebi.ac.uk/efo/EFO_0000178
rs737417	5	72452084	A	C	0.0100426	3.73143e-13	3.11454e-06	0.0165829	2.63433e-09	0.0157048		rs737417	NA	NA	FCHO2_cis_The Cardiogenics Project_PMID:23382694	NA	NA	NA	NA	no assoc IDs found	NA	NA		yes
rs740617	17	45028001	C	T	0.00837587	2.26491e-09	0.0189047	0.0233118	1.1046e-17	6.58519e-11		rs740617	GOSR2_cis_The Cardiogenics Project_PMID:27558669	GOSR2_cis_NephQTL_PMID:30057032	NA	KANSL1_trans_GTEx v8_PMID:23715323__ARL17B_NA_GTEx v8_PMID:23715323__GOSR2_cis_GTEx v8_PMID:23715323__LRRC37A17P_cis_GTEx v8_PMID:23715323__RP11-156P1.3_cis_GTEx v8_PMID:23715323	NSF_NA_Blood eQTL Browser_PMID:24013639__GOSR2_cis_Blood eQTL Browser_PMID:24013639	GOSR2_cis_GTEx v8_PMID:23715323	RP11-156P1.3_cis_GEUVADIS_PMID:24037378	no assoc IDs found	NA	NA
rs7445131	5	72452887	A	G	0.0100389	3.81173e-13	3.18157e-06	0.016589	2.59617e-09	0.0154773		rs7445131	NA	NA	FCHO2_cis_The Cardiogenics Project_PMID:23382694	NA	NA	NA	NA	101372327	blood urea nitrogen measurement	http://www.ebi.ac.uk/efo/EFO_0004741	yes
rs745063	5	72451840	C	T	0.0091598	4.58169e-11	0.000382424	0.0165755	2.68093e-09	0.0159826		rs745063	NA	NA	FCHO2_cis_The Cardiogenics Project_PMID:23382694	NA	NA	NA	NA	no assoc IDs found	NA	NA		yes
rs7475348	10	69965177	C	T	0.010107	2.58282e-13	2.15583e-06	0.0218057	1.4587e-15	8.6962e-09		NA	NA	NA	NA	NA	NA	NA	NA	31585412_47232052_97034089_47228156_97981389_31585019_41204002_47232694	glomerular filtration rate_chronic kidney disease_creatinine measurement	http://www.ebi.ac.uk/efo/EFO_0005208_http://www.ebi.ac.uk/efo/EFO_0003884_http://www.ebi.ac.uk/efo/EFO_0004518	yes
rs7556304	1	155139509	T	C	0.0119234	3.02493e-18	2.52485e-11	0.0231946	1.63433e-17	9.74319e-11		rs7556304	ADAM15_cis_The Cardiogenics Project_PMID:27558669	NA	THBS3_NA_The Cardiogenics Project_PMID:23382694__YY1AP1_trans_The Cardiogenics Project_PMID:23382694	ADAM15_cis_GTEx v8_PMID:23715323__MUC1_cis_GTEx v8_PMID:23715323__RP11-263K19.4_NA_GTEx v8_PMID:23715323__THBS3_NA_GTEx v8_PMID:23715323__RP11-263K19.6_trans_GTEx v8_PMID:23715323__GBAP1_trans_GTEx v8_PMID:23715323__MTX1P1_trans_GTEx v8_PMID:23715323__GBA_trans_GTEx v8_PMID:23715323	NA	GBAP1_trans_GTEx v8_PMID:23715323	NA	no assoc IDs found	NA	NA		yes
rs75902848	3	169119962	A	G	0.00946599	9.08275e-12	7.58118e-05	0.0276016	1.68144e-24	1.00241e-17		NA	NA	NA	NA	NA	NA	NA	NA	no assoc IDs found	NA	NA		yes
rs760077	1	155178782	A	T	0.0178034	8.65886e-40	7.22737e-33	0.0251012	2.18392e-20	1.30197e-13		rs760077	ADAM15_trans_The Cardiogenics Project_PMID:27558669	NA	THBS3_NA_The Cardiogenics Project_PMID:23382694__YY1AP1_cis_The Cardiogenics Project_PMID:23382694	ADAM15_trans_GTEx v8_PMID:23715323__MUC1_trans_GTEx v8_PMID:23715323__RP11-263K19.4_NA_GTEx v8_PMID:23715323__THBS3_NA_GTEx v8_PMID:23715323__RP11-263K19.6_cis_GTEx v8_PMID:23715323__GBAP1_cis_GTEx v8_PMID:23715323__GBA_cis_GTEx v8_PMID:23715323	NA	THBS3_NA_GTEx v8_PMID:23715323__GBAP1_cis_GTEx v8_PMID:23715323	NA	19686660_62502410_64192058_93462930_64719816_93481607_93535124_104327341_15004398_93476410_93509759_41174143_47229732_62741522_101336750_104326513_22075635_93466643_93477476_93496863_62425749_62632240_64194685_47758266_61937198_47885907_93471558_101444994_21836940_21838466_47708812_36506077_55622325_63372469_93516926_62492886_62630420_80685173_98196819	blood urea nitrogen measurement_red blood cell density measurement_hemoglobin measurement_gastric carcinoma_erythrocyte count_creatinine measurement_risk-taking behaviour_non-high density lipoprotein cholesterol measurement_Calcium channel blocker use measurement_hematocrit_glomerular filtration rate_urate measurement_mean arterial pressure_cancer antigen 15.3 measurement_protein measurement_gout…	http://www.ebi.ac.uk/efo/EFO_0004741_http://www.ebi.ac.uk/efo/EFO_0007978_http://www.ebi.ac.uk/efo/EFO_0004509_http://www.ebi.ac.uk/efo/EFO_0000178_http://www.ebi.ac.uk/efo/EFO_0004305_http://www.ebi.ac.uk/efo/EFO_0004518_http://www.ebi.ac.uk/efo/EFO_0008579_http://www.ebi.ac.uk/efo/EFO_0005689_http://www.ebi.ac.uk/efo/EFO_0009930_http://www.ebi.ac.uk/efo/EFO_0004348_http://www.ebi.ac.uk/efo/EFO_…	yes
rs76273615	3	169092038	A	G	0.00947134	8.82567e-12	7.3666e-05	0.0281402	1.94248e-25	1.15803e-18		NA	NA	NA	NA	NA	NA	NA	NA	93466673_97034665_93497068_97037973_31584807_97033681	blood urea nitrogen measurement_glomerular filtration rate	http://www.ebi.ac.uk/efo/EFO_0004741_http://www.ebi.ac.uk/efo/EFO_0005208	yes
rs7639857	3	66816401	G	C	0.0115408	3.86478e-17	3.22585e-10	0.0316936	4.46687e-32	2.66297e-25		NA	NA	NA	NA	NA	NA	NA	NA	no assoc IDs found	NA	NA		yes
rs76857369	3	169110314	T	C	0.00953179	6.37051e-12	5.31732e-05	0.0275091	2.42523e-24	1.44583e-17		NA	NA	NA	NA	NA	NA	NA	NA	no assoc IDs found	NA	NA		yes
rs7704759	5	72437522	C	T	0.0091433	4.99173e-11	0.000416649	0.0182135	4.46852e-11	0.000266395		rs7704759	NA	NA	FCHO2_cis_The Cardiogenics Project_PMID:23382694	NA	NA	NA	NA	no assoc IDs found	NA	NA		yes
rs7707069	5	72433638	T	G	0.00915301	4.74613e-11	0.000396149	0.0177972	1.31217e-10	0.000782264		rs7707069	NA	NA	FCHO2_cis_The Cardiogenics Project_PMID:23382694	NA	NA	NA	NA	no assoc IDs found	NA	NA		yes
rs7747893	6	51010200	C	T	0.00855711	9.48123e-10	0.00791378	0.0169202	1.16942e-09	0.00697164		NA	NA	NA	NA	NA	NA	NA	NA	no assoc IDs found	NA	NA		yes
rs7752821	6	51041126	A	C	0.00844825	1.6032e-09	0.0133816	0.0183724	2.94298e-11	0.000175448		NA	NA	NA	NA	NA	NA	NA	NA	no assoc IDs found	NA	NA		yes
rs7771990	6	127497764	T	C	0.010879	2.60405e-15	2.17354e-08	0.0197552	6.66019e-13	3.97054e-06	yes	rs7771990	NA	NA	NA	NA	RNF146_NA_Blood eQTL Browser_PMID:24013639	NA	NA	no assoc IDs found	NA	NA		yes
rs7772884	6	51040926	T	C	0.0101794	1.70257e-13	1.4211e-06	0.0183252	3.333e-11	0.0001987		NA	NA	NA	NA	NA	NA	NA	NA	no assoc IDs found	NA	NA		yes
rs78237128	3	169148411	G	A	0.00900914	9.96225e-11	0.000831527	0.0199804	3.50163e-13	2.08753e-06		NA	NA	NA	NA	NA	NA	NA	NA	no assoc IDs found	NA	NA		yes
rs7894981	10	69927518	T	C	0.00930633	2.12603e-11	0.000177455	0.0199903	3.40298e-13	2.02872e-06		NA	NA	NA	NA	NA	NA	NA	NA	no assoc IDs found	NA	NA		yes
rs7900891	10	69953042	G	A	0.00988293	9.20568e-13	7.68378e-06	0.0212553	8.00892e-15	4.7746e-08		NA	NA	NA	NA	NA	NA	NA	NA	no assoc IDs found	NA	NA		yes
rs7905259	10	69926610	A	C	0.0093075	2.11301e-11	0.000176369	0.0199552	3.76412e-13	2.24402e-06		NA	NA	NA	NA	NA	NA	NA	NA	no assoc IDs found	NA	NA		yes
rs7905579	10	69926594	G	T	0.00936308	1.574e-11	0.000131378	0.0199499	3.82167e-13	2.27833e-06		NA	NA	NA	NA	NA	NA	NA	NA	no assoc IDs found	NA	NA		yes
rs7911060	10	69929058	T	C	0.00920555	3.60976e-11	0.000301299	0.020099	2.488e-13	1.48325e-06		NA	NA	NA	NA	NA	NA	NA	NA	no assoc IDs found	NA	NA		yes
rs7913516	10	69927932	G	A	0.00932189	1.95819e-11	0.000163446	0.0200135	3.18378e-13	1.89804e-06		NA	NA	NA	NA	NA	NA	NA	NA	no assoc IDs found	NA	NA		yes
rs7913582	10	69952581	T	C	0.00986725	1.00516e-12	8.38985e-06	0.0212586	7.92884e-15	4.72686e-08		NA	NA	NA	NA	NA	NA	NA	NA	no assoc IDs found	NA	NA		yes
rs7914243	10	69928679	A	G	0.00929467	2.26107e-11	0.000188727	0.0200474	2.88771e-13	1.72154e-06		NA	NA	NA	NA	NA	NA	NA	NA	no assoc IDs found	NA	NA		yes
rs80292783	3	169097333	A	C	0.00969266	2.64896e-12	2.21103e-05	0.0275759	1.8617e-24	1.10987e-17		NA	NA	NA	NA	NA	NA	NA	NA	97982193	glomerular filtration rate	http://www.ebi.ac.uk/efo/EFO_0005208	yes
rs8031839	15	99253965	G	A	0.00887104	2.00745e-10	0.00167557	0.0166406	2.29496e-09	0.0136817		NA	NA	NA	NA	NA	NA	NA	NA	no assoc IDs found	NA	NA		yes
rs8032477	15	99254554	C	T	0.00887385	1.97928e-10	0.00165206	0.0169548	1.07509e-09	0.00640923		NA	NA	NA	NA	NA	NA	NA	NA	no assoc IDs found	NA	NA		yes
rs8037467	15	99284652	T	G	0.00928262	2.40925e-11	0.000201095	0.0178854	1.0465e-10	0.000623883		NA	NA	NA	NA	NA	NA	NA	NA	no assoc IDs found	NA	NA		yes
rs8065527	17	45024027	G	A	0.00986824	9.99564e-13	8.34315e-06	0.0216637	2.27261e-15	1.35484e-08		rs8065527	GOSR2_cis_The Cardiogenics Project_PMID:27558669	GOSR2_cis_NephQTL_PMID:30057032	NA	NSFP1_NA_GTEx v8_PMID:23715323	NA	GOSR2_cis_GTEx v8_PMID:23715323	NA	101322913	high density lipoprotein cholesterol measurement	http://www.ebi.ac.uk/efo/EFO_0004612
rs8078468	17	44986716	G	A	0.0123902	1.20761e-19	1.00797e-12	0.0183481	3.13748e-11	0.000187044		rs8078468	GOSR2_cis_The Cardiogenics Project_PMID:27558669	NA	NA	LRRC37A17P_cis_GTEx v8_PMID:23715323	NSF_NA_Blood eQTL Browser_PMID:24013639__GOSR2_cis_Blood eQTL Browser_PMID:24013639	GOSR2_cis_GTEx v8_PMID:23715323	NA	no assoc IDs found	NA	NA
rs8180478	5	72446569	G	A	0.00929333	2.27704e-11	0.00019006	0.0172206	5.59728e-10	0.00333687		rs8180478	NA	NA	FCHO2_cis_The Cardiogenics Project_PMID:23382694	NA	NA	NA	NA	no assoc IDs found	NA	NA		yes
rs875686	15	99272519	T	A	0.00889326	1.79476e-10	0.00149804	0.0179725	8.36202e-11	0.00049851		NA	NA	NA	NA	NA	NA	NA	NA	no assoc IDs found	NA	NA		yes
rs907799	15	99272663	A	G	0.00891579	1.60162e-10	0.00133683	0.0179705	8.40494e-11	0.000501069		NA	NA	NA	NA	NA	NA	NA	NA	no assoc IDs found	NA	NA		yes
rs907808	15	99280254	A	G	0.00909301	6.47542e-11	0.00054049	0.0176431	1.94239e-10	0.00115797		NA	NA	NA	NA	NA	NA	NA	NA	no assoc IDs found	NA	NA		yes
rs912714	6	50992143	C	T	0.00855639	9.51427e-10	0.00794135	0.0168415	1.41549e-09	0.00843858		NA	NA	NA	NA	NA	NA	NA	NA	no assoc IDs found	NA	NA		yes
rs914615	1	155175892	A	G	0.0146107	4.9289e-27	4.11404e-20	0.0245686	1.46223e-19	8.71723e-13		rs914615	ADAM15_trans_The Cardiogenics Project_PMID:27558669	NA	THBS3_NA_The Cardiogenics Project_PMID:23382694__GBA_cis_The Cardiogenics Project_PMID:23382694__YY1AP1_cis_The Cardiogenics Project_PMID:23382694	MUC1_trans_GTEx v8_PMID:23715323__RP11-263K19.4_NA_GTEx v8_PMID:23715323__THBS3_NA_GTEx v8_PMID:23715323__MTX1_cis_GTEx v8_PMID:23715323__RP11-263K19.6_cis_GTEx v8_PMID:23715323__GBAP1_cis_GTEx v8_PMID:23715323__MTX1P1_cis_GTEx v8_PMID:23715323__GBA_cis_GTEx v8_PMID:23715323	ADAM15_trans_Blood eQTL Browser_PMID:24013639__KRTCAP2_trans_Blood eQTL Browser_PMID:24013639__THBS3_NA_Blood eQTL Browser_PMID:24013639__HCN3_cis_Blood eQTL Browser_PMID:24013639	THBS3_NA_GTEx v8_PMID:23715323__GBAP1_cis_GTEx v8_PMID:23715323	NA	36498578_41229484_35963907_15994316	heel bone mineral density_serum urea measurement_urinary albumin to creatinine ratio	http://www.ebi.ac.uk/efo/EFO_0009270_http://www.ebi.ac.uk/efo/EFO_0009795_http://www.ebi.ac.uk/efo/EFO_0007778	yes
rs932071	15	99268030	G	A	0.0087824	3.12954e-10	0.00261216	0.0176486	1.91575e-10	0.00114209		NA	NA	NA	NA	NA	NA	NA	NA	95034271	cortical thickness	http://www.ebi.ac.uk/efo/EFO_0004840		yes
rs9349571	6	51077990	C	G	0.00859471	7.89577e-10	0.00659042	0.0175735	2.31638e-10	0.00138093		NA	NA	NA	NA	NA	NA	NA	NA	no assoc IDs found	NA	NA		yes
rs9370004	6	51040314	A	C	0.0101775	1.72114e-13	1.4366e-06	0.0183956	2.76802e-11	0.000165018		NA	NA	NA	NA	NA	NA	NA	NA	no assoc IDs found	NA	NA		yes
rs9381940	6	51073648	C	T	0.0110654	8.15472e-16	6.80656e-09	0.0179648	8.52951e-11	0.000508495		NA	NA	NA	NA	NA	NA	NA	NA	no assoc IDs found	NA	NA		yes
rs9395656	6	51029764	G	T	0.0106383	1.13195e-14	9.4481e-08	0.0166649	2.1653e-09	0.0129087		NA	NA	NA	NA	NA	NA	NA	NA	no assoc IDs found	NA	NA		yes
rs9426886	1	155151754	A	T	0.014993	1.98516e-28	1.65697e-21	0.0246016	1.30122e-19	7.75737e-13		rs9426886	ADAM15_cis_The Cardiogenics Project_PMID:27558669	MUC1_cis_NephQTL_PMID:30057032	MUC1_cis_The Cardiogenics Project_PMID:23382694__YY1AP1_trans_The Cardiogenics Project_PMID:23382694	MUC1_cis_GTEx v8_PMID:23715323__RP11-263K19.4_NA_GTEx v8_PMID:23715323__THBS3_NA_GTEx v8_PMID:23715323__RP11-263K19.6_trans_GTEx v8_PMID:23715323__GBAP1_trans_GTEx v8_PMID:23715323	ADAM15_cis_Blood eQTL Browser_PMID:24013639__KRTCAP2_cis_Blood eQTL Browser_PMID:24013639__THBS3_NA_Blood eQTL Browser_PMID:24013639	GBAP1_trans_GTEx v8_PMID:23715323	NA	no assoc IDs found	NA	NA
rs9491698	6	127471331	T	C	0.0100111	4.46605e-13	3.72771e-06	0.02006	2.78438e-13	1.65994e-06		NA	NA	NA	NA	NA	NA	NA	NA	93510359	hemoglobin measurement	http://www.ebi.ac.uk/efo/EFO_0004509		yes
rs9491700	6	127482008	C	A	0.0107307	6.46492e-15	5.39613e-08	0.0197271	7.2135e-13	4.3004e-06		rs9491700	NA	NA	NA	NA	RNF146_NA_Blood eQTL Browser_PMID:24013639	NA	NA	no assoc IDs found	NA	NA		yes
rs9887775	1	23702531	A	G	0.0104405	3.69576e-14	3.08477e-07	0.0178654	1.10172e-10	0.0006568		rs9887775	NA	NA	TCEA3_cis_The Cardiogenics Project_PMID:23382694	NA	NA	ZNF436_cis_GTEx v8_PMID:23715323	NA	47234417	glomerular filtration rate	http://www.ebi.ac.uk/efo/EFO_0005208	yes
rs9889741	17	45026333	G	A	0.00822752	4.55588e-09	0.038027	0.0233139	1.09678e-17	6.53854e-11		rs9889741	GOSR2_cis_The Cardiogenics Project_PMID:27558669	GOSR2_cis_NephQTL_PMID:30057032	NA	KANSL1_trans_GTEx v8_PMID:23715323__ARL17B_NA_GTEx v8_PMID:23715323__GOSR2_cis_GTEx v8_PMID:23715323__LRRC37A17P_cis_GTEx v8_PMID:23715323__RP11-156P1.3_cis_GTEx v8_PMID:23715323	NA	GOSR2_cis_GTEx v8_PMID:23715323	RP11-156P1.3_cis_GEUVADIS_PMID:24037378	no assoc IDs found	NA	NA
rs9889762	17	45026366	G	A	0.0092385	3.03798e-11	0.000253574	0.0231437	1.9358e-17	1.15404e-10		rs9889762	GOSR2_cis_The Cardiogenics Project_PMID:27558669	GOSR2_cis_NephQTL_PMID:30057032	NA	KANSL1_trans_GTEx v8_PMID:23715323__ARL17B_NA_GTEx v8_PMID:23715323__GOSR2_cis_GTEx v8_PMID:23715323__LRRC37A17P_cis_GTEx v8_PMID:23715323__RP11-156P1.3_cis_GTEx v8_PMID:23715323	NA	GOSR2_cis_GTEx v8_PMID:23715323	RP11-156P1.3_cis_GEUVADIS_PMID:24037378	no assoc IDs found	NA	NA
rs9898981	17	45026715	T	G	0.00822882	4.52849e-09	0.0377983	0.0233157	1.09011e-17	6.49878e-11		rs9898981	GOSR2_cis_The Cardiogenics Project_PMID:27558669	GOSR2_cis_NephQTL_PMID:30057032	NA	KANSL1_trans_GTEx v8_PMID:23715323__ARL17B_NA_GTEx v8_PMID:23715323__GOSR2_cis_GTEx v8_PMID:23715323__LRRC37A17P_cis_GTEx v8_PMID:23715323__RP11-156P1.3_cis_GTEx v8_PMID:23715323	NSF_NA_Blood eQTL Browser_PMID:24013639__GOSR2_cis_Blood eQTL Browser_PMID:24013639	GOSR2_cis_GTEx v8_PMID:23715323	RP11-156P1.3_cis_GEUVADIS_PMID:24037378	no assoc IDs found	NA	NA
rs9901977	17	45048564	A	T	0.00891647	1.59607e-10	0.00133221	0.0232259	1.47213e-17	8.77625e-11		rs9901977	PTTG1_trans_The Cardiogenics Project_PMID:27558669__GOSR2_cis_The Cardiogenics Project_PMID:27558669	NA	NA	KANSL1_trans_GTEx v8_PMID:23715323__ARL17B_NA_GTEx v8_PMID:23715323__ARL17A_NA_GTEx v8_PMID:23715323__GOSR2_cis_GTEx v8_PMID:23715323__LRRC37A17P_cis_GTEx v8_PMID:23715323__RP11-156P1.3_cis_GTEx v8_PMID:23715323	NA	GOSR2_cis_GTEx v8_PMID:23715323	RP11-156P1.3_cis_GEUVADIS_PMID:24037378	no assoc IDs found	NA	NA
rs9911967	17	45026911	C	T	0.0104354	3.80898e-14	3.17927e-07	0.0233085	1.11692e-17	6.65864e-11		rs9911967	GOSR2_cis_The Cardiogenics Project_PMID:27558669	GOSR2_cis_NephQTL_PMID:30057032	MYL4_cis_Zeller et al. (PlosONE 2010)_PMID:20502693	NSFP1_NA_GTEx v8_PMID:23715323	GOSR2_cis_Blood eQTL Browser_PMID:24013639	GOSR2_cis_GTEx v8_PMID:23715323	GOSR2_cis_seeQTL_PMID:22171328	no assoc IDs found	NA	NA
