# Supplementary material for: Multivariate canonical correlation analysis identifies additional genetic variants for chronic kidney disease
Source: NPJ Syst Biol Appl. 2024 Mar 9;10:28. doi: 10.1038/s41540-024-00350-8 (PMC10924093; doi:10.1038/s41540-024-00350-8)
Supplement: Supplementary file 8 — Dataset 6 [file 41540_2024_350_MOESM8_ESM.xlsx]

## Sheet: Supplementary Table S6
Supplementary Table S6. The 62 single nucleotide polymorphisms identifed in CKDGen, NURTURE-chronic kidney disease and the Salford Kidney Study
					CKDGen metaCCA result		NURTuRE-CKD CCA result		SKS CCA result			Qtlizer output							GWAS Catalog			Annovar		CKDGen GWAS by Wuttke et al 2019 result
rsID	chr	pos (hg38)	ref	alt	r	P-value	r	P-value	r	P-value	Lead (by FUMA)	Macrophages	Kidney Tubulointerstitial	Monocytes	Whole_blood	Peripheral_blood	Liver	Lymphoblastoid_cell_lines	assoc_ID	traits	url	loc	gene	eGFR P-value	BUN P-value
rs10023335	4	76437834	T	C	0.0274747	8.91346e-94	0.0640804	0.00594664	0.0714909	0.00741892		NA	NA	NA	NA	NA	FAM47E_cis_GTEx v8_PMID:23715323	NA	55635120_47785283_47785571_47785906	urinary albumin to creatinine ratio_Moderate albuminuria	http://www.ebi.ac.uk/efo/EFO_0007778_http://purl.obolibrary.org/obo/HP_0012594	intronic	SHROOM3	6.44e-91	7.386e-20
rs10025351	4	76472942	C	T	0.0285472	3.47282e-101	0.0741164	0.0010482	0.059034	0.0354023		NA	NA	NA	NA	NA	NA	NA	no assoc IDs found	NA	NA	intronic	SHROOM3	1.41e-97	3.308e-20
rs11724003	4	76444011	T	A	0.0273061	1.22764e-92	0.0671493	0.00359328	0.0655984	0.0161313		NA	NA	NA	NA	NA	FAM47E_cis_GTEx v8_PMID:23715323	NA	no assoc IDs found	NA	NA	intronic	SHROOM3	5.43e-89	4.813e-19
rs12921916	16	20395874	T	C	0.0199253	1.17191e-49	0.052413	0.0325088	0.0600206	0.0316256	yes	NA	NA	NA	NA	NA	NA	NA	31584758	blood urea nitrogen measurement	http://www.ebi.ac.uk/efo/EFO_0004741	NA	NA	1.305e-47	1.745e-13
rs1398018	4	76451770	T	C	0.0280393	1.21504e-97	0.0653297	0.004858	0.0676501	0.0124032		NA	NA	NA	NA	NA	NA	NA	102699997	triglyceride measurement	http://www.ebi.ac.uk/efo/EFO_0004530	intronic	SHROOM3	8.84e-94	7.142e-20
rs1543064	3	142037699	C	T	0.0142121	1.28483e-25	0.0713366	0.00173906	0.0621507	0.0246303		NA	TFDP2_NA_NephQTL_PMID:30057032	NA	TFDP2_NA_GTEx v8_PMID:23715323	NA	NA	NA	no assoc IDs found	NA	NA	intronic	TFDP2	>5.00E-8	>5.00E-2
rs1704990	3	142056436	T	C	0.0118329	5.56815e-18	0.0848383	0.000123787	0.0559953	0.0495208		NA	NA	NA	TFDP2_NA_GTEx v8_PMID:23715323	NA	NA	NA	no assoc IDs found	NA	NA	NA	NA	>5.00E-8	>5.00E-2
rs1705612	3	142091142	T	C	0.0117845	7.70038e-18	0.0848383	0.000123787	0.0559953	0.0495208		NA	NA	NA	TFDP2_NA_GTEx v8_PMID:23715323	NA	NA	NA	no assoc IDs found	NA	NA	NA	NA	>5.00E-8	>5.00E-2
rs1705613	3	142092052	C	T	0.0120459	1.31456e-18	0.0848383	0.000123787	0.0559953	0.0495208		NA	TFDP2_NA_NephQTL_PMID:30057032	NA	TFDP2_NA_GTEx v8_PMID:23715323	NA	NA	NA	no assoc IDs found	NA	NA	NA	NA	>5.00E-8	>5.00E-2
rs1705615	3	142092722	C	T	0.0120459	1.31456e-18	0.0848383	0.000123787	0.0559953	0.0495208		NA	NA	NA	TFDP2_NA_GTEx v8_PMID:23715323	NA	NA	NA	no assoc IDs found	NA	NA	NA	NA	>5.00E-8	>5.00E-2
rs1705619	3	142067231	C	T	0.0120832	1.01838e-18	0.0848383	0.000123787	0.0559953	0.0495208		NA	NA	NA	TFDP2_NA_GTEx v8_PMID:23715323	NA	NA	NA	no assoc IDs found	NA	NA	NA	NA	>5.00E-8	>5.00E-2
rs17253722	4	76446134	G	A	0.0285186	5.51459e-101	0.0652131	0.00495134	0.0671426	0.0132463		NA	NA	NA	NA	NA	NA	NA	no assoc IDs found	NA	NA	intronic	SHROOM3	9.6e-99	7.979e-20
rs1820941	3	142032943	T	C	0.0142268	1.14087e-25	0.0788464	0.000423425	0.0637317	0.0203435		NA	NA	NA	NA	NA	NA	NA	no assoc IDs found	NA	NA	intronic	TFDP2	>5.00E-8	>5.00E-2
rs28394165	4	76472865	T	C	0.0285646	2.61757e-101	0.0741164	0.0010482	0.059034	0.0354023	yes	NA	NA	NA	NA	NA	NA	NA	93535689_93547336_101372167	erythrocyte count_creatinine measurement_blood urea nitrogen measurement	http://www.ebi.ac.uk/efo/EFO_0004305_http://www.ebi.ac.uk/efo/EFO_0004518_http://www.ebi.ac.uk/efo/EFO_0004741	intronic	SHROOM3	1.07e-97	3.632e-20
rs28418670	4	76450281	G	C	0.0275936	1.38821e-94	0.0665519	0.00397091	0.069986	0.00910493		NA	NA	NA	NA	NA	NA	NA	no assoc IDs found	NA	NA	intronic	SHROOM3	8.21e-91	1.834e-19
rs2862122	3	142023510	C	T	0.0138686	1.98302e-24	0.0743031	0.00101243	0.0666361	0.0141378		NA	NA	NA	TFDP2_NA_GTEx v8_PMID:23715323	NA	NA	NA	no assoc IDs found	NA	NA	intronic	TFDP2	>5.00E-8	>5.00E-2
rs2862123	3	142049586	C	T	0.0144448	1.93606e-26	0.0717394	0.00161798	0.0625975	0.0233463		NA	TFDP2_NA_NephQTL_PMID:30057032	NA	TFDP2_NA_GTEx v8_PMID:23715323	NA	NA	NA	no assoc IDs found	NA	NA	intronic	TFDP2	>5.00E-8	>5.00E-2
rs2862124	3	142051159	C	T	0.0141555	2.02507e-25	0.0716304	0.00164997	0.0625975	0.0233463		NA	TFDP2_NA_NephQTL_PMID:30057032	NA	TFDP2_NA_GTEx v8_PMID:23715323	NA	NA	NA	no assoc IDs found	NA	NA	intronic	TFDP2	>5.00E-8	>5.00E-2
rs2862126	3	142051992	T	G	0.012056	1.22696e-18	0.0810834	0.000270401	0.0563009	0.0479157		NA	NA	NA	TFDP2_NA_GTEx v8_PMID:23715323	NA	NA	NA	no assoc IDs found	NA	NA	NA	NA	>5.00E-8	>5.00E-2
rs28687959	4	76500192	C	T	0.0230032	6.02914e-66	0.0716476	0.00164486	0.0560468	0.0492473		NA	NA	NA	NA	NA	NA	NA	101331966	triglyceride measurement	http://www.ebi.ac.uk/efo/EFO_0004530	NA	NA	4.86e-66	7.142e-11
rs3094060	6	30355333	A	C	0.0087053	4.58807e-10	0.0539979	0.0263338	0.0575425	0.0418353	yes	KIT_trans_The Cardiogenics Project_PMID:27558669__BTN3A2_trans_The Cardiogenics Project_PMID:27558669__HLA-C_trans_The Cardiogenics Project_PMID:27558669	NA	GABBR1_trans_The Cardiogenics Project_PMID:23382694__HLA-G_cis_The Cardiogenics Project_PMID:23382694__ZNRD1_cis_The Cardiogenics Project_PMID:23382694__RPP21_cis_The Cardiogenics Project_PMID:23382694__HLA-E_trans_The Cardiogenics Project_PMID:23382694__GNL1_trans_The Cardiogenics Project_PMID:23382694__TUBB_trans_The Cardiogenics Project_PMID:23382694__VARS2_trans_The Cardiogenics Project_PMID:…	ZFP57_cis_GTEx v8_PMID:23715323__RPL23AP1_cis_GTEx v8_PMID:23715323__HLA-G_cis_GTEx v8_PMID:23715323__HCP5B_NA_GTEx v8_PMID:23715323__HLA-T_cis_GTEx v8_PMID:23715323__HLA-J_cis_GTEx v8_PMID:23715323__TRIM10_cis_GTEx v8_PMID:23715323__HCG18_cis_GTEx v8_PMID:23715323__LINC00243_trans_GTEx v8_PMID:23715323__VARS2_trans_GTEx v8_PMID:23715323__CCHCR1_trans_GTEx v8_PMID:23715323	NA	ZFP57_cis_GTEx v8_PMID:23715323__HCP5B_NA_GTEx v8_PMID:23715323__HCG4P7_cis_GTEx v8_PMID:23715323__TRIM31_cis_GTEx v8_PMID:23715323__CCHCR1_trans_GTEx v8_PMID:23715323	NA	no assoc IDs found	NA	NA	intergenic	RPP21(dist=8439)	>5.00E-8	>5.00E-2
rs3094146	6	30003183	G	C	0.00846509	1.47876e-09	0.057999	0.015044	0.0595903	0.033228		KIT_trans_The Cardiogenics Project_PMID:27558669__BTN3A2_trans_The Cardiogenics Project_PMID:27558669__HLA-C_trans_The Cardiogenics Project_PMID:27558669	NA	GABBR1_trans_The Cardiogenics Project_PMID:23382694__HLA-G_cis_The Cardiogenics Project_PMID:23382694__ZNRD1_cis_The Cardiogenics Project_PMID:23382694__RPP21_cis_The Cardiogenics Project_PMID:23382694__HLA-E_trans_The Cardiogenics Project_PMID:23382694__TUBB_trans_The Cardiogenics Project_PMID:23382694__VARS2_trans_The Cardiogenics Project_PMID:23382694	OR2H2_trans_GTEx v8_PMID:23715323__ZFP57_cis_GTEx v8_PMID:23715323__HLA-F-AS1_cis_GTEx v8_PMID:23715323__RPL23AP1_cis_GTEx v8_PMID:23715323__HLA-G_cis_GTEx v8_PMID:23715323__HCP5B_NA_GTEx v8_PMID:23715323__HLA-T_cis_GTEx v8_PMID:23715323__HLA-K_cis_GTEx v8_PMID:23715323__HLA-A_cis_GTEx v8_PMID:23715323__HCG4P5_cis_GTEx v8_PMID:23715323__HLA-W_cis_GTEx v8_PMID:23715323__HLA-J_cis_GTEx v8_PMID:2371…	HLA-G_cis_Blood eQTL Browser_PMID:24013639__ZNRD1_cis_Blood eQTL Browser_PMID:24013639__TRIM10_cis_Blood eQTL Browser_PMID:24013639	ZFP57_cis_GTEx v8_PMID:23715323__HCP5B_NA_GTEx v8_PMID:23715323__TRIM31_cis_GTEx v8_PMID:23715323	NA	96134173_96177650_56258607_90643391_96196145_41311499_96186689_96164141_96162695_96225472_96178007_96224963_96136987	apolipoprotein a 1 measurement_phospholipid measurement_unipolar depression_BMI-adjusted waist circumference_lipoprotein measurement_breast carcinoma_Phospholipids:total lipids ratio_low density lipoprotein cholesterol measurement_high density lipoprotein cholesterol measurement_free cholesterol measurement_polyunsaturated fatty acid measurement_total cholesterol measurement	http://www.ebi.ac.uk/efo/EFO_0004614_http://www.ebi.ac.uk/efo/EFO_0004639_http://www.ebi.ac.uk/efo/EFO_0003761_http://www.ebi.ac.uk/efo/EFO_0007789_http://www.ebi.ac.uk/efo/EFO_0004732_http://www.ebi.ac.uk/efo/EFO_0000305_http://www.ebi.ac.uk/efo/EFO_0020946_http://www.ebi.ac.uk/efo/EFO_0004611_http://www.ebi.ac.uk/efo/EFO_0004612_http://www.ebi.ac.uk/efo/EFO_0008591_http://www.ebi.ac.uk/efo/EFO_…	ncRNA_intronic	ZNRD1ASP	>5.00E-8	>5.00E-2
rs315986	6	160238920	C	T	0.0175278	1.37277e-38	0.0529521	0.0302823	0.0703388	0.00868156	yes	NA	NA	NA	NA	NA	NA	NA	105325155	creatinine measurement	http://www.ebi.ac.uk/efo/EFO_0004518	intronic	SLC22A2	>5.00E-8	>5.00E-2
rs34579489	3	142006889	G	A	0.012905	2.99952e-21	0.0706114	0.00197821	0.0630227	0.0221783		NA	NA	NA	TFDP2_NA_GTEx v8_PMID:23715323	NA	NA	NA	no assoc IDs found	NA	NA	intronic	TFDP2	>5.00E-8	>5.00E-2
rs347680	3	142079490	C	T	0.012207	4.33755e-19	0.0848383	0.000123787	0.0559953	0.0495208		NA	NA	NA	TFDP2_NA_GTEx v8_PMID:23715323	NA	NA	NA	no assoc IDs found	NA	NA	NA	NA	>5.00E-8	>5.00E-2
rs347681	3	142085513	C	T	0.0121264	7.56712e-19	0.0848383	0.000123787	0.0559953	0.0495208		NA	NA	NA	TFDP2_NA_GTEx v8_PMID:23715323	NA	NA	NA	no assoc IDs found	NA	NA	NA	NA	>5.00E-8	>5.00E-2
rs347682	3	142086546	G	A	0.0121038	8.84118e-19	0.0848383	0.000123787	0.0559953	0.0495208		NA	NA	NA	TFDP2_NA_GTEx v8_PMID:23715323	NA	NA	NA	no assoc IDs found	NA	NA	NA	NA	>5.00E-8	>5.00E-2
rs347683	3	142087690	T	C	0.0119863	1.97363e-18	0.0848383	0.000123787	0.0559332	0.0498526		NA	NA	NA	TFDP2_NA_GTEx v8_PMID:23715323	NA	NA	NA	no assoc IDs found	NA	NA	NA	NA	>5.00E-8	>5.00E-2
rs347684	3	142087813	T	C	0.0118842	3.94203e-18	0.0848383	0.000123787	0.0559332	0.0498526		NA	NA	NA	TFDP2_NA_GTEx v8_PMID:23715323	NA	NA	NA	no assoc IDs found	NA	NA	NA	NA	>5.00E-8	>5.00E-2
rs347688	3	142062285	C	T	0.0120872	9.90946e-19	0.0848383	0.000123787	0.0559953	0.0495208		NA	NA	NA	NA	NA	NA	NA	no assoc IDs found	NA	NA	NA	NA	>5.00E-8	>5.00E-2
rs347689	3	142063048	G	T	0.0108428	3.25347e-15	0.0825847	0.000198703	0.0559332	0.0498526		NA	NA	NA	TFDP2_NA_GTEx v8_PMID:23715323	NA	NA	NA	no assoc IDs found	NA	NA	NA	NA	>5.00E-8	>5.00E-2
rs347690	3	142063146	C	T	0.012099	9.1356e-19	0.0848383	0.000123787	0.0559332	0.0498526		NA	NA	NA	TFDP2_NA_GTEx v8_PMID:23715323	NA	NA	NA	no assoc IDs found	NA	NA	NA	NA	>5.00E-8	>5.00E-2
rs35486283	3	142009002	T	A	0.0132332	2.62862e-22	0.0734226	0.00119154	0.0639525	0.0197999		NA	NA	NA	TFDP2_NA_GTEx v8_PMID:23715323	NA	NA	NA	no assoc IDs found	NA	NA	intronic	TFDP2	>5.00E-8	>5.00E-2
rs35747824	16	20381986	A	T	0.0189872	3.70539e-45	0.0536312	0.0276647	0.0581685	0.0390243		NA	NA	NA	NA	NA	NA	NA	41539737_93466803_93465242	urolithiasis_blood urea nitrogen measurement	http://purl.obolibrary.org/obo/MONDO_0024647_http://www.ebi.ac.uk/efo/EFO_0004741	NA	NA	1.508e-42	1.888e-12
rs4683417	3	142026948	G	T	0.0138639	2.05853e-24	0.0743031	0.00101243	0.0666361	0.0141378		NA	NA	NA	TFDP2_NA_GTEx v8_PMID:23715323	NA	NA	NA	no assoc IDs found	NA	NA	intronic	TFDP2	>5.00E-8	>5.00E-2
rs55940751	4	76444738	C	T	0.0276253	8.4406e-95	0.0655853	0.00465883	0.0686316	0.0109064		NA	NA	NA	NA	NA	NA	NA	36603651_36601216	pulse pressure measurement_systolic blood pressure	http://www.ebi.ac.uk/efo/EFO_0005763_http://www.ebi.ac.uk/efo/EFO_0006335	intronic	SHROOM3	8.12e-91	7.756e-20
rs56129773	3	142006981	G	A	0.013363	9.87127e-23	0.0734226	0.00119154	0.0639525	0.0197999		NA	NA	NA	TFDP2_NA_GTEx v8_PMID:23715323	NA	NA	NA	no assoc IDs found	NA	NA	intronic	TFDP2	>5.00E-8	>5.00E-2
rs60529470	4	76444730	G	A	0.0275635	2.22384e-94	0.0654829	0.00473771	0.0686316	0.0109064		NA	NA	NA	NA	NA	NA	NA	no assoc IDs found	NA	NA	intronic	SHROOM3	2.35e-90	5.83e-20
rs62034975	16	20381093	G	C	0.0188854	1.10708e-44	0.0536312	0.0276647	0.0580475	0.0395547		NA	NA	NA	NA	NA	NA	NA	62204466_64720484	type 2 diabetes mellitus_urolithiasis	http://purl.obolibrary.org/obo/MONDO_0005148_http://purl.obolibrary.org/obo/MONDO_0024647	NA	NA	2.961e-42	3.389e-12
rs62291884	3	185596067	A	G	0.0102139	1.39413e-13	0.049727	0.0457916	0.0565839	0.0464683	yes	NA	NA	NA	NA	NA	NA	NA	no assoc IDs found	NA	NA	NA	NA	2.051e-14	0.01039
rs6440058	3	142036501	A	G	0.0136749	9.01683e-24	0.0713366	0.00173906	0.0621507	0.0246303		NA	TFDP2_NA_NephQTL_PMID:30057032	NA	TFDP2_NA_GTEx v8_PMID:23715323	NA	NA	NA	no assoc IDs found	NA	NA	intronic	TFDP2	>5.00E-8	>5.00E-2
rs6440059	3	142036502	C	T	0.0138069	3.22131e-24	0.0713366	0.00173906	0.0621507	0.0246303		NA	TFDP2_NA_NephQTL_PMID:30057032	NA	TFDP2_NA_GTEx v8_PMID:23715323	NA	NA	NA	no assoc IDs found	NA	NA	intronic	TFDP2	>5.00E-8	>5.00E-2
rs6764833	3	142034456	C	T	0.014438	2.0459e-26	0.0713366	0.00173906	0.0621507	0.0246303		NA	TFDP2_NA_NephQTL_PMID:30057032	NA	TFDP2_NA_GTEx v8_PMID:23715323	NA	NA	NA	no assoc IDs found	NA	NA	intronic	TFDP2	>5.00E-8	>5.00E-2
rs6778085	3	142038027	C	T	0.0144663	1.62267e-26	0.0713366	0.00173906	0.0621507	0.0246303		NA	TFDP2_NA_NephQTL_PMID:30057032	NA	TFDP2_NA_GTEx v8_PMID:23715323	NA	NA	NA	no assoc IDs found	NA	NA	intronic	TFDP2	>5.00E-8	>5.00E-2
rs6795301	3	142035716	A	G	0.014227	1.13891e-25	0.0713366	0.00173906	0.0621507	0.0246303		NA	TFDP2_NA_NephQTL_PMID:30057032	NA	TFDP2_NA_GTEx v8_PMID:23715323	NA	NA	NA	no assoc IDs found	NA	NA	intronic	TFDP2	>5.00E-8	>5.00E-2
rs6795500	3	142035877	A	G	0.0144663	1.62267e-26	0.0713366	0.00173906	0.0621507	0.0246303		NA	TFDP2_NA_NephQTL_PMID:30057032	NA	TFDP2_NA_GTEx v8_PMID:23715323	NA	NA	NA	no assoc IDs found	NA	NA	intronic	TFDP2	>5.00E-8	>5.00E-2
rs6803884	3	142026100	G	A	0.0138492	2.31166e-24	0.0743031	0.00101243	0.0666361	0.0141378		NA	NA	NA	TFDP2_NA_GTEx v8_PMID:23715323	NA	NA	NA	no assoc IDs found	NA	NA	intronic	TFDP2	>5.00E-8	>5.00E-2
rs6806443	3	142023343	T	C	0.0138911	1.6611e-24	0.0743031	0.00101243	0.0666361	0.0141378		NA	NA	NA	TFDP2_NA_GTEx v8_PMID:23715323	NA	NA	NA	no assoc IDs found	NA	NA	intronic	TFDP2	>5.00E-8	>5.00E-2
rs7619506	3	142024553	A	G	0.0138722	1.9281e-24	0.0743031	0.00101243	0.0666361	0.0141378		NA	NA	NA	TFDP2_NA_GTEx v8_PMID:23715323	NA	NA	NA	no assoc IDs found	NA	NA	intronic	TFDP2	>5.00E-8	>5.00E-2
rs7630837	3	142040504	C	T	0.0145804	6.33539e-27	0.0713366	0.00173906	0.0621507	0.0246303	yes	NA	TFDP2_NA_NephQTL_PMID:30057032	NA	TFDP2_NA_GTEx v8_PMID:23715323	NA	NA	NA	no assoc IDs found	NA	NA	intronic	TFDP2	>5.00E-8	>5.00E-2
rs7633321	3	142040680	G	T	0.0145131	1.10383e-26	0.0713366	0.00173906	0.0621507	0.0246303		NA	TFDP2_NA_NephQTL_PMID:30057032	NA	TFDP2_NA_GTEx v8_PMID:23715323	NA	NA	NA	no assoc IDs found	NA	NA	intronic	TFDP2	>5.00E-8	>5.00E-2
rs7638352	3	142044302	T	C	0.014478	1.47344e-26	0.0719881	0.00154718	0.0621507	0.0246303		NA	TFDP2_NA_NephQTL_PMID:30057032	NA	TFDP2_NA_GTEx v8_PMID:23715323	NA	NA	NA	no assoc IDs found	NA	NA	intronic	TFDP2	>5.00E-8	>5.00E-2
rs791578	6	160246024	T	C	0.0167055	4.04662e-35	0.0512296	0.0378899	0.0693758	0.00988085		NA	NA	NA	NA	NA	NA	NA	101420387	metabolite measurement	http://www.ebi.ac.uk/efo/EFO_0004725	intronic	SLC22A2	>5.00E-8	>5.00E-2
rs79746097	16	20381488	T	C	0.0190166	2.69985e-45	0.0536312	0.0276647	0.0586276	0.0370657		NA	NA	NA	NA	NA	NA	NA	no assoc IDs found	NA	NA	NA	NA	1.052e-42	1.661e-12
rs907293	3	142020727	C	T	0.0138683	1.98901e-24	0.0747072	0.00093889	0.0655944	0.0161394		NA	NA	NA	TFDP2_NA_GTEx v8_PMID:23715323	NA	NA	NA	no assoc IDs found	NA	NA	intronic	TFDP2	>5.00E-8	>5.00E-2
rs9257793	6	29367377	T	C	0.00842881	1.75965e-09	0.0534483	0.0283496	0.0701968	0.00884977		KIT_trans_The Cardiogenics Project_PMID:27558669__BTN3A2_trans_The Cardiogenics Project_PMID:27558669__VARS2_trans_The Cardiogenics Project_PMID:27558669	NA	BTN3A2_trans_Zeller et al. (PlosONE 2010)_PMID:20502693__GABBR1_cis_The Cardiogenics Project_PMID:23382694__HLA-G_trans_The Cardiogenics Project_PMID:23382694__HLA-G_trans_Zeller et al. (PlosONE 2010)_PMID:20502693__ZNRD1_trans_The Cardiogenics Project_PMID:23382694__RPP21_trans_The Cardiogenics Project_PMID:23382694__HLA-DRB1_trans_Zeller et al. (PlosONE 2010)_PMID:20502693	OR2H2_cis_GTEx v8_PMID:23715323__ZFP57_trans_GTEx v8_PMID:23715323__RPL23AP1_trans_GTEx v8_PMID:23715323__HLA-G_trans_GTEx v8_PMID:23715323__HCP5B_NA_GTEx v8_PMID:23715323__HCG4P7_trans_GTEx v8_PMID:23715323__HLA-J_trans_GTEx v8_PMID:23715323__HLA-L_trans_GTEx v8_PMID:23715323	GABBR1_cis_Blood eQTL Browser_PMID:24013639	ZFP57_trans_GTEx v8_PMID:23715323__HCP5B_NA_GTEx v8_PMID:23715323__HCG4P7_trans_GTEx v8_PMID:23715323	BTN3A2_trans_seeQTL_PMID:22171328	no assoc IDs found	NA	NA	intergenic	OR5V1(dist=11100)	>5.00E-8	>5.00E-2
rs9289641	3	142044698	A	G	0.0142368	1.05229e-25	0.0719881	0.00154718	0.0625975	0.0233463		NA	TFDP2_NA_NephQTL_PMID:30057032	NA	TFDP2_NA_GTEx v8_PMID:23715323	NA	NA	NA	no assoc IDs found	NA	NA	intronic	TFDP2	>5.00E-8	>5.00E-2
rs963396	3	142031697	G	A	0.0136594	1.01711e-23	0.0743031	0.00101243	0.0666361	0.0141378		NA	NA	NA	TFDP2_NA_GTEx v8_PMID:23715323	NA	NA	NA	no assoc IDs found	NA	NA	intronic	TFDP2	>5.00E-8	>5.00E-2
rs9863685	3	142038255	A	G	0.0145163	1.07565e-26	0.0713366	0.00173906	0.0621507	0.0246303		NA	TFDP2_NA_NephQTL_PMID:30057032	NA	TFDP2_NA_GTEx v8_PMID:23715323	NA	NA	NA	105964806	hippocampal volume	http://www.ebi.ac.uk/efo/EFO_0005035	intronic	TFDP2	>5.00E-8	>5.00E-2
rs9865777	3	142047248	T	C	0.0143472	4.29775e-26	0.0717394	0.00161798	0.0625975	0.0233463		NA	TFDP2_NA_NephQTL_PMID:30057032	NA	TFDP2_NA_GTEx v8_PMID:23715323	NA	NA	NA	no assoc IDs found	NA	NA	intronic	TFDP2	>5.00E-8	>5.00E-2
rs9880805	3	142041989	A	G	0.0145482	8.26879e-27	0.0718409	0.00158875	0.0621507	0.0246303		NA	TFDP2_NA_NephQTL_PMID:30057032	NA	TFDP2_NA_GTEx v8_PMID:23715323	NA	NA	NA	no assoc IDs found	NA	NA	intronic	TFDP2	>5.00E-8	>5.00E-2
rs9992101	4	76439278	G	A	0.0271852	7.96464e-92	0.0643334	0.00570989	0.0714909	0.00741892		NA	NA	NA	NA	NA	FAM47E_cis_GTEx v8_PMID:23715323	NA	15208	creatinine measurement	http://www.ebi.ac.uk/efo/EFO_0004518	intronic	SHROOM3	4.23e-89	1.84e-19
