# Supplementary material for: Multivariate canonical correlation analysis identifies additional genetic variants for chronic kidney disease
Source: NPJ Syst Biol Appl. 2024 Mar 9;10:28. doi: 10.1038/s41540-024-00350-8 (PMC10924093; doi:10.1038/s41540-024-00350-8)
Supplement: Supplementary file 9 — Dataset 7 [file 41540_2024_350_MOESM9_ESM.xlsx]

## Sheet: Supplementary Table S7
Supplementary Table S7. Expression quantitative trait loci colocalisation results for previously unreported lead single nucleotide polymorphisms identified in CKDGen using metaCCA
qtl_id	nsnps	PP.H0.abf	PP.H1.abf	PP.H2.abf	PP.H3.abf	PP.H4.abf	gene	gene_en	region	snp
Alasoo_2018_macrophage_IFNg	371	0.951815	0.0452692	0.00250444	0.000118821	0.000292578	CDKN2C	ENSG00000123080	1:50846947-51244634	rs72692241
Alasoo_2018_macrophage_IFNg	388	1.16191e-14	3.97355e-16	0.898448	0.0306546	0.0708971	PIGU	ENSG00000101464	20:34369410-34768738	rs6088528
Alasoo_2018_macrophage_IFNg	411	2.29954e-12	2.35329e-12	0.013955	0.0133084	0.972737	SPRYD4	ENSG00000176422	12:56266909-56666751	rs2933243
Alasoo_2018_macrophage_IFNg	412	7.69874e-33	2.90391e-34	0.895637	0.0337122	0.0706503	KRTCAP2	ENSG00000163463	1:154951539-155349777	rs6427184
Alasoo_2018_macrophage_IFNg	427	0.0040216	0.000165817	0.859967	0.0353574	0.100488	STAB1	ENSG00000010327	3:52304574-52703541	rs4687545
Alasoo_2018_macrophage_IFNg	776	8.93957e-13	6.98302e-14	0.82916	0.0646625	0.106177	EXOG	ENSG00000157036	3:38305288-38705052	rs9838792
Alasoo_2018_macrophage_IFNg	467	1.98354e-05	8.30932e-07	0.885953	0.0370367	0.0769899	ORC4	ENSG00000115947	2:147819077-148218715	rs12989250
Alasoo_2018_macrophage_IFNg	472	7.71158e-33	3.23906e-34	0.897131	0.0376165	0.0652524	EFNA4	ENSG00000243364	1:154867317-155266454	rs114301457
Alasoo_2018_macrophage_IFNg	479	3.60816e-08	1.54767e-09	0.884008	0.0378403	0.0781515	ZNF318	ENSG00000171467	6:43163102-43562651	rs10498755
Alasoo_2018_macrophage_IFNg	527	1.65229e-52	9.16855e-54	0.862042	0.0477445	0.0902134	CDK12	ENSG00000167258	17:39277646-39677379	rs144031067
Alasoo_2018_macrophage_IFNg	550	4.09806e-06	2.22343e-07	0.866509	0.0469264	0.0865604	PLEKHO1	ENSG00000023902	1:149989259-150386948	rs3118119
Alasoo_2018_macrophage_IFNg	572	0.00143089	0.000122332	0.838348	0.0715849	0.0885135	ASXL2	ENSG00000143970	2:25535228-25933786	rs55713459
Alasoo_2018_macrophage_IFNg	583	0.309029	0.0183496	0.576851	0.0341908	0.0615801	EDEM3	ENSG00000116406	1:184503178-184901717	rs78444298
Alasoo_2018_macrophage_IFNg+Salmonella	776	9.39547e-13	6.84715e-14	0.871446	0.0634434	0.065111	EXOG	ENSG00000157036	3:38305288-38705052	rs9838792
Alasoo_2018_macrophage_IFNg	592	7.84956e-05	4.68438e-06	0.880825	0.0524984	0.0665934	MAFF	ENSG00000185022	22:38002280-38402182	rs2267372
Alasoo_2018_macrophage_IFNg	608	1.00328e-131	6.76391e-133	0.873501	0.0588219	0.067677	SHF	ENSG00000138606	15:45004704-45402412	rs12901522
Alasoo_2018_macrophage_IFNg	618	5.78203e-12	3.42262e-13	0.851473	0.0503039	0.0982234	INO80	ENSG00000128908	15:40908833-41307704	rs6492982
Alasoo_2018_macrophage_IFNg	624	4.91766e-52	2.85969e-53	0.866303	0.0502933	0.0834039	FBXL20	ENSG00000108306	17:39105436-39504216	rs12449642
Alasoo_2018_macrophage_Salmonella	776	9.23797e-13	7.34087e-14	0.856837	0.0680127	0.0751502	EXOG	ENSG00000157036	3:38305288-38705052	rs9838792
Alasoo_2018_macrophage_IFNg	642	1.89571e-08	1.11823e-09	0.836487	0.0492279	0.114285	C1orf213	ENSG00000249087	1:23176357-23575949	rs9887775
Alasoo_2018_macrophage_IFNg	657	1.05768e-25	8.85875e-27	0.851536	0.0712445	0.0772192	SLC6A12	ENSG00000111181	12:61173-404447	rs2300127
Alasoo_2018_macrophage_IFNg	684	0.00544693	0.000443164	0.853862	0.0693997	0.0708478	INSR	ENSG00000171105	19:7000999-7399827	rs11085217
Alasoo_2018_macrophage_IFNg	705	0.0325561	0.00312122	0.670457	0.0640483	0.229818	EPRS	ENSG00000136628	1:219850998-220250710	rs2577134
Alasoo_2018_macrophage_IFNg	705	0.0402099	0.0028483	0.828078	0.0585874	0.0702761	BPNT1	ENSG00000162813	1:219850998-220250710	rs2577134
Alasoo_2018_macrophage_IFNg	718	4.23708e-129	3.48593e-130	0.791628	0.0649853	0.143387	BLOC1S6	ENSG00000104164	15:45401083-45800365	rs117544584
Alasoo_2018_macrophage_IFNg	722	0.00117218	7.0975e-05	0.87638	0.0529949	0.0693818	C5orf56	ENSG00000197536	5:132255338-132654819	rs115926813
Alasoo_2018_macrophage_IFNg	739	0.0158793	0.00156561	0.828746	0.0816374	0.072172	WBP1L	ENSG00000166272	10:102613432-103013227	rs284859
Alasoo_2018_macrophage_IFNg	750	0.129596	0.00921715	0.748978	0.0532099	0.0589989	CRTC1	ENSG00000105662	19:18533627-18932440	rs4808154
Alasoo_2018_macrophage_IFNg	760	0.000507745	3.57348e-05	0.864786	0.0607893	0.0738808	RBPMS	ENSG00000157110	8:30222626-30622434	rs56411466
BLUEPRINT_monocyte	1003	4.14034e-13	1.24624e-13	0.384024	0.11509	0.500886	EXOG	ENSG00000157036	3:38305288-38705052	rs9838792
Alasoo_2018_macrophage_IFNg	791	4.70252e-13	0.0569816	7.78111e-12	0.942856	0.000162404	ARL14EP	ENSG00000152219	11:30075123-30474891	rs142098762
Alasoo_2018_macrophage_IFNg	801	1.34723e-06	1.06459e-07	0.8658	0.06835	0.0658486	ZRANB1	ENSG00000019995	10:124761556-125158639	rs6597862
Alasoo_2018_macrophage_IFNg	804	5.96445e-28	5.97727e-29	0.726055	0.0725602	0.201384	STC1	ENSG00000159167	8:23678585-24078489	rs73555352
Alasoo_2018_macrophage_IFNg	871	8.15476e-09	7.99372e-10	0.847826	0.0830392	0.0691344	IRF5	ENSG00000128604	7:128736400-129135776	rs3757387
Alasoo_2018_macrophage_IFNg	875	9.95659e-05	8.00483e-06	0.860064	0.0690761	0.070752	AVL9	ENSG00000105778	7:32680400-33080295	rs3750082
Alasoo_2018_macrophage_IFNg	875	8.41329e-05	2.49286e-05	0.726752	0.215279	0.0578601	KBTBD2	ENSG00000170852	7:32680400-33080295	rs3750082
Alasoo_2018_macrophage_IFNg	925	9.93865e-07	1.07425e-07	0.841214	0.0908572	0.0679279	ZBTB7C	ENSG00000184828	18:47931707-48331555	rs7243437
Alasoo_2018_macrophage_IFNg	989	5.95417e-28	1.7517e-28	0.722501	0.212492	0.0650072	ATP1B3	ENSG00000069849	3:141725986-142125902	rs1050190
Alasoo_2018_macrophage_IFNg	996	5.94547e-28	1.76131e-28	0.721445	0.213659	0.0648962	ATP1B3	ENSG00000069849	3:141735953-142135884	rs148579608
Alasoo_2018_macrophage_IFNg	1002	1.066e-49	9.93061e-51	0.84151	0.0783132	0.0801772	SLC22A1	ENSG00000175003	6:159938438-160337954	rs1871388
Alasoo_2018_macrophage_IFNg	1003	9.42629e-80	9.15756e-81	0.852626	0.0827673	0.0646066	PRKAG2	ENSG00000106617	7:151506595-151905090	rs78573217
Alasoo_2018_macrophage_IFNg	1016	8.47574e-47	8.28002e-48	0.853401	0.0833062	0.0632925	DAB2	ENSG00000153071	5:39236772-39636657	rs138533851
BLUEPRINT_T-cell	1004	8.46651e-13	8.8008e-14	0.785283	0.0814957	0.133221	EXOG	ENSG00000157036	3:38305288-38705052	rs9838792
Alasoo_2018_macrophage_IFNg	1071	5.52516e-36	6.24172e-37	0.830621	0.0937588	0.0756204	CEP89	ENSG00000121289	19:32712207-33111332	rs8101667
Alasoo_2018_macrophage_IFNg	1085	0.0133699	0.00167129	0.809184	0.101076	0.0746991	ZGPAT	ENSG00000197114	20:63523038-63922236	rs2261092
Alasoo_2018_macrophage_IFNg	1123	2.80233e-05	6.08763e-05	0.295989	0.64293	0.0609919	PSD4	ENSG00000125637	2:113009977-113409226	rs11123169
Alasoo_2018_macrophage_IFNg	1124	2.8034e-05	6.08638e-05	0.296102	0.642799	0.0610103	PSD4	ENSG00000125637	2:113008203-113407525	rs113179516
Alasoo_2018_macrophage_IFNg	1125	2.25887e-07	9.12363e-06	0.0235767	0.952243	0.0241709	ZNF641	ENSG00000167528	12:48147080-48546896	rs2634675
Alasoo_2018_macrophage_IFNg	1157	0.000819733	0.000157278	0.74949	0.143695	0.105838	BTN2A2	ENSG00000124508	6:26184998-26584671	rs2072806
Bossini-Castillo_2019_Treg_naive	849	8.19385e-14	1.41351e-13	0.0759993	0.130312	0.793689	EXOG	ENSG00000157036	3:38305288-38705052	rs9838792
Alasoo_2018_macrophage_IFNg	1189	6.20231e-11	3.16582e-07	0.00019586	0.999718	8.5926e-05	C12orf43	ENSG00000157895	12:120812512-121211921	rs2264750
Alasoo_2018_macrophage_IFNg	1252	0.0118192	0.00139304	0.824406	0.0971015	0.0652799	HNF4G	ENSG00000164749	8:75371120-75770911	rs1913641
Alasoo_2018_macrophage_IFNg	1518	1.42345e-06	2.49674e-07	0.781943	0.137072	0.0809834	PRRC2A	ENSG00000204469	6:31433318-31833091	rs2844465
Alasoo_2018_macrophage_IFNg	4270	3.14424e-05	2.00681e-05	0.510937	0.325942	0.163069	TCF19	ENSG00000137310	6:30959840-31359796	rs6905862
Alasoo_2018_macrophage_IFNg+Salmonella	371	0.933689	0.0633257	0.00245675	0.000166263	0.000361779	CDKN2C	ENSG00000123080	1:50846947-51244634	rs72692241
Alasoo_2018_macrophage_IFNg+Salmonella	388	1.15128e-14	4.1824e-16	0.890227	0.032263	0.0775097	PIGU	ENSG00000101464	20:34369410-34768738	rs6088528
Alasoo_2018_macrophage_IFNg+Salmonella	412	7.75765e-33	2.68225e-34	0.902491	0.0311377	0.0663712	KRTCAP2	ENSG00000163463	1:154951539-155349777	rs6427184
Alasoo_2018_macrophage_IFNg+Salmonella	427	0.00362839	0.000223647	0.775885	0.0476514	0.172611	STAB1	ENSG00000010327	3:52304574-52703541	rs4687545
Braineac2_putamen	853	8.71701e-13	7.72357e-14	0.808518	0.0715174	0.119965	EXOG	ENSG00000157036	3:38305288-38705052	rs9838792
Alasoo_2018_macrophage_IFNg+Salmonella	467	1.97898e-05	8.78079e-07	0.883914	0.0391426	0.076923	ORC4	ENSG00000115947	2:147819077-148218715	rs12989250
Alasoo_2018_macrophage_IFNg+Salmonella	472	7.38967e-33	6.31194e-34	0.859681	0.0733634	0.0669551	EFNA4	ENSG00000243364	1:154867317-155266454	rs114301457
Alasoo_2018_macrophage_IFNg+Salmonella	479	3.55961e-08	1.54903e-09	0.872114	0.0378617	0.0900242	ZNF318	ENSG00000171467	6:43163102-43562651	rs10498755
Alasoo_2018_macrophage_IFNg+Salmonella	527	1.70279e-52	7.86147e-54	0.888389	0.0409447	0.070666	CDK12	ENSG00000167258	17:39277646-39677379	rs144031067
Alasoo_2018_macrophage_IFNg+Salmonella	550	4.21158e-06	1.92597e-07	0.890512	0.0406547	0.0688289	PLEKHO1	ENSG00000023902	1:149989259-150386948	rs3118119
Alasoo_2018_macrophage_IFNg+Salmonella	572	0.00147445	9.21176e-05	0.863874	0.0538906	0.0806688	ASXL2	ENSG00000143970	2:25535228-25933786	rs55713459
Alasoo_2018_macrophage_IFNg+Salmonella	583	0.311389	0.0185962	0.581256	0.0346586	0.0541004	EDEM3	ENSG00000116406	1:184503178-184901717	rs78444298
Braineac2_substantia_nigra	805	8.69864e-13	7.59085e-14	0.806813	0.0702835	0.122903	EXOG	ENSG00000157036	3:38305288-38705052	rs9838792
Alasoo_2018_macrophage_IFNg+Salmonella	592	7.87148e-05	3.91067e-06	0.883285	0.0438101	0.0728222	MAFF	ENSG00000185022	22:38002280-38402182	rs2267372
Alasoo_2018_macrophage_IFNg+Salmonella	608	1.00123e-131	6.93319e-133	0.87172	0.0602955	0.0679849	SHF	ENSG00000138606	15:45004704-45402412	rs12901522
Alasoo_2018_macrophage_IFNg+Salmonella	618	5.66579e-12	3.73171e-13	0.834354	0.0548431	0.110803	INO80	ENSG00000128908	15:40908833-41307704	rs6492982
Alasoo_2018_macrophage_IFNg+Salmonella	624	2.75621e-52	6.52508e-53	0.485538	0.114547	0.399915	FBXL20	ENSG00000108306	17:39105436-39504216	rs12449642
BrainSeq_brain	981	3.47572e-21	7.96086e-14	3.22379e-09	0.0729112	0.927089	EXOG	ENSG00000157036	3:38305288-38705052	rs9838792
Alasoo_2018_macrophage_IFNg+Salmonella	657	1.07819e-25	7.02445e-27	0.868048	0.0564783	0.075474	SLC6A12	ENSG00000111181	12:61173-404447	rs2300127
Alasoo_2018_macrophage_IFNg+Salmonella	684	0.00554174	0.000359891	0.868725	0.0563475	0.069026	INSR	ENSG00000171105	19:7000999-7399827	rs11085217
Alasoo_2018_macrophage_IFNg+Salmonella	705	0.00104513	0.0235887	0.0215233	0.485316	0.468527	EPRS	ENSG00000136628	1:219850998-220250710	rs2577134
Alasoo_2018_macrophage_IFNg+Salmonella	705	0.0392091	0.0030558	0.807469	0.0628435	0.0874222	BPNT1	ENSG00000162813	1:219850998-220250710	rs2577134
Alasoo_2018_macrophage_IFNg+Salmonella	718	4.67467e-129	3.12819e-130	0.873382	0.0583767	0.0682409	BLOC1S6	ENSG00000104164	15:45401083-45800365	rs117544584
Alasoo_2018_macrophage_IFNg+Salmonella	722	0.00117364	7.06262e-05	0.877468	0.052735	0.0685525	C5orf56	ENSG00000197536	5:132255338-132654819	rs115926813
Alasoo_2018_macrophage_IFNg+Salmonella	739	0.0153039	0.00189086	0.798712	0.0985986	0.0854944	WBP1L	ENSG00000166272	10:102613432-103013227	rs284859
Alasoo_2018_macrophage_IFNg+Salmonella	750	0.125444	0.00895071	0.72498	0.0516401	0.0889852	CRTC1	ENSG00000105662	19:18533627-18932440	rs4808154
Alasoo_2018_macrophage_IFNg+Salmonella	760	0.000477149	3.81522e-05	0.812675	0.0648585	0.121951	RBPMS	ENSG00000157110	8:30222626-30622434	rs56411466
CAP_LCL_naive	928	2.69803e-13	1.61874e-13	0.250247	0.14954	0.600213	EXOG	ENSG00000157036	3:38305288-38705052	rs9838792
Alasoo_2018_macrophage_IFNg+Salmonella	788	6.71953e-13	5.38804e-14	0.851245	0.0681762	0.0805788	HOXD11	ENSG00000128713	2:175910593-176308870	rs863678
Alasoo_2018_macrophage_IFNg+Salmonella	791	0.000241103	0.0567185	0.00398946	0.938502	0.00054868	ARL14EP	ENSG00000152219	11:30075123-30474891	rs142098762
Alasoo_2018_macrophage_IFNg+Salmonella	801	1.24739e-06	1.00862e-07	0.801638	0.0646857	0.133675	ZRANB1	ENSG00000019995	10:124761556-125158639	rs6597862
Alasoo_2018_macrophage_IFNg+Salmonella	804	6.89532e-28	5.83336e-29	0.839371	0.0709201	0.0897092	STC1	ENSG00000159167	8:23678585-24078489	rs73555352
Alasoo_2018_macrophage_IFNg+Salmonella	871	7.51021e-09	6.94006e-10	0.780814	0.0720066	0.147179	IRF5	ENSG00000128604	7:128736400-129135776	rs3757387
Alasoo_2018_macrophage_IFNg+Salmonella	875	9.51525e-05	1.27462e-05	0.821941	0.110036	0.0679155	AVL9	ENSG00000105778	7:32680400-33080295	rs3750082
Alasoo_2018_macrophage_IFNg+Salmonella	875	7.03535e-05	3.97703e-05	0.607724	0.343492	0.0486736	KBTBD2	ENSG00000170852	7:32680400-33080295	rs3750082
Alasoo_2018_macrophage_IFNg+Salmonella	925	1.01081e-06	9.1727e-08	0.855554	0.0775714	0.0668737	ZBTB7C	ENSG00000184828	18:47931707-48331555	rs7243437
Alasoo_2018_macrophage_IFNg+Salmonella	989	6.77148e-28	6.65225e-29	0.821676	0.080623	0.0977012	ATP1B3	ENSG00000069849	3:141725986-142125902	rs1050190
Alasoo_2018_macrophage_IFNg+Salmonella	996	6.7687e-28	6.6812e-29	0.821339	0.0809744	0.0976868	ATP1B3	ENSG00000069849	3:141735953-142135884	rs148579608
Alasoo_2018_macrophage_IFNg+Salmonella	1002	1.07176e-49	9.77476e-51	0.846058	0.0770862	0.0768563	SLC22A1	ENSG00000175003	6:159938438-160337954	rs1871388
Alasoo_2018_macrophage_IFNg+Salmonella	1003	9.37397e-80	9.61521e-81	0.847893	0.0869062	0.0652009	PRKAG2	ENSG00000106617	7:151506595-151905090	rs78573217
Alasoo_2018_macrophage_IFNg+Salmonella	1009	8.434e-47	8.31888e-48	0.849198	0.0836936	0.0671081	DAB2	ENSG00000153071	5:39230781-39630485	rs10941433
Alasoo_2018_macrophage_IFNg+Salmonella	1016	8.42984e-47	8.36349e-48	0.848779	0.0841428	0.0670777	DAB2	ENSG00000153071	5:39236772-39636657	rs138533851
CAP_LCL_statin	928	3.72897e-13	1.26958e-13	0.345869	0.117219	0.536912	EXOG	ENSG00000157036	3:38305288-38705052	rs9838792
Alasoo_2018_macrophage_IFNg+Salmonella	1071	5.25391e-36	5.72741e-37	0.789842	0.0859785	0.124179	CEP89	ENSG00000121289	19:32712207-33111332	rs8101667
Alasoo_2018_macrophage_IFNg+Salmonella	1085	0.0136825	0.00134006	0.8281	0.081028	0.075849	ZGPAT	ENSG00000197114	20:63523038-63922236	rs2261092
Alasoo_2018_macrophage_IFNg+Salmonella	1123	7.22024e-05	1.27506e-05	0.76262	0.134572	0.102723	PSD4	ENSG00000125637	2:113009977-113409226	rs11123169
Alasoo_2018_macrophage_IFNg+Salmonella	1124	7.2197e-05	1.27567e-05	0.762563	0.134637	0.102715	PSD4	ENSG00000125637	2:113008203-113407525	rs113179516
Alasoo_2018_macrophage_IFNg+Salmonella	1125	4.81828e-08	6.20485e-08	0.00502902	0.00548675	0.989484	ZNF641	ENSG00000167528	12:48147080-48546896	rs2634675
Alasoo_2018_macrophage_IFNg+Salmonella	1157	0.000507253	0.00052405	0.463786	0.479087	0.0560955	BTN2A2	ENSG00000124508	6:26184998-26584671	rs2072806
CEDAR_B-cell_CD19	1027	8.93882e-13	1.37363e-13	0.82909	0.127363	0.0435467	EXOG	ENSG00000157036	3:38305288-38705052	rs9838792
Alasoo_2018_macrophage_IFNg+Salmonella	1189	2.57985e-07	3.82202e-08	0.814677	0.120629	0.0646938	C12orf43	ENSG00000157895	12:120812512-121211921	rs2264750
Alasoo_2018_macrophage_IFNg+Salmonella	1518	1.47747e-06	2.19123e-07	0.811618	0.120303	0.0680777	PRRC2A	ENSG00000204469	6:31433318-31833091	rs2844465
Alasoo_2018_macrophage_IFNg+Salmonella	1549	1.46227e-29	0.000600335	2.43423e-26	0.999374	2.55286e-05	LINC00243	ENSG00000214894	6:30632465-31032220	rs1264345
Alasoo_2018_macrophage_IFNg+Salmonella	4270	3.506e-05	2.19471e-05	0.569722	0.356566	0.073655	TCF19	ENSG00000137310	6:30959840-31359796	rs6905862
Alasoo_2018_macrophage_naive	371	0.962897	0.0342363	0.0025336	8.98401e-05	0.000243451	CDKN2C	ENSG00000123080	1:50846947-51244634	rs72692241
Alasoo_2018_macrophage_naive	388	1.15068e-14	4.32823e-16	0.889766	0.0333912	0.0768424	PIGU	ENSG00000101464	20:34369410-34768738	rs6088528
Alasoo_2018_macrophage_naive	391	1.55757e-13	5.74339e-14	0.662449	0.244179	0.0933723	SLC47A1	ENSG00000142494	17:19372886-19770835	rs111653425
Alasoo_2018_macrophage_naive	411	1.12817e-13	1.70892e-12	0.000684641	0.00938084	0.989935	SPRYD4	ENSG00000176422	12:56266909-56666751	rs2933243
Alasoo_2018_macrophage_naive	412	7.68737e-33	3.19018e-34	0.894314	0.0370445	0.0686414	KRTCAP2	ENSG00000163463	1:154951539-155349777	rs6427184
CEDAR_ileum	1007	9.02054e-13	1.04797e-13	0.83667	0.0971343	0.0661955	EXOG	ENSG00000157036	3:38305288-38705052	rs9838792
Alasoo_2018_macrophage_naive	467	1.94437e-05	8.85086e-07	0.868457	0.0394404	0.0920825	ORC4	ENSG00000115947	2:147819077-148218715	rs12989250
Alasoo_2018_macrophage_naive	472	7.18262e-33	3.61738e-34	0.835594	0.0419606	0.122445	EFNA4	ENSG00000243364	1:154867317-155266454	rs114301457
Alasoo_2018_macrophage_naive	479	2.94766e-08	5.2816e-09	0.722184	0.129252	0.148564	ZNF318	ENSG00000171467	6:43163102-43562651	rs10498755
Alasoo_2018_macrophage_naive	527	1.67271e-52	7.95439e-54	0.872698	0.0414143	0.0858877	CDK12	ENSG00000167258	17:39277646-39677379	rs144031067
Alasoo_2018_macrophage_naive	550	4.22323e-06	1.93418e-07	0.892975	0.0408309	0.0661897	PLEKHO1	ENSG00000023902	1:149989259-150386948	rs3118119
Alasoo_2018_macrophage_naive	572	0.00148113	8.20156e-05	0.867785	0.0479698	0.082682	ASXL2	ENSG00000143970	2:25535228-25933786	rs55713459
Alasoo_2018_macrophage_naive	583	0.30815	0.0176644	0.57521	0.0329073	0.0660675	EDEM3	ENSG00000116406	1:184503178-184901717	rs78444298
CEDAR_monocyte_CD14	1028	8.94255e-13	1.00656e-13	0.829436	0.0932831	0.0772807	EXOG	ENSG00000157036	3:38305288-38705052	rs9838792
Alasoo_2018_macrophage_naive	592	6.99146e-05	7.65383e-06	0.784535	0.0857566	0.129631	MAFF	ENSG00000185022	22:38002280-38402182	rs2267372
Alasoo_2018_macrophage_naive	608	1.01827e-131	5.52627e-133	0.886555	0.0480488	0.0653958	SHF	ENSG00000138606	15:45004704-45402412	rs12901522
Alasoo_2018_macrophage_naive	618	5.84725e-12	3.80521e-13	0.861076	0.0559532	0.0829703	INO80	ENSG00000128908	15:40908833-41307704	rs6492982
Alasoo_2018_macrophage_naive	624	4.86482e-52	3.00555e-53	0.856994	0.0528561	0.0901502	FBXL20	ENSG00000108306	17:39105436-39504216	rs12449642
CEDAR_neutrophil_CD15	1030	9.08167e-13	9.44694e-14	0.84234	0.0875518	0.0701082	EXOG	ENSG00000157036	3:38305288-38705052	rs9838792
Alasoo_2018_macrophage_naive	642	1.94166e-08	1.46311e-09	0.856762	0.0644812	0.0787571	C1orf213	ENSG00000249087	1:23176357-23575949	rs9887775
Alasoo_2018_macrophage_naive	657	1.08883e-25	6.88245e-27	0.876614	0.0553424	0.068044	SLC6A12	ENSG00000111181	12:61173-404447	rs2300127
Alasoo_2018_macrophage_naive	684	0.00551039	0.000394415	0.863811	0.0617602	0.0685244	INSR	ENSG00000171105	19:7000999-7399827	rs11085217
Alasoo_2018_macrophage_naive	705	0.0382164	0.00394513	0.787026	0.0811561	0.0896565	EPRS	ENSG00000136628	1:219850998-220250710	rs2577134
Alasoo_2018_macrophage_naive	705	0.0403907	0.00284054	0.831803	0.0584313	0.0665346	BPNT1	ENSG00000162813	1:219850998-220250710	rs2577134
Alasoo_2018_macrophage_naive	718	4.39538e-129	3.33122e-130	0.821202	0.0621216	0.116676	BLOC1S6	ENSG00000104164	15:45401083-45800365	rs117544584
Alasoo_2018_macrophage_naive	739	0.0153078	0.00200849	0.798917	0.104745	0.079022	WBP1L	ENSG00000166272	10:102613432-103013227	rs284859
Alasoo_2018_macrophage_naive	750	0.128171	0.0109026	0.74074	0.0629525	0.0572344	CRTC1	ENSG00000105662	19:18533627-18932440	rs4808154
Alasoo_2018_macrophage_naive	760	0.000508226	3.42982e-05	0.865605	0.0583408	0.0755114	RBPMS	ENSG00000157110	8:30222626-30622434	rs56411466
Alasoo_2018_macrophage_naive	791	0.0484455	0.00403198	0.801612	0.0666366	0.0792737	ARL14EP	ENSG00000152219	11:30075123-30474891	rs142098762
Alasoo_2018_macrophage_naive	801	1.30652e-06	1.3841e-07	0.839639	0.0888779	0.0714817	ZRANB1	ENSG00000019995	10:124761556-125158639	rs6597862
Alasoo_2018_macrophage_naive	804	7.0564e-28	5.47808e-29	0.85898	0.0666105	0.0744094	STC1	ENSG00000159167	8:23678585-24078489	rs73555352
Alasoo_2018_macrophage_naive	871	2.96294e-09	3.70714e-10	0.308048	0.0378879	0.654064	IRF5	ENSG00000128604	7:128736400-129135776	rs3757387
Alasoo_2018_macrophage_naive	875	9.5384e-05	1.02722e-05	0.82394	0.0886452	0.0873088	AVL9	ENSG00000105778	7:32680400-33080295	rs3750082
Alasoo_2018_macrophage_naive	875	9.67089e-05	1.13555e-05	0.835385	0.0980243	0.0664823	KBTBD2	ENSG00000170852	7:32680400-33080295	rs3750082
Alasoo_2018_macrophage_naive	925	9.87341e-07	1.10322e-07	0.835692	0.0933061	0.0710008	ZBTB7C	ENSG00000184828	18:47931707-48331555	rs7243437
Alasoo_2018_macrophage_naive	959	6.34757e-06	5.42867e-07	0.862143	0.0736694	0.0641808	ASTN2	ENSG00000148219	9:116403506-116801735	rs16933742
Alasoo_2018_macrophage_naive	989	5.96476e-28	8.33805e-29	0.723785	0.101002	0.175213	ATP1B3	ENSG00000069849	3:141725986-142125902	rs1050190
Alasoo_2018_macrophage_naive	996	5.95665e-28	8.43671e-29	0.722802	0.102199	0.174999	ATP1B3	ENSG00000069849	3:141735953-142135884	rs148579608
Alasoo_2018_macrophage_naive	1002	1.00923e-49	1.21623e-50	0.796701	0.0959033	0.107395	SLC22A1	ENSG00000175003	6:159938438-160337954	rs1871388
Alasoo_2018_macrophage_naive	1003	9.37135e-80	9.76128e-81	0.847656	0.0882285	0.0641154	PRKAG2	ENSG00000106617	7:151506595-151905090	rs78573217
Alasoo_2018_macrophage_naive	1009	8.14392e-47	1.0102e-47	0.81999	0.101636	0.0783736	DAB2	ENSG00000153071	5:39230781-39630485	rs10941433
Alasoo_2018_macrophage_naive	1016	8.14019e-47	1.01427e-47	0.819616	0.102046	0.0783387	DAB2	ENSG00000153071	5:39236772-39636657	rs138533851
CEDAR_platelet	989	9.32062e-13	9.14392e-14	0.864503	0.0847606	0.0507367	EXOG	ENSG00000157036	3:38305288-38705052	rs9838792
Alasoo_2018_macrophage_naive	1071	5.67516e-36	5.4299e-37	0.853171	0.0815647	0.0652641	CEP89	ENSG00000121289	19:32712207-33111332	rs8101667
Alasoo_2018_macrophage_naive	1085	0.0136821	0.00129139	0.828077	0.0780793	0.0788707	ZGPAT	ENSG00000197114	20:63523038-63922236	rs2261092
Alasoo_2018_macrophage_naive	1123	5.13849e-06	8.90174e-05	0.0542741	0.940219	0.0054127	PSD4	ENSG00000125637	2:113009977-113409226	rs11123169
Alasoo_2018_macrophage_naive	1124	5.1418e-06	8.90137e-05	0.0543091	0.940181	0.00541624	PSD4	ENSG00000125637	2:113008203-113407525	rs113179516
Alasoo_2018_macrophage_naive	1125	2.96633e-06	5.4626e-06	0.309607	0.570031	0.120353	ZNF641	ENSG00000167528	12:48147080-48546896	rs2634675
Alasoo_2018_macrophage_naive	1157	1.27659e-05	0.00107271	0.011672	0.980781	0.00646139	BTN2A2	ENSG00000124508	6:26184998-26584671	rs2072806
CEDAR_rectum	1027	9.45824e-13	8.3378e-14	0.877268	0.077289	0.0454434	EXOG	ENSG00000157036	3:38305288-38705052	rs9838792
Alasoo_2018_macrophage_naive	1189	7.9384e-12	3.1666e-07	2.50683e-05	0.999966	8.30838e-06	C12orf43	ENSG00000157895	12:120812512-121211921	rs2264750
Alasoo_2018_macrophage_naive	1518	1.37761e-06	3.10174e-07	0.75676	0.170314	0.0729236	PRRC2A	ENSG00000204469	6:31433318-31833091	rs2844465
Alasoo_2018_macrophage_naive	1549	0.000480259	8.04989e-05	0.799484	0.13394	0.0660155	LINC00243	ENSG00000214894	6:30632465-31032220	rs1264345
Alasoo_2018_macrophage_naive	4270	4.09823e-05	1.67549e-05	0.66596	0.272204	0.0617783	TCF19	ENSG00000137310	6:30959840-31359796	rs6905862
Alasoo_2018_macrophage_Salmonella	388	1.1711e-14	3.53965e-16	0.905557	0.0273032	0.0671401	PIGU	ENSG00000101464	20:34369410-34768738	rs6088528
Alasoo_2018_macrophage_Salmonella	411	2.73593e-11	3.64193e-12	0.166033	0.0212887	0.812679	SPRYD4	ENSG00000176422	12:56266909-56666751	rs2933243
Alasoo_2018_macrophage_Salmonella	412	7.26604e-33	2.80495e-34	0.845299	0.0325094	0.122191	KRTCAP2	ENSG00000163463	1:154951539-155349777	rs6427184
Alasoo_2018_macrophage_Salmonella	427	0.00398104	0.00017158	0.851295	0.0365823	0.10797	STAB1	ENSG00000010327	3:52304574-52703541	rs4687545
CEDAR_T-cell_CD4	1031	8.5514e-13	8.83727e-14	0.793156	0.0818422	0.125002	EXOG	ENSG00000157036	3:38305288-38705052	rs9838792
Alasoo_2018_macrophage_Salmonella	467	1.93495e-05	9.40859e-07	0.86425	0.0419298	0.0938	ORC4	ENSG00000115947	2:147819077-148218715	rs12989250
Alasoo_2018_macrophage_Salmonella	472	7.6084e-33	3.21218e-34	0.885128	0.0372915	0.0775807	EFNA4	ENSG00000243364	1:154867317-155266454	rs114301457
Alasoo_2018_macrophage_Salmonella	479	3.5934e-08	1.6336e-09	0.880391	0.0399439	0.0796648	ZNF318	ENSG00000171467	6:43163102-43562651	rs10498755
Alasoo_2018_macrophage_Salmonella	527	1.7045e-52	7.64479e-54	0.889285	0.039814	0.0709014	CDK12	ENSG00000167258	17:39277646-39677379	rs144031067
Alasoo_2018_macrophage_Salmonella	550	4.19783e-06	1.93273e-07	0.887604	0.0407948	0.0715967	PLEKHO1	ENSG00000023902	1:149989259-150386948	rs3118119
Alasoo_2018_macrophage_Salmonella	572	0.00144402	9.315e-05	0.846041	0.0544781	0.0979436	ASXL2	ENSG00000143970	2:25535228-25933786	rs55713459
Alasoo_2018_macrophage_Salmonella	583	0.298706	0.0273926	0.55758	0.0510673	0.0652541	EDEM3	ENSG00000116406	1:184503178-184901717	rs78444298
CEDAR_T-cell_CD8	1027	9.45375e-13	8.01308e-14	0.876851	0.0742738	0.0488754	EXOG	ENSG00000157036	3:38305288-38705052	rs9838792
Alasoo_2018_macrophage_Salmonella	592	7.88695e-05	4.34153e-06	0.88502	0.0486515	0.0662449	MAFF	ENSG00000185022	22:38002280-38402182	rs2267372
Alasoo_2018_macrophage_Salmonella	608	1.00475e-131	5.94532e-133	0.874782	0.0516891	0.0735292	SHF	ENSG00000138606	15:45004704-45402412	rs12901522
Alasoo_2018_macrophage_Salmonella	618	5.1711e-12	4.45348e-13	0.761506	0.0654097	0.173084	INO80	ENSG00000128908	15:40908833-41307704	rs6492982
Alasoo_2018_macrophage_Salmonella	624	4.88554e-52	3.10091e-53	0.860645	0.0545412	0.0848141	FBXL20	ENSG00000108306	17:39105436-39504216	rs12449642
CEDAR_transverse_colon	1026	9.43505e-13	8.14065e-14	0.875117	0.0754564	0.049427	EXOG	ENSG00000157036	3:38305288-38705052	rs9838792
Alasoo_2018_macrophage_Salmonella	657	1.07051e-25	8.68305e-27	0.861864	0.0698388	0.0682968	SLC6A12	ENSG00000111181	12:61173-404447	rs2300127
Alasoo_2018_macrophage_Salmonella	684	0.00549881	0.00036643	0.861995	0.0573669	0.0747728	INSR	ENSG00000171105	19:7000999-7399827	rs11085217
Alasoo_2018_macrophage_Salmonella	705	0.036816	0.00355852	0.758186	0.0731555	0.128284	EPRS	ENSG00000136628	1:219850998-220250710	rs2577134
Alasoo_2018_macrophage_Salmonella	705	0.0401898	0.00269332	0.827665	0.0553919	0.07406	BPNT1	ENSG00000162813	1:219850998-220250710	rs2577134
Alasoo_2018_macrophage_Salmonella	718	4.54394e-129	4.07685e-130	0.848958	0.0760941	0.0749476	BLOC1S6	ENSG00000104164	15:45401083-45800365	rs117544584
Alasoo_2018_macrophage_Salmonella	722	0.00102688	0.000125489	0.767748	0.093684	0.137416	C5orf56	ENSG00000197536	5:132255338-132654819	rs115926813
Alasoo_2018_macrophage_Salmonella	739	0.0151514	0.00134389	0.790754	0.070015	0.122736	WBP1L	ENSG00000166272	10:102613432-103013227	rs284859
Alasoo_2018_macrophage_Salmonella	750	0.129536	0.00929189	0.748633	0.053642	0.0588965	CRTC1	ENSG00000105662	19:18533627-18932440	rs4808154
Alasoo_2018_macrophage_Salmonella	760	0.000508713	3.77869e-05	0.866434	0.0642895	0.0687296	RBPMS	ENSG00000157110	8:30222626-30622434	rs56411466
CommonMind_DLPFC_naive	1008	5.2496e-13	2.09379e-13	0.486909	0.193883	0.319207	EXOG	ENSG00000157036	3:38305288-38705052	rs9838792
Alasoo_2018_macrophage_Salmonella	791	0.000922779	0.0559249	0.0152689	0.92537	0.00251325	ARL14EP	ENSG00000152219	11:30075123-30474891	rs142098762
Alasoo_2018_macrophage_Salmonella	801	1.00851e-06	1.11293e-07	0.648121	0.0712419	0.280636	ZRANB1	ENSG00000019995	10:124761556-125158639	rs6597862
Alasoo_2018_macrophage_Salmonella	804	6.38102e-28	5.39226e-29	0.776766	0.0654825	0.157752	STC1	ENSG00000159167	8:23678585-24078489	rs73555352
Alasoo_2018_macrophage_Salmonella	871	7.39862e-09	6.472e-10	0.769213	0.0671238	0.163663	IRF5	ENSG00000128604	7:128736400-129135776	rs3757387
Alasoo_2018_macrophage_Salmonella	875	9.53627e-05	1.09707e-05	0.823757	0.0946852	0.0814518	KBTBD2	ENSG00000170852	7:32680400-33080295	rs3750082
Alasoo_2018_macrophage_Salmonella	875	8.194e-05	2.73501e-05	0.707809	0.236198	0.0558835	AVL9	ENSG00000105778	7:32680400-33080295	rs3750082
Alasoo_2018_macrophage_Salmonella	925	9.97585e-07	9.20369e-08	0.844362	0.0778228	0.0778142	ZBTB7C	ENSG00000184828	18:47931707-48331555	rs7243437
Alasoo_2018_macrophage_Salmonella	989	6.49486e-28	6.91368e-29	0.78811	0.083765	0.128125	ATP1B3	ENSG00000069849	3:141725986-142125902	rs1050190
Alasoo_2018_macrophage_Salmonella	996	6.4906e-28	6.95553e-29	0.787593	0.0842728	0.128134	ATP1B3	ENSG00000069849	3:141735953-142135884	rs148579608
Alasoo_2018_macrophage_Salmonella	1002	1.06884e-49	1.07894e-50	0.843758	0.0851014	0.0711406	SLC22A1	ENSG00000175003	6:159938438-160337954	rs1871388
Alasoo_2018_macrophage_Salmonella	1003	9.31138e-80	9.49786e-81	0.842232	0.085838	0.0719303	PRKAG2	ENSG00000106617	7:151506595-151905090	rs78573217
Alasoo_2018_macrophage_Salmonella	1009	8.46653e-47	8.37291e-48	0.852474	0.0842414	0.0632849	DAB2	ENSG00000153071	5:39230781-39630485	rs10941433
Alasoo_2018_macrophage_Salmonella	1016	8.46199e-47	8.42061e-48	0.852017	0.0847218	0.0632615	DAB2	ENSG00000153071	5:39236772-39636657	rs138533851
Fairfax_2012_B-cell_CD19	994	9.39149e-13	8.96e-14	0.871076	0.0830596	0.0458644	EXOG	ENSG00000157036	3:38305288-38705052	rs9838792
Alasoo_2018_macrophage_Salmonella	1071	5.63665e-36	5.69778e-37	0.847382	0.0855902	0.0670278	CEP89	ENSG00000121289	19:32712207-33111332	rs8101667
Alasoo_2018_macrophage_Salmonella	1085	0.013607	0.0013331	0.823531	0.080602	0.0809274	ZGPAT	ENSG00000197114	20:63523038-63922236	rs2261092
Alasoo_2018_macrophage_Salmonella	1123	7.87898e-05	9.98414e-06	0.832198	0.105393	0.0623201	PSD4	ENSG00000125637	2:113009977-113409226	rs11123169
Alasoo_2018_macrophage_Salmonella	1124	7.87839e-05	9.99024e-06	0.832136	0.105457	0.0623183	PSD4	ENSG00000125637	2:113008203-113407525	rs113179516
Alasoo_2018_macrophage_Salmonella	1125	1.63131e-06	4.56918e-06	0.170266	0.476549	0.353179	ZNF641	ENSG00000167528	12:48147080-48546896	rs2634675
Alasoo_2018_macrophage_Salmonella	1157	0.00056235	0.000480157	0.514162	0.438966	0.04583	BTN2A2	ENSG00000124508	6:26184998-26584671	rs2072806
Fairfax_2014_monocyte_IFN24	1002	7.76237e-13	1.13232e-13	0.719972	0.104849	0.175178	EXOG	ENSG00000157036	3:38305288-38705052	rs9838792
Alasoo_2018_macrophage_Salmonella	1189	2.31386e-07	5.9315e-08	0.730682	0.187226	0.0820916	C12orf43	ENSG00000157895	12:120812512-121211921	rs2264750
Alasoo_2018_macrophage_Salmonella	1252	0.0109738	0.00156459	0.76544	0.109019	0.113003	HNF4G	ENSG00000164749	8:75371120-75770911	rs1913641
Alasoo_2018_macrophage_Salmonella	1518	1.37629e-06	2.70384e-07	0.756036	0.148434	0.095528	PRRC2A	ENSG00000204469	6:31433318-31833091	rs2844465
Alasoo_2018_macrophage_Salmonella	1549	3.65696e-10	0.000600336	6.08772e-07	0.999374	2.46061e-05	LINC00243	ENSG00000214894	6:30632465-31032220	rs1264345
Alasoo_2018_macrophage_Salmonella	4270	4.14635e-05	1.64577e-05	0.67378	0.267377	0.0587847	TCF19	ENSG00000137310	6:30959840-31359796	rs6905862
BLUEPRINT_monocyte	468	9.88917e-15	1.30595e-15	0.764682	0.100849	0.13447	PIGU	ENSG00000101464	20:34369410-34768738	rs6088528
BLUEPRINT_monocyte	512	7.35783e-33	3.79816e-34	0.855978	0.0440862	0.0999361	KRTCAP2	ENSG00000163463	1:154951539-155349777	rs6427184
BLUEPRINT_monocyte	532	6.66152e-35	2.61733e-24	2.54516e-11	1	1.88767e-12	SLC47A1	ENSG00000142494	17:19372886-19770835	rs111653425
BLUEPRINT_monocyte	547	7.62417e-05	6.11579e-06	0.830696	0.0665323	0.102689	CDKN2C	ENSG00000123080	1:50846947-51244634	rs72692241
BLUEPRINT_monocyte	575	1.6435e-14	4.6701e-06	7.34071e-10	0.207799	0.792197	ORC4	ENSG00000115947	2:147819077-148218715	rs12989250
BLUEPRINT_monocyte	580	7.69441e-33	4.02762e-34	0.895133	0.0467975	0.0580692	EFNA4	ENSG00000243364	1:154867317-155266454	rs114301457
BLUEPRINT_monocyte	648	4.04505e-06	2.55888e-07	0.854759	0.0539805	0.0912558	PLEKHO1	ENSG00000023902	1:149989259-150386948	rs3118119
BLUEPRINT_monocyte	657	3.64784e-10	0.00459368	7.80298e-08	0.982607	0.0127993	STAB1	ENSG00000010327	3:52304574-52703541	rs4687545
BLUEPRINT_monocyte	659	1.53643e-52	2.59153e-53	0.801596	0.135144	0.0632601	CDK12	ENSG00000167258	17:39277646-39677379	rs144031067
Fairfax_2014_monocyte_LPS2	988	9.54883e-13	7.34579e-14	0.88567	0.0680871	0.0462433	EXOG	ENSG00000157036	3:38305288-38705052	rs9838792
BLUEPRINT_monocyte	686	5.2987e-11	1.27172e-08	0.00129819	0.310888	0.687814	ZNF318	ENSG00000171467	6:43163102-43562651	rs10498755
BLUEPRINT_monocyte	708	0.00147315	8.87819e-05	0.863114	0.0519336	0.0833909	ASXL2	ENSG00000143970	2:25535228-25933786	rs55713459
Fairfax_2014_monocyte_LPS24	984	8.89728e-13	8.82267e-14	0.825237	0.0817387	0.0930242	EXOG	ENSG00000157036	3:38305288-38705052	rs9838792
BLUEPRINT_monocyte	725	4.59663e-12	7.89789e-13	0.676878	0.116094	0.207028	INO80	ENSG00000128908	15:40908833-41307704	rs6492982
BLUEPRINT_monocyte	738	0.296049	0.0270519	0.553328	0.0504879	0.0730836	EDEM3	ENSG00000116406	1:184503178-184901717	rs78444298
BLUEPRINT_monocyte	756	0.00031936	0.00436245	0.0670304	0.915623	0.0126652	NEB	ENSG00000183091	2:151309407-151709005	rs10432479
BLUEPRINT_monocyte	782	5.01781e-52	3.16689e-53	0.883945	0.0557281	0.0603265	FBXL20	ENSG00000108306	17:39105436-39504216	rs12449642
BLUEPRINT_monocyte	805	7.70529e-132	1.29963e-132	0.670857	0.112936	0.216207	SHF	ENSG00000138606	15:45004704-45402412	rs12901522
BLUEPRINT_monocyte	816	1.15326e-08	1.52645e-09	0.508879	0.0669308	0.42419	C1orf213	ENSG00000249087	1:23176357-23575949	rs9887775
BLUEPRINT_monocyte	833	1.04716e-12	8.37996e-05	1.17505e-08	0.940284	0.0596326	MAFF	ENSG00000185022	22:38002280-38402182	rs2267372
BLUEPRINT_monocyte	860	1.71352e-31	2.52623e-32	0.819536	0.120764	0.0596996	IKZF3	ENSG00000161405	17:39612284-40011374	rs114777282
BLUEPRINT_monocyte	861	0.0161936	0.0288239	0.334691	0.595712	0.0245796	BPNT1	ENSG00000162813	1:219850998-220250710	rs2577134
BLUEPRINT_monocyte	861	0.00156199	0.0438328	0.0322834	0.905925	0.0163972	EPRS	ENSG00000136628	1:219850998-220250710	rs2577134
BLUEPRINT_monocyte	884	0.129554	0.0104075	0.74893	0.0601129	0.0509957	CRTC1	ENSG00000105662	19:18533627-18932440	rs4808154
BLUEPRINT_monocyte	885	0.00795329	0.0102175	0.41516	0.533317	0.0333527	WBP1L	ENSG00000166272	10:102613432-103013227	rs284859
BLUEPRINT_monocyte	890	2.25e-19	0.0321882	6.76451e-18	0.967718	9.34647e-05	ARL14EP	ENSG00000152219	11:30075123-30474891	rs142098762
BLUEPRINT_monocyte	894	0.00101076	7.85203e-05	0.865593	0.067177	0.0661405	C5orf56	ENSG00000197536	5:132255338-132654819	rs115926813
BLUEPRINT_monocyte	923	5.24454e-33	5.00309e-33	0.49691	0.474004	0.0290868	PIP5K1B	ENSG00000107242	9:68490961-68890774	rs10116313
BLUEPRINT_monocyte	929	1.29022e-30	1.24207e-25	1.03875e-05	0.999989	6.81629e-07	SLC6A12	ENSG00000111181	12:61173-404447	rs2300127
BLUEPRINT_monocyte	938	0.00151188	0.000181443	0.36935	0.0437412	0.585215	RNU6ATAC35P	ENSG00000221571	1:220618132-221016716	rs7514450
Fairfax_2014_monocyte_naive	1005	2.89887e-13	2.08335e-13	0.268875	0.192696	0.538429	EXOG	ENSG00000157036	3:38305288-38705052	rs9838792
BLUEPRINT_monocyte	1033	9.38604e-05	1.42659e-05	0.81078	0.123165	0.0659476	KBTBD2	ENSG00000170852	7:32680400-33080295	rs3750082
BLUEPRINT_monocyte	1033	6.29396e-05	4.79634e-05	0.543682	0.414273	0.0419346	AVL9	ENSG00000105778	7:32680400-33080295	rs3750082
BLUEPRINT_monocyte	1066	4.29789e-11	1.2137e-09	0.00446839	0.125315	0.870217	IRF5	ENSG00000128604	7:128736400-129135776	rs3757387
BLUEPRINT_monocyte	1112	0.00519	0.000741016	0.809882	0.115564	0.0686223	INSR	ENSG00000171105	19:7000999-7399827	rs11085217
BLUEPRINT_monocyte	1127	1.52755e-51	9.93155e-47	1.53805e-05	0.999983	1.66746e-06	DAB2	ENSG00000153071	5:39230781-39630485	rs10941433
BLUEPRINT_monocyte	1134	1.18715e-06	2.7225e-07	0.762926	0.1749	0.0621732	ZRANB1	ENSG00000019995	10:124761556-125158639	rs6597862
BLUEPRINT_monocyte	1139	8.60833e-33	1.43397e-33	0.815621	0.135817	0.0485614	PIP5K1B	ENSG00000107242	9:68782271-69181888	rs76601712
BLUEPRINT_monocyte	1142	1.52545e-51	9.93155e-47	1.53594e-05	0.999983	1.66511e-06	DAB2	ENSG00000153071	5:39236772-39636657	rs138533851
BLUEPRINT_monocyte	1156	9.20949e-13	0.0199225	4.53018e-11	0.979995	8.29578e-05	PPARGC1A	ENSG00000109819	4:23611780-24011234	rs7667050
BLUEPRINT_monocyte	1172	2.48891e-28	5.58811e-28	0.302013	0.678061	0.0199252	ATP1B3	ENSG00000069849	3:141725986-142125902	rs1050190
FUSION_adipose_naive	985	1.06072e-15	1.7633e-13	0.000983835	0.162713	0.836304	EXOG	ENSG00000157036	3:38305288-38705052	rs9838792
BLUEPRINT_monocyte	1184	2.47904e-28	5.59875e-28	0.300815	0.679352	0.0198326	ATP1B3	ENSG00000069849	3:141735953-142135884	rs148579608
BLUEPRINT_monocyte	1192	2.49211e-56	1.26677e-49	1.9673e-07	1	1.7669e-08	SLC22A1	ENSG00000175003	6:159938438-160337954	rs1871388
BLUEPRINT_monocyte	1196	9.4009e-80	1.04387e-80	0.850329	0.0943644	0.0553062	PRKAG2	ENSG00000106617	7:151506595-151905090	rs78573217
BLUEPRINT_monocyte	1240	5.26672e-36	8.75503e-37	0.791768	0.131541	0.0766907	CEP89	ENSG00000121289	19:32712207-33111332	rs8101667
BLUEPRINT_monocyte	1252	2.29361e-73	9.58086e-06	2.39392e-68	0.99999	7.34792e-08	ZNF641	ENSG00000167528	12:48147080-48546896	rs2634675
BLUEPRINT_monocyte	1295	0.0134839	0.0016034	0.818477	0.0972581	0.0691772	ZGPAT	ENSG00000197114	20:63523038-63922236	rs2261092
FUSION_muscle_naive	997	4.36337e-21	2.50027e-13	4.0471e-09	0.231135	0.768865	EXOG	ENSG00000157036	3:38305288-38705052	rs9838792
BLUEPRINT_monocyte	1372	3.89525e-14	3.16671e-07	1.23006e-07	1	3.23117e-08	C12orf43	ENSG00000157895	12:120812512-121211921	rs2264750
BLUEPRINT_monocyte	1374	3.85263e-72	9.42376e-05	4.08782e-68	0.999906	1.75171e-07	PSD4	ENSG00000125637	2:113008203-113407525	rs113179516
BLUEPRINT_monocyte	1376	3.86259e-72	9.42376e-05	4.09839e-68	0.999906	1.75171e-07	PSD4	ENSG00000125637	2:113009977-113409226	rs11123169
BLUEPRINT_monocyte	1386	6.86319e-05	0.00101689	0.0627469	0.929687	0.00648037	BTN2A2	ENSG00000124508	6:26184998-26584671	rs2072806
BLUEPRINT_monocyte	1885	2.03927e-07	1.58063e-06	0.112018	0.868228	0.0197525	PRRC2A	ENSG00000204469	6:31433318-31833091	rs2844465
BLUEPRINT_monocyte	1923	2.56677e-18	0.000282706	4.27285e-15	0.470085	0.529632	LINC00243	ENSG00000214894	6:30632465-31032220	rs1264345
BLUEPRINT_monocyte	4766	3.18197e-05	2.68157e-05	0.517074	0.435711	0.0471556	TCF19	ENSG00000137310	6:30959840-31359796	rs6905862
BLUEPRINT_neutrophil	469	1.1574e-14	6.73664e-16	0.894959	0.0520381	0.053003	PIGU	ENSG00000101464	20:34369410-34768738	rs6088528
BLUEPRINT_neutrophil	519	7.81021e-33	3.32347e-34	0.908605	0.038611	0.0527837	KRTCAP2	ENSG00000163463	1:154951539-155349777	rs6427184
BLUEPRINT_neutrophil	550	7.89466e-05	4.86346e-06	0.866818	0.0533201	0.079778	CDKN2C	ENSG00000123080	1:50846947-51244634	rs72692241
BLUEPRINT_neutrophil	575	5.73495e-10	2.15909e-06	2.56153e-05	0.0955317	0.904441	ORC4	ENSG00000115947	2:147819077-148218715	rs12989250
BLUEPRINT_neutrophil	587	7.6952e-33	4.31682e-34	0.895225	0.0501654	0.0546096	EFNA4	ENSG00000243364	1:154867317-155266454	rs114301457
BLUEPRINT_neutrophil	651	1.61862e-06	4.03916e-07	0.34203	0.0847784	0.573189	PLEKHO1	ENSG00000023902	1:149989259-150386948	rs3118119
BLUEPRINT_neutrophil	663	1.65855e-52	1.09357e-53	0.865307	0.056977	0.077716	CDK12	ENSG00000167258	17:39277646-39677379	rs144031067
BLUEPRINT_neutrophil	698	7.29358e-09	2.42365e-08	0.178694	0.593572	0.227734	ZNF318	ENSG00000171467	6:43163102-43562651	rs10498755
BLUEPRINT_neutrophil	714	0.00139931	0.000100723	0.81985	0.0588936	0.119756	ASXL2	ENSG00000143970	2:25535228-25933786	rs55713459
BLUEPRINT_neutrophil	738	6.06444e-12	3.48438e-13	0.893022	0.0512537	0.0557242	INO80	ENSG00000128908	15:40908833-41307704	rs6492982
BLUEPRINT_neutrophil	742	4.6527e-06	0.348147	8.69621e-06	0.65071	0.0011296	EDEM3	ENSG00000116406	1:184503178-184901717	rs78444298
BLUEPRINT_neutrophil	784	4.98124e-53	1.48912e-52	0.0877503	0.261675	0.650574	FBXL20	ENSG00000108306	17:39105436-39504216	rs12449642
BLUEPRINT_neutrophil	817	1.92746e-08	1.36175e-09	0.850497	0.0599981	0.0895045	C1orf213	ENSG00000249087	1:23176357-23575949	rs9887775
BLUEPRINT_neutrophil	840	9.54437e-06	6.18948e-06	0.107101	0.06863	0.824254	MAFF	ENSG00000185022	22:38002280-38402182	rs2267372
BLUEPRINT_neutrophil	854	8.27865e-130	1.37406e-129	0.154673	0.25613	0.589197	BLOC1S6	ENSG00000104164	15:45401083-45800365	rs117544584
BLUEPRINT_neutrophil	864	0.0398815	0.00326245	0.824278	0.0673636	0.0652146	EPRS	ENSG00000136628	1:219850998-220250710	rs2577134
BLUEPRINT_neutrophil	864	0.0403325	0.00311406	0.833599	0.0643033	0.0586511	BPNT1	ENSG00000162813	1:219850998-220250710	rs2577134
BLUEPRINT_neutrophil	864	1.85003e-31	1.33372e-32	0.884825	0.0637371	0.0514379	IKZF3	ENSG00000161405	17:39612284-40011374	rs114777282
BLUEPRINT_neutrophil	868	0.128397	0.00971849	0.742228	0.0561164	0.0635396	CRTC1	ENSG00000105662	19:18533627-18932440	rs4808154
BLUEPRINT_neutrophil	884	0.00570411	0.0121876	0.297753	0.636139	0.0482164	WBP1L	ENSG00000166272	10:102613432-103013227	rs284859
BLUEPRINT_neutrophil	894	0.00102672	7.14673e-05	0.879264	0.0611446	0.0584932	C5orf56	ENSG00000197536	5:132255338-132654819	rs115926813
BLUEPRINT_neutrophil	906	0.00215215	0.0297836	0.0647035	0.895423	0.00793754	ARL14EP	ENSG00000152219	11:30075123-30474891	rs142098762
BLUEPRINT_neutrophil	930	1.06074e-25	1.13193e-26	0.854	0.0910769	0.0549231	SLC6A12	ENSG00000111181	12:61173-404447	rs2300127
BLUEPRINT_neutrophil	952	2.29517e-05	1.77702e-05	0.00560707	0.00335024	0.991002	RNU6ATAC35P	ENSG00000221571	1:220618132-221016716	rs7514450
BLUEPRINT_neutrophil	1025	4.50596e-07	0.000115265	0.00389231	0.995677	0.00031506	AVL9	ENSG00000105778	7:32680400-33080295	rs3750082
BLUEPRINT_neutrophil	1025	1.23819e-15	0.000115725	1.06957e-11	0.99965	0.000234149	KBTBD2	ENSG00000170852	7:32680400-33080295	rs3750082
BLUEPRINT_neutrophil	1067	6.42141e-19	1.50184e-11	6.67615e-11	0.000561981	0.999438	IRF5	ENSG00000128604	7:128736400-129135776	rs3757387
BLUEPRINT_neutrophil	1114	3.46725e-11	0.00636729	5.41053e-09	0.993594	3.83841e-05	INSR	ENSG00000171105	19:7000999-7399827	rs11085217
BLUEPRINT_neutrophil	1138	5.83554e-07	9.08984e-07	0.375021	0.584118	0.0408588	ZRANB1	ENSG00000019995	10:124761556-125158639	rs6597862
BLUEPRINT_neutrophil	1144	8.45107e-33	1.6103e-33	0.800722	0.152526	0.0467526	PIP5K1B	ENSG00000107242	9:68782271-69181888	rs76601712
BLUEPRINT_neutrophil	1173	2.57322e-28	5.49645e-28	0.312244	0.666939	0.0208171	ATP1B3	ENSG00000069849	3:141725986-142125902	rs1050190
BLUEPRINT_neutrophil	1185	2.56595e-28	5.5043e-28	0.311361	0.667891	0.0207474	ATP1B3	ENSG00000069849	3:141735953-142135884	rs148579608
GENCORD_fibroblast	997	8.81461e-13	1.01174e-13	0.81757	0.0937519	0.0886783	EXOG	ENSG00000157036	3:38305288-38705052	rs9838792
BLUEPRINT_neutrophil	1198	9.159e-80	1.27474e-80	0.828449	0.115246	0.0563046	PRKAG2	ENSG00000106617	7:151506595-151905090	rs78573217
BLUEPRINT_neutrophil	1201	1.50163e-56	1.26677e-49	1.18541e-07	1	1.05071e-08	SLC22A1	ENSG00000175003	6:159938438-160337954	rs1871388
BLUEPRINT_neutrophil	1241	5.59915e-38	6.59072e-36	0.00841744	0.99081	0.000772624	CEP89	ENSG00000121289	19:32712207-33111332	rs8101667
BLUEPRINT_neutrophil	1252	1.51404e-148	9.58084e-06	1.58026e-143	0.999988	2.57892e-06	ZNF641	ENSG00000167528	12:48147080-48546896	rs2634675
BLUEPRINT_neutrophil	1297	0.0135656	0.00154079	0.823439	0.0934587	0.0679955	ZGPAT	ENSG00000197114	20:63523038-63922236	rs2261092
GENCORD_LCL	1011	7.96203e-13	9.70572e-14	0.738492	0.0898505	0.171658	EXOG	ENSG00000157036	3:38305288-38705052	rs9838792
BLUEPRINT_neutrophil	1372	1.71603e-11	3.16347e-07	5.41896e-05	0.998976	0.000969593	C12orf43	ENSG00000157895	12:120812512-121211921	rs2264750
BLUEPRINT_neutrophil	1380	5.49188e-28	9.42376e-05	5.82715e-24	0.999906	1.41938e-07	PSD4	ENSG00000125637	2:113008203-113407525	rs113179516
BLUEPRINT_neutrophil	1382	5.48443e-28	9.42376e-05	5.81924e-24	0.999906	1.41938e-07	PSD4	ENSG00000125637	2:113009977-113409226	rs11123169
BLUEPRINT_neutrophil	1383	0.000840329	0.000187853	0.768272	0.171686	0.059014	BTN2A2	ENSG00000124508	6:26184998-26584671	rs2072806
BLUEPRINT_neutrophil	1897	5.10789e-14	1.78691e-06	2.80579e-08	0.981542	0.0184563	PRRC2A	ENSG00000204469	6:31433318-31833091	rs2844465
BLUEPRINT_neutrophil	1956	1.53205e-14	9.56856e-05	2.55037e-11	0.158444	0.84146	LINC00243	ENSG00000214894	6:30632465-31032220	rs1264345
BLUEPRINT_neutrophil	4786	2.90697e-05	2.94302e-05	0.472387	0.478196	0.0493591	TCF19	ENSG00000137310	6:30959840-31359796	rs6905862
BLUEPRINT_T-cell	468	3.05144e-15	1.6975e-15	0.235953	0.130626	0.633421	PIGU	ENSG00000101464	20:34369410-34768738	rs6088528
BLUEPRINT_T-cell	515	7.52889e-33	4.62802e-34	0.875878	0.05377	0.0703521	KRTCAP2	ENSG00000163463	1:154951539-155349777	rs6427184
BLUEPRINT_T-cell	536	8.59817e-05	1.31755e-05	0.798665	0.122305	0.0789305	CDKN2C	ENSG00000123080	1:50846947-51244634	rs72692241
BLUEPRINT_T-cell	586	7.29699e-33	4.25903e-34	0.8489	0.049446	0.101654	EFNA4	ENSG00000243364	1:154867317-155266454	rs114301457
BLUEPRINT_T-cell	612	1.48337e-06	1.48557e-05	0.066255	0.663263	0.270465	ORC4	ENSG00000115947	2:147819077-148218715	rs12989250
BLUEPRINT_T-cell	654	3.57225e-14	4.03348e-06	7.54853e-09	0.852167	0.147829	PLEKHO1	ENSG00000023902	1:149989259-150386948	rs3118119
BLUEPRINT_T-cell	661	1.16533e-53	4.18304e-53	0.0607986	0.217519	0.721683	CDK12	ENSG00000167258	17:39277646-39677379	rs144031067
GEUVADIS_LCL	1051	2.65559e-13	6.91866e-13	0.24631	0.641606	0.112084	EXOG	ENSG00000157036	3:38305288-38705052	rs9838792
BLUEPRINT_T-cell	707	1.18864e-08	1.69112e-08	0.29122	0.414033	0.294747	ZNF318	ENSG00000171467	6:43163102-43562651	rs10498755
BLUEPRINT_T-cell	718	1.53145e-12	3.90447e-10	0.00390517	0.995632	0.000462803	FGFR4	ENSG00000160867	5:176891811-177291360	rs396007
BLUEPRINT_T-cell	723	0.00145666	0.000109759	0.853455	0.0642266	0.0807524	ASXL2	ENSG00000143970	2:25535228-25933786	rs55713459
BLUEPRINT_T-cell	737	4.71485e-12	9.19122e-13	0.694287	0.135175	0.170538	INO80	ENSG00000128908	15:40908833-41307704	rs6492982
BLUEPRINT_T-cell	745	5.05766e-09	4.41808e-07	0.0113058	0.987607	0.00108643	EDEM3	ENSG00000116406	1:184503178-184901717	rs78444298
Gilchrist_2021_NK-cell_naive	996	8.58133e-13	9.67165e-14	0.795933	0.0895917	0.114476	EXOG	ENSG00000157036	3:38305288-38705052	rs9838792
BLUEPRINT_T-cell	763	0.00142271	0.00275304	0.298614	0.577716	0.119494	NEB	ENSG00000183091	2:151309407-151709005	rs10432479
BLUEPRINT_T-cell	793	3.491e-52	6.00359e-53	0.61498	0.105481	0.279539	FBXL20	ENSG00000108306	17:39105436-39504216	rs12449642
BLUEPRINT_T-cell	821	9.87479e-10	2.01513e-09	0.0435727	0.0880497	0.868378	C1orf213	ENSG00000249087	1:23176357-23575949	rs9887775
BLUEPRINT_T-cell	845	4.08488e-05	1.28701e-05	0.458378	0.144022	0.397546	MAFF	ENSG00000185022	22:38002280-38402182	rs2267372
BLUEPRINT_T-cell	856	7.74341e-12	0.0461452	1.60042e-10	0.953735	0.000119834	EPRS	ENSG00000136628	1:219850998-220250710	rs2577134
BLUEPRINT_T-cell	860	1.3371e-31	6.07634e-32	0.639506	0.290547	0.0699471	IKZF3	ENSG00000161405	17:39612284-40011374	rs114777282
BLUEPRINT_T-cell	862	0.0162544	0.00141006	0.848477	0.0735444	0.0603138	WBP1L	ENSG00000166272	10:102613432-103013227	rs284859
BLUEPRINT_T-cell	863	3.59327e-129	4.38171e-130	0.671342	0.0816179	0.24704	BLOC1S6	ENSG00000104164	15:45401083-45800365	rs117544584
BLUEPRINT_T-cell	889	3.84711e-56	0.032188	1.15662e-54	0.967719	9.28779e-05	ARL14EP	ENSG00000152219	11:30075123-30474891	rs142098762
BLUEPRINT_T-cell	903	0.00080408	9.80305e-05	0.688597	0.0837246	0.226776	C5orf56	ENSG00000197536	5:132255338-132654819	rs115926813
BLUEPRINT_T-cell	906	0.0793959	0.0135762	0.458989	0.0781144	0.369925	CRTC1	ENSG00000105662	19:18533627-18932440	rs4808154
BLUEPRINT_T-cell	912	7.38426e-07	0.00306266	0.000238489	0.989138	0.00755962	AP000304.12	ENSG00000249209	21:33701455-34100690	rs71326974
BLUEPRINT_T-cell	928	8.61871e-33	8.20358e-34	0.816605	0.0776215	0.105774	PIP5K1B	ENSG00000107242	9:68490961-68890774	rs10116313
GTEx_adipose_subcutaneous	1004	1.31773e-13	1.38656e-13	0.118404	0.12383	0.757766	EXOG	ENSG00000157036	3:38305288-38705052	rs9838792
BLUEPRINT_T-cell	1036	2.90465e-05	7.66107e-05	0.250908	0.661687	0.0872998	KBTBD2	ENSG00000170852	7:32680400-33080295	rs3750082
BLUEPRINT_T-cell	1036	9.69098e-05	1.15265e-05	0.837121	0.0995047	0.063266	AVL9	ENSG00000105778	7:32680400-33080295	rs3750082
BLUEPRINT_T-cell	1070	4.87751e-06	6.58168e-07	0.662476	0.0891457	0.248373	ASTN2	ENSG00000148219	9:116403506-116801735	rs16933742
BLUEPRINT_T-cell	1078	0.0458882	0.00493967	0.808004	0.0869242	0.0542438	SMAD7	ENSG00000101665	18:48755727-49155294	rs2337143
BLUEPRINT_T-cell	1080	8.23861e-09	8.52614e-10	0.856544	0.0885889	0.0548672	IRF5	ENSG00000128604	7:128736400-129135776	rs3757387
BLUEPRINT_T-cell	1093	2.30091e-30	0.00636616	3.5905e-28	0.993417	0.000216429	INSR	ENSG00000171105	19:7000999-7399827	rs11085217
BLUEPRINT_T-cell	1147	8.46199e-33	9.95978e-34	0.801756	0.0942629	0.103981	PIP5K1B	ENSG00000107242	9:68782271-69181888	rs76601712
BLUEPRINT_T-cell	1155	1.52018e-33	8.24104e-28	1.84464e-06	0.999998	1.22926e-07	ATP1B3	ENSG00000069849	3:141725986-142125902	rs1050190
BLUEPRINT_T-cell	1161	6.35433e-07	8.80541e-07	0.408362	0.565855	0.0257821	ZRANB1	ENSG00000019995	10:124761556-125158639	rs6597862
BLUEPRINT_T-cell	1167	1.48151e-33	8.24105e-28	1.79772e-06	0.999998	1.19669e-07	ATP1B3	ENSG00000069849	3:141735953-142135884	rs148579608
BLUEPRINT_T-cell	1200	8.98292e-50	2.99266e-50	0.709122	0.236189	0.0546883	SLC22A1	ENSG00000175003	6:159938438-160337954	rs1871388
BLUEPRINT_T-cell	1206	5.58514e-80	3.5196e-80	0.505186	0.318178	0.176635	PRKAG2	ENSG00000106617	7:151506595-151905090	rs78573217
GTEx_adipose_visceral	997	4.98313e-14	1.36829e-13	0.0447756	0.122114	0.833111	EXOG	ENSG00000157036	3:38305288-38705052	rs9838792
BLUEPRINT_T-cell	1250	3.92383e-36	1.36417e-36	0.589885	0.204876	0.205239	CEP89	ENSG00000121289	19:32712207-33111332	rs8101667
BLUEPRINT_T-cell	1251	2.95582e-08	9.47521e-06	0.0030851	0.988955	0.00794992	ZNF641	ENSG00000167528	12:48147080-48546896	rs2634675
BLUEPRINT_T-cell	1294	0.011982	0.00185399	0.727315	0.112392	0.146457	ZGPAT	ENSG00000197114	20:63523038-63922236	rs2261092
GTEx_adrenal_gland	994	1.12462e-16	1.68899e-13	0.000101052	0.150914	0.848985	EXOG	ENSG00000157036	3:38305288-38705052	rs9838792
BLUEPRINT_T-cell	1279	6.13224e-42	6.36855e-36	9.21886e-07	0.957369	0.0426305	SLC7A9	ENSG00000021488	19:32655497-33055377	rs12459052
BLUEPRINT_T-cell	1370	2.51048e-07	4.89514e-08	0.792771	0.154528	0.0527	C12orf43	ENSG00000157895	12:120812512-121211921	rs2264750
BLUEPRINT_T-cell	1377	1.24725e-11	0.00109166	1.1403e-08	0.998051	0.000857487	BTN2A2	ENSG00000124508	6:26184998-26584671	rs2072806
BLUEPRINT_T-cell	1387	4.24985e-122	9.42376e-05	4.5093e-118	0.999906	1.75171e-07	PSD4	ENSG00000125637	2:113008203-113407525	rs113179516
BLUEPRINT_T-cell	1389	4.28611e-122	9.42376e-05	4.54777e-118	0.999906	1.75171e-07	PSD4	ENSG00000125637	2:113009977-113409226	rs11123169
BLUEPRINT_T-cell	1881	1.03842e-06	6.00259e-07	0.570411	0.329626	0.0999613	PRRC2A	ENSG00000204469	6:31433318-31833091	rs2844465
BLUEPRINT_T-cell	2007	2.42158e-12	0.000600317	4.03131e-09	0.999373	2.71637e-05	LINC00243	ENSG00000214894	6:30632465-31032220	rs1264345
BLUEPRINT_T-cell	4791	2.46998e-13	6.15339e-05	4.01377e-09	0.999938	1.87338e-07	TCF19	ENSG00000137310	6:30959840-31359796	rs6905862
Bossini-Castillo_2019_Treg_naive	368	7.81414e-33	2.35696e-34	0.909062	0.0273562	0.0635814	KRTCAP2	ENSG00000163463	1:154951539-155349777	rs6427184
Bossini-Castillo_2019_Treg_naive	389	1.1639e-14	5.11812e-16	0.899988	0.0395154	0.0604971	PIGU	ENSG00000101464	20:34369410-34768738	rs6088528
Bossini-Castillo_2019_Treg_naive	405	0.0927344	0.005116	0.785198	0.0432444	0.0737071	CDKN2C	ENSG00000123080	1:50846947-51244634	rs72692241
Bossini-Castillo_2019_Treg_naive	411	7.44781e-33	3.39042e-34	0.866445	0.0393484	0.0942066	EFNA4	ENSG00000243364	1:154867317-155266454	rs114301457
GTEx_artery_aorta	990	5.87197e-13	1.32319e-13	0.527622	0.118541	0.353838	EXOG	ENSG00000157036	3:38305288-38705052	rs9838792
Bossini-Castillo_2019_Treg_naive	442	0.00421132	0.000146493	0.900609	0.0312643	0.0637694	STAB1	ENSG00000010327	3:52304574-52703541	rs4687545
Bossini-Castillo_2019_Treg_naive	476	1.33491e-05	1.5951e-06	0.596242	0.0709126	0.332831	ORC4	ENSG00000115947	2:147819077-148218715	rs12989250
Bossini-Castillo_2019_Treg_naive	513	1.29235e-52	1.65171e-53	0.674252	0.0859342	0.239814	CDK12	ENSG00000167258	17:39277646-39677379	rs144031067
Bossini-Castillo_2019_Treg_naive	547	3.69038e-06	3.2672e-07	0.779914	0.0688969	0.151185	PLEKHO1	ENSG00000023902	1:149989259-150386948	rs3118119
Bossini-Castillo_2019_Treg_naive	566	9.84552e-132	6.84329e-133	0.857196	0.0594975	0.0833067	SHF	ENSG00000138606	15:45004704-45402412	rs12901522
Bossini-Castillo_2019_Treg_naive	578	3.0525e-08	2.14589e-09	0.74787	0.0523751	0.199755	ZNF318	ENSG00000171467	6:43163102-43562651	rs10498755
GTEx_artery_coronary	987	3.4853e-13	1.22995e-13	0.313169	0.10994	0.576891	EXOG	ENSG00000157036	3:38305288-38705052	rs9838792
Bossini-Castillo_2019_Treg_naive	605	4.78963e-52	3.97825e-53	0.843748	0.0699951	0.0862564	FBXL20	ENSG00000108306	17:39105436-39504216	rs12449642
Bossini-Castillo_2019_Treg_naive	607	3.31165e-14	3.91726e-10	8.4476e-05	0.999243	0.000672186	FGFR4	ENSG00000160867	5:176891811-177291360	rs396007
Bossini-Castillo_2019_Treg_naive	621	1.04007e-11	5.59229e-13	0.889838	0.0477826	0.0623795	INO80	ENSG00000128908	15:40908833-41307704	rs6492982
GTEx_artery_tibial	999	8.02035e-13	8.98961e-14	0.720663	0.0805768	0.19876	EXOG	ENSG00000157036	3:38305288-38705052	rs9838792
Bossini-Castillo_2019_Treg_naive	726	1.95005e-08	1.2532e-09	0.860464	0.0552133	0.0843226	C1orf213	ENSG00000249087	1:23176357-23575949	rs9887775
Bossini-Castillo_2019_Treg_naive	729	0.00545048	0.000442587	0.854494	0.0693159	0.070297	INSR	ENSG00000171105	19:7000999-7399827	rs11085217
Bossini-Castillo_2019_Treg_naive	730	2.76205e-06	0.00305836	0.000897422	0.993696	0.00234564	AP000304.12	ENSG00000249209	21:33701455-34100690	rs71326974
Bossini-Castillo_2019_Treg_naive	736	0.129572	0.00893897	0.748834	0.0515998	0.0610552	CRTC1	ENSG00000105662	19:18533627-18932440	rs4808154
Bossini-Castillo_2019_Treg_naive	745	4.45075e-129	4.30329e-130	0.831548	0.0803115	0.0881405	BLOC1S6	ENSG00000104164	15:45401083-45800365	rs117544584
Bossini-Castillo_2019_Treg_naive	754	1.82445e-31	1.2368e-32	0.872593	0.059085	0.068322	IKZF3	ENSG00000161405	17:39612284-40011374	rs114777282
Bossini-Castillo_2019_Treg_naive	771	0.015124	0.0016966	0.789368	0.0884451	0.105366	WBP1L	ENSG00000166272	10:102613432-103013227	rs284859
Bossini-Castillo_2019_Treg_naive	771	0.00101526	6.70572e-05	0.869428	0.0573532	0.0721369	C5orf56	ENSG00000197536	5:132255338-132654819	rs115926813
Bossini-Castillo_2019_Treg_naive	796	0.00192276	0.0420754	0.0396053	0.866625	0.0497716	EPRS	ENSG00000136628	1:219850998-220250710	rs2577134
Bossini-Castillo_2019_Treg_naive	807	6.77621e-31	0.74522	2.30665e-31	0.253675	0.00110552	ARL14EP	ENSG00000152219	11:30075123-30474891	rs142098762
Bossini-Castillo_2019_Treg_naive	836	9.19075e-33	7.63395e-34	0.870804	0.0722732	0.0569227	PIP5K1B	ENSG00000107242	9:68490961-68890774	rs10116313
Bossini-Castillo_2019_Treg_naive	844	5.62647e-15	1.70373e-10	5.84968e-07	0.0167299	0.98327	IRF5	ENSG00000128604	7:128736400-129135776	rs3757387
GTEx_blood	1006	2.84258e-13	1.45239e-13	0.255418	0.129889	0.614693	EXOG	ENSG00000157036	3:38305288-38705052	rs9838792
Bossini-Castillo_2019_Treg_naive	882	9.3247e-05	7.44953e-06	0.805481	0.0642199	0.130198	KBTBD2	ENSG00000170852	7:32680400-33080295	rs3750082
Bossini-Castillo_2019_Treg_naive	882	8.58857e-05	1.97387e-05	0.741893	0.170418	0.0875836	AVL9	ENSG00000105778	7:32680400-33080295	rs3750082
Bossini-Castillo_2019_Treg_naive	924	1.34555e-06	1.10687e-07	0.864722	0.0710686	0.064208	ZRANB1	ENSG00000019995	10:124761556-125158639	rs6597862
Bossini-Castillo_2019_Treg_naive	944	0.0462783	0.00424621	0.814778	0.074699	0.0599983	SMAD7	ENSG00000101665	18:48755727-49155294	rs2337143
Bossini-Castillo_2019_Treg_naive	981	6.29939e-06	5.83207e-07	0.855599	0.0791474	0.0652471	ASTN2	ENSG00000148219	9:116403506-116801735	rs16933742
Bossini-Castillo_2019_Treg_naive	1031	9.07723e-33	8.8779e-34	0.860048	0.0840603	0.0558914	PIP5K1B	ENSG00000107242	9:68782271-69181888	rs76601712
Bossini-Castillo_2019_Treg_naive	1052	9.26048e-29	7.20621e-28	0.11237	0.874414	0.013216	ATP1B3	ENSG00000069849	3:141725986-142125902	rs1050190
Bossini-Castillo_2019_Treg_naive	1062	9.32783e-29	7.19868e-28	0.113187	0.8735	0.0133126	ATP1B3	ENSG00000069849	3:141735953-142135884	rs148579608
Bossini-Castillo_2019_Treg_naive	1063	1.63395e-50	1.08456e-49	0.128986	0.856151	0.0148631	SLC22A1	ENSG00000175003	6:159938438-160337954	rs1871388
Bossini-Castillo_2019_Treg_naive	1066	9.37691e-80	1.04169e-80	0.84816	0.094165	0.0576752	PRKAG2	ENSG00000106617	7:151506595-151905090	rs78573217
GTEx_brain_amygdala	921	4.00548e-13	1.37782e-13	0.35991	0.123286	0.516804	EXOG	ENSG00000157036	3:38305288-38705052	rs9838792
GTEx_brain_anterior_cingulate_cortex	943	3.16907e-13	1.53298e-13	0.284755	0.137167	0.578078	EXOG	ENSG00000157036	3:38305288-38705052	rs9838792
Bossini-Castillo_2019_Treg_naive	1117	0.0133233	0.00139697	0.806362	0.0844535	0.094464	ZGPAT	ENSG00000197114	20:63523038-63922236	rs2261092
Bossini-Castillo_2019_Treg_naive	1148	5.0811e-36	7.19712e-37	0.763863	0.108069	0.128068	CEP89	ENSG00000121289	19:32712207-33111332	rs8101667
Bossini-Castillo_2019_Treg_naive	1180	9.34901e-08	9.44395e-06	0.00975791	0.985696	0.00453702	ZNF641	ENSG00000167528	12:48147080-48546896	rs2634675
Bossini-Castillo_2019_Treg_naive	1193	2.15123e-07	6.91422e-08	0.679326	0.218238	0.102436	C12orf43	ENSG00000157895	12:120812512-121211921	rs2264750
Bossini-Castillo_2019_Treg_naive	1216	0.000125456	0.000248375	0.114706	0.226434	0.658485	BTN2A2	ENSG00000124508	6:26184998-26584671	rs2072806
Bossini-Castillo_2019_Treg_naive	1216	1.39496e-33	9.46677e-05	1.47339e-29	0.999905	1.66845e-07	PSD4	ENSG00000125637	2:113009977-113409226	rs11123169
Bossini-Castillo_2019_Treg_naive	1217	1.39655e-33	9.46677e-05	1.47507e-29	0.999905	1.66845e-07	PSD4	ENSG00000125637	2:113008203-113407525	rs113179516
Bossini-Castillo_2019_Treg_naive	1693	1.35296e-06	2.5249e-07	0.74322	0.138582	0.118197	PRRC2A	ENSG00000204469	6:31433318-31833091	rs2844465
Bossini-Castillo_2019_Treg_naive	1728	6.80379e-07	0.000270171	0.00113262	0.449203	0.549393	LINC00243	ENSG00000214894	6:30632465-31032220	rs1264345
Bossini-Castillo_2019_Treg_naive	4499	2.36759e-05	3.53947e-05	0.384737	0.575129	0.0400752	TCF19	ENSG00000137310	6:30959840-31359796	rs6905862
Braineac2_putamen	411	1.16906e-14	4.32521e-16	0.903979	0.0333821	0.0626389	PIGU	ENSG00000101464	20:34369410-34768738	rs6088528
Braineac2_putamen	424	7.37343e-33	3.49922e-34	0.857793	0.0406067	0.101601	KRTCAP2	ENSG00000163463	1:154951539-155349777	rs6427184
Braineac2_putamen	424	5.67564e-10	3.37271e-11	0.87479	0.0519106	0.0732991	DCDC1	ENSG00000170959	11:31065909-31463270	rs11602582
Braineac2_putamen	433	0.00404065	0.000172252	0.876059	0.0372637	0.0824648	CDKN2C	ENSG00000123080	1:50846947-51244634	rs72692241
Braineac2_putamen	456	3.43116e-10	2.3483e-11	0.874954	0.059817	0.0652288	FGFR4	ENSG00000160867	5:176891811-177291360	rs396007
Braineac2_putamen	475	4.16017e-25	1.44899e-25	0.158947	0.054575	0.786478	SLC47A1	ENSG00000142494	17:19372886-19770835	rs111653425
Braineac2_putamen	475	1.99861e-05	9.32633e-07	0.892682	0.0415905	0.0657062	ORC4	ENSG00000115947	2:147819077-148218715	rs12989250
Braineac2_putamen	484	1.98752e-24	9.53743e-26	0.75937	0.0362351	0.204395	RP11-1113L8.1	ENSG00000262769	17:19384106-19782400	rs56866369
GTEx_brain_caudate	984	6.36586e-16	1.52299e-13	0.000572	0.135984	0.863444	EXOG	ENSG00000157036	3:38305288-38705052	rs9838792
Braineac2_putamen	512	0.00415297	0.0001801	0.888215	0.0384498	0.0690017	STAB1	ENSG00000010327	3:52304574-52703541	rs4687545
Braineac2_putamen	569	0.00412283	0.000227618	0.865322	0.0476911	0.0826363	NEB	ENSG00000183091	2:151309407-151709005	rs10432479
Braineac2_putamen	570	3.57631e-08	1.81359e-09	0.876205	0.044354	0.0794408	ZNF318	ENSG00000171467	6:43163102-43562651	rs10498755
Braineac2_putamen	596	1.70266e-52	8.45226e-54	0.888325	0.04403	0.0676452	CDK12	ENSG00000167258	17:39277646-39677379	rs144031067
Braineac2_putamen	619	4.03481e-06	2.32181e-07	0.852706	0.04897	0.09832	PLEKHO1	ENSG00000023902	1:149989259-150386948	rs3118119
GTEx_brain_cerebellar_hemisphere	952	1.6775e-13	1.25476e-13	0.15073	0.112008	0.737261	EXOG	ENSG00000157036	3:38305288-38705052	rs9838792
Braineac2_putamen	635	1.82739e-31	1.05562e-32	0.873997	0.0504121	0.0755905	IKZF3	ENSG00000161405	17:39612284-40011374	rs114777282
Braineac2_putamen	642	5.95923e-12	3.38581e-13	0.877568	0.0497874	0.0726446	INO80	ENSG00000128908	15:40908833-41307704	rs6492982
GTEx_brain_cerebellum	966	2.64193e-13	1.52526e-13	0.237388	0.136425	0.626186	EXOG	ENSG00000157036	3:38305288-38705052	rs9838792
Braineac2_putamen	673	2.12969e-59	1.28986e-60	0.885841	0.0535908	0.0605683	DCDC1	ENSG00000170959	11:30516945-30916671	rs76951
Braineac2_putamen	689	0.306824	0.0237766	0.572975	0.0443493	0.0520748	EDEM3	ENSG00000116406	1:184503178-184901717	rs78444298
Braineac2_putamen	691	4.47393e-52	4.02737e-53	0.788134	0.0708056	0.14106	FBXL20	ENSG00000108306	17:39105436-39504216	rs12449642
Braineac2_putamen	699	1.76385e-08	1.51903e-09	0.778304	0.0668725	0.154823	C1orf213	ENSG00000249087	1:23176357-23575949	rs9887775
Braineac2_putamen	714	0.114803	0.00957175	0.663512	0.0551635	0.156949	CRTC1	ENSG00000105662	19:18533627-18932440	rs4808154
Braineac2_putamen	731	9.22632e-33	6.09268e-34	0.874175	0.0576587	0.0681663	PIP5K1B	ENSG00000107242	9:68490961-68890774	rs10116313
Braineac2_putamen	743	1.058e-25	8.80236e-27	0.851797	0.0707903	0.0774126	SLC6A12	ENSG00000111181	12:61173-404447	rs2300127
Braineac2_putamen	755	7.57304e-05	5.75687e-06	0.849796	0.0645142	0.0856079	MAFF	ENSG00000185022	22:38002280-38402182	rs2267372
Braineac2_putamen	756	0.000920044	7.54798e-05	0.787892	0.0644915	0.146621	C5orf56	ENSG00000197536	5:132255338-132654819	rs115926813
Braineac2_putamen	762	4.66485e-129	3.66246e-130	0.871548	0.0683667	0.0600852	BLOC1S6	ENSG00000104164	15:45401083-45800365	rs117544584
Braineac2_putamen	769	0.000508544	4.07926e-05	0.866146	0.0694135	0.0638914	RBPMS	ENSG00000157110	8:30222626-30622434	rs56411466
Braineac2_putamen	805	0.0387546	0.00343515	0.798281	0.0706695	0.0888593	EPRS	ENSG00000136628	1:219850998-220250710	rs2577134
Braineac2_putamen	805	0.040475	0.0028652	0.833719	0.0589545	0.0639857	BPNT1	ENSG00000162813	1:219850998-220250710	rs2577134
Braineac2_putamen	816	0.672111	0.053408	0.232978	0.0184901	0.0230128	ARL14EP	ENSG00000152219	11:30075123-30474891	rs142098762
GTEx_brain_cortex	965	2.88554e-14	3.02631e-13	0.0259278	0.271224	0.702848	EXOG	ENSG00000157036	3:38305288-38705052	rs9838792
Braineac2_putamen	856	0.00354409	0.000275047	0.865775	0.067127	0.0632787	RNU6ATAC35P	ENSG00000221571	1:220618132-221016716	rs7514450
Braineac2_putamen	869	6.91116e-28	5.33183e-29	0.841299	0.0648107	0.0938898	STC1	ENSG00000159167	8:23678585-24078489	rs73555352
Braineac2_putamen	892	9.35234e-05	1.26319e-05	0.807868	0.109033	0.0829928	KBTBD2	ENSG00000170852	7:32680400-33080295	rs3750082
Braineac2_putamen	892	9.77243e-05	1.02463e-05	0.844157	0.0884415	0.067294	AVL9	ENSG00000105778	7:32680400-33080295	rs3750082
Braineac2_putamen	896	7.83323e-09	6.98597e-10	0.814398	0.072518	0.113084	IRF5	ENSG00000128604	7:128736400-129135776	rs3757387
Braineac2_putamen	917	0.0435328	0.00470071	0.766367	0.0826502	0.102749	SMAD7	ENSG00000101665	18:48755727-49155294	rs2337143
Braineac2_putamen	971	6.29847e-06	5.66826e-07	0.855474	0.0769202	0.0675994	ASTN2	ENSG00000148219	9:116403506-116801735	rs16933742
Braineac2_putamen	991	9.0104e-33	8.37531e-34	0.853717	0.0792873	0.0669959	PIP5K1B	ENSG00000107242	9:68782271-69181888	rs76601712
Braineac2_putamen	993	0.00532083	0.000617099	0.834193	0.096685	0.0631838	INSR	ENSG00000171105	19:7000999-7399827	rs11085217
Braineac2_putamen	1007	3.70815e-16	3.54952e-17	0.661334	0.0630287	0.275637	SLC14A2	ENSG00000132874	18:45201409-45600563	rs12967975
Braineac2_putamen	1021	0.0155795	0.00192638	0.766322	0.0946328	0.121539	PPARGC1A	ENSG00000109819	4:23611780-24011234	rs7667050
Braineac2_putamen	1022	1.32559e-07	1.34064e-08	0.842039	0.0850865	0.0728747	MYPN	ENSG00000138347	10:68005684-68403135	rs7475348
Braineac2_putamen	1031	1.31851e-06	1.43138e-07	0.847343	0.0919271	0.060728	ZRANB1	ENSG00000019995	10:124761556-125158639	rs6597862
Braineac2_putamen	1032	5.88668e-06	6.53146e-07	0.784511	0.0869154	0.128567	AP000439.1	ENSG00000255980	11:69230483-69629897	rs7130446
Braineac2_putamen	1064	7.08345e-28	6.49904e-29	0.859531	0.0788	0.061669	ATP1B3	ENSG00000069849	3:141725986-142125902	rs1050190
Braineac2_putamen	1065	8.5293e-47	8.24903e-48	0.858794	0.0829992	0.058207	DAB2	ENSG00000153071	5:39230781-39630485	rs10941433
Braineac2_putamen	1075	7.07648e-28	6.57062e-29	0.858686	0.0796686	0.0616456	ATP1B3	ENSG00000069849	3:141735953-142135884	rs148579608
Braineac2_putamen	1076	5.75825e-99	1.51606e-99	0.750431	0.197525	0.0520441	CCDC158	ENSG00000163749	4:76177713-76577330	rs62303262
Braineac2_putamen	1078	9.40244e-80	9.53587e-81	0.850469	0.0861904	0.0633406	PRKAG2	ENSG00000106617	7:151506595-151905090	rs78573217
Braineac2_putamen	1081	8.51846e-47	8.36338e-48	0.857702	0.0841506	0.058147	DAB2	ENSG00000153071	5:39236772-39636657	rs138533851
GTEx_brain_hippocampus	950	8.51123e-13	9.14419e-14	0.764771	0.0820113	0.153218	EXOG	ENSG00000157036	3:38305288-38705052	rs9838792
Braineac2_putamen	1099	5.74846e-99	1.52713e-99	0.749156	0.198968	0.0518759	CCDC158	ENSG00000163749	4:76159646-76558980	rs77402042
Braineac2_putamen	1101	1.02107e-49	1.1124e-50	0.806046	0.0877077	0.106246	SLC22A1	ENSG00000175003	6:159938438-160337954	rs1871388
Braineac2_putamen	1113	3.41521e-15	3.23972e-16	0.833721	0.0790007	0.0872784	SLC14A2	ENSG00000132874	18:45482781-45880786	rs41301139
Braineac2_putamen	1124	9.99274e-07	1.1318e-07	0.845792	0.0957376	0.0584695	ZBTB7C	ENSG00000184828	18:47931707-48331555	rs7243437
Braineac2_putamen	1162	7.78989e-05	9.35334e-06	0.822789	0.098714	0.0784097	PSD4	ENSG00000125637	2:113009977-113409226	rs11123169
Braineac2_putamen	1163	7.78938e-05	9.3588e-06	0.822734	0.0987717	0.0784068	PSD4	ENSG00000125637	2:113008203-113407525	rs113179516
Braineac2_putamen	1166	5.18796e-36	8.15703e-37	0.779927	0.122531	0.0975423	CEP89	ENSG00000121289	19:32712207-33111332	rs8101667
Braineac2_putamen	1171	6.09953e-10	6.62451e-11	0.839253	0.0910789	0.0696685	LINC01006	ENSG00000182648	7:156267017-156664543	rs2365286
Braineac2_putamen	1177	0.0135351	0.00143621	0.821575	0.0871012	0.0763523	ZGPAT	ENSG00000197114	20:63523038-63922236	rs2261092
Braineac2_putamen	1197	7.58386e-06	9.08584e-07	0.791556	0.0947186	0.113717	ZNF641	ENSG00000167528	12:48147080-48546896	rs2634675
Braineac2_putamen	1198	0.0257143	0.00284889	0.818836	0.0906569	0.0619435	RP11-135A1.3	ENSG00000229964	3:193893570-194293358	rs10933711
Braineac2_putamen	1235	0.000422212	0.000611025	0.386034	0.558614	0.0543195	BTN2A2	ENSG00000124508	6:26184998-26584671	rs2072806
Braineac2_putamen	1265	2.62619e-07	3.51202e-08	0.829311	0.110845	0.0598439	C12orf43	ENSG00000157895	12:120812512-121211921	rs2264750
Braineac2_putamen	1165	4.95254e-36	1.15242e-36	0.744536	0.173167	0.082297	SLC7A9	ENSG00000021488	19:32655497-33055377	rs12459052
Braineac2_putamen	1349	0.0115189	0.00175562	0.803481	0.1224	0.0608449	HNF4G	ENSG00000164749	8:75371120-75770911	rs1913641
Braineac2_putamen	1540	1.46906e-06	2.06129e-07	0.806994	0.113152	0.079852	PRRC2A	ENSG00000204469	6:31433318-31833091	rs2844465
Braineac2_putamen	1600	0.000483389	7.4384e-05	0.804695	0.123756	0.0709915	LINC00243	ENSG00000214894	6:30632465-31032220	rs1264345
Braineac2_putamen	1600	0.000490206	6.90165e-05	0.816043	0.114823	0.0685754	XXbac-BPG27H4.8	ENSG00000237923	6:30632465-31032220	rs1264345
Braineac2_putamen	4391	3.75126e-05	2.00406e-05	0.609577	0.325593	0.0647717	TCF19	ENSG00000137310	6:30959840-31359796	rs6905862
Braineac2_substantia_nigra	377	1.12535e-14	6.18765e-16	0.870178	0.047764	0.0820579	PIGU	ENSG00000101464	20:34369410-34768738	rs6088528
Braineac2_substantia_nigra	377	7.71672e-33	2.6074e-34	0.897729	0.0302613	0.0720093	KRTCAP2	ENSG00000163463	1:154951539-155349777	rs6427184
Braineac2_substantia_nigra	399	3.49923e-10	1.25957e-11	0.892296	0.032043	0.0756612	FGFR4	ENSG00000160867	5:176891811-177291360	rs396007
Braineac2_substantia_nigra	400	0.951105	0.0454234	0.00300345	0.000143116	0.000324972	CDKN2C	ENSG00000123080	1:50846947-51244634	rs72692241
Braineac2_substantia_nigra	410	5.8184e-10	2.06277e-11	0.896794	0.0317221	0.0714841	DCDC1	ENSG00000170959	11:31065909-31463270	rs11602582
Braineac2_substantia_nigra	440	2.21456e-24	9.7012e-26	0.846112	0.0369483	0.116939	SLC47A1	ENSG00000142494	17:19372886-19770835	rs111653425
Braineac2_substantia_nigra	443	7.53208e-33	3.64693e-34	0.876249	0.0423454	0.0814053	EFNA4	ENSG00000243364	1:154867317-155266454	rs114301457
Braineac2_substantia_nigra	449	2.34326e-24	9.24884e-26	0.895287	0.0352675	0.0694458	RP11-1113L8.1	ENSG00000262769	17:19384106-19782400	rs56866369
Braineac2_substantia_nigra	464	1.96511e-05	8.46953e-07	0.877718	0.0377448	0.0845164	ORC4	ENSG00000115947	2:147819077-148218715	rs12989250
Braineac2_substantia_nigra	464	3.58383e-08	1.65526e-09	0.878046	0.0404727	0.0814809	ZNF318	ENSG00000171467	6:43163102-43562651	rs10498755
Braineac2_substantia_nigra	468	6.05844e-12	2.40733e-13	0.892177	0.0353783	0.0724443	INO80	ENSG00000128908	15:40908833-41307704	rs6492982
GTEx_brain_hypothalamus	975	8.72934e-13	8.75055e-14	0.784369	0.0784904	0.137141	EXOG	ENSG00000157036	3:38305288-38705052	rs9838792
Braineac2_substantia_nigra	478	0.00413678	0.000172555	0.884742	0.0368306	0.0741183	STAB1	ENSG00000010327	3:52304574-52703541	rs4687545
Braineac2_substantia_nigra	498	0.0042042	0.000205288	0.882381	0.0430157	0.0701942	NEB	ENSG00000183091	2:151309407-151709005	rs10432479
Braineac2_substantia_nigra	501	0.9259	0.0420993	0.027936	0.00126741	0.00279746	ASXL2	ENSG00000143970	2:25535228-25933786	rs55713459
Braineac2_substantia_nigra	553	1.83179e-31	9.23446e-33	0.876104	0.0440864	0.0798098	IKZF3	ENSG00000161405	17:39612284-40011374	rs114777282
Braineac2_substantia_nigra	568	1.68099e-52	9.0005e-54	0.877015	0.0468819	0.0761031	CDK12	ENSG00000167258	17:39277646-39677379	rs144031067
Braineac2_substantia_nigra	582	4.15838e-06	2.65568e-07	0.876265	0.0558935	0.0678367	PLEKHO1	ENSG00000023902	1:149989259-150386948	rs3118119
GTEx_brain_putamen	969	1.11419e-13	1.45863e-13	0.100115	0.130295	0.76959	EXOG	ENSG00000157036	3:38305288-38705052	rs9838792
Braineac2_substantia_nigra	607	0.306916	0.0215884	0.572945	0.0402424	0.0583078	EDEM3	ENSG00000116406	1:184503178-184901717	rs78444298
Braineac2_substantia_nigra	620	4.96329e-52	3.05065e-53	0.874341	0.0536688	0.0719906	FBXL20	ENSG00000108306	17:39105436-39504216	rs12449642
GTEx_brain_substantia_nigra	919	8.68526e-14	1.45079e-13	0.0780408	0.129568	0.792392	EXOG	ENSG00000157036	3:38305288-38705052	rs9838792
Braineac2_substantia_nigra	648	8.00579e-33	9.03082e-34	0.758531	0.0854091	0.156059	RP11-274B18.4	ENSG00000226337	9:68490961-68890774	rs10116313
Braineac2_substantia_nigra	648	9.17588e-33	6.16627e-34	0.869396	0.0583519	0.0722523	PIP5K1B	ENSG00000107242	9:68490961-68890774	rs10116313
Braineac2_substantia_nigra	651	0.141134	0.00870678	0.740487	0.0456177	0.0640546	CRTC1	ENSG00000105662	19:18533627-18932440	rs4808154
Braineac2_substantia_nigra	653	2.10718e-59	1.29198e-60	0.876479	0.0536699	0.0698507	DCDC1	ENSG00000170959	11:30516945-30916671	rs76951
Braineac2_substantia_nigra	654	0.000510362	3.43589e-05	0.869237	0.0584475	0.0717705	RBPMS	ENSG00000157110	8:30222626-30622434	rs56411466
Braineac2_substantia_nigra	659	1.7295e-08	1.484e-09	0.763146	0.0653101	0.171544	C1orf213	ENSG00000249087	1:23176357-23575949	rs9887775
Braineac2_substantia_nigra	662	1.09066e-25	6.35777e-27	0.87809	0.0511155	0.0707942	SLC6A12	ENSG00000111181	12:61173-404447	rs2300127
Braineac2_substantia_nigra	676	7.77526e-05	5.16228e-06	0.872488	0.0578581	0.0695712	MAFF	ENSG00000185022	22:38002280-38402182	rs2267372
Braineac2_substantia_nigra	680	1.00061e-131	6.5976e-133	0.871174	0.0573703	0.0714553	SHF	ENSG00000138606	15:45004704-45402412	rs12901522
Braineac2_substantia_nigra	703	0.0389069	0.00264055	0.80121	0.0542739	0.102969	BPNT1	ENSG00000162813	1:219850998-220250710	rs2577134
Braineac2_substantia_nigra	703	0.040003	0.00266305	0.823781	0.0547614	0.0787914	EPRS	ENSG00000136628	1:219850998-220250710	rs2577134
Braineac2_substantia_nigra	720	4.61663e-129	3.17704e-130	0.862539	0.0592795	0.0781816	BLOC1S6	ENSG00000104164	15:45401083-45800365	rs117544584
Braineac2_substantia_nigra	736	0.00100958	7.09952e-05	0.864242	0.0607006	0.0739766	C5orf56	ENSG00000197536	5:132255338-132654819	rs115926813
Braineac2_substantia_nigra	751	0.0153352	0.00135553	0.799463	0.0705541	0.113292	WBP1L	ENSG00000166272	10:102613432-103013227	rs284859
Braineac2_substantia_nigra	764	8.35313e-09	5.85137e-10	0.868451	0.0607642	0.0707851	IRF5	ENSG00000128604	7:128736400-129135776	rs3757387
Braineac2_substantia_nigra	778	6.24544e-28	6.38552e-29	0.760261	0.0775691	0.16217	STC1	ENSG00000159167	8:23678585-24078489	rs73555352
Braineac2_substantia_nigra	785	0.413922	0.404911	0.0860896	0.0842046	0.0108725	ARL14EP	ENSG00000152219	11:30075123-30474891	rs142098762
Braineac2_substantia_nigra	802	0.0437175	0.00376619	0.769529	0.0661767	0.116811	SMAD7	ENSG00000101665	18:48755727-49155294	rs2337143
GTEx_breast	997	4.70379e-14	1.18464e-13	0.0422656	0.105593	0.852142	EXOG	ENSG00000157036	3:38305288-38705052	rs9838792
Braineac2_substantia_nigra	849	9.79403e-05	8.27173e-06	0.846022	0.0713699	0.0825015	AVL9	ENSG00000105778	7:32680400-33080295	rs3750082
Braineac2_substantia_nigra	849	9.85674e-05	8.33344e-06	0.851439	0.0719089	0.0765454	KBTBD2	ENSG00000170852	7:32680400-33080295	rs3750082
Braineac2_substantia_nigra	871	0.00468431	0.000470055	0.734398	0.0735074	0.18694	INSR	ENSG00000171105	19:7000999-7399827	rs11085217
Braineac2_substantia_nigra	872	8.29331e-47	6.81701e-48	0.835032	0.0685424	0.0964253	DAB2	ENSG00000153071	5:39230781-39630485	rs10941433
Braineac2_substantia_nigra	884	9.00076e-33	8.17551e-34	0.852803	0.0773914	0.0698057	PIP5K1B	ENSG00000107242	9:68782271-69181888	rs76601712
Braineac2_substantia_nigra	888	8.28347e-47	6.92735e-48	0.834042	0.0696534	0.0963046	DAB2	ENSG00000153071	5:39236772-39636657	rs138533851
Braineac2_substantia_nigra	908	1.35168e-07	1.13203e-08	0.858608	0.0718387	0.0695528	MYPN	ENSG00000138347	10:68005684-68403135	rs7475348
Braineac2_substantia_nigra	909	0.0171447	0.001636	0.829714	0.0791015	0.0724039	PPARGC1A	ENSG00000109819	4:23611780-24011234	rs7667050
Braineac2_substantia_nigra	931	4.82013e-16	4.13266e-17	0.859652	0.0736377	0.0667107	SLC14A2	ENSG00000132874	18:45201409-45600563	rs12967975
GTEx_colon_sigmoid	997	9.71831e-13	9.27498e-14	0.873233	0.0832962	0.0434709	EXOG	ENSG00000157036	3:38305288-38705052	rs9838792
Braineac2_substantia_nigra	951	1.49384e-08	1.39703e-09	0.845029	0.0789505	0.076021	SLC17A3	ENSG00000124564	6:25667711-26067132	rs1165206
Braineac2_substantia_nigra	970	6.31338e-99	6.97791e-100	0.822777	0.0908517	0.086371	CCDC158	ENSG00000163749	4:76177713-76577330	rs62303262
Braineac2_substantia_nigra	971	1.30936e-06	1.24342e-07	0.841463	0.0798295	0.0787056	ZRANB1	ENSG00000019995	10:124761556-125158639	rs6597862
Braineac2_substantia_nigra	971	1.03805e-49	1.34518e-50	0.819448	0.106115	0.0744368	SLC22A1	ENSG00000175003	6:159938438-160337954	rs1871388
Braineac2_substantia_nigra	994	6.30269e-99	7.09637e-100	0.821384	0.0923957	0.0862203	CCDC158	ENSG00000163749	4:76159646-76558980	rs77402042
Braineac2_substantia_nigra	995	6.33468e-06	6.71817e-07	0.844215	0.0894659	0.0663121	AP000439.1	ENSG00000255980	11:69230483-69629897	rs7130446
Braineac2_substantia_nigra	1002	7.11346e-06	8.81741e-07	0.742458	0.0918649	0.165669	ZNF641	ENSG00000167528	12:48147080-48546896	rs2634675
Braineac2_substantia_nigra	1020	9.32111e-80	1.01238e-80	0.843112	0.0915061	0.0653821	PRKAG2	ENSG00000106617	7:151506595-151905090	rs78573217
Braineac2_substantia_nigra	1026	9.94651e-07	9.93586e-08	0.841879	0.0840236	0.0740965	ZBTB7C	ENSG00000184828	18:47931707-48331555	rs7243437
Braineac2_substantia_nigra	1026	6.99896e-28	6.49694e-29	0.849279	0.0787642	0.0719564	ATP1B3	ENSG00000069849	3:141725986-142125902	rs1050190
Braineac2_substantia_nigra	1031	6.09799e-10	6.81988e-11	0.839041	0.0937696	0.0671895	LINC01006	ENSG00000182648	7:156267017-156664543	rs2365286
Braineac2_substantia_nigra	1036	6.99412e-28	6.54748e-29	0.848691	0.0793776	0.0719311	ATP1B3	ENSG00000069849	3:141735953-142135884	rs148579608
Braineac2_substantia_nigra	1051	0.0148693	0.00150957	0.817413	0.0829026	0.0833054	ZGPAT	ENSG00000197114	20:63523038-63922236	rs2261092
Braineac2_substantia_nigra	1055	3.42647e-15	3.48896e-16	0.836469	0.085094	0.0784368	SLC14A2	ENSG00000132874	18:45482781-45880786	rs41301139
Braineac2_substantia_nigra	1063	0.000933023	0.000122586	0.799591	0.104961	0.0943928	ARHGEF26-AS1	ENSG00000243069	3:153856476-154256240	rs10935972
Braineac2_substantia_nigra	1074	5.22175e-36	5.65565e-37	0.785007	0.0848936	0.130099	CEP89	ENSG00000121289	19:32712207-33111332	rs8101667
Braineac2_substantia_nigra	1112	0.0252519	0.00297477	0.804097	0.0946529	0.0730236	RP11-135A1.3	ENSG00000229964	3:193893570-194293358	rs10933711
Braineac2_substantia_nigra	1117	2.6262e-07	2.92519e-08	0.829314	0.0922948	0.0783908	C12orf43	ENSG00000157895	12:120812512-121211921	rs2264750
Braineac2_substantia_nigra	1119	8.0229e-05	8.01684e-06	0.847391	0.0846072	0.0679138	PSD4	ENSG00000125637	2:113009977-113409226	rs11123169
Braineac2_substantia_nigra	1120	8.02214e-05	8.02504e-06	0.847311	0.0846938	0.0679073	PSD4	ENSG00000125637	2:113008203-113407525	rs113179516
Braineac2_substantia_nigra	1134	0.000900985	0.000110048	0.823778	0.100543	0.0746676	BTN2A2	ENSG00000124508	6:26184998-26584671	rs2072806
Braineac2_substantia_nigra	1190	0.0116393	0.00142149	0.811849	0.0990742	0.0760156	HNF4G	ENSG00000164749	8:75371120-75770911	rs1913641
Braineac2_substantia_nigra	1031	4.73938e-36	1.46043e-36	0.71249	0.219485	0.0680251	SLC7A9	ENSG00000021488	19:32655497-33055377	rs12459052
Braineac2_substantia_nigra	1421	0.00048988	6.47342e-05	0.8155	0.107686	0.076259	XXbac-BPG27H4.8	ENSG00000237923	6:30632465-31032220	rs1264345
Braineac2_substantia_nigra	1421	0.000492347	6.36655e-05	0.819605	0.10591	0.0739289	LINC00243	ENSG00000214894	6:30632465-31032220	rs1264345
Braineac2_substantia_nigra	1431	1.483e-06	1.97745e-07	0.814655	0.10855	0.076793	PRRC2A	ENSG00000204469	6:31433318-31833091	rs2844465
Braineac2_substantia_nigra	3909	3.69674e-05	2.07217e-05	0.600709	0.336659	0.0625745	TCF19	ENSG00000137310	6:30959840-31359796	rs6905862
BrainSeq_brain	431	6.92759e-15	5.67996e-15	0.535677	0.439178	0.0251449	PIGU	ENSG00000101464	20:34369410-34768738	rs6088528
BrainSeq_brain	471	7.84545e-33	3.51869e-34	0.912705	0.0408885	0.0464062	KRTCAP2	ENSG00000163463	1:154951539-155349777	rs6427184
BrainSeq_brain	547	7.94724e-33	3.25032e-34	0.924547	0.0377751	0.037678	EFNA4	ENSG00000243364	1:154867317-155266454	rs114301457
BrainSeq_brain	548	8.61964e-05	5.74657e-06	0.859661	0.0572292	0.0830174	CDKN2C	ENSG00000123080	1:50846947-51244634	rs72692241
BrainSeq_brain	599	3.3324e-06	9.32425e-07	0.70426	0.196957	0.0987788	PLEKHO1	ENSG00000023902	1:149989259-150386948	rs3118119
BrainSeq_brain	608	0.00420365	0.000199133	0.899042	0.0425348	0.0540209	STAB1	ENSG00000010327	3:52304574-52703541	rs4687545
BrainSeq_brain	614	4.01826e-07	1.25696e-05	0.0179476	0.561001	0.421038	ORC4	ENSG00000115947	2:147819077-148218715	rs12989250
GTEx_colon_transverse	997	3.43081e-14	1.45637e-13	0.0308274	0.130022	0.83915	EXOG	ENSG00000157036	3:38305288-38705052	rs9838792
GTEx_esophagus_gej	997	4.36811e-13	2.43978e-13	0.392493	0.218836	0.388671	EXOG	ENSG00000157036	3:38305288-38705052	rs9838792
BrainSeq_brain	672	1.82033e-24	7.17935e-25	0.69549	0.27427	0.0302397	RP11-1113L8.1	ENSG00000262769	17:19384106-19782400	rs56866369
BrainSeq_brain	673	2.37162e-24	1.2231e-25	0.906123	0.0466837	0.0471938	SLC47A1	ENSG00000142494	17:19372886-19770835	rs111653425
BrainSeq_brain	681	1.58069e-52	1.23214e-53	0.82469	0.064173	0.111137	CDK12	ENSG00000167258	17:39277646-39677379	rs144031067
BrainSeq_brain	685	1.73081e-06	0.00473917	0.000363265	0.994668	0.00022768	NEB	ENSG00000183091	2:151309407-151709005	rs10432479
BrainSeq_brain	708	3.44305e-08	1.98814e-09	0.843555	0.0486021	0.107843	ZNF318	ENSG00000171467	6:43163102-43562651	rs10498755
BrainSeq_brain	733	1.51946e-23	3.92015e-10	3.87603e-14	1	1.45926e-08	FGFR4	ENSG00000160867	5:176891811-177291360	rs396007
BrainSeq_brain	754	5.07182e-52	3.71738e-53	0.893458	0.0654447	0.0410969	FBXL20	ENSG00000108306	17:39105436-39504216	rs12449642
BrainSeq_brain	758	7.09753e-136	1.14849e-131	6.17943e-05	0.999926	1.22683e-05	SHF	ENSG00000138606	15:45004704-45402412	rs12901522
BrainSeq_brain	774	1.2569e-16	5.10196e-10	5.54611e-09	0.021534	0.978466	C1orf213	ENSG00000249087	1:23176357-23575949	rs9887775
GTEx_esophagus_mucosa	1003	2.67999e-14	2.63151e-13	0.0240809	0.235712	0.740207	EXOG	ENSG00000157036	3:38305288-38705052	rs9838792
BrainSeq_brain	836	2.38002e-137	5.35237e-129	4.44666e-09	1	1.901e-10	BLOC1S6	ENSG00000104164	15:45401083-45800365	rs117544584
BrainSeq_brain	852	7.9676e-05	6.00361e-06	0.894071	0.06733	0.0385131	MAFF	ENSG00000185022	22:38002280-38402182	rs2267372
BrainSeq_brain	862	0.000286805	0.0565317	0.00474436	0.935149	0.00328778	ARL14EP	ENSG00000152219	11:30075123-30474891	rs142098762
BrainSeq_brain	872	7.28591e-32	1.25543e-31	0.348468	0.600392	0.0511402	IKZF3	ENSG00000161405	17:39612284-40011374	rs114777282
BrainSeq_brain	875	0.000120186	0.00100493	0.102896	0.860322	0.0356571	C5orf56	ENSG00000197536	5:132255338-132654819	rs115926813
BrainSeq_brain	884	5.99158e-12	3.90844e-13	0.882332	0.0574963	0.060172	INO80	ENSG00000128908	15:40908833-41307704	rs6492982
BrainSeq_brain	887	0.0404828	0.0030536	0.836708	0.0630559	0.0566996	BPNT1	ENSG00000162813	1:219850998-220250710	rs2577134
BrainSeq_brain	887	0.0407096	0.00348182	0.841397	0.0719206	0.0424913	EPRS	ENSG00000136628	1:219850998-220250710	rs2577134
BrainSeq_brain	889	0.117819	0.00981341	0.681065	0.0565925	0.13471	CRTC1	ENSG00000105662	19:18533627-18932440	rs4808154
BrainSeq_brain	914	0.000495167	4.47828e-05	0.843365	0.0761938	0.0799017	RBPMS	ENSG00000157110	8:30222626-30622434	rs56411466
GTEx_esophagus_muscularis	997	9.0062e-13	1.10842e-13	0.809246	0.0995052	0.0912484	EXOG	ENSG00000157036	3:38305288-38705052	rs9838792
BrainSeq_brain	999	0.00393312	0.000646927	0.616634	0.101147	0.277639	INSR	ENSG00000171105	19:7000999-7399827	rs11085217
BrainSeq_brain	1011	9.37314e-05	1.24968e-05	0.809665	0.107867	0.0823622	AVL9	ENSG00000105778	7:32680400-33080295	rs3750082
BrainSeq_brain	1011	1.28078e-10	0.00011345	1.10636e-06	0.979979	0.0199067	KBTBD2	ENSG00000170852	7:32680400-33080295	rs3750082
BrainSeq_brain	1039	0.0447359	0.00405421	0.787678	0.0712913	0.0922405	SMAD7	ENSG00000101665	18:48755727-49155294	rs2337143
BrainSeq_brain	1056	7.6498e-09	1.05066e-09	0.795327	0.109139	0.0955345	IRF5	ENSG00000128604	7:128736400-129135776	rs3757387
BrainSeq_brain	1114	1.33657e-06	1.20798e-07	0.858948	0.0775676	0.0634829	ZRANB1	ENSG00000019995	10:124761556-125158639	rs6597862
BrainSeq_brain	1127	0.0175864	0.00134943	0.865067	0.0663282	0.049669	PPARGC1A	ENSG00000109819	4:23611780-24011234	rs7667050
BrainSeq_brain	1129	5.96899e-28	2.00177e-28	0.724299	0.242869	0.0328324	ATP1B3	ENSG00000069849	3:141725986-142125902	rs1050190
BrainSeq_brain	1137	2.85862e-109	7.67325e-99	3.72544e-11	0.999999	9.09811e-07	CCDC158	ENSG00000163749	4:76177713-76577330	rs62303262
BrainSeq_brain	1139	6.02295e-28	1.94554e-28	0.730846	0.236046	0.0331082	ATP1B3	ENSG00000069849	3:141735953-142135884	rs148579608
BrainSeq_brain	1148	9.21519e-33	8.21697e-34	0.87312	0.077805	0.0490748	PIP5K1B	ENSG00000107242	9:68782271-69181888	rs76601712
GTEx_fibroblast	1005	2.54096e-15	1.46951e-13	0.00228317	0.131176	0.866541	EXOG	ENSG00000157036	3:38305288-38705052	rs9838792
BrainSeq_brain	1162	2.78957e-109	7.67325e-99	3.63545e-11	0.999999	8.97136e-07	CCDC158	ENSG00000163749	4:76159646-76558980	rs77402042
BrainSeq_brain	1191	1.45881e-06	3.37182e-07	0.194414	0.0441744	0.76141	AP000439.1	ENSG00000255980	11:69230483-69629897	rs7130446
BrainSeq_brain	1202	7.49736e-05	0.000466061	0.0642515	0.398873	0.536334	ARHGEF26-AS1	ENSG00000243069	3:153856476-154256240	rs10935972
BrainSeq_brain	1233	6.55157e-28	9.3654e-29	0.797527	0.113917	0.0885565	STC1	ENSG00000159167	8:23678585-24078489	rs73555352
BrainSeq_brain	1237	9.56512e-80	1.05659e-80	0.865183	0.095531	0.0392859	PRKAG2	ENSG00000106617	7:151506595-151905090	rs78573217
BrainSeq_brain	1238	8.04982e-47	9.10272e-48	0.810516	0.091555	0.0979287	DAB2	ENSG00000153071	5:39230781-39630485	rs10941433
BrainSeq_brain	1241	8.04427e-47	9.15436e-48	0.809958	0.092075	0.0979671	DAB2	ENSG00000153071	5:39236772-39636657	rs138533851
BrainSeq_brain	1249	0.0135193	0.00145885	0.818051	0.0881958	0.0787751	ZGPAT	ENSG00000197114	20:63523038-63922236	rs2261092
BrainSeq_brain	1320	7.44476e-06	1.72618e-06	0.777038	0.180125	0.042828	ZNF641	ENSG00000167528	12:48147080-48546896	rs2634675
BrainSeq_brain	1331	8.94768e-07	1.16881e-07	0.757338	0.0987846	0.143877	ZBTB7C	ENSG00000184828	18:47931707-48331555	rs7243437
BrainSeq_brain	1333	5.91747e-43	6.65178e-36	8.89599e-08	0.99999	1.03404e-05	CEP89	ENSG00000121289	19:32712207-33111332	rs8101667
BrainSeq_brain	1340	1.20578e-23	7.26781e-10	1.65906e-14	1	3.07298e-12	LINC01006	ENSG00000182648	7:156267017-156664543	rs2365286
BrainSeq_brain	1343	5.16285e-05	3.92489e-05	0.554765	0.421719	0.0234255	PSD4	ENSG00000125637	2:113008203-113407525	rs113179516
BrainSeq_brain	1343	5.1625e-05	3.92527e-05	0.554727	0.42176	0.0234222	PSD4	ENSG00000125637	2:113009977-113409226	rs11123169
BrainSeq_brain	1396	1.14239e-15	3.1667e-07	3.60749e-09	0.999998	1.88274e-06	C12orf43	ENSG00000157895	12:120812512-121211921	rs2264750
BrainSeq_brain	1365	1.46296e-76	6.65185e-36	2.19933e-41	1	3.86471e-33	SLC7A9	ENSG00000021488	19:32655497-33055377	rs12459052
BrainSeq_brain	1465	0.000434976	0.00232946	0.0303413	0.161684	0.80521	HNF4G	ENSG00000164749	8:75371120-75770911	rs1913641
BrainSeq_brain	1468	1.48198e-13	0.00109239	1.35514e-10	0.998898	9.40591e-06	BTN2A2	ENSG00000124508	6:26184998-26584671	rs2072806
BrainSeq_brain	2005	1.44359e-06	2.96969e-07	0.793005	0.16309	0.0439034	PRRC2A	ENSG00000204469	6:31433318-31833091	rs2844465
BrainSeq_brain	5368	1.18343e-17	6.15331e-05	1.92312e-13	0.999938	2.39398e-07	TCF19	ENSG00000137310	6:30959840-31359796	rs6905862
CAP_LCL_naive	400	7.7478e-17	1.41071e-10	4.70183e-07	0.855961	0.144038	SPRYD4	ENSG00000176422	12:56266909-56666751	rs2933243
CAP_LCL_naive	406	7.23846e-15	4.55205e-15	0.559715	0.351899	0.0883861	PIGU	ENSG00000101464	20:34369410-34768738	rs6088528
CAP_LCL_naive	435	7.53483e-33	3.00395e-34	0.876569	0.0348581	0.0885727	KRTCAP2	ENSG00000163463	1:154951539-155349777	rs6427184
CAP_LCL_naive	488	0.000866082	4.89714e-05	0.87236	0.0492489	0.0774756	CDKN2C	ENSG00000123080	1:50846947-51244634	rs72692241
CAP_LCL_naive	503	7.58889e-33	5.2481e-34	0.882857	0.0609979	0.0561447	EFNA4	ENSG00000243364	1:154867317-155266454	rs114301457
CAP_LCL_naive	506	2.21211e-24	1.40921e-25	0.845178	0.0537404	0.101082	SLC47A1	ENSG00000142494	17:19372886-19770835	rs111653425
GTEx_heart_atrial_appendage	1004	5.59457e-13	1.62325e-13	0.502696	0.145504	0.351799	EXOG	ENSG00000157036	3:38305288-38705052	rs9838792
CAP_LCL_naive	541	1.989e-05	9.83496e-07	0.888388	0.0438603	0.0677307	ORC4	ENSG00000115947	2:147819077-148218715	rs12989250
CAP_LCL_naive	580	4.19676e-06	2.11851e-07	0.886931	0.0447035	0.0683612	PLEKHO1	ENSG00000023902	1:149989259-150386948	rs3118119
CAP_LCL_naive	604	1.71333e-52	8.62555e-54	0.893888	0.0449406	0.0611714	CDK12	ENSG00000167258	17:39277646-39677379	rs144031067
GTEx_heart_left_ventricle	998	8.67962e-15	1.45541e-13	0.00779901	0.129913	0.862288	EXOG	ENSG00000157036	3:38305288-38705052	rs9838792
CAP_LCL_naive	647	0.00160609	0.00010062	0.86321	0.053998	0.0810852	ASXL2	ENSG00000143970	2:25535228-25933786	rs55713459
CAP_LCL_naive	649	3.53856e-08	2.19102e-09	0.866955	0.053601	0.0794444	ZNF318	ENSG00000171467	6:43163102-43562651	rs10498755
CAP_LCL_naive	661	0.0200936	0.121154	0.0375414	0.22576	0.59545	EDEM3	ENSG00000116406	1:184503178-184901717	rs78444298
CAP_LCL_naive	679	9.59552e-132	7.71563e-133	0.83543	0.0670783	0.0974921	SHF	ENSG00000138606	15:45004704-45402412	rs12901522
CAP_LCL_naive	687	0.00546303	0.000329115	0.856386	0.0515059	0.0863155	INSR	ENSG00000171105	19:7000999-7399827	rs11085217
CAP_LCL_naive	709	5.04965e-52	2.97245e-53	0.889555	0.052305	0.0581405	FBXL20	ENSG00000108306	17:39105436-39504216	rs12449642
CAP_LCL_naive	746	1.96962e-08	1.27997e-09	0.869098	0.0564046	0.0744975	C1orf213	ENSG00000249087	1:23176357-23575949	rs9887775
GTEx_LCL	945	9.46953e-13	8.30651e-14	0.850878	0.074563	0.0745589	EXOG	ENSG00000157036	3:38305288-38705052	rs9838792
CAP_LCL_naive	761	4.70809e-129	3.05402e-130	0.879627	0.0569958	0.0633772	BLOC1S6	ENSG00000104164	15:45401083-45800365	rs117544584
CAP_LCL_naive	766	7.81017e-05	6.0732e-06	0.876406	0.068094	0.055416	MAFF	ENSG00000185022	22:38002280-38402182	rs2267372
CAP_LCL_naive	788	0.119091	0.0103008	0.688346	0.0594159	0.122846	CRTC1	ENSG00000105662	19:18533627-18932440	rs4808154
CAP_LCL_naive	794	3.36202e-10	3.33178e-11	0.857309	0.084902	0.0577892	FGFR4	ENSG00000160867	5:176891811-177291360	rs396007
CAP_LCL_naive	802	6.01947e-12	3.72841e-13	0.886438	0.0548466	0.0587155	INO80	ENSG00000128908	15:40908833-41307704	rs6492982
CAP_LCL_naive	805	6.46917e-33	1.89104e-31	0.0309405	0.904375	0.0646849	IKZF3	ENSG00000161405	17:39612284-40011374	rs114777282
CAP_LCL_naive	814	0.0271617	0.00496233	0.559504	0.101913	0.306459	BPNT1	ENSG00000162813	1:219850998-220250710	rs2577134
CAP_LCL_naive	814	0.0398626	0.00375029	0.821132	0.0771944	0.0580605	EPRS	ENSG00000136628	1:219850998-220250710	rs2577134
CAP_LCL_naive	821	0.000867046	0.000119741	0.742491	0.102386	0.154137	C5orf56	ENSG00000197536	5:132255338-132654819	rs115926813
CAP_LCL_naive	822	0.000493558	4.25526e-05	0.840623	0.0723888	0.0864518	RBPMS	ENSG00000157110	8:30222626-30622434	rs56411466
CAP_LCL_naive	836	9.05242e-33	9.42699e-34	0.857697	0.0892657	0.0530368	PIP5K1B	ENSG00000107242	9:68490961-68890774	rs10116313
CAP_LCL_naive	836	3.00531e-10	0.0570813	4.96365e-09	0.94277	0.00014829	ARL14EP	ENSG00000152219	11:30075123-30474891	rs142098762
CAP_LCL_naive	907	9.72681e-05	9.4685e-06	0.840216	0.0817123	0.077965	KBTBD2	ENSG00000170852	7:32680400-33080295	rs3750082
CAP_LCL_naive	907	5.57845e-05	5.59891e-05	0.481874	0.483607	0.0344063	AVL9	ENSG00000105778	7:32680400-33080295	rs3750082
GTEx_liver	976	8.81821e-13	9.63394e-14	0.792355	0.0864439	0.121202	EXOG	ENSG00000157036	3:38305288-38705052	rs9838792
CAP_LCL_naive	952	3.5464e-10	1.50307e-10	0.0368709	0.0146785	0.948451	IRF5	ENSG00000128604	7:128736400-129135776	rs3757387
CAP_LCL_naive	1004	9.15481e-33	8.43222e-34	0.867399	0.0798408	0.0527598	PIP5K1B	ENSG00000107242	9:68782271-69181888	rs76601712
CAP_LCL_naive	1060	1.28492e-06	1.37524e-07	0.825757	0.0882939	0.0859478	ZRANB1	ENSG00000019995	10:124761556-125158639	rs6597862
CAP_LCL_naive	1079	2.13455e-28	3.2254e-28	0.259014	0.391032	0.349954	ATP1B3	ENSG00000069849	3:141725986-142125902	rs1050190
CAP_LCL_naive	1091	2.11435e-28	3.28875e-28	0.256563	0.398723	0.344713	ATP1B3	ENSG00000069849	3:141735953-142135884	rs148579608
GTEx_lung	996	7.65795e-13	1.36042e-13	0.688101	0.12205	0.189849	EXOG	ENSG00000157036	3:38305288-38705052	rs9838792
CAP_LCL_naive	1121	1.01411e-49	1.67626e-50	0.80055	0.132259	0.0671916	SLC22A1	ENSG00000175003	6:159938438-160337954	rs1871388
CAP_LCL_naive	1123	9.47683e-80	9.54625e-81	0.857197	0.0862911	0.0565114	PRKAG2	ENSG00000106617	7:151506595-151905090	rs78573217
CAP_LCL_naive	1163	1.62257e-13	7.26618e-10	0.00022325	0.99976	1.70664e-05	LINC01006	ENSG00000182648	7:156267017-156664543	rs2365286
CAP_LCL_naive	1167	0.0136803	0.00136292	0.827965	0.0824125	0.0745796	ZGPAT	ENSG00000197114	20:63523038-63922236	rs2261092
CAP_LCL_naive	1218	1.73216e-06	2.55569e-06	0.180792	0.266194	0.55301	ZNF641	ENSG00000167528	12:48147080-48546896	rs2634675
CAP_LCL_naive	1221	5.04058e-36	1.25585e-36	0.757772	0.188744	0.0534846	CEP89	ENSG00000121289	19:32712207-33111332	rs8101667
CAP_LCL_naive	1292	2.32834e-07	6.85532e-08	0.735256	0.216432	0.048311	C12orf43	ENSG00000157895	12:120812512-121211921	rs2264750
CAP_LCL_naive	1300	1.31968e-08	9.42235e-05	0.000140024	0.999756	9.5982e-06	PSD4	ENSG00000125637	2:113009977-113409226	rs11123169
CAP_LCL_naive	1301	1.31918e-08	9.42235e-05	0.000139971	0.999756	9.59443e-06	PSD4	ENSG00000125637	2:113008203-113407525	rs113179516
CAP_LCL_naive	1336	0.011563	0.00154563	0.806554	0.10774	0.0725977	HNF4G	ENSG00000164749	8:75371120-75770911	rs1913641
CAP_LCL_naive	1343	0.000838803	0.000122748	0.766981	0.112118	0.119939	BTN2A2	ENSG00000124508	6:26184998-26584671	rs2072806
CAP_LCL_naive	1775	1.26296e-06	2.26029e-07	0.6936	0.12395	0.182449	PRRC2A	ENSG00000204469	6:31433318-31833091	rs2844465
CAP_LCL_naive	4923	6.27911e-11	6.15429e-05	1.02022e-06	0.999937	6.81899e-07	TCF19	ENSG00000137310	6:30959840-31359796	rs6905862
CAP_LCL_statin	400	1.00011e-16	1.34785e-10	6.06929e-07	0.817771	0.182228	SPRYD4	ENSG00000176422	12:56266909-56666751	rs2933243
CAP_LCL_statin	406	9.41664e-16	1.17062e-14	0.0728143	0.905159	0.0220271	PIGU	ENSG00000101464	20:34369410-34768738	rs6088528
CAP_LCL_statin	435	7.83724e-33	2.74152e-34	0.911749	0.0318373	0.0564134	KRTCAP2	ENSG00000163463	1:154951539-155349777	rs6427184
CAP_LCL_statin	488	0.000860649	5.51937e-05	0.866888	0.0555171	0.0766788	CDKN2C	ENSG00000123080	1:50846947-51244634	rs72692241
CAP_LCL_statin	500	2.23464e-24	8.63242e-26	0.853786	0.0328684	0.113346	RP11-1113L8.1	ENSG00000262769	17:19384106-19782400	rs56866369
CAP_LCL_statin	503	7.72048e-33	3.97129e-34	0.898166	0.0461446	0.0556894	EFNA4	ENSG00000243364	1:154867317-155266454	rs114301457
CAP_LCL_statin	506	2.2547e-24	1.20531e-25	0.861451	0.0459585	0.0925908	SLC47A1	ENSG00000142494	17:19372886-19770835	rs111653425
GTEx_minor_salivary_gland	946	1.40293e-13	1.28e-13	0.126059	0.114254	0.759687	EXOG	ENSG00000157036	3:38305288-38705052	rs9838792
CAP_LCL_statin	541	2.01278e-05	9.25397e-07	0.899011	0.0412733	0.0596945	ORC4	ENSG00000115947	2:147819077-148218715	rs12989250
CAP_LCL_statin	580	4.26062e-06	1.93076e-07	0.900428	0.0407453	0.0588225	PLEKHO1	ENSG00000023902	1:149989259-150386948	rs3118119
CAP_LCL_statin	604	1.71875e-52	8.4647e-54	0.896718	0.0441034	0.0591783	CDK12	ENSG00000167258	17:39277646-39677379	rs144031067
GTEx_nerve_tibial	1004	2.80619e-13	1.56795e-13	0.252149	0.14028	0.607572	EXOG	ENSG00000157036	3:38305288-38705052	rs9838792
CAP_LCL_statin	647	0.0016207	8.81977e-05	0.871058	0.0473227	0.0799105	ASXL2	ENSG00000143970	2:25535228-25933786	rs55713459
CAP_LCL_statin	649	3.54049e-08	2.21853e-09	0.867427	0.0542761	0.0782964	ZNF318	ENSG00000171467	6:43163102-43562651	rs10498755
CAP_LCL_statin	661	0.0116427	0.124642	0.0217524	0.232262	0.6097	EDEM3	ENSG00000116406	1:184503178-184901717	rs78444298
CAP_LCL_statin	679	9.1988e-132	8.10441e-133	0.800889	0.070432	0.128679	SHF	ENSG00000138606	15:45004704-45402412	rs12901522
CAP_LCL_statin	687	0.00549475	0.000340308	0.861359	0.0532672	0.0795387	INSR	ENSG00000171105	19:7000999-7399827	rs11085217
CAP_LCL_statin	709	4.75684e-52	3.58608e-53	0.837973	0.0630739	0.0989534	FBXL20	ENSG00000108306	17:39105436-39504216	rs12449642
CAP_LCL_statin	746	1.83866e-08	2.32692e-09	0.811311	0.10259	0.0860996	C1orf213	ENSG00000249087	1:23176357-23575949	rs9887775
GTEx_ovary	973	2.37759e-24	1.46052e-13	2.13637e-12	0.130364	0.869636	EXOG	ENSG00000157036	3:38305288-38705052	rs9838792
CAP_LCL_statin	761	4.70725e-129	3.12735e-130	0.879471	0.058367	0.0621623	BLOC1S6	ENSG00000104164	15:45401083-45800365	rs117544584
CAP_LCL_statin	766	7.79741e-05	5.8656e-06	0.874974	0.0657607	0.0591816	MAFF	ENSG00000185022	22:38002280-38402182	rs2267372
CAP_LCL_statin	788	0.129743	0.00954989	0.749914	0.0551427	0.0556508	CRTC1	ENSG00000105662	19:18533627-18932440	rs4808154
CAP_LCL_statin	794	3.3389e-10	3.1853e-11	0.851413	0.081157	0.0674302	FGFR4	ENSG00000160867	5:176891811-177291360	rs396007
CAP_LCL_statin	802	5.68159e-12	4.38447e-13	0.836681	0.0644677	0.0988509	INO80	ENSG00000128908	15:40908833-41307704	rs6492982
CAP_LCL_statin	805	1.19825e-33	2.06961e-31	0.00573094	0.989839	0.0044297	IKZF3	ENSG00000161405	17:39612284-40011374	rs114777282
CAP_LCL_statin	814	0.0309453	0.00664576	0.637444	0.136708	0.188257	BPNT1	ENSG00000162813	1:219850998-220250710	rs2577134
CAP_LCL_statin	814	0.0383413	0.00539513	0.789794	0.111079	0.0553906	EPRS	ENSG00000136628	1:219850998-220250710	rs2577134
CAP_LCL_statin	821	0.000990768	8.15161e-05	0.848439	0.0697252	0.0807635	C5orf56	ENSG00000197536	5:132255338-132654819	rs115926813
CAP_LCL_statin	822	0.00049772	3.94361e-05	0.847712	0.0670826	0.0846681	RBPMS	ENSG00000157110	8:30222626-30622434	rs56411466
CAP_LCL_statin	836	8.7319e-33	1.28157e-33	0.827329	0.121375	0.0512962	PIP5K1B	ENSG00000107242	9:68490961-68890774	rs10116313
CAP_LCL_statin	836	1.80027e-12	0.0570809	2.97337e-11	0.942764	0.000154764	ARL14EP	ENSG00000152219	11:30075123-30474891	rs142098762
CAP_LCL_statin	907	9.73554e-05	1.06662e-05	0.84097	0.0920691	0.0668529	KBTBD2	ENSG00000170852	7:32680400-33080295	rs3750082
CAP_LCL_statin	907	9.43272e-05	1.47145e-05	0.814812	0.127048	0.0580313	AVL9	ENSG00000105778	7:32680400-33080295	rs3750082
GTEx_pancreas	997	4.44643e-20	7.49133e-14	3.99531e-08	0.0663792	0.933621	EXOG	ENSG00000157036	3:38305288-38705052	rs9838792
CAP_LCL_statin	952	8.23487e-10	2.14378e-10	0.0856156	0.0213952	0.892989	IRF5	ENSG00000128604	7:128736400-129135776	rs3757387
CAP_LCL_statin	1004	9.18012e-33	8.15894e-34	0.869797	0.0772513	0.0529517	PIP5K1B	ENSG00000107242	9:68782271-69181888	rs76601712
CAP_LCL_statin	1017	5.3366e-06	6.41686e-07	0.724823	0.0869664	0.188204	ASTN2	ENSG00000148219	9:116403506-116801735	rs16933742
CAP_LCL_statin	1060	1.14365e-06	1.2863e-07	0.734966	0.0824814	0.182551	ZRANB1	ENSG00000019995	10:124761556-125158639	rs6597862
CAP_LCL_statin	1079	4.39324e-28	1.64753e-28	0.533091	0.199649	0.267259	ATP1B3	ENSG00000069849	3:141725986-142125902	rs1050190
CAP_LCL_statin	1091	4.38527e-28	1.6667e-28	0.532125	0.201977	0.265898	ATP1B3	ENSG00000069849	3:141735953-142135884	rs148579608
GTEx_pituitary	977	5.17036e-13	1.17009e-13	0.464579	0.104707	0.430714	EXOG	ENSG00000157036	3:38305288-38705052	rs9838792
CAP_LCL_statin	1121	8.2266e-50	3.68233e-50	0.649418	0.290627	0.0599551	SLC22A1	ENSG00000175003	6:159938438-160337954	rs1871388
CAP_LCL_statin	1123	9.45605e-80	9.55385e-81	0.855317	0.0863581	0.0583245	PRKAG2	ENSG00000106617	7:151506595-151905090	rs78573217
CAP_LCL_statin	1163	7.42996e-15	7.26785e-10	1.02229e-05	0.999989	6.95694e-07	LINC01006	ENSG00000182648	7:156267017-156664543	rs2365286
CAP_LCL_statin	1167	0.0133168	0.0015719	0.805967	0.0950509	0.0840938	ZGPAT	ENSG00000197114	20:63523038-63922236	rs2261092
CAP_LCL_statin	1218	7.05328e-06	1.38818e-06	0.736177	0.14477	0.119045	ZNF641	ENSG00000167528	12:48147080-48546896	rs2634675
CAP_LCL_statin	1221	5.50592e-36	7.71549e-37	0.827728	0.115934	0.0563387	CEP89	ENSG00000121289	19:32712207-33111332	rs8101667
CAP_LCL_statin	1292	2.45059e-07	4.61429e-08	0.77386	0.145632	0.0805075	C12orf43	ENSG00000157895	12:120812512-121211921	rs2264750
CAP_LCL_statin	1300	1.06881e-12	9.42376e-05	1.13405e-08	0.999905	2.57056e-07	PSD4	ENSG00000125637	2:113009977-113409226	rs11123169
CAP_LCL_statin	1301	1.06835e-12	9.42376e-05	1.13357e-08	0.999905	2.57056e-07	PSD4	ENSG00000125637	2:113008203-113407525	rs113179516
CAP_LCL_statin	1336	0.0117962	0.00153368	0.822819	0.106922	0.0569296	HNF4G	ENSG00000164749	8:75371120-75770911	rs1913641
CAP_LCL_statin	1343	0.000833938	0.00011882	0.762533	0.108518	0.127996	BTN2A2	ENSG00000124508	6:26184998-26584671	rs2072806
CAP_LCL_statin	1775	8.21177e-07	1.80388e-07	0.45098	0.0986163	0.450403	PRRC2A	ENSG00000204469	6:31433318-31833091	rs2844465
CAP_LCL_statin	4923	1.11712e-13	6.1543e-05	1.81508e-09	0.999938	1.82481e-07	TCF19	ENSG00000137310	6:30959840-31359796	rs6905862
CEDAR_B-cell_CD19	445	1.19935e-14	3.39263e-16	0.927399	0.0261871	0.0464135	PIGU	ENSG00000101464	20:34369410-34768738	rs6088528
CEDAR_B-cell_CD19	511	5.05692e-33	2.28486e-33	0.588299	0.265664	0.146036	KRTCAP2	ENSG00000163463	1:154951539-155349777	rs6427184
CEDAR_B-cell_CD19	589	6.61054e-28	1.32421e-11	4.01167e-18	0.0794403	0.92056	SPRYD4	ENSG00000176422	12:56266909-56666751	rs2933243
CEDAR_B-cell_CD19	635	3.85568e-06	3.40744e-07	0.814849	0.0718987	0.113248	PLEKHO1	ENSG00000023902	1:149989259-150386948	rs3118119
CEDAR_B-cell_CD19	652	0.0040213	0.000235117	0.86021	0.0502094	0.0853242	STAB1	ENSG00000010327	3:52304574-52703541	rs4687545
GTEx_prostate	999	1.6489e-13	1.46543e-13	0.14816	0.130955	0.720885	EXOG	ENSG00000157036	3:38305288-38705052	rs9838792
CEDAR_B-cell_CD19	740	1.70512e-52	1.10604e-53	0.889605	0.0576522	0.0527429	CDK12	ENSG00000167258	17:39277646-39677379	rs144031067
CEDAR_B-cell_CD19	816	4.98389e-52	3.49496e-53	0.87797	0.0615072	0.0605227	FBXL20	ENSG00000108306	17:39105436-39504216	rs12449642
CEDAR_B-cell_CD19	830	0.0010385	6.30687e-05	0.889344	0.0539551	0.0555993	C5orf56	ENSG00000197536	5:132255338-132654819	rs115926813
CEDAR_B-cell_CD19	861	0.0163872	0.0012945	0.855414	0.0675134	0.0593907	WBP1L	ENSG00000166272	10:102613432-103013227	rs284859
CEDAR_B-cell_CD19	901	0.0165298	0.0140533	0.496897	0.422402	0.0501181	ARL14EP	ENSG00000152219	11:30075123-30474891	rs142098762
CEDAR_B-cell_CD19	902	0.00123454	0.00974724	0.0254317	0.200031	0.763556	EPRS	ENSG00000136628	1:219850998-220250710	rs2577134
CEDAR_B-cell_CD19	902	0.0392523	0.0036876	0.808602	0.0758926	0.0725654	BPNT1	ENSG00000162813	1:219850998-220250710	rs2577134
CEDAR_B-cell_CD19	908	0.129392	0.0120133	0.748011	0.0694072	0.0411758	CRTC1	ENSG00000105662	19:18533627-18932440	rs4808154
CEDAR_B-cell_CD19	948	6.72202e-13	5.42473e-14	0.851561	0.0686419	0.0797974	HOXD11	ENSG00000128713	2:175910593-176308870	rs863678
CEDAR_B-cell_CD19	966	6.69512e-13	5.57076e-14	0.848153	0.0704902	0.0813571	HOXD13	ENSG00000128714	2:175886258-176285783	rs6752623
CEDAR_B-cell_CD19	1005	0.00343471	0.000487154	0.538488	0.0759936	0.381596	INSR	ENSG00000171105	19:7000999-7399827	rs11085217
GTEx_skin_not_sun_exposed	1003	8.23391e-13	9.50418e-14	0.739852	0.0852242	0.174923	EXOG	ENSG00000157036	3:38305288-38705052	rs9838792
CEDAR_B-cell_CD19	1137	1.13805e-06	3.53234e-07	0.731372	0.226964	0.0416623	ZRANB1	ENSG00000019995	10:124761556-125158639	rs6597862
CEDAR_B-cell_CD19	1149	1.46489e-08	2.13173e-09	0.828651	0.120536	0.0508135	SLC17A3	ENSG00000124564	6:25667711-26067132	rs1165206
CEDAR_B-cell_CD19	1163	6.46564e-99	5.7135e-100	0.84262	0.074377	0.0830032	CCDC158	ENSG00000163749	4:76177713-76577330	rs62303262
CEDAR_B-cell_CD19	1178	0.0162732	0.00167206	0.800505	0.0821518	0.0993976	PPARGC1A	ENSG00000109819	4:23611780-24011234	rs7667050
CEDAR_B-cell_CD19	1182	6.46162e-99	5.75429e-100	0.842097	0.0749085	0.0829945	CCDC158	ENSG00000163749	4:76159646-76558980	rs77402042
CEDAR_B-cell_CD19	1261	5.94479e-06	9.82127e-07	0.62048	0.102231	0.277282	ZNF641	ENSG00000167528	12:48147080-48546896	rs2634675
CEDAR_B-cell_CD19	1357	4.58033e-36	5.64335e-37	0.68858	0.0846121	0.226808	SLC7A9	ENSG00000021488	19:32655497-33055377	rs12459052
GTEx_skin_sun_exposed	999	1.43149e-13	1.49004e-13	0.128626	0.133148	0.738226	EXOG	ENSG00000157036	3:38305288-38705052	rs9838792
CEDAR_B-cell_CD19	1366	8.89685e-09	9.28353e-05	9.58141e-05	0.999785	2.66182e-05	PSD4	ENSG00000125637	2:113009977-113409226	rs11123169
CEDAR_B-cell_CD19	1366	8.89242e-09	9.28353e-05	9.57664e-05	0.999785	2.66059e-05	PSD4	ENSG00000125637	2:113008203-113407525	rs113179516
CEDAR_ileum	440	1.11539e-14	4.68265e-16	0.86248	0.0361072	0.101413	PIGU	ENSG00000101464	20:34369410-34768738	rs6088528
CEDAR_ileum	488	7.14421e-33	5.7922e-34	0.831126	0.0672823	0.101592	KRTCAP2	ENSG00000163463	1:154951539-155349777	rs6427184
CEDAR_ileum	543	9.92622e-11	8.06962e-12	0.602383	0.0486223	0.348995	SPRYD4	ENSG00000176422	12:56266909-56666751	rs2933243
GTEx_small_intestine	971	2.27109e-14	1.52997e-13	0.0204067	0.136631	0.842962	EXOG	ENSG00000157036	3:38305288-38705052	rs9838792
CEDAR_ileum	642	0.00375514	0.000308761	0.803275	0.0659215	0.126739	STAB1	ENSG00000010327	3:52304574-52703541	rs4687545
CEDAR_ileum	729	1.69693e-52	1.01267e-53	0.885334	0.0527716	0.0618942	CDK12	ENSG00000167258	17:39277646-39677379	rs144031067
CEDAR_ileum	802	8.39828e-53	8.64553e-53	0.147945	0.1516	0.700454	FBXL20	ENSG00000108306	17:39105436-39504216	rs12449642
CEDAR_ileum	815	0.000979737	8.33242e-05	0.839016	0.0712676	0.0886532	C5orf56	ENSG00000197536	5:132255338-132654819	rs115926813
CEDAR_ileum	846	0.0164485	0.00125787	0.858611	0.0656025	0.0580804	WBP1L	ENSG00000166272	10:102613432-103013227	rs284859
CEDAR_ileum	871	0.0272333	0.00240774	0.818596	0.072294	0.0794686	ARL14EP	ENSG00000152219	11:30075123-30474891	rs142098762
CEDAR_ileum	887	0.125631	0.0113234	0.726256	0.0653879	0.0714018	CRTC1	ENSG00000105662	19:18533627-18932440	rs4808154
CEDAR_ileum	901	0.0392898	0.00357226	0.809374	0.0735146	0.0742491	EPRS	ENSG00000136628	1:219850998-220250710	rs2577134
CEDAR_ileum	901	0.039673	0.00342291	0.817267	0.0704431	0.0691945	BPNT1	ENSG00000162813	1:219850998-220250710	rs2577134
CEDAR_ileum	917	6.56338e-13	7.00931e-14	0.831462	0.0887156	0.0798222	HOXD11	ENSG00000128713	2:175910593-176308870	rs863678
CEDAR_ileum	934	6.64522e-13	5.94952e-14	0.84183	0.0752868	0.0828835	HOXD13	ENSG00000128714	2:175886258-176285783	rs6752623
CEDAR_ileum	983	0.00540465	0.000540034	0.847327	0.084603	0.0621254	INSR	ENSG00000171105	19:7000999-7399827	rs11085217
GTEx_spleen	980	5.54457e-14	1.46283e-13	0.0498204	0.130622	0.819558	EXOG	ENSG00000157036	3:38305288-38705052	rs9838792
CEDAR_ileum	1115	8.22434e-07	6.84235e-07	0.528538	0.439692	0.0317686	ZRANB1	ENSG00000019995	10:124761556-125158639	rs6597862
CEDAR_ileum	1133	1.5187e-08	1.3002e-09	0.859091	0.0734815	0.0674272	SLC17A3	ENSG00000124564	6:25667711-26067132	rs1165206
CEDAR_ileum	1141	6.59971e-99	6.55069e-100	0.860093	0.0853159	0.0545907	CCDC158	ENSG00000163749	4:76177713-76577330	rs62303262
CEDAR_ileum	1166	6.59492e-99	6.59977e-100	0.859469	0.0859555	0.0545757	CCDC158	ENSG00000163749	4:76159646-76558980	rs77402042
CEDAR_ileum	1240	8.20036e-06	8.8482e-07	0.855902	0.0923001	0.0517892	ZNF641	ENSG00000167528	12:48147080-48546896	rs2634675
CEDAR_ileum	1314	7.81753e-05	9.77912e-06	0.841904	0.105263	0.0527451	PSD4	ENSG00000125637	2:113008203-113407525	rs113179516
CEDAR_ileum	1314	7.8173e-05	9.78154e-06	0.84188	0.105289	0.0527431	PSD4	ENSG00000125637	2:113009977-113409226	rs11123169
CEDAR_ileum	1325	4.14572e-37	5.97663e-36	0.0623244	0.898453	0.0392229	SLC7A9	ENSG00000021488	19:32655497-33055377	rs12459052
CEDAR_monocyte_CD14	446	1.1857e-14	4.87096e-16	0.916842	0.0376192	0.045539	PIGU	ENSG00000101464	20:34369410-34768738	rs6088528
CEDAR_monocyte_CD14	514	7.84815e-33	3.40737e-34	0.913019	0.0395924	0.0473884	KRTCAP2	ENSG00000163463	1:154951539-155349777	rs6427184
CEDAR_monocyte_CD14	595	3.15352e-27	9.76368e-12	1.91375e-17	0.0583101	0.94169	SPRYD4	ENSG00000176422	12:56266909-56666751	rs2933243
CEDAR_monocyte_CD14	648	4.26238e-06	2.49283e-07	0.9008	0.0526362	0.0465594	PLEKHO1	ENSG00000023902	1:149989259-150386948	rs3118119
CEDAR_monocyte_CD14	651	0.00351167	0.000737643	0.751195	0.157705	0.0868509	STAB1	ENSG00000010327	3:52304574-52703541	rs4687545
GTEx_stomach	992	3.9496e-13	1.27002e-13	0.354889	0.113586	0.531525	EXOG	ENSG00000157036	3:38305288-38705052	rs9838792
CEDAR_monocyte_CD14	742	2.91366e-56	1.85508e-52	0.000152013	0.967812	0.032036	CDK12	ENSG00000167258	17:39277646-39677379	rs144031067
CEDAR_monocyte_CD14	815	2.77814e-52	5.55822e-53	0.489401	0.0975014	0.413097	FBXL20	ENSG00000108306	17:39105436-39504216	rs12449642
CEDAR_monocyte_CD14	832	0.000979154	9.58606e-05	0.838525	0.0820144	0.0783851	C5orf56	ENSG00000197536	5:132255338-132654819	rs115926813
CEDAR_monocyte_CD14	868	0.016202	0.00123665	0.845751	0.0644812	0.0723291	WBP1L	ENSG00000166272	10:102613432-103013227	rs284859
CEDAR_monocyte_CD14	920	0.0271704	0.00226501	0.816863	0.0680107	0.0856904	ARL14EP	ENSG00000152219	11:30075123-30474891	rs142098762
CEDAR_monocyte_CD14	926	0.130803	0.0106572	0.756201	0.0615708	0.0407683	CRTC1	ENSG00000105662	19:18533627-18932440	rs4808154
CEDAR_monocyte_CD14	932	0.0366404	0.00594268	0.754808	0.122342	0.080267	EPRS	ENSG00000136628	1:219850998-220250710	rs2577134
CEDAR_monocyte_CD14	932	0.040233	0.00339307	0.828818	0.0698411	0.0577143	BPNT1	ENSG00000162813	1:219850998-220250710	rs2577134
CEDAR_monocyte_CD14	951	6.69976e-13	5.69136e-14	0.848741	0.0720202	0.0792391	HOXD11	ENSG00000128713	2:175910593-176308870	rs863678
CEDAR_monocyte_CD14	970	6.5958e-13	6.37127e-14	0.83557	0.0806289	0.0838014	HOXD13	ENSG00000128714	2:175886258-176285783	rs6752623
CEDAR_monocyte_CD14	1011	0.00541587	0.000518229	0.849091	0.0811832	0.0637916	INSR	ENSG00000171105	19:7000999-7399827	rs11085217
CEDAR_monocyte_CD14	1023	0.000101691	7.59449e-06	0.878421	0.0655464	0.0559234	KBTBD2	ENSG00000170852	7:32680400-33080295	rs3750082
GTEx_testis	997	4.99636e-16	1.02299e-13	0.000448944	0.0910117	0.908539	EXOG	ENSG00000157036	3:38305288-38705052	rs9838792
CEDAR_monocyte_CD14	1143	1.284e-06	1.78107e-07	0.825163	0.1144	0.060436	ZRANB1	ENSG00000019995	10:124761556-125158639	rs6597862
CEDAR_monocyte_CD14	1163	1.52483e-08	1.30287e-09	0.862556	0.0736363	0.0638072	SLC17A3	ENSG00000124564	6:25667711-26067132	rs1165206
CEDAR_monocyte_CD14	1175	6.49559e-99	8.42875e-100	0.846523	0.109802	0.0436748	CCDC158	ENSG00000163749	4:76177713-76577330	rs62303262
CEDAR_monocyte_CD14	1180	3.86575e-08	0.0199214	1.90163e-06	0.979965	0.000111966	PPARGC1A	ENSG00000109819	4:23611780-24011234	rs7667050
CEDAR_monocyte_CD14	1194	6.48958e-99	8.48966e-100	0.845741	0.110596	0.0436633	CCDC158	ENSG00000163749	4:76159646-76558980	rs77402042
CEDAR_monocyte_CD14	1266	8.85672e-07	8.50363e-06	0.0924409	0.887535	0.0200145	ZNF641	ENSG00000167528	12:48147080-48546896	rs2634675
GTEx_uterus	942	9.43353e-14	1.28028e-13	0.0847644	0.114238	0.800998	EXOG	ENSG00000157036	3:38305288-38705052	rs9838792
CEDAR_monocyte_CD14	1316	4.53222e-36	1.88769e-36	0.681348	0.283749	0.0349027	CEP89	ENSG00000121289	19:32712207-33111332	rs8101667
CEDAR_monocyte_CD14	1356	5.69235e-36	6.61598e-37	0.855755	0.099416	0.0448287	SLC7A9	ENSG00000021488	19:32655497-33055377	rs12459052
CEDAR_monocyte_CD14	1385	2.16426e-06	8.61282e-05	0.0233079	0.927504	0.0491002	PSD4	ENSG00000125637	2:113008203-113407525	rs113179516
CEDAR_monocyte_CD14	1385	2.16503e-06	8.61275e-05	0.0233162	0.927496	0.0490999	PSD4	ENSG00000125637	2:113009977-113409226	rs11123169
CEDAR_neutrophil_CD15	514	7.87765e-33	3.11507e-34	0.916451	0.0361919	0.0473568	KRTCAP2	ENSG00000163463	1:154951539-155349777	rs6427184
CEDAR_neutrophil_CD15	596	1.44292e-10	8.52575e-12	0.875652	0.0516667	0.0726811	SPRYD4	ENSG00000176422	12:56266909-56666751	rs2933243
CEDAR_neutrophil_CD15	596	2.02532e-05	1.04831e-06	0.904613	0.0467746	0.0485909	ORC4	ENSG00000115947	2:147819077-148218715	rs12989250
CEDAR_neutrophil_CD15	647	2.78947e-06	9.57661e-07	0.589518	0.202181	0.208297	PLEKHO1	ENSG00000023902	1:149989259-150386948	rs3118119
CEDAR_neutrophil_CD15	652	0.00413908	0.000221044	0.885405	0.0472212	0.0630133	STAB1	ENSG00000010327	3:52304574-52703541	rs4687545
GTEx_V8_Adipose_Subcutaneous	1014	1.1316e-18	1.90598e-13	1.0168e-06	0.170431	0.829568	EXOG	ENSG00000157036	3:38305288-38705052	rs9838792
CEDAR_neutrophil_CD15	742	4.48973e-55	3.2909e-53	0.00234241	0.170868	0.826789	CDK12	ENSG00000167258	17:39277646-39677379	rs144031067
CEDAR_neutrophil_CD15	814	4.25049e-52	4.48818e-53	0.748772	0.0788921	0.172336	FBXL20	ENSG00000108306	17:39105436-39504216	rs12449642
CEDAR_neutrophil_CD15	833	0.000979372	7.60116e-05	0.838712	0.0649994	0.0952334	C5orf56	ENSG00000197536	5:132255338-132654819	rs115926813
CEDAR_neutrophil_CD15	870	0.015965	0.0015618	0.833377	0.0814591	0.0676369	WBP1L	ENSG00000166272	10:102613432-103013227	rs284859
CEDAR_neutrophil_CD15	902	0.0406814	0.0029652	0.838044	0.0610263	0.0572833	EPRS	ENSG00000136628	1:219850998-220250710	rs2577134
CEDAR_neutrophil_CD15	902	0.0405957	0.00306238	0.836277	0.0630284	0.0570367	BPNT1	ENSG00000162813	1:219850998-220250710	rs2577134
CEDAR_neutrophil_CD15	918	0.0276974	0.00195555	0.832781	0.0587191	0.078847	ARL14EP	ENSG00000152219	11:30075123-30474891	rs142098762
CEDAR_neutrophil_CD15	921	0.127083	0.012224	0.734687	0.0706135	0.0553925	CRTC1	ENSG00000105662	19:18533627-18932440	rs4808154
CEDAR_neutrophil_CD15	950	6.61124e-13	5.71791e-14	0.837527	0.0723457	0.0901276	HOXD11	ENSG00000128713	2:175910593-176308870	rs863678
CEDAR_neutrophil_CD15	969	6.71148e-13	5.70633e-14	0.850225	0.0722115	0.0775634	HOXD13	ENSG00000128714	2:175886258-176285783	rs6752623
CEDAR_neutrophil_CD15	1004	0.00524988	0.000640264	0.823068	0.100309	0.0707327	INSR	ENSG00000171105	19:7000999-7399827	rs11085217
CEDAR_neutrophil_CD15	1026	2.11577e-06	0.000111823	0.0182763	0.965929	0.0156808	KBTBD2	ENSG00000170852	7:32680400-33080295	rs3750082
GTEx_V8_Adipose_Visceral_Omentum	1014	1.24416e-14	1.38631e-13	0.0111794	0.123702	0.865119	EXOG	ENSG00000157036	3:38305288-38705052	rs9838792
CEDAR_neutrophil_CD15	1141	6.07533e-07	1.67175e-07	0.390432	0.106933	0.502635	ZRANB1	ENSG00000019995	10:124761556-125158639	rs6597862
CEDAR_neutrophil_CD15	1163	1.46295e-08	2.10642e-09	0.827557	0.119102	0.0533412	SLC17A3	ENSG00000124564	6:25667711-26067132	rs1165206
CEDAR_neutrophil_CD15	1171	6.24667e-99	7.1319e-100	0.814084	0.0928518	0.0930642	CCDC158	ENSG00000163749	4:76177713-76577330	rs62303262
CEDAR_neutrophil_CD15	1179	0.016632	0.00222459	0.818154	0.109377	0.0536127	PPARGC1A	ENSG00000109819	4:23611780-24011234	rs7667050
CEDAR_neutrophil_CD15	1190	6.23636e-99	7.24332e-100	0.812739	0.0943041	0.0929565	CCDC158	ENSG00000163749	4:76159646-76558980	rs77402042
CEDAR_neutrophil_CD15	1264	5.99804e-49	9.58084e-06	6.26037e-44	0.999988	2.64358e-06	ZNF641	ENSG00000167528	12:48147080-48546896	rs2634675
GTEx_V8_Adrenal_Gland	1014	8.19524e-17	1.12075e-13	7.3638e-05	0.0998044	0.900122	EXOG	ENSG00000157036	3:38305288-38705052	rs9838792
CEDAR_neutrophil_CD15	1306	5.55472e-36	7.50868e-37	0.835064	0.112829	0.0521069	CEP89	ENSG00000121289	19:32712207-33111332	rs8101667
CEDAR_neutrophil_CD15	1336	5.69897e-36	6.63483e-37	0.85675	0.0997006	0.0435496	SLC7A9	ENSG00000021488	19:32655497-33055377	rs12459052
CEDAR_neutrophil_CD15	1382	1.40177e-11	9.28466e-05	1.50963e-07	0.999907	4.28558e-07	PSD4	ENSG00000125637	2:113009977-113409226	rs11123169
CEDAR_neutrophil_CD15	1382	1.40057e-11	9.28466e-05	1.50834e-07	0.999907	4.28417e-07	PSD4	ENSG00000125637	2:113008203-113407525	rs113179516
CEDAR_platelet	436	1.1869e-14	3.7467e-16	0.917772	0.0289181	0.0533101	PIGU	ENSG00000101464	20:34369410-34768738	rs6088528
CEDAR_platelet	479	7.76915e-33	3.27117e-34	0.903828	0.0379971	0.0581744	KRTCAP2	ENSG00000163463	1:154951539-155349777	rs6427184
CEDAR_platelet	522	2.02593e-05	8.51248e-07	0.904887	0.037964	0.0571284	ORC4	ENSG00000115947	2:147819077-148218715	rs12989250
CEDAR_platelet	554	1.48442e-10	6.5374e-12	0.900833	0.0396133	0.0595536	SPRYD4	ENSG00000176422	12:56266909-56666751	rs2933243
GTEx_V8_Artery_Aorta	1014	3.26336e-13	1.28857e-13	0.293228	0.115192	0.59158	EXOG	ENSG00000157036	3:38305288-38705052	rs9838792
CEDAR_platelet	639	3.89027e-06	5.23358e-07	0.822158	0.110538	0.0673003	PLEKHO1	ENSG00000023902	1:149989259-150386948	rs3118119
CEDAR_platelet	641	0.00415289	0.00021693	0.888337	0.0463422	0.0609514	STAB1	ENSG00000010327	3:52304574-52703541	rs4687545
CEDAR_platelet	723	1.03015e-52	2.427e-53	0.537459	0.126287	0.336254	CDK12	ENSG00000167258	17:39277646-39677379	rs144031067
CEDAR_platelet	790	5.00967e-52	3.38439e-53	0.88251	0.0595619	0.0579279	FBXL20	ENSG00000108306	17:39105436-39504216	rs12449642
CEDAR_platelet	821	0.000994521	9.285e-05	0.851676	0.0794461	0.0677902	C5orf56	ENSG00000197536	5:132255338-132654819	rs115926813
CEDAR_platelet	831	0.016438	0.00116349	0.857966	0.0606632	0.0637696	WBP1L	ENSG00000166272	10:102613432-103013227	rs284859
CEDAR_platelet	879	0.0345446	0.00432712	0.711617	0.0889778	0.160533	EPRS	ENSG00000136628	1:219850998-220250710	rs2577134
CEDAR_platelet	880	0.0474466	0.00518032	0.785055	0.0856373	0.0766803	ARL14EP	ENSG00000152219	11:30075123-30474891	rs142098762
CEDAR_platelet	903	6.67021e-13	5.88955e-14	0.844997	0.0745296	0.0804735	HOXD11	ENSG00000128713	2:175910593-176308870	rs863678
CEDAR_platelet	903	0.126876	0.0108872	0.733451	0.0628713	0.0659145	CRTC1	ENSG00000105662	19:18533627-18932440	rs4808154
CEDAR_platelet	923	6.6081e-13	6.41034e-14	0.837128	0.0811258	0.0817462	HOXD13	ENSG00000128714	2:175886258-176285783	rs6752623
CEDAR_platelet	978	0.00534839	0.000473857	0.838507	0.0742085	0.0814623	INSR	ENSG00000171105	19:7000999-7399827	rs11085217
GTEx_V8_Artery_Coronary	1014	3.94888e-13	1.31482e-13	0.354825	0.117615	0.52756	EXOG	ENSG00000157036	3:38305288-38705052	rs9838792
CEDAR_platelet	1002	0.000101936	7.44031e-06	0.88054	0.0642153	0.0551358	KBTBD2	ENSG00000170852	7:32680400-33080295	rs3750082
CEDAR_platelet	1115	1.08608e-06	1.18335e-07	0.697971	0.0758221	0.226206	ZRANB1	ENSG00000019995	10:124761556-125158639	rs6597862
CEDAR_platelet	1137	0.0162586	0.00227548	0.79977	0.111862	0.0698338	PPARGC1A	ENSG00000109819	4:23611780-24011234	rs7667050
CEDAR_platelet	1141	1.51821e-08	1.38402e-09	0.858817	0.0782276	0.0629556	SLC17A3	ENSG00000124564	6:25667711-26067132	rs1165206
CEDAR_platelet	1146	6.11929e-99	7.60972e-100	0.797482	0.0990685	0.103449	CCDC158	ENSG00000163749	4:76177713-76577330	rs62303262
CEDAR_platelet	1168	6.12615e-99	7.53075e-100	0.798377	0.0980392	0.103583	CCDC158	ENSG00000163749	4:76159646-76558980	rs77402042
CEDAR_platelet	1241	8.08407e-06	8.98401e-07	0.843764	0.093707	0.06252	ZNF641	ENSG00000167528	12:48147080-48546896	rs2634675
CEDAR_platelet	1283	5.70571e-36	6.0421e-37	0.857764	0.0907819	0.0514544	CEP89	ENSG00000121289	19:32712207-33111332	rs8101667
GTEx_V8_Artery_Tibial	1014	4.75349e-13	1.1279e-13	0.427123	0.100875	0.472002	EXOG	ENSG00000157036	3:38305288-38705052	rs9838792
CEDAR_platelet	1314	5.67692e-36	6.57435e-37	0.853435	0.0987872	0.047778	SLC7A9	ENSG00000021488	19:32655497-33055377	rs12459052
CEDAR_platelet	1354	6.56124e-05	9.41231e-06	0.697071	0.099794	0.203059	PSD4	ENSG00000125637	2:113008203-113407525	rs113179516
CEDAR_platelet	1354	6.56111e-05	9.4147e-06	0.697057	0.0998194	0.203049	PSD4	ENSG00000125637	2:113009977-113409226	rs11123169
CEDAR_rectum	447	1.12269e-14	6.68199e-16	0.868123	0.0515883	0.0802886	PIGU	ENSG00000101464	20:34369410-34768738	rs6088528
CEDAR_rectum	511	7.58423e-33	6.16399e-34	0.882316	0.0716631	0.0460212	KRTCAP2	ENSG00000163463	1:154951539-155349777	rs6427184
CEDAR_rectum	593	3.96329e-11	8.28354e-12	0.240516	0.0495596	0.709924	SPRYD4	ENSG00000176422	12:56266909-56666751	rs2933243
CEDAR_rectum	643	3.40274e-06	3.18711e-07	0.719126	0.0671417	0.213729	PLEKHO1	ENSG00000023902	1:149989259-150386948	rs3118119
CEDAR_rectum	648	0.0040083	0.000268545	0.857429	0.0573645	0.0809297	STAB1	ENSG00000010327	3:52304574-52703541	rs4687545
GTEx_V8_Brain_Amygdala	1012	1.25787e-13	1.61063e-13	0.113025	0.14398	0.742995	EXOG	ENSG00000157036	3:38305288-38705052	rs9838792
CEDAR_rectum	738	1.49153e-52	1.51671e-53	0.778168	0.0789879	0.142844	CDK12	ENSG00000167258	17:39277646-39677379	rs144031067
CEDAR_rectum	811	7.17193e-53	1.17664e-52	0.126342	0.206612	0.667046	FBXL20	ENSG00000108306	17:39105436-39504216	rs12449642
CEDAR_rectum	831	0.00103945	6.11858e-05	0.890162	0.0523417	0.0563961	C5orf56	ENSG00000197536	5:132255338-132654819	rs115926813
CEDAR_rectum	861	0.0166964	0.00107963	0.871561	0.0563031	0.0543601	WBP1L	ENSG00000166272	10:102613432-103013227	rs284859
CEDAR_rectum	903	0.0267457	0.00239279	0.804166	0.0718492	0.0948459	ARL14EP	ENSG00000152219	11:30075123-30474891	rs142098762
CEDAR_rectum	908	0.0389244	0.0037354	0.801848	0.0768712	0.0786214	BPNT1	ENSG00000162813	1:219850998-220250710	rs2577134
CEDAR_rectum	908	0.0397995	0.00373971	0.819874	0.0769789	0.0596082	EPRS	ENSG00000136628	1:219850998-220250710	rs2577134
CEDAR_rectum	923	0.128717	0.0110031	0.744139	0.0635587	0.0525823	CRTC1	ENSG00000105662	19:18533627-18932440	rs4808154
CEDAR_rectum	946	3.20058e-12	4.6064e-13	0.758661	0.109057	0.132282	HOXD11	ENSG00000128713	2:175910593-176308870	rs863678
CEDAR_rectum	967	3.1366e-12	3.71473e-13	0.743494	0.0878848	0.168621	HOXD13	ENSG00000128714	2:175886258-176285783	rs6752623
CEDAR_rectum	1007	0.00417113	0.00121005	0.653943	0.189558	0.151119	INSR	ENSG00000171105	19:7000999-7399827	rs11085217
GTEx_V8_Brain_Anterior_cingulate_cortex_BA24	1011	1.68169e-16	1.60035e-13	0.000151107	0.142942	0.856907	EXOG	ENSG00000157036	3:38305288-38705052	rs9838792
CEDAR_rectum	1134	2.13553e-07	1.32726e-06	0.13724	0.852955	0.00980395	ZRANB1	ENSG00000019995	10:124761556-125158639	rs6597862
CEDAR_rectum	1161	1.45442e-08	1.68365e-09	0.82273	0.0951581	0.0821122	SLC17A3	ENSG00000124564	6:25667711-26067132	rs1165206
CEDAR_rectum	1174	6.69351e-99	6.41384e-100	0.872317	0.0835428	0.0441398	CCDC158	ENSG00000163749	4:76177713-76577330	rs62303262
CEDAR_rectum	1177	0.0121207	0.0068438	0.596236	0.336609	0.0481908	PPARGC1A	ENSG00000109819	4:23611780-24011234	rs7667050
CEDAR_rectum	1194	6.70922e-99	6.24681e-100	0.874364	0.0813659	0.0442699	CCDC158	ENSG00000163749	4:76159646-76558980	rs77402042
CEDAR_rectum	1264	8.09856e-06	1.03719e-06	0.845277	0.108209	0.046505	ZNF641	ENSG00000167528	12:48147080-48546896	rs2634675
GTEx_V8_Brain_Caudate_basal_ganglia	1013	6.37382e-21	1.9732e-13	5.72717e-09	0.176478	0.823522	EXOG	ENSG00000157036	3:38305288-38705052	rs9838792
CEDAR_rectum	1313	5.39493e-36	8.76027e-37	0.811043	0.131639	0.0573175	CEP89	ENSG00000121289	19:32712207-33111332	rs8101667
CEDAR_rectum	1352	5.62506e-36	7.27243e-37	0.845638	0.109284	0.0450772	SLC7A9	ENSG00000021488	19:32655497-33055377	rs12459052
CEDAR_rectum	1387	7.69245e-05	1.1789e-05	0.828434	0.126917	0.0445608	PSD4	ENSG00000125637	2:113009977-113409226	rs11123169
CEDAR_rectum	1387	7.68666e-05	1.18501e-05	0.827811	0.127574	0.0445266	PSD4	ENSG00000125637	2:113008203-113407525	rs113179516
CEDAR_T-cell_CD4	445	1.16553e-14	6.3061e-16	0.901247	0.0487119	0.0500406	PIGU	ENSG00000101464	20:34369410-34768738	rs6088528
CEDAR_T-cell_CD4	515	7.46654e-33	3.33377e-34	0.868624	0.038691	0.0926853	KRTCAP2	ENSG00000163463	1:154951539-155349777	rs6427184
CEDAR_T-cell_CD4	597	3.68847e-33	1.41133e-10	2.23838e-23	0.856336	0.143664	SPRYD4	ENSG00000176422	12:56266909-56666751	rs2933243
CEDAR_T-cell_CD4	600	2.01169e-05	8.9073e-07	0.898525	0.0397229	0.0617316	ORC4	ENSG00000115947	2:147819077-148218715	rs12989250
CEDAR_T-cell_CD4	647	3.78309e-06	4.87818e-07	0.799506	0.102997	0.0974927	PLEKHO1	ENSG00000023902	1:149989259-150386948	rs3118119
CEDAR_T-cell_CD4	652	0.00416551	0.000209076	0.89106	0.0446642	0.0599016	STAB1	ENSG00000010327	3:52304574-52703541	rs4687545
GTEx_V8_Brain_Cerebellar_Hemisphere	1013	1.9423e-18	1.63398e-13	1.74524e-06	0.145966	0.854032	EXOG	ENSG00000157036	3:38305288-38705052	rs9838792
CEDAR_T-cell_CD4	740	1.42294e-57	2.99445e-53	7.42384e-06	0.155384	0.844609	CDK12	ENSG00000167258	17:39277646-39677379	rs144031067
CEDAR_T-cell_CD4	815	4.94651e-52	3.91598e-53	0.871384	0.0689247	0.0596913	FBXL20	ENSG00000108306	17:39105436-39504216	rs12449642
CEDAR_T-cell_CD4	836	0.00103383	6.96307e-05	0.885348	0.0595762	0.0539722	C5orf56	ENSG00000197536	5:132255338-132654819	rs115926813
CEDAR_T-cell_CD4	870	0.0166622	0.00116473	0.869778	0.0607477	0.0516469	WBP1L	ENSG00000166272	10:102613432-103013227	rs284859
CEDAR_T-cell_CD4	898	0.000567825	0.0315686	0.0170712	0.949085	0.00170704	ARL14EP	ENSG00000152219	11:30075123-30474891	rs142098762
CEDAR_T-cell_CD4	924	0.131004	0.00946928	0.757359	0.0546963	0.047472	CRTC1	ENSG00000105662	19:18533627-18932440	rs4808154
CEDAR_T-cell_CD4	925	0.0404614	0.00296429	0.833521	0.0610034	0.0620495	BPNT1	ENSG00000162813	1:219850998-220250710	rs2577134
CEDAR_T-cell_CD4	925	0.00280705	0.0427306	0.0578263	0.880251	0.0163847	EPRS	ENSG00000136628	1:219850998-220250710	rs2577134
CEDAR_T-cell_CD4	952	6.42775e-13	5.87105e-14	0.814281	0.0742643	0.111455	HOXD11	ENSG00000128713	2:175910593-176308870	rs863678
CEDAR_T-cell_CD4	971	6.61364e-13	5.51785e-14	0.83783	0.069809	0.0923611	HOXD13	ENSG00000128714	2:175886258-176285783	rs6752623
CEDAR_T-cell_CD4	1012	0.00544506	0.0004976	0.853667	0.0779504	0.0624403	INSR	ENSG00000171105	19:7000999-7399827	rs11085217
GTEx_V8_Brain_Cerebellum	1012	1.61643e-23	2.21176e-13	1.45243e-11	0.197935	0.802065	EXOG	ENSG00000157036	3:38305288-38705052	rs9838792
CEDAR_T-cell_CD4	1032	0.000101059	8.56621e-06	0.872966	0.0739432	0.0529809	KBTBD2	ENSG00000170852	7:32680400-33080295	rs3750082
CEDAR_T-cell_CD4	1139	3.55586e-07	1.09222e-06	0.228517	0.701846	0.0696353	ZRANB1	ENSG00000019995	10:124761556-125158639	rs6597862
CEDAR_T-cell_CD4	1163	9.27074e-09	1.5752e-09	0.524423	0.0887182	0.386859	SLC17A3	ENSG00000124564	6:25667711-26067132	rs1165206
CEDAR_T-cell_CD4	1178	6.58639e-99	6.5539e-100	0.858357	0.085356	0.0562871	CCDC158	ENSG00000163749	4:76177713-76577330	rs62303262
CEDAR_T-cell_CD4	1183	0.0171788	0.00160403	0.845055	0.0788475	0.0573142	PPARGC1A	ENSG00000109819	4:23611780-24011234	rs7667050
CEDAR_T-cell_CD4	1198	6.5912e-99	6.49984e-100	0.858984	0.0846514	0.0563651	CCDC158	ENSG00000163749	4:76159646-76558980	rs77402042
CEDAR_T-cell_CD4	1266	7.02286e-06	1.53059e-06	0.733002	0.159646	0.107343	ZNF641	ENSG00000167528	12:48147080-48546896	rs2634675
GTEx_V8_Brain_Cortex	1013	4.88982e-17	1.76835e-13	4.39373e-05	0.158053	0.841903	EXOG	ENSG00000157036	3:38305288-38705052	rs9838792
CEDAR_T-cell_CD4	1313	5.26408e-36	1.05311e-36	0.791372	0.158268	0.05036	CEP89	ENSG00000121289	19:32712207-33111332	rs8101667
CEDAR_T-cell_CD4	1353	5.54926e-36	7.63387e-37	0.834243	0.114712	0.0510448	SLC7A9	ENSG00000021488	19:32655497-33055377	rs12459052
CEDAR_T-cell_CD4	1386	2.04849e-15	9.28467e-05	2.20611e-11	0.999907	1.72481e-07	PSD4	ENSG00000125637	2:113009977-113409226	rs11123169
CEDAR_T-cell_CD4	1386	2.04637e-15	9.28467e-05	2.20383e-11	0.999907	1.72481e-07	PSD4	ENSG00000125637	2:113008203-113407525	rs113179516
CEDAR_T-cell_CD8	446	1.15524e-14	7.90144e-16	0.893291	0.0610523	0.0456569	PIGU	ENSG00000101464	20:34369410-34768738	rs6088528
CEDAR_T-cell_CD8	507	5.2959e-33	4.05401e-34	0.616101	0.0468255	0.337073	KRTCAP2	ENSG00000163463	1:154951539-155349777	rs6427184
CEDAR_T-cell_CD8	596	2.81231e-49	1.39658e-10	1.70668e-39	0.847376	0.152624	SPRYD4	ENSG00000176422	12:56266909-56666751	rs2933243
CEDAR_T-cell_CD8	597	2.03876e-05	8.96993e-07	0.910615	0.040015	0.049349	ORC4	ENSG00000115947	2:147819077-148218715	rs12989250
CEDAR_T-cell_CD8	646	4.11615e-06	2.32114e-07	0.869896	0.0489732	0.0811261	PLEKHO1	ENSG00000023902	1:149989259-150386948	rs3118119
CEDAR_T-cell_CD8	650	0.00411319	0.000223246	0.879868	0.0476873	0.0681084	STAB1	ENSG00000010327	3:52304574-52703541	rs4687545
GTEx_V8_Brain_Frontal_Cortex_BA9	1012	3.68523e-15	1.93669e-13	0.00331135	0.173197	0.823492	EXOG	ENSG00000157036	3:38305288-38705052	rs9838792
CEDAR_T-cell_CD8	738	8.46069e-54	4.46873e-53	0.0441417	0.232422	0.723436	CDK12	ENSG00000167258	17:39277646-39677379	rs144031067
CEDAR_T-cell_CD8	817	5.10226e-52	2.96987e-53	0.898821	0.0522688	0.0489098	FBXL20	ENSG00000108306	17:39105436-39504216	rs12449642
CEDAR_T-cell_CD8	836	0.000983903	8.48684e-05	0.842593	0.0725957	0.0837431	C5orf56	ENSG00000197536	5:132255338-132654819	rs115926813
CEDAR_T-cell_CD8	867	0.0167428	0.0010913	0.873981	0.0569149	0.0512702	WBP1L	ENSG00000166272	10:102613432-103013227	rs284859
CEDAR_T-cell_CD8	920	0.00157264	0.0304525	0.0472809	0.915538	0.00515564	ARL14EP	ENSG00000152219	11:30075123-30474891	rs142098762
CEDAR_T-cell_CD8	925	0.0318048	0.00880865	0.65519	0.181339	0.122858	EPRS	ENSG00000136628	1:219850998-220250710	rs2577134
CEDAR_T-cell_CD8	925	0.0382836	0.00338307	0.788656	0.0695925	0.100085	BPNT1	ENSG00000162813	1:219850998-220250710	rs2577134
CEDAR_T-cell_CD8	927	0.130751	0.0105776	0.755899	0.06111	0.0416622	CRTC1	ENSG00000105662	19:18533627-18932440	rs4808154
CEDAR_T-cell_CD8	969	6.67087e-13	5.96622e-14	0.84508	0.0755019	0.0794183	HOXD13	ENSG00000128714	2:175886258-176285783	rs6752623
CEDAR_T-cell_CD8	1009	0.0055269	0.000521811	0.866499	0.0817631	0.0456894	INSR	ENSG00000171105	19:7000999-7399827	rs11085217
CEDAR_T-cell_CD8	1027	0.00010076	9.1686e-06	0.87038	0.0791494	0.0503604	KBTBD2	ENSG00000170852	7:32680400-33080295	rs3750082
GTEx_V8_Brain_Hippocampus	1012	3.88875e-14	1.53771e-13	0.0349422	0.137343	0.827715	EXOG	ENSG00000157036	3:38305288-38705052	rs9838792
CEDAR_T-cell_CD8	1133	9.45913e-08	1.45452e-06	0.0607892	0.934742	0.00446744	ZRANB1	ENSG00000019995	10:124761556-125158639	rs6597862
CEDAR_T-cell_CD8	1156	1.33015e-08	1.40902e-09	0.752431	0.079537	0.168032	SLC17A3	ENSG00000124564	6:25667711-26067132	rs1165206
CEDAR_T-cell_CD8	1175	6.71922e-99	6.22244e-100	0.875668	0.0810494	0.0432829	CCDC158	ENSG00000163749	4:76177713-76577330	rs62303262
CEDAR_T-cell_CD8	1181	0.0165947	0.00229458	0.816318	0.112822	0.0519705	PPARGC1A	ENSG00000109819	4:23611780-24011234	rs7667050
CEDAR_T-cell_CD8	1193	6.70864e-99	6.33187e-100	0.874289	0.0824755	0.0432354	CCDC158	ENSG00000163749	4:76159646-76558980	rs77402042
CEDAR_T-cell_CD8	1263	7.84802e-06	1.19136e-06	0.819127	0.124291	0.0565737	ZNF641	ENSG00000167528	12:48147080-48546896	rs2634675
GTEx_V8_Brain_Hypothalamus	1013	3.62975e-18	1.93561e-13	3.2615e-06	0.173097	0.8269	EXOG	ENSG00000157036	3:38305288-38705052	rs9838792
CEDAR_T-cell_CD8	1315	1.29069e-36	5.29489e-36	0.194036	0.795994	0.00997086	CEP89	ENSG00000121289	19:32712207-33111332	rs8101667
CEDAR_T-cell_CD8	1354	5.64845e-36	7.14901e-37	0.849155	0.107431	0.0434143	SLC7A9	ENSG00000021488	19:32655497-33055377	rs12459052
CEDAR_T-cell_CD8	1379	8.92572e-07	9.31347e-05	0.00947307	0.988457	0.00197541	PSD4	ENSG00000125637	2:113009977-113409226	rs11123169
CEDAR_T-cell_CD8	1379	8.92413e-07	9.31349e-05	0.00947138	0.988459	0.00197513	PSD4	ENSG00000125637	2:113008203-113407525	rs113179516
CEDAR_transverse_colon	448	1.16623e-14	4.61489e-16	0.901789	0.0356221	0.0625892	PIGU	ENSG00000101464	20:34369410-34768738	rs6088528
CEDAR_transverse_colon	516	7.85143e-33	3.39494e-34	0.913401	0.0394481	0.0471513	KRTCAP2	ENSG00000163463	1:154951539-155349777	rs6427184
CEDAR_transverse_colon	595	1.79503e-11	5.80733e-12	0.108933	0.0343857	0.856681	SPRYD4	ENSG00000176422	12:56266909-56666751	rs2933243
CEDAR_transverse_colon	600	1.92671e-05	1.2184e-06	0.860568	0.054335	0.0850763	ORC4	ENSG00000115947	2:147819077-148218715	rs12989250
CEDAR_transverse_colon	643	4.3141e-06	1.99528e-07	0.911729	0.0421216	0.0461452	PLEKHO1	ENSG00000023902	1:149989259-150386948	rs3118119
CEDAR_transverse_colon	653	0.00419944	0.000213713	0.898317	0.0456644	0.0516059	STAB1	ENSG00000010327	3:52304574-52703541	rs4687545
GTEx_V8_Brain_Nucleus_accumbens_basal_ganglia	1013	9.58317e-16	2.59767e-13	0.000861092	0.232646	0.766493	EXOG	ENSG00000157036	3:38305288-38705052	rs9838792
CEDAR_transverse_colon	742	1.56279e-52	1.25864e-53	0.815347	0.0655475	0.119106	CDK12	ENSG00000167258	17:39277646-39677379	rs144031067
CEDAR_transverse_colon	816	3.30558e-53	9.41923e-53	0.0582316	0.165154	0.776614	FBXL20	ENSG00000108306	17:39105436-39504216	rs12449642
CEDAR_transverse_colon	835	0.00102811	7.04878e-05	0.880455	0.060306	0.0581408	C5orf56	ENSG00000197536	5:132255338-132654819	rs115926813
CEDAR_transverse_colon	873	0.0158484	0.00138505	0.827294	0.072217	0.0832556	WBP1L	ENSG00000166272	10:102613432-103013227	rs284859
CEDAR_transverse_colon	923	0.0277929	0.00183968	0.835656	0.0552346	0.0794765	ARL14EP	ENSG00000152219	11:30075123-30474891	rs142098762
CEDAR_transverse_colon	927	0.0384575	0.00396535	0.792241	0.0816042	0.083732	BPNT1	ENSG00000162813	1:219850998-220250710	rs2577134
CEDAR_transverse_colon	927	0.125346	0.0127574	0.724656	0.0736896	0.0635508	CRTC1	ENSG00000105662	19:18533627-18932440	rs4808154
CEDAR_transverse_colon	927	0.0407777	0.0030415	0.840038	0.0626026	0.0535405	EPRS	ENSG00000136628	1:219850998-220250710	rs2577134
CEDAR_transverse_colon	952	6.36183e-13	9.40708e-14	0.805931	0.119096	0.0749732	HOXD11	ENSG00000128713	2:175910593-176308870	rs863678
CEDAR_transverse_colon	1007	0.00348892	0.00261713	0.546987	0.410272	0.0366344	INSR	ENSG00000171105	19:7000999-7399827	rs11085217
GTEx_V8_Brain_Putamen_basal_ganglia	1013	1.00146e-18	1.78409e-13	8.99862e-07	0.159468	0.840531	EXOG	ENSG00000157036	3:38305288-38705052	rs9838792
CEDAR_transverse_colon	1027	7.90919e-05	1.66268e-05	0.683207	0.143452	0.173246	KBTBD2	ENSG00000170852	7:32680400-33080295	rs3750082
CEDAR_transverse_colon	1142	1.30018e-06	1.88873e-07	0.835561	0.121336	0.0431007	ZRANB1	ENSG00000019995	10:124761556-125158639	rs6597862
CEDAR_transverse_colon	1157	1.45737e-08	1.71644e-09	0.824396	0.097016	0.0785877	SLC17A3	ENSG00000124564	6:25667711-26067132	rs1165206
CEDAR_transverse_colon	1174	6.63906e-99	7.12036e-100	0.865221	0.0927524	0.0420269	CCDC158	ENSG00000163749	4:76177713-76577330	rs62303262
CEDAR_transverse_colon	1181	0.0165018	0.00248814	0.811753	0.122349	0.0469078	PPARGC1A	ENSG00000109819	4:23611780-24011234	rs7667050
CEDAR_transverse_colon	1193	6.63258e-99	7.18507e-100	0.864377	0.0935958	0.0420277	CCDC158	ENSG00000163749	4:76159646-76558980	rs77402042
CEDAR_transverse_colon	1262	7.8223e-06	1.04025e-06	0.816442	0.1085	0.0750489	ZNF641	ENSG00000167528	12:48147080-48546896	rs2634675
GTEx_V8_Brain_Spinal_cord_cervical_c-1	1005	4.18474e-20	1.59879e-13	3.76018e-08	0.142801	0.857199	EXOG	ENSG00000157036	3:38305288-38705052	rs9838792
CEDAR_transverse_colon	1315	5.40189e-36	6.50313e-37	0.812089	0.0976741	0.0902373	CEP89	ENSG00000121289	19:32712207-33111332	rs8101667
CEDAR_transverse_colon	1354	5.6566e-36	6.84277e-37	0.85038	0.102823	0.0467967	SLC7A9	ENSG00000021488	19:32655497-33055377	rs12459052
CEDAR_transverse_colon	1384	5.52245e-05	9.01309e-06	0.594737	0.0967575	0.308441	PSD4	ENSG00000125637	2:113008203-113407525	rs113179516
CEDAR_transverse_colon	1384	5.52227e-05	9.01647e-06	0.594718	0.0967939	0.308424	PSD4	ENSG00000125637	2:113009977-113409226	rs11123169
CommonMind_DLPFC_naive	446	1.2177e-14	3.04363e-16	0.941588	0.0235	0.0349124	PIGU	ENSG00000101464	20:34369410-34768738	rs6088528
CommonMind_DLPFC_naive	482	7.95332e-14	6.48717e-10	0.000122585	0.999872	5.49854e-06	DCDC1	ENSG00000170959	11:31065909-31463270	rs11602582
CommonMind_DLPFC_naive	508	6.9444e-33	3.08182e-34	0.807881	0.0356961	0.156423	KRTCAP2	ENSG00000163463	1:154951539-155349777	rs6427184
CommonMind_DLPFC_naive	553	6.80682e-05	5.49521e-06	0.74744	0.0601492	0.192337	CDKN2C	ENSG00000123080	1:50846947-51244634	rs72692241
CommonMind_DLPFC_naive	579	1.48564e-10	7.56909e-12	0.901578	0.0458812	0.0525405	SPRYD4	ENSG00000176422	12:56266909-56666751	rs2933243
CommonMind_DLPFC_naive	644	4.38166e-06	1.73954e-07	0.926008	0.0367257	0.0372618	PLEKHO1	ENSG00000023902	1:149989259-150386948	rs3118119
CommonMind_DLPFC_naive	649	3.84176e-09	3.21909e-06	0.000171593	0.142924	0.856901	ORC4	ENSG00000115947	2:147819077-148218715	rs12989250
CommonMind_DLPFC_naive	659	0.00411245	0.000300482	0.879562	0.0642146	0.0518106	STAB1	ENSG00000010327	3:52304574-52703541	rs4687545
GTEx_V8_Brain_Substantia_nigra	1004	1.02075e-16	1.71688e-13	9.17194e-05	0.153423	0.846485	EXOG	ENSG00000157036	3:38305288-38705052	rs9838792
CommonMind_DLPFC_naive	707	1.38105e-52	4.8254e-53	0.720532	0.251726	0.0277414	CDK12	ENSG00000167258	17:39277646-39677379	rs144031067
CommonMind_DLPFC_naive	711	3.5377e-24	2.26681e-25	0.895389	0.0573255	0.0472851	RP11-1113L8.1	ENSG00000262769	17:19384106-19782400	rs56866369
CommonMind_DLPFC_naive	726	0.00150288	9.03939e-05	0.880532	0.0528964	0.0649778	ASXL2	ENSG00000143970	2:25535228-25933786	rs55713459
CommonMind_DLPFC_naive	737	3.19252e-08	3.16572e-09	0.782174	0.0774204	0.140406	ZNF318	ENSG00000171467	6:43163102-43562651	rs10498755
CommonMind_DLPFC_naive	752	1.24397e-06	0.00454621	0.000261097	0.954163	0.0410281	NEB	ENSG00000183091	2:151309407-151709005	rs10432479
CommonMind_DLPFC_naive	753	2.4268e-09	4.42932e-07	0.00543925	0.992752	0.00180802	EDEM3	ENSG00000116406	1:184503178-184901717	rs78444298
GTEx_V8_Cells_Cultured_fibroblasts	1014	8.8376e-17	8.48979e-14	7.94099e-05	0.0753601	0.92456	EXOG	ENSG00000157036	3:38305288-38705052	rs9838792
CommonMind_DLPFC_naive	792	3.89975e-52	1.03121e-52	0.686986	0.181529	0.131486	FBXL20	ENSG00000108306	17:39105436-39504216	rs12449642
CommonMind_DLPFC_naive	813	3.48691e-10	4.86981e-10	0.0153861	0.020524	0.96409	C1orf213	ENSG00000249087	1:23176357-23575949	rs9887775
CommonMind_DLPFC_naive	816	3.13205e-142	1.14857e-131	2.7269e-11	1	2.71556e-12	SHF	ENSG00000138606	15:45004704-45402412	rs12901522
GTEx_V8_Cells_EBV-transformed_lymphocytes	1014	8.44583e-13	9.86797e-14	0.758896	0.0885156	0.152588	EXOG	ENSG00000157036	3:38305288-38705052	rs9838792
CommonMind_DLPFC_naive	856	4.79627e-129	3.6134e-130	0.896102	0.0674738	0.0364242	BLOC1S6	ENSG00000104164	15:45401083-45800365	rs117544584
CommonMind_DLPFC_naive	876	8.11215e-05	4.92159e-06	0.910291	0.0551924	0.0344303	MAFF	ENSG00000185022	22:38002280-38402182	rs2267372
CommonMind_DLPFC_naive	880	8.1926e-13	0.0321749	2.46323e-11	0.967388	0.000436665	ARL14EP	ENSG00000152219	11:30075123-30474891	rs142098762
CommonMind_DLPFC_naive	883	4.90457e-11	0.018796	2.56001e-09	0.981085	0.000119069	WBP1L	ENSG00000166272	10:102613432-103013227	rs284859
CommonMind_DLPFC_naive	891	0.000923371	9.947e-05	0.790542	0.0850375	0.123398	C5orf56	ENSG00000197536	5:132255338-132654819	rs115926813
CommonMind_DLPFC_naive	900	7.98182e-32	1.25682e-31	0.381752	0.601092	0.0171567	IKZF3	ENSG00000161405	17:39612284-40011374	rs114777282
CommonMind_DLPFC_naive	921	0.031831	0.00694229	0.657911	0.14333	0.159986	BPNT1	ENSG00000162813	1:219850998-220250710	rs2577134
CommonMind_DLPFC_naive	921	0.037858	0.0042854	0.782484	0.0884877	0.0868844	EPRS	ENSG00000136628	1:219850998-220250710	rs2577134
CommonMind_DLPFC_naive	929	0.133334	0.00902199	0.770793	0.0521206	0.0347308	CRTC1	ENSG00000105662	19:18533627-18932440	rs4808154
CommonMind_DLPFC_naive	940	8.34581e-07	0.00058504	0.00142145	0.996433	0.0015593	RBPMS	ENSG00000157110	8:30222626-30622434	rs56411466
CommonMind_DLPFC_naive	946	6.08978e-12	4.33122e-13	0.896792	0.0637429	0.0394651	INO80	ENSG00000128908	15:40908833-41307704	rs6492982
CommonMind_DLPFC_naive	971	7.60268e-33	2.36555e-33	0.720338	0.224076	0.0555858	PIP5K1B	ENSG00000107242	9:68490961-68890774	rs10116313
GTEx_V8_Colon_Sigmoid	1014	6.20931e-14	1.53945e-13	0.0557935	0.13752	0.806686	EXOG	ENSG00000157036	3:38305288-38705052	rs9838792
CommonMind_DLPFC_naive	1015	0.00542073	0.00053545	0.849856	0.0838869	0.0603011	INSR	ENSG00000171105	19:7000999-7399827	rs11085217
CommonMind_DLPFC_naive	1038	9.91097e-05	6.75497e-06	0.856124	0.0582649	0.0855052	AVL9	ENSG00000105778	7:32680400-33080295	rs3750082
CommonMind_DLPFC_naive	1038	6.69665e-05	4.44323e-05	0.578466	0.383775	0.0376477	KBTBD2	ENSG00000170852	7:32680400-33080295	rs3750082
CommonMind_DLPFC_naive	1066	1.27102e-12	3.90688e-10	0.00324228	0.996616	0.000141387	FGFR4	ENSG00000160867	5:176891811-177291360	rs396007
CommonMind_DLPFC_naive	1067	6.57209e-06	4.74787e-07	0.892637	0.0644439	0.0429116	ASTN2	ENSG00000148219	9:116403506-116801735	rs16933742
CommonMind_DLPFC_naive	1072	4.13521e-09	5.2737e-09	0.429925	0.548269	0.0218054	IRF5	ENSG00000128604	7:128736400-129135776	rs3757387
CommonMind_DLPFC_naive	1075	0.000734157	9.07099e-05	0.179428	0.0213711	0.798376	RNU6ATAC35P	ENSG00000221571	1:220618132-221016716	rs7514450
CommonMind_DLPFC_naive	1146	7.22539e-29	7.47573e-28	0.0876755	0.907127	0.00519732	ATP1B3	ENSG00000069849	3:141725986-142125902	rs1050190
CommonMind_DLPFC_naive	1158	7.2411e-29	7.47403e-28	0.0878661	0.906921	0.00521308	ATP1B3	ENSG00000069849	3:141735953-142135884	rs148579608
CommonMind_DLPFC_naive	1168	1.18725e-124	7.67325e-99	1.54726e-26	1	4.17192e-17	CCDC158	ENSG00000163749	4:76177713-76577330	rs62303262
CommonMind_DLPFC_naive	1189	1.1637e-124	7.67325e-99	1.51656e-26	1	4.11797e-17	CCDC158	ENSG00000163749	4:76159646-76558980	rs77402042
GTEx_V8_Colon_Transverse	1014	3.36285e-16	1.58508e-13	0.000302168	0.141568	0.85813	EXOG	ENSG00000157036	3:38305288-38705052	rs9838792
CommonMind_DLPFC_naive	1192	7.99113e-33	1.94784e-33	0.757143	0.184496	0.0583616	PIP5K1B	ENSG00000107242	9:68782271-69181888	rs76601712
CommonMind_DLPFC_naive	1206	4.79198e-16	4.6626e-17	0.858087	0.0834335	0.0584791	SLC14A2	ENSG00000132874	18:45201409-45600563	rs12967975
CommonMind_DLPFC_naive	1222	2.47775e-15	1.33302e-15	0.622739	0.33499	0.0422716	SLC14A2	ENSG00000132874	18:45482781-45880786	rs41301139
CommonMind_DLPFC_naive	1223	6.06683e-07	0.00116469	0.000519922	0.998131	0.000183311	ARHGEF26-AS1	ENSG00000243069	3:153856476-154256240	rs10935972
CommonMind_DLPFC_naive	1235	6.44667e-06	7.5016e-07	0.859139	0.0999321	0.0409213	AP000439.1	ENSG00000255980	11:69230483-69629897	rs7130446
CommonMind_DLPFC_naive	1236	7.41793e-51	1.18822e-49	0.058558	0.937995	0.00344722	SLC22A1	ENSG00000175003	6:159938438-160337954	rs1871388
CommonMind_DLPFC_naive	1243	9.57568e-80	9.80385e-81	0.866139	0.0886324	0.045229	PRKAG2	ENSG00000106617	7:151506595-151905090	rs78573217
CommonMind_DLPFC_naive	1253	7.83821e-47	1.78698e-47	0.789209	0.179895	0.0308953	DAB2	ENSG00000153071	5:39230781-39630485	rs10941433
CommonMind_DLPFC_naive	1258	7.82913e-47	1.79629e-47	0.788296	0.180833	0.0308716	DAB2	ENSG00000153071	5:39236772-39636657	rs138533851
CommonMind_DLPFC_naive	1279	7.10002e-28	8.36821e-29	0.864289	0.101833	0.0338783	STC1	ENSG00000159167	8:23678585-24078489	rs73555352
CommonMind_DLPFC_naive	1307	0.0136212	0.00157507	0.824227	0.0952432	0.0653333	ZGPAT	ENSG00000197114	20:63523038-63922236	rs2261092
CommonMind_DLPFC_naive	1322	9.95953e-07	1.28071e-07	0.842981	0.108351	0.0486661	ZBTB7C	ENSG00000184828	18:47931707-48331555	rs7243437
CommonMind_DLPFC_naive	1325	2.95309e-07	9.25148e-06	0.0308225	0.965608	0.0035596	ZNF641	ENSG00000167528	12:48147080-48546896	rs2634675
CommonMind_DLPFC_naive	1348	0.0267179	0.00277337	0.850829	0.0882864	0.0313932	RP11-135A1.3	ENSG00000229964	3:193893570-194293358	rs10933711
CommonMind_DLPFC_naive	1359	4.79564e-36	1.52566e-36	0.720949	0.22931	0.0497413	CEP89	ENSG00000121289	19:32712207-33111332	rs8101667
CommonMind_DLPFC_naive	1399	2.41111e-51	6.65046e-36	3.62472e-16	0.999792	0.000208139	SLC7A9	ENSG00000021488	19:32655497-33055377	rs12459052
CommonMind_DLPFC_naive	1398	2.14971e-14	7.26758e-10	2.95785e-05	0.999967	3.07282e-06	LINC01006	ENSG00000182648	7:156267017-156664543	rs2365286
CommonMind_DLPFC_naive	1402	1.24561e-11	9.28466e-05	1.34145e-07	0.999906	6.19858e-07	PSD4	ENSG00000125637	2:113008203-113407525	rs113179516
CommonMind_DLPFC_naive	1403	1.24556e-11	9.28466e-05	1.3414e-07	0.999906	6.19858e-07	PSD4	ENSG00000125637	2:113009977-113409226	rs11123169
CommonMind_DLPFC_naive	1430	2.19922e-22	3.16713e-07	6.94387e-16	1	4.78542e-09	C12orf43	ENSG00000157895	12:120812512-121211921	rs2264750
CommonMind_DLPFC_naive	1491	4.9834e-11	0.0010924	4.55688e-08	0.998904	3.32784e-06	BTN2A2	ENSG00000124508	6:26184998-26584671	rs2072806
CommonMind_DLPFC_naive	1528	0.00327449	0.00298221	0.228416	0.20747	0.557857	HNF4G	ENSG00000164749	8:75371120-75770911	rs1913641
CommonMind_DLPFC_naive	2126	1.43284e-06	2.45781e-07	0.787102	0.134936	0.0779596	PRRC2A	ENSG00000204469	6:31433318-31833091	rs2844465
CommonMind_DLPFC_naive	2307	0.000469916	0.000103932	0.781297	0.172756	0.0453737	LINC00243	ENSG00000214894	6:30632465-31032220	rs1264345
CommonMind_DLPFC_naive	2307	6.08552e-05	0.000531877	0.10118	0.8843	0.0139278	XXbac-BPG27H4.8	ENSG00000237923	6:30632465-31032220	rs1264345
CommonMind_DLPFC_naive	5573	2.297e-25	6.15302e-05	3.7329e-21	0.999938	3.15753e-07	TCF19	ENSG00000137310	6:30959840-31359796	rs6905862
Fairfax_2012_B-cell_CD19	436	9.52135e-15	1.41112e-15	0.736239	0.10896	0.154801	PIGU	ENSG00000101464	20:34369410-34768738	rs6088528
Fairfax_2012_B-cell_CD19	504	7.82304e-33	3.14907e-34	0.910098	0.0365815	0.053321	KRTCAP2	ENSG00000163463	1:154951539-155349777	rs6427184
Fairfax_2012_B-cell_CD19	533	3.37656e-44	1.39196e-10	2.0491e-34	0.844569	0.155431	SPRYD4	ENSG00000176422	12:56266909-56666751	rs2933243
GTEx_V8_Esophagus_Gastroesophageal_Junction	1014	5.74801e-13	1.17364e-13	0.516485	0.105079	0.378436	EXOG	ENSG00000157036	3:38305288-38705052	rs9838792
Fairfax_2012_B-cell_CD19	653	0.00391229	0.000280455	0.836893	0.0598941	0.0990204	STAB1	ENSG00000010327	3:52304574-52703541	rs4687545
Fairfax_2012_B-cell_CD19	720	1.50708e-52	1.32954e-53	0.786281	0.0692214	0.144498	CDK12	ENSG00000167258	17:39277646-39677379	rs144031067
Fairfax_2012_B-cell_CD19	755	0.00128198	0.000104975	0.861472	0.0704753	0.0666661	C5orf56	ENSG00000197536	5:132255338-132654819	rs115926813
Fairfax_2012_B-cell_CD19	800	5.05034e-52	3.03072e-53	0.889676	0.0533326	0.0569914	FBXL20	ENSG00000108306	17:39105436-39504216	rs12449642
Fairfax_2012_B-cell_CD19	870	0.0217325	0.00478025	0.44918	0.0983753	0.425932	BPNT1	ENSG00000162813	1:219850998-220250710	rs2577134
Fairfax_2012_B-cell_CD19	887	0.00551159	0.000424662	0.864011	0.0665076	0.0635449	INSR	ENSG00000171105	19:7000999-7399827	rs11085217
Fairfax_2012_B-cell_CD19	921	1.38372e-08	0.0321661	4.16026e-07	0.967097	0.000736822	ARL14EP	ENSG00000152219	11:30075123-30474891	rs142098762
Fairfax_2012_B-cell_CD19	924	6.43676e-13	7.14243e-14	0.815423	0.0903876	0.0941898	HOXD11	ENSG00000128713	2:175910593-176308870	rs863678
Fairfax_2012_B-cell_CD19	932	0.0154254	0.00235218	0.805129	0.122718	0.0543751	WBP1L	ENSG00000166272	10:102613432-103013227	rs284859
Fairfax_2012_B-cell_CD19	943	6.41799e-13	6.79428e-14	0.813045	0.0859704	0.100985	HOXD13	ENSG00000128714	2:175886258-176285783	rs6752623
Fairfax_2012_B-cell_CD19	958	0.130175	0.0102988	0.752579	0.0594929	0.0474545	CRTC1	ENSG00000105662	19:18533627-18932440	rs4808154
GTEx_V8_Esophagus_Mucosa	1014	8.83704e-16	3.52209e-13	0.000794049	0.315793	0.683413	EXOG	ENSG00000157036	3:38305288-38705052	rs9838792
Fairfax_2012_B-cell_CD19	1110	6.56817e-99	6.12172e-100	0.855983	0.0797156	0.0643018	CCDC158	ENSG00000163749	4:76177713-76577330	rs62303262
Fairfax_2012_B-cell_CD19	1122	5.46067e-22	1.55604e-06	3.50931e-16	0.999993	5.54486e-06	ZRANB1	ENSG00000019995	10:124761556-125158639	rs6597862
Fairfax_2012_B-cell_CD19	1130	6.55556e-99	6.24606e-100	0.854339	0.0813361	0.0643246	CCDC158	ENSG00000163749	4:76159646-76558980	rs77402042
Fairfax_2012_B-cell_CD19	1148	1.52963e-08	1.405e-09	0.865275	0.0794224	0.0553031	SLC17A3	ENSG00000124564	6:25667711-26067132	rs1165206
Fairfax_2012_B-cell_CD19	1363	4.6037e-36	1.11671e-36	0.692093	0.16774	0.140167	SLC7A9	ENSG00000021488	19:32655497-33055377	rs12459052
Fairfax_2012_B-cell_CD19	1276	8.0707e-07	5.68982e-07	0.0842369	0.0585295	0.857232	ZNF641	ENSG00000167528	12:48147080-48546896	rs2634675
GTEx_V8_Esophagus_Muscularis	1014	1.12636e-13	1.42992e-13	0.101208	0.127714	0.771078	EXOG	ENSG00000157036	3:38305288-38705052	rs9838792
Fairfax_2012_B-cell_CD19	1385	4.66679e-71	9.42376e-05	4.95169e-67	0.999906	1.75171e-07	PSD4	ENSG00000125637	2:113009977-113409226	rs11123169
Fairfax_2012_B-cell_CD19	1386	4.66036e-71	9.42376e-05	4.94486e-67	0.999906	1.75171e-07	PSD4	ENSG00000125637	2:113008203-113407525	rs113179516
Fairfax_2014_monocyte_IFN24	436	8.61285e-15	3.63708e-15	0.665989	0.281185	0.0528255	PIGU	ENSG00000101464	20:34369410-34768738	rs6088528
Fairfax_2014_monocyte_IFN24	506	6.20276e-33	4.58942e-34	0.721602	0.0531661	0.225232	KRTCAP2	ENSG00000163463	1:154951539-155349777	rs6427184
Fairfax_2014_monocyte_IFN24	547	2.06472e-05	7.49013e-07	0.922209	0.0334104	0.0443588	ORC4	ENSG00000115947	2:147819077-148218715	rs12989250
Fairfax_2014_monocyte_IFN24	549	1.43338e-64	1.4087e-12	8.69863e-55	0.00755636	0.992444	SPRYD4	ENSG00000176422	12:56266909-56666751	rs2933243
GTEx_V8_Heart_Atrial_Appendage	1014	2.90869e-15	1.43462e-13	0.00261359	0.128038	0.869349	EXOG	ENSG00000157036	3:38305288-38705052	rs9838792
Fairfax_2014_monocyte_IFN24	652	0.00289128	0.000574437	0.618485	0.122624	0.255425	STAB1	ENSG00000010327	3:52304574-52703541	rs4687545
Fairfax_2014_monocyte_IFN24	732	3.7969e-87	1.91671e-52	1.98094e-35	1	3.28638e-14	CDK12	ENSG00000167258	17:39277646-39677379	rs144031067
Fairfax_2014_monocyte_IFN24	798	1.35336e-61	6.87161e-53	2.3841e-10	0.120172	0.879828	FBXL20	ENSG00000108306	17:39105436-39504216	rs12449642
Fairfax_2014_monocyte_IFN24	804	0.00104857	6.45852e-05	0.875754	0.0538717	0.0692615	C5orf56	ENSG00000197536	5:132255338-132654819	rs115926813
Fairfax_2014_monocyte_IFN24	879	0.0175225	0.0270113	0.362172	0.558261	0.0350329	BPNT1	ENSG00000162813	1:219850998-220250710	rs2577134
Fairfax_2014_monocyte_IFN24	879	4.52885e-06	0.0455043	9.36066e-05	0.940512	0.0138852	EPRS	ENSG00000136628	1:219850998-220250710	rs2577134
Fairfax_2014_monocyte_IFN24	947	6.75308e-13	5.34418e-14	0.855495	0.0676244	0.0768808	HOXD13	ENSG00000128714	2:175886258-176285783	rs6752623
Fairfax_2014_monocyte_IFN24	968	0.124246	0.0120621	0.718317	0.0696603	0.0757151	CRTC1	ENSG00000105662	19:18533627-18932440	rs4808154
GTEx_V8_Heart_Left_Ventricle	1014	2.17775e-16	1.10454e-13	0.000195681	0.0983467	0.901458	EXOG	ENSG00000157036	3:38305288-38705052	rs9838792
Fairfax_2014_monocyte_IFN24	1021	0.00557048	0.000447959	0.87333	0.0701797	0.0504717	INSR	ENSG00000171105	19:7000999-7399827	rs11085217
Fairfax_2014_monocyte_IFN24	1133	6.71291e-99	6.1462e-100	0.874846	0.0800539	0.0451005	CCDC158	ENSG00000163749	4:76177713-76577330	rs62303262
Fairfax_2014_monocyte_IFN24	1136	1.52734e-08	1.35558e-09	0.863981	0.0766224	0.0593969	SLC17A3	ENSG00000124564	6:25667711-26067132	rs1165206
Fairfax_2014_monocyte_IFN24	1143	1.03964e-39	1.55604e-06	6.68125e-34	0.999992	6.0184e-06	ZRANB1	ENSG00000019995	10:124761556-125158639	rs6597862
Fairfax_2014_monocyte_IFN24	1145	0.0169865	0.00179862	0.835574	0.088418	0.057223	PPARGC1A	ENSG00000109819	4:23611780-24011234	rs7667050
Fairfax_2014_monocyte_IFN24	1153	6.67483e-99	6.53844e-100	0.869883	0.0851659	0.044951	CCDC158	ENSG00000163749	4:76159646-76558980	rs77402042
Fairfax_2014_monocyte_IFN24	1275	1.26371e-18	9.58086e-06	1.31898e-13	0.99999	7.4361e-08	ZNF641	ENSG00000167528	12:48147080-48546896	rs2634675
Fairfax_2014_monocyte_IFN24	1358	5.04344e-36	1.26054e-36	0.758202	0.189451	0.0523474	SLC7A9	ENSG00000021488	19:32655497-33055377	rs12459052
Fairfax_2014_monocyte_IFN24	1390	3.37739e-05	5.74123e-05	0.36336	0.617657	0.0188923	PSD4	ENSG00000125637	2:113008203-113407525	rs113179516
Fairfax_2014_monocyte_IFN24	1390	3.37663e-05	5.74204e-05	0.363278	0.617744	0.0188865	PSD4	ENSG00000125637	2:113009977-113409226	rs11123169
Fairfax_2014_monocyte_LPS2	433	8.08471e-15	4.31304e-15	0.625151	0.333465	0.0413838	PIGU	ENSG00000101464	20:34369410-34768738	rs6088528
Fairfax_2014_monocyte_LPS2	492	7.87341e-33	3.04686e-34	0.915957	0.0353972	0.0486453	KRTCAP2	ENSG00000163463	1:154951539-155349777	rs6427184
Fairfax_2014_monocyte_LPS2	540	2.03858e-05	8.53659e-07	0.910536	0.0380774	0.0513652	ORC4	ENSG00000115947	2:147819077-148218715	rs12989250
Fairfax_2014_monocyte_LPS2	544	8.6136e-35	2.10022e-12	5.22725e-25	0.0117571	0.988243	SPRYD4	ENSG00000176422	12:56266909-56666751	rs2933243
GTEx_V8_Kidney_Cortex	1007	7.40028e-13	1.06228e-13	0.664949	0.0952113	0.239839	EXOG	ENSG00000157036	3:38305288-38705052	rs9838792
Fairfax_2014_monocyte_LPS2	647	0.0039894	0.000290616	0.853386	0.0620865	0.0802473	STAB1	ENSG00000010327	3:52304574-52703541	rs4687545
Fairfax_2014_monocyte_LPS2	730	2.45823e-64	1.91668e-52	1.28252e-12	0.999983	1.70895e-05	CDK12	ENSG00000167258	17:39277646-39677379	rs144031067
Fairfax_2014_monocyte_LPS2	794	3.66767e-56	1.0212e-52	6.46103e-05	0.179075	0.820861	FBXL20	ENSG00000108306	17:39105436-39504216	rs12449642
Fairfax_2014_monocyte_LPS2	798	0.00102419	7.28596e-05	0.876806	0.0623154	0.0597818	C5orf56	ENSG00000197536	5:132255338-132654819	rs115926813
Fairfax_2014_monocyte_LPS2	873	0.0371539	0.00436089	0.767913	0.0900322	0.10054	BPNT1	ENSG00000162813	1:219850998-220250710	rs2577134
Fairfax_2014_monocyte_LPS2	873	6.4093e-05	0.0460741	0.0013247	0.952279	0.000257923	EPRS	ENSG00000136628	1:219850998-220250710	rs2577134
Fairfax_2014_monocyte_LPS2	916	6.70306e-13	5.44209e-14	0.849158	0.0688596	0.0819826	HOXD11	ENSG00000128713	2:175910593-176308870	rs863678
Fairfax_2014_monocyte_LPS2	938	6.57605e-13	7.37462e-14	0.833069	0.0933497	0.0735817	HOXD13	ENSG00000128714	2:175886258-176285783	rs6752623
Fairfax_2014_monocyte_LPS2	940	0.12738	0.0117853	0.736381	0.0680746	0.0563799	CRTC1	ENSG00000105662	19:18533627-18932440	rs4808154
GTEx_V8_Liver	1014	5.46787e-13	1.28239e-13	0.491313	0.114834	0.393852	EXOG	ENSG00000157036	3:38305288-38705052	rs9838792
Fairfax_2014_monocyte_LPS2	1019	0.00476534	0.000813972	0.747101	0.127493	0.119827	INSR	ENSG00000171105	19:7000999-7399827	rs11085217
Fairfax_2014_monocyte_LPS2	1095	1.53842e-08	1.28425e-09	0.870245	0.0725896	0.0571658	SLC17A3	ENSG00000124564	6:25667711-26067132	rs1165206
Fairfax_2014_monocyte_LPS2	1122	6.63876e-99	6.62407e-100	0.865182	0.0862783	0.0485397	CCDC158	ENSG00000163749	4:76177713-76577330	rs62303262
Fairfax_2014_monocyte_LPS2	1133	7.01076e-29	1.55604e-06	4.50547e-23	0.999993	5.60721e-06	ZRANB1	ENSG00000019995	10:124761556-125158639	rs6597862
Fairfax_2014_monocyte_LPS2	1138	0.0169165	0.00178579	0.832128	0.0877826	0.061387	PPARGC1A	ENSG00000109819	4:23611780-24011234	rs7667050
Fairfax_2014_monocyte_LPS2	1144	6.63286e-99	6.67972e-100	0.864413	0.0870033	0.0485839	CCDC158	ENSG00000163749	4:76159646-76558980	rs77402042
Fairfax_2014_monocyte_LPS2	1269	7.88434e-12	9.5481e-06	8.22918e-07	0.996567	0.00342271	ZNF641	ENSG00000167528	12:48147080-48546896	rs2634675
GTEx_V8_Lung	1014	3.6415e-14	1.42806e-13	0.0327206	0.127478	0.839801	EXOG	ENSG00000157036	3:38305288-38705052	rs9838792
Fairfax_2014_monocyte_LPS2	1361	5.63976e-36	6.72918e-37	0.847848	0.101111	0.0510402	SLC7A9	ENSG00000021488	19:32655497-33055377	rs12459052
Fairfax_2014_monocyte_LPS2	1382	1.07146e-13	9.28466e-05	1.15391e-09	0.999907	5.99794e-07	PSD4	ENSG00000125637	2:113008203-113407525	rs113179516
Fairfax_2014_monocyte_LPS2	1382	1.07048e-13	9.28466e-05	1.15285e-09	0.999907	5.99573e-07	PSD4	ENSG00000125637	2:113009977-113409226	rs11123169
Fairfax_2014_monocyte_LPS24	434	1.28456e-15	3.82506e-15	0.0993289	0.295168	0.605503	PIGU	ENSG00000101464	20:34369410-34768738	rs6088528
Fairfax_2014_monocyte_LPS24	502	7.85884e-33	3.33162e-34	0.914263	0.0387116	0.0470252	KRTCAP2	ENSG00000163463	1:154951539-155349777	rs6427184
Fairfax_2014_monocyte_LPS24	541	2.04404e-05	9.01079e-07	0.912975	0.0402001	0.0468037	ORC4	ENSG00000115947	2:147819077-148218715	rs12989250
Fairfax_2014_monocyte_LPS24	547	5.24538e-38	1.3784e-12	3.18321e-28	0.00737233	0.992628	SPRYD4	ENSG00000176422	12:56266909-56666751	rs2933243
GTEx_V8_Minor_Salivary_Gland	1014	3.29964e-13	1.69623e-13	0.296487	0.151862	0.55165	EXOG	ENSG00000157036	3:38305288-38705052	rs9838792
Fairfax_2014_monocyte_LPS24	651	0.00352078	0.000709873	0.753142	0.151761	0.0908662	STAB1	ENSG00000010327	3:52304574-52703541	rs4687545
Fairfax_2014_monocyte_LPS24	737	5.78731e-81	1.91671e-52	3.01939e-29	1	1.31474e-12	CDK12	ENSG00000167258	17:39277646-39677379	rs144031067
Fairfax_2014_monocyte_LPS24	784	0.00129574	9.46453e-05	0.88714	0.0647532	0.0467166	C5orf56	ENSG00000197536	5:132255338-132654819	rs115926813
Fairfax_2014_monocyte_LPS24	804	5.63682e-62	9.71125e-53	9.92991e-11	0.170245	0.829755	FBXL20	ENSG00000108306	17:39105436-39504216	rs12449642
Fairfax_2014_monocyte_LPS24	880	0.0393317	0.00345582	0.812947	0.0713554	0.0729106	BPNT1	ENSG00000162813	1:219850998-220250710	rs2577134
Fairfax_2014_monocyte_LPS24	880	0.000125586	0.046007	0.00259573	0.950919	0.00035296	EPRS	ENSG00000136628	1:219850998-220250710	rs2577134
Fairfax_2014_monocyte_LPS24	924	0.0163051	0.00123298	0.851045	0.0642886	0.0671282	WBP1L	ENSG00000166272	10:102613432-103013227	rs284859
Fairfax_2014_monocyte_LPS24	927	6.47437e-13	8.53257e-14	0.820188	0.108021	0.0717917	HOXD11	ENSG00000128713	2:175910593-176308870	rs863678
Fairfax_2014_monocyte_LPS24	948	5.86081e-13	6.99722e-14	0.74246	0.0884733	0.169067	HOXD13	ENSG00000128714	2:175886258-176285783	rs6752623
Fairfax_2014_monocyte_LPS24	952	0.126812	0.0104114	0.733133	0.0601213	0.0695228	CRTC1	ENSG00000105662	19:18533627-18932440	rs4808154
GTEx_V8_Muscle_Skeletal	1014	2.01493e-17	1.11281e-12	1.81051e-05	0.99991	7.17413e-05	EXOG	ENSG00000157036	3:38305288-38705052	rs9838792
Fairfax_2014_monocyte_LPS24	1017	0.00555589	0.000474593	0.871043	0.0743572	0.0485695	INSR	ENSG00000171105	19:7000999-7399827	rs11085217
Fairfax_2014_monocyte_LPS24	1131	6.7083e-99	6.07214e-100	0.874245	0.0790872	0.0466678	CCDC158	ENSG00000163749	4:76177713-76577330	rs62303262
Fairfax_2014_monocyte_LPS24	1135	1.58063e-33	1.55604e-06	1.01579e-27	0.999993	5.55578e-06	ZRANB1	ENSG00000019995	10:124761556-125158639	rs6597862
Fairfax_2014_monocyte_LPS24	1139	1.45596e-08	1.96831e-09	0.8236	0.111278	0.0651224	SLC17A3	ENSG00000124564	6:25667711-26067132	rs1165206
Fairfax_2014_monocyte_LPS24	1150	0.0170321	0.00158276	0.837819	0.0777911	0.0657749	PPARGC1A	ENSG00000109819	4:23611780-24011234	rs7667050
Fairfax_2014_monocyte_LPS24	1152	6.71583e-99	5.98416e-100	0.875226	0.0779404	0.0468333	CCDC158	ENSG00000163749	4:76159646-76558980	rs77402042
Fairfax_2014_monocyte_LPS24	1273	3.62564e-17	9.58084e-06	3.78422e-12	0.999988	2.65495e-06	ZNF641	ENSG00000167528	12:48147080-48546896	rs2634675
GTEx_V8_Nerve_Tibial	1014	8.07526e-18	1.99776e-13	7.25599e-06	0.178686	0.821307	EXOG	ENSG00000157036	3:38305288-38705052	rs9838792
Fairfax_2014_monocyte_LPS24	1359	5.5076e-36	7.49235e-37	0.82798	0.112576	0.0594439	SLC7A9	ENSG00000021488	19:32655497-33055377	rs12459052
Fairfax_2014_monocyte_LPS24	1397	2.33261e-05	1.83889e-05	0.251209	0.197487	0.551262	PSD4	ENSG00000125637	2:113008203-113407525	rs113179516
Fairfax_2014_monocyte_LPS24	1397	2.33217e-05	1.83939e-05	0.251162	0.197541	0.551255	PSD4	ENSG00000125637	2:113009977-113409226	rs11123169
Fairfax_2014_monocyte_naive	440	2.51732e-15	1.01998e-14	0.194652	0.788681	0.0166677	PIGU	ENSG00000101464	20:34369410-34768738	rs6088528
Fairfax_2014_monocyte_naive	507	4.0774e-33	6.65502e-34	0.474346	0.0769729	0.448681	KRTCAP2	ENSG00000163463	1:154951539-155349777	rs6427184
Fairfax_2014_monocyte_naive	547	2.055e-05	8.89842e-07	0.91787	0.0397026	0.0424061	ORC4	ENSG00000115947	2:147819077-148218715	rs12989250
Fairfax_2014_monocyte_naive	548	2.22992e-59	1.37857e-10	1.35325e-49	0.836436	0.163564	SPRYD4	ENSG00000176422	12:56266909-56666751	rs2933243
GTEx_V8_Ovary	1014	3.77617e-24	1.23657e-13	3.39306e-12	0.110222	0.889778	EXOG	ENSG00000157036	3:38305288-38705052	rs9838792
Fairfax_2014_monocyte_naive	654	2.16953e-10	0.00463583	4.64092e-08	0.991664	0.00370021	STAB1	ENSG00000010327	3:52304574-52703541	rs4687545
Fairfax_2014_monocyte_naive	741	6.40723e-69	2.39806e-53	3.34282e-17	0.124237	0.875763	CDK12	ENSG00000167258	17:39277646-39677379	rs144031067
Fairfax_2014_monocyte_naive	808	5.93149e-54	9.70722e-53	0.010449	0.170184	0.819367	FBXL20	ENSG00000108306	17:39105436-39504216	rs12449642
Fairfax_2014_monocyte_naive	809	0.00104143	6.28904e-05	0.887088	0.0535113	0.0582962	C5orf56	ENSG00000197536	5:132255338-132654819	rs115926813
Fairfax_2014_monocyte_naive	882	0.0414421	0.00275635	0.856569	0.0569289	0.0423036	BPNT1	ENSG00000162813	1:219850998-220250710	rs2577134
Fairfax_2014_monocyte_naive	882	0.000151192	0.0458925	0.003125	0.948551	0.00228001	EPRS	ENSG00000136628	1:219850998-220250710	rs2577134
Fairfax_2014_monocyte_naive	930	5.52283e-13	1.9202e-13	0.699644	0.243198	0.0571582	HOXD11	ENSG00000128713	2:175910593-176308870	rs863678
Fairfax_2014_monocyte_naive	952	6.7095e-13	5.90959e-14	0.849974	0.0747887	0.075237	HOXD13	ENSG00000128714	2:175886258-176285783	rs6752623
Fairfax_2014_monocyte_naive	975	0.128781	0.0132364	0.744541	0.0764888	0.0369535	CRTC1	ENSG00000105662	19:18533627-18932440	rs4808154
GTEx_V8_Pancreas	1014	8.8892e-25	1.2362e-13	7.98735e-13	0.110189	0.889811	EXOG	ENSG00000157036	3:38305288-38705052	rs9838792
Fairfax_2014_monocyte_naive	1021	0.00510965	0.000844502	0.801082	0.132339	0.0606254	INSR	ENSG00000171105	19:7000999-7399827	rs11085217
Fairfax_2014_monocyte_naive	1133	6.65645e-99	5.62892e-100	0.867488	0.0732985	0.0592136	CCDC158	ENSG00000163749	4:76177713-76577330	rs62303262
Fairfax_2014_monocyte_naive	1140	1.50101e-08	1.18404e-09	0.849084	0.0668944	0.0840214	SLC17A3	ENSG00000124564	6:25667711-26067132	rs1165206
Fairfax_2014_monocyte_naive	1146	1.30034e-43	1.55604e-06	8.35665e-38	0.999993	5.73389e-06	ZRANB1	ENSG00000019995	10:124761556-125158639	rs6597862
Fairfax_2014_monocyte_naive	1153	6.6308e-99	5.89239e-100	0.864145	0.0767321	0.0591232	CCDC158	ENSG00000163749	4:76159646-76558980	rs77402042
Fairfax_2014_monocyte_naive	1155	6.18349e-06	0.0198599	0.00030417	0.976917	0.00291236	PPARGC1A	ENSG00000109819	4:23611780-24011234	rs7667050
Fairfax_2014_monocyte_naive	1279	1.31926e-16	9.58086e-06	1.37696e-11	0.99999	7.34853e-08	ZNF641	ENSG00000167528	12:48147080-48546896	rs2634675
GTEx_V8_Pituitary	1014	7.18835e-16	1.3899e-13	0.000645906	0.124013	0.875341	EXOG	ENSG00000157036	3:38305288-38705052	rs9838792
Fairfax_2014_monocyte_naive	1369	5.73105e-36	6.15985e-37	0.861573	0.0925577	0.0458698	SLC7A9	ENSG00000021488	19:32655497-33055377	rs12459052
Fairfax_2014_monocyte_naive	1398	1.49068e-53	9.28467e-05	1.60538e-49	0.999907	1.72524e-07	PSD4	ENSG00000125637	2:113009977-113409226	rs11123169
Fairfax_2014_monocyte_naive	1398	1.49466e-53	9.28467e-05	1.60967e-49	0.999907	1.72524e-07	PSD4	ENSG00000125637	2:113008203-113407525	rs113179516
FUSION_adipose_naive	491	1.18666e-14	4.55003e-16	0.917589	0.0351359	0.0472754	PIGU	ENSG00000101464	20:34369410-34768738	rs6088528
FUSION_adipose_naive	502	1.48324e-10	6.12684e-12	0.900118	0.0371186	0.0627635	SPRYD4	ENSG00000176422	12:56266909-56666751	rs2933243
FUSION_adipose_naive	522	7.59788e-33	3.65505e-34	0.883903	0.0424476	0.0736491	KRTCAP2	ENSG00000163463	1:154951539-155349777	rs6427184
FUSION_adipose_naive	565	0.00119069	0.000955919	0.254694	0.203936	0.539224	STAB1	ENSG00000010327	3:52304574-52703541	rs4687545
FUSION_adipose_naive	566	7.7576e-05	6.19098e-06	0.851467	0.0678711	0.0805781	CDKN2C	ENSG00000123080	1:50846947-51244634	rs72692241
FUSION_adipose_naive	573	1.61568e-09	9.97542e-06	7.21647e-05	0.444999	0.554919	ORC4	ENSG00000115947	2:147819077-148218715	rs12989250
FUSION_adipose_naive	598	9.6906e-40	4.69613e-26	2.45268e-16	0.0108968	0.989103	SLC47A1	ENSG00000142494	17:19372886-19770835	rs111653425
FUSION_adipose_naive	605	8.52328e-25	2.95443e-24	0.215723	0.747726	0.0365507	RP11-1113L8.1	ENSG00000262769	17:19384106-19782400	rs56866369
GTEx_V8_Prostate	1014	2.86943e-15	1.39073e-13	0.00257831	0.12409	0.873331	EXOG	ENSG00000157036	3:38305288-38705052	rs9838792
FUSION_adipose_naive	635	4.22194e-06	2.72178e-07	0.892252	0.057471	0.0502721	PLEKHO1	ENSG00000023902	1:149989259-150386948	rs3118119
FUSION_adipose_naive	656	2.81828e-08	4.78379e-09	0.690485	0.117012	0.192503	ZNF318	ENSG00000171467	6:43163102-43562651	rs10498755
FUSION_adipose_naive	671	0.906815	0.0585804	0.0290461	0.0018727	0.0036854	ASXL2	ENSG00000143970	2:25535228-25933786	rs55713459
GTEx_V8_Skin_Sun_Exposed_Lower_leg	1014	5.61514e-14	1.59538e-13	0.0504546	0.142545	0.807	EXOG	ENSG00000157036	3:38305288-38705052	rs9838792
FUSION_adipose_naive	702	1.72223e-52	9.11622e-54	0.898532	0.0475078	0.0539598	CDK12	ENSG00000167258	17:39277646-39677379	rs144031067
FUSION_adipose_naive	712	0.00414726	0.000276278	0.870463	0.0579204	0.0671935	NEB	ENSG00000183091	2:151309407-151709005	rs10432479
GTEx_V8_Small_Intestine_Terminal_Ileum	1014	4.33271e-15	1.61947e-13	0.00389314	0.144666	0.851441	EXOG	ENSG00000157036	3:38305288-38705052	rs9838792
FUSION_adipose_naive	751	4.70148e-09	2.72685e-09	0.207454	0.11965	0.672896	C1orf213	ENSG00000249087	1:23176357-23575949	rs9887775
FUSION_adipose_naive	755	5.63599e-12	4.57666e-13	0.829966	0.0672941	0.102739	INO80	ENSG00000128908	15:40908833-41307704	rs6492982
FUSION_adipose_naive	763	9.99341e-132	7.93807e-133	0.870072	0.0690515	0.0608768	SHF	ENSG00000138606	15:45004704-45402412	rs12901522
FUSION_adipose_naive	787	4.82054e-52	4.02632e-53	0.849194	0.0708484	0.0799575	FBXL20	ENSG00000108306	17:39105436-39504216	rs12449642
FUSION_adipose_naive	794	1.80719e-07	1.93155e-07	0.405049	0.432761	0.16219	EDEM3	ENSG00000116406	1:184503178-184901717	rs78444298
FUSION_adipose_naive	798	1.49221e-05	6.24175e-06	0.167446	0.0692776	0.763255	MAFF	ENSG00000185022	22:38002280-38402182	rs2267372
FUSION_adipose_naive	805	0.0147645	0.0195863	0.305121	0.404513	0.256015	EPRS	ENSG00000136628	1:219850998-220250710	rs2577134
FUSION_adipose_naive	805	0.0397655	0.00296464	0.821791	0.0611928	0.0742859	BPNT1	ENSG00000162813	1:219850998-220250710	rs2577134
FUSION_adipose_naive	835	3.93167e-33	4.33532e-34	0.372518	0.0404892	0.586993	PIP5K1B	ENSG00000107242	9:68490961-68890774	rs10116313
FUSION_adipose_naive	844	3.51177e-12	0.00116636	3.00735e-09	0.998829	4.63963e-06	C5orf56	ENSG00000197536	5:132255338-132654819	rs115926813
FUSION_adipose_naive	852	4.64682e-129	3.22543e-130	0.86818	0.0601901	0.0716304	BLOC1S6	ENSG00000104164	15:45401083-45800365	rs117544584
FUSION_adipose_naive	852	0.127285	0.0122518	0.735791	0.0707697	0.0539024	CRTC1	ENSG00000105662	19:18533627-18932440	rs4808154
FUSION_adipose_naive	859	0.0131437	0.00164505	0.686105	0.0856583	0.213448	WBP1L	ENSG00000166272	10:102613432-103013227	rs284859
FUSION_adipose_naive	871	1.43569e-06	0.0321022	4.32652e-05	0.967414	0.000438713	ARL14EP	ENSG00000152219	11:30075123-30474891	rs142098762
FUSION_adipose_naive	872	1.85827e-31	1.23274e-32	0.888769	0.0589069	0.0523239	IKZF3	ENSG00000161405	17:39612284-40011374	rs114777282
FUSION_adipose_naive	901	0.000487617	4.12598e-05	0.830506	0.0701746	0.0987907	RBPMS	ENSG00000157110	8:30222626-30622434	rs56411466
FUSION_adipose_naive	954	1.16325e-07	1.00883e-05	2.84178e-05	0.00146604	0.998495	RNU6ATAC35P	ENSG00000221571	1:220618132-221016716	rs7514450
GTEx_V8_Spleen	1014	2.70312e-15	1.55575e-13	0.00242888	0.138933	0.858638	EXOG	ENSG00000157036	3:38305288-38705052	rs9838792
FUSION_adipose_naive	1001	7.98609e-07	8.25334e-05	0.0068985	0.712655	0.280363	KBTBD2	ENSG00000170852	7:32680400-33080295	rs3750082
FUSION_adipose_naive	1001	9.63005e-05	7.97679e-06	0.831857	0.0688054	0.099233	AVL9	ENSG00000105778	7:32680400-33080295	rs3750082
FUSION_adipose_naive	1061	2.08868e-20	1.20776e-11	2.17154e-12	0.000255925	0.999744	IRF5	ENSG00000128604	7:128736400-129135776	rs3757387
FUSION_adipose_naive	1073	2.62256e-11	4.54408e-06	3.56203e-06	0.616805	0.383187	ASTN2	ENSG00000148219	9:116403506-116801735	rs16933742
FUSION_adipose_naive	1079	0.00268061	0.00288717	0.420266	0.45253	0.121636	INSR	ENSG00000171105	19:7000999-7399827	rs11085217
FUSION_adipose_naive	1090	3.87373e-33	6.71369e-34	0.367028	0.0630409	0.569931	PIP5K1B	ENSG00000107242	9:68782271-69181888	rs76601712
FUSION_adipose_naive	1097	2.94705e-101	7.56963e-99	0.00384068	0.986486	0.00967297	CCDC158	ENSG00000163749	4:76177713-76577330	rs62303262
FUSION_adipose_naive	1114	6.74404e-28	1.10879e-28	0.820955	0.134929	0.0441155	STC1	ENSG00000159167	8:23678585-24078489	rs73555352
FUSION_adipose_naive	1121	2.93827e-101	7.56989e-99	0.00382924	0.98652	0.00965124	CCDC158	ENSG00000163749	4:76159646-76558980	rs77402042
FUSION_adipose_naive	1129	4.98254e-07	1.01929e-06	0.320204	0.655023	0.0247716	ZRANB1	ENSG00000019995	10:124761556-125158639	rs6597862
FUSION_adipose_naive	1164	4.55591e-16	4.68213e-17	0.815815	0.0837412	0.100443	SLC14A2	ENSG00000132874	18:45201409-45600563	rs12967975
FUSION_adipose_naive	1171	7.05309e-28	7.50811e-29	0.855847	0.091053	0.0531001	ATP1B3	ENSG00000069849	3:141725986-142125902	rs1050190
FUSION_adipose_naive	1181	3.29449e-15	4.53962e-16	0.828013	0.114038	0.0579496	SLC14A2	ENSG00000132874	18:45482781-45880786	rs41301139
FUSION_adipose_naive	1182	7.04818e-28	7.55841e-29	0.855252	0.0916634	0.0530848	ATP1B3	ENSG00000069849	3:141735953-142135884	rs148579608
FUSION_adipose_naive	1189	3.49467e-51	1.22465e-49	0.0275874	0.966744	0.00566885	SLC22A1	ENSG00000175003	6:159938438-160337954	rs1871388
FUSION_adipose_naive	1200	0.0167475	0.00194097	0.82381	0.0954142	0.0620877	PPARGC1A	ENSG00000109819	4:23611780-24011234	rs7667050
FUSION_adipose_naive	1215	7.48913e-47	1.29311e-47	0.754062	0.130084	0.115854	DAB2	ENSG00000153071	5:39230781-39630485	rs10941433
FUSION_adipose_naive	1217	7.48554e-47	1.29718e-47	0.7537	0.130494	0.115807	DAB2	ENSG00000153071	5:39236772-39636657	rs138533851
GTEx_V8_Stomach	1014	2.26951e-16	1.38103e-13	0.000203926	0.123215	0.876581	EXOG	ENSG00000157036	3:38305288-38705052	rs9838792
FUSION_adipose_naive	1242	9.1502e-80	1.08985e-80	0.827653	0.0985056	0.0738417	PRKAG2	ENSG00000106617	7:151506595-151905090	rs78573217
FUSION_adipose_naive	1257	5.21651e-36	1.00002e-36	0.78422	0.150271	0.0655091	CEP89	ENSG00000121289	19:32712207-33111332	rs8101667
FUSION_adipose_naive	1280	1.001e-25	7.26781e-10	1.3773e-16	1	1.40688e-12	LINC01006	ENSG00000182648	7:156267017-156664543	rs2365286
FUSION_adipose_naive	1323	2.28526e-21	0.00109248	2.08949e-18	0.998886	2.1812e-05	BTN2A2	ENSG00000124508	6:26184998-26584671	rs2072806
FUSION_adipose_naive	1344	0.012042	0.0017385	0.728863	0.105074	0.152283	ZGPAT	ENSG00000197114	20:63523038-63922236	rs2261092
FUSION_adipose_naive	1349	1.23874e-14	9.42378e-05	1.31436e-10	0.999906	1.91707e-07	PSD4	ENSG00000125637	2:113008203-113407525	rs113179516
FUSION_adipose_naive	1350	1.23894e-14	9.42378e-05	1.31458e-10	0.999906	1.91707e-07	PSD4	ENSG00000125637	2:113009977-113409226	rs11123169
FUSION_adipose_naive	1372	5.08067e-09	8.41091e-06	0.000530289	0.877756	0.121705	ZNF641	ENSG00000167528	12:48147080-48546896	rs2634675
FUSION_adipose_naive	1375	1.1562e-08	1.12145e-07	0.0365112	0.353528	0.60996	C12orf43	ENSG00000157895	12:120812512-121211921	rs2264750
FUSION_adipose_naive	1279	1.24952e-59	6.65185e-36	1.87845e-24	1	4.23694e-12	SLC7A9	ENSG00000021488	19:32655497-33055377	rs12459052
FUSION_adipose_naive	1746	1.50285e-06	2.2132e-07	0.825561	0.121524	0.0529133	PRRC2A	ENSG00000204469	6:31433318-31833091	rs2844465
FUSION_adipose_naive	4880	3.18189e-11	6.1532e-05	5.16989e-07	0.999765	0.000172901	TCF19	ENSG00000137310	6:30959840-31359796	rs6905862
FUSION_muscle_naive	486	1.03362e-14	1.99046e-15	0.799252	0.153865	0.0468831	PIGU	ENSG00000101464	20:34369410-34768738	rs6088528
FUSION_muscle_naive	502	6.35386e-11	9.65264e-12	0.38559	0.0580216	0.556388	SPRYD4	ENSG00000176422	12:56266909-56666751	rs2933243
FUSION_muscle_naive	526	6.45825e-33	1.09055e-33	0.751324	0.126748	0.121927	KRTCAP2	ENSG00000163463	1:154951539-155349777	rs6427184
FUSION_muscle_naive	565	0.00413307	0.000272313	0.88408	0.0581956	0.0533192	STAB1	ENSG00000010327	3:52304574-52703541	rs4687545
FUSION_muscle_naive	567	3.81151e-05	4.93783e-05	0.418348	0.541932	0.0396327	CDKN2C	ENSG00000123080	1:50846947-51244634	rs72692241
FUSION_muscle_naive	599	2.22993e-28	3.67577e-24	5.64392e-05	0.930265	0.0696781	SLC47A1	ENSG00000142494	17:19372886-19770835	rs111653425
GTEx_V8_Testis	1014	1.11499e-28	1.03366e-13	1.00187e-16	0.0919711	0.908029	EXOG	ENSG00000157036	3:38305288-38705052	rs9838792
FUSION_muscle_naive	635	2.48128e-07	4.42923e-06	0.0524386	0.93605	0.0115066	PLEKHO1	ENSG00000023902	1:149989259-150386948	rs3118119
FUSION_muscle_naive	658	3.38789e-08	2.40577e-09	0.83004	0.0588309	0.111129	ZNF318	ENSG00000171467	6:43163102-43562651	rs10498755
FUSION_muscle_naive	671	0.861644	0.105436	0.0275992	0.00337527	0.00194546	ASXL2	ENSG00000143970	2:25535228-25933786	rs55713459
GTEx_V8_Thyroid	1014	1.88259e-64	1.27419e-13	1.69159e-52	0.113605	0.886395	EXOG	ENSG00000157036	3:38305288-38705052	rs9838792
FUSION_muscle_naive	703	1.64931e-52	1.09704e-53	0.860489	0.057153	0.0823585	CDK12	ENSG00000167258	17:39277646-39677379	rs144031067
FUSION_muscle_naive	712	0.00417214	0.000256031	0.875683	0.0536718	0.0662167	NEB	ENSG00000183091	2:151309407-151709005	rs10432479
GTEx_V8_Uterus	1014	6.28394e-14	1.1765e-13	0.0564641	0.104875	0.838661	EXOG	ENSG00000157036	3:38305288-38705052	rs9838792
FUSION_muscle_naive	748	7.68967e-18	4.50538e-09	3.39308e-10	0.197999	0.802001	C1orf213	ENSG00000249087	1:23176357-23575949	rs9887775
FUSION_muscle_naive	757	3.44518e-12	1.79113e-12	0.507343	0.263536	0.22912	INO80	ENSG00000128908	15:40908833-41307704	rs6492982
FUSION_muscle_naive	763	3.67272e-137	8.27321e-133	3.19764e-06	0.0711014	0.928895	SHF	ENSG00000138606	15:45004704-45402412	rs12901522
FUSION_muscle_naive	787	2.00793e-52	7.57651e-53	0.353719	0.132956	0.513325	FBXL20	ENSG00000108306	17:39105436-39504216	rs12449642
FUSION_muscle_naive	796	6.94809e-14	4.46164e-07	1.55729e-07	0.999998	1.35083e-06	EDEM3	ENSG00000116406	1:184503178-184901717	rs78444298
FUSION_muscle_naive	799	7.9403e-05	5.49284e-06	0.891007	0.0615897	0.0473181	MAFF	ENSG00000185022	22:38002280-38402182	rs2267372
FUSION_muscle_naive	809	0.0314128	0.00790961	0.649177	0.163312	0.148189	EPRS	ENSG00000136628	1:219850998-220250710	rs2577134
FUSION_muscle_naive	809	0.0410766	0.00273493	0.848889	0.0564692	0.0508301	BPNT1	ENSG00000162813	1:219850998-220250710	rs2577134
FUSION_muscle_naive	845	3.35606e-08	0.00115794	2.87401e-05	0.991613	0.00720078	C5orf56	ENSG00000197536	5:132255338-132654819	rs115926813
FUSION_muscle_naive	852	0.0724375	0.024616	0.418736	0.141955	0.342256	CRTC1	ENSG00000105662	19:18533627-18932440	rs4808154
FUSION_muscle_naive	852	4.69754e-129	3.55594e-130	0.877655	0.0663808	0.0559639	BLOC1S6	ENSG00000104164	15:45401083-45800365	rs117544584
FUSION_muscle_naive	861	0.0151344	0.00203375	0.790019	0.106075	0.086738	WBP1L	ENSG00000166272	10:102613432-103013227	rs284859
FUSION_muscle_naive	871	1.53775e-07	0.0321131	4.63409e-06	0.967742	0.000140421	ARL14EP	ENSG00000152219	11:30075123-30474891	rs142098762
FUSION_muscle_naive	872	1.79318e-31	1.25991e-32	0.857636	0.0601765	0.0821878	IKZF3	ENSG00000161405	17:39612284-40011374	rs114777282
FUSION_muscle_naive	901	0.000510553	4.18959e-05	0.86957	0.0712981	0.0585795	RBPMS	ENSG00000157110	8:30222626-30622434	rs56411466
FUSION_muscle_naive	962	3.37098e-10	3.47394e-11	0.859911	0.0885662	0.0515231	FGFR4	ENSG00000160867	5:176891811-177291360	rs396007
GTEx_V8_Vagina	1013	3.10265e-15	1.3656e-13	0.00278787	0.12183	0.875382	EXOG	ENSG00000157036	3:38305288-38705052	rs9838792
FUSION_muscle_naive	1001	9.63564e-05	1.37283e-05	0.832341	0.118538	0.0490106	AVL9	ENSG00000105778	7:32680400-33080295	rs3750082
FUSION_muscle_naive	1001	5.45612e-11	0.000115752	4.71307e-07	0.999883	3.74291e-07	KBTBD2	ENSG00000170852	7:32680400-33080295	rs3750082
FUSION_muscle_naive	1035	7.98268e-13	1.56405e-07	5.07073e-06	0.993502	0.00649264	MYPN	ENSG00000138347	10:68005684-68403135	rs7475348
FUSION_muscle_naive	1063	5.76977e-09	8.5471e-10	0.599866	0.0885502	0.311583	IRF5	ENSG00000128604	7:128736400-129135776	rs3757387
FUSION_muscle_naive	1076	2.44457e-06	1.71741e-06	0.332028	0.232827	0.435141	ASTN2	ENSG00000148219	9:116403506-116801735	rs16933742
FUSION_muscle_naive	1080	0.00522416	0.000722736	0.819047	0.113249	0.0617573	INSR	ENSG00000171105	19:7000999-7399827	rs11085217
FUSION_muscle_naive	1090	4.65426e-33	1.76803e-33	0.440981	0.167125	0.391893	PIP5K1B	ENSG00000107242	9:68782271-69181888	rs76601712
FUSION_muscle_naive	1116	6.10291e-28	7.11086e-29	0.74291	0.0863902	0.1707	STC1	ENSG00000159167	8:23678585-24078489	rs73555352
FUSION_muscle_naive	1128	3.37638e-07	1.1923e-06	0.216983	0.766215	0.0168	ZRANB1	ENSG00000019995	10:124761556-125158639	rs6597862
FUSION_muscle_naive	1170	5.54e-28	7.94735e-29	0.672244	0.0962044	0.231552	ATP1B3	ENSG00000069849	3:141725986-142125902	rs1050190
FUSION_muscle_naive	1181	5.52634e-28	8.13836e-29	0.670586	0.0985228	0.230891	ATP1B3	ENSG00000069849	3:141735953-142135884	rs148579608
FUSION_muscle_naive	1215	7.20901e-47	2.23425e-47	0.725857	0.224911	0.049232	DAB2	ENSG00000153071	5:39230781-39630485	rs10941433
FUSION_muscle_naive	1217	7.2233e-47	2.21888e-47	0.727296	0.223364	0.0493403	DAB2	ENSG00000153071	5:39236772-39636657	rs138533851
GTEx_V8_Whole_Blood	1014	6.664e-14	1.97227e-13	0.0598791	0.176454	0.763667	EXOG	ENSG00000157036	3:38305288-38705052	rs9838792
FUSION_muscle_naive	1243	3.24941e-81	4.2089e-80	0.0293915	0.380112	0.590496	PRKAG2	ENSG00000106617	7:151506595-151905090	rs78573217
FUSION_muscle_naive	1282	3.28988e-36	2.83979e-36	0.494582	0.426838	0.0785797	CEP89	ENSG00000121289	19:32712207-33111332	rs8101667
FUSION_muscle_naive	1288	2.15531e-18	7.26781e-10	2.96555e-09	1	1.87269e-10	LINC01006	ENSG00000182648	7:156267017-156664543	rs2365286
FUSION_muscle_naive	1328	7.67205e-24	0.00109246	7.0148e-21	0.99887	3.73375e-05	BTN2A2	ENSG00000124508	6:26184998-26584671	rs2072806
FUSION_muscle_naive	1344	0.0134258	0.00146951	0.812622	0.088861	0.0836212	ZGPAT	ENSG00000197114	20:63523038-63922236	rs2261092
FUSION_muscle_naive	1352	2.34778e-08	9.42014e-05	0.00024911	0.999519	0.000137409	PSD4	ENSG00000125637	2:113008203-113407525	rs113179516
FUSION_muscle_naive	1353	2.34765e-08	9.42014e-05	0.000249096	0.999519	0.000137403	PSD4	ENSG00000125637	2:113009977-113409226	rs11123169
FUSION_muscle_naive	1375	1.13213e-210	3.53894e-08	1.18164e-205	0.00269642	0.997304	ZNF641	ENSG00000167528	12:48147080-48546896	rs2634675
FUSION_muscle_naive	1378	1.00146e-10	3.16553e-07	0.000316245	0.999628	5.50537e-05	C12orf43	ENSG00000157895	12:120812512-121211921	rs2264750
FUSION_muscle_naive	1716	1.15296e-06	5.84657e-07	0.633353	0.321123	0.0455215	PRRC2A	ENSG00000204469	6:31433318-31833091	rs2844465
FUSION_muscle_naive	4892	1.68981e-30	6.15427e-05	2.74559e-26	0.999938	2.03674e-07	TCF19	ENSG00000137310	6:30959840-31359796	rs6905862
GENCORD_fibroblast	478	1.17e-14	4.49634e-16	0.904704	0.0347074	0.0605882	PIGU	ENSG00000101464	20:34369410-34768738	rs6088528
GENCORD_fibroblast	506	7.61626e-33	3.49176e-34	0.886042	0.0405482	0.0734101	KRTCAP2	ENSG00000163463	1:154951539-155349777	rs6427184
GENCORD_fibroblast	576	1.51655e-05	1.52821e-06	0.677368	0.0680033	0.254612	ORC4	ENSG00000115947	2:147819077-148218715	rs12989250
GENCORD_fibroblast	577	6.94389e-11	1.42617e-11	0.421397	0.0860558	0.492547	SPRYD4	ENSG00000176422	12:56266909-56666751	rs2933243
GENCORD_fibroblast	580	7.76723e-33	3.44912e-34	0.903606	0.0400692	0.056325	EFNA4	ENSG00000243364	1:154867317-155266454	rs114301457
GENCORD_fibroblast	642	2.94901e-06	1.21447e-06	0.623235	0.256543	0.120218	PLEKHO1	ENSG00000023902	1:149989259-150386948	rs3118119
GTEx_vagina	948	1.08266e-13	1.38588e-13	0.0972817	0.123748	0.77897	EXOG	ENSG00000157036	3:38305288-38705052	rs9838792
GENCORD_fibroblast	655	0.00416155	0.0002214	0.890193	0.0473012	0.0581233	STAB1	ENSG00000010327	3:52304574-52703541	rs4687545
GENCORD_fibroblast	674	1.77835e-29	5.53562e-26	4.50098e-06	0.0130236	0.986972	SLC47A1	ENSG00000142494	17:19372886-19770835	rs111653425
HipSci_iPSC	922	6.77166e-13	1.10171e-13	0.628083	0.101916	0.270002	EXOG	ENSG00000157036	3:38305288-38705052	rs9838792
GENCORD_fibroblast	700	3.51917e-08	2.33115e-09	0.862205	0.0570331	0.080762	ZNF318	ENSG00000171467	6:43163102-43562651	rs10498755
GENCORD_fibroblast	703	0.0014319	8.55882e-05	0.838942	0.0500363	0.109504	ASXL2	ENSG00000143970	2:25535228-25933786	rs55713459
GENCORD_fibroblast	757	1.70206e-52	1.05171e-53	0.888008	0.0548134	0.0571787	CDK12	ENSG00000167258	17:39277646-39677379	rs144031067
iPSCORE_iPSC	925	7.27185e-13	9.63594e-14	0.674476	0.0891386	0.236386	EXOG	ENSG00000157036	3:38305288-38705052	rs9838792
GENCORD_fibroblast	802	5.83529e-12	4.63892e-13	0.859316	0.0682412	0.0724429	INO80	ENSG00000128908	15:40908833-41307704	rs6492982
GENCORD_fibroblast	825	3.39956e-52	5.6342e-53	0.598872	0.0989508	0.302177	FBXL20	ENSG00000108306	17:39105436-39504216	rs12449642
GENCORD_fibroblast	831	1.8361e-08	1.50669e-09	0.810185	0.0663597	0.123456	C1orf213	ENSG00000249087	1:23176357-23575949	rs9887775
GENCORD_fibroblast	833	4.49214e-129	3.2163e-130	0.839281	0.0599905	0.100729	BLOC1S6	ENSG00000104164	15:45401083-45800365	rs117544584
GENCORD_fibroblast	858	7.21684e-05	1.19395e-05	0.809826	0.133921	0.056169	MAFF	ENSG00000185022	22:38002280-38402182	rs2267372
GENCORD_fibroblast	911	0.0388845	0.00438239	0.803699	0.0905168	0.0625171	BPNT1	ENSG00000162813	1:219850998-220250710	rs2577134
GENCORD_fibroblast	911	0.0400622	0.00325347	0.828043	0.0671842	0.0614574	EPRS	ENSG00000136628	1:219850998-220250710	rs2577134
GENCORD_fibroblast	916	0.12939	0.0111299	0.747998	0.0642944	0.047187	CRTC1	ENSG00000105662	19:18533627-18932440	rs4808154
GENCORD_fibroblast	919	0.000506983	4.09049e-05	0.863489	0.0696026	0.0663602	RBPMS	ENSG00000157110	8:30222626-30622434	rs56411466
GENCORD_fibroblast	928	0.0160414	0.0014301	0.837374	0.0745816	0.0705724	WBP1L	ENSG00000166272	10:102613432-103013227	rs284859
GENCORD_fibroblast	935	6.8452e-27	7.89377e-13	8.67164e-15	1	6.97972e-10	HOXD11	ENSG00000128713	2:175910593-176308870	rs863678
Kasela_2017_T-cell_CD4	951	9.09609e-13	8.16679e-14	0.843677	0.0756677	0.080655	EXOG	ENSG00000157036	3:38305288-38705052	rs9838792
GENCORD_fibroblast	1007	0.00010114	7.93992e-06	0.873658	0.0685285	0.0577043	AVL9	ENSG00000105778	7:32680400-33080295	rs3750082
GENCORD_fibroblast	1043	0.044924	0.00466892	0.790921	0.0821226	0.0773633	SMAD7	ENSG00000101665	18:48755727-49155294	rs2337143
GENCORD_fibroblast	1061	5.28398e-06	5.69587e-07	0.717684	0.0771576	0.205153	ASTN2	ENSG00000148219	9:116403506-116801735	rs16933742
GENCORD_fibroblast	1062	3.53408e-12	3.87425e-10	0.00901499	0.988271	0.00271382	FGFR4	ENSG00000160867	5:176891811-177291360	rs396007
GENCORD_fibroblast	1083	0.00543201	0.00056394	0.85163	0.0883604	0.0540139	INSR	ENSG00000171105	19:7000999-7399827	rs11085217
GENCORD_fibroblast	1114	1.34059e-06	1.35949e-07	0.861532	0.0873166	0.0511503	ZRANB1	ENSG00000019995	10:124761556-125158639	rs6597862
GENCORD_fibroblast	1123	7.91184e-47	1.2652e-47	0.796624	0.127314	0.0760627	DAB2	ENSG00000153071	5:39230781-39630485	rs10941433
GENCORD_fibroblast	1137	1.27198e-07	2.20171e-08	0.807983	0.139804	0.0522129	MYPN	ENSG00000138347	10:68005684-68403135	rs7475348
GENCORD_fibroblast	1138	7.89773e-47	1.28046e-47	0.795202	0.12885	0.0759473	DAB2	ENSG00000153071	5:39236772-39636657	rs138533851
GENCORD_fibroblast	1168	6.19279e-28	1.62068e-28	0.753852	0.197238	0.0489103	STC1	ENSG00000159167	8:23678585-24078489	rs73555352
GENCORD_fibroblast	1177	6.52573e-28	1.17423e-28	0.791856	0.142419	0.0657251	ATP1B3	ENSG00000069849	3:141725986-142125902	rs1050190
GENCORD_fibroblast	1188	6.51248e-28	1.18844e-28	0.790248	0.144143	0.0656083	ATP1B3	ENSG00000069849	3:141735953-142135884	rs148579608
GENCORD_fibroblast	1226	8.66664e-50	3.25394e-50	0.684155	0.25681	0.0590349	SLC22A1	ENSG00000175003	6:159938438-160337954	rs1871388
GENCORD_fibroblast	1245	9.42151e-80	1.06071e-80	0.852194	0.0958916	0.0519147	PRKAG2	ENSG00000106617	7:151506595-151905090	rs78573217
GENCORD_fibroblast	1261	4.85853e-07	9.06505e-06	0.0507103	0.946149	0.00313067	ZNF641	ENSG00000167528	12:48147080-48546896	rs2634675
GENCORD_fibroblast	1329	0.0133161	0.0017191	0.808301	0.104278	0.0723859	ZGPAT	ENSG00000197114	20:63523038-63922236	rs2261092
GENCORD_fibroblast	1355	3.4327e-36	6.71586e-37	0.516052	0.100579	0.383369	CEP89	ENSG00000121289	19:32712207-33111332	rs8101667
GENCORD_fibroblast	1359	7.6263e-05	8.58727e-06	0.82131	0.0923939	0.0862109	PSD4	ENSG00000125637	2:113008203-113407525	rs113179516
GENCORD_fibroblast	1361	7.62542e-05	8.59709e-06	0.821215	0.0924997	0.0862005	PSD4	ENSG00000125637	2:113009977-113409226	rs11123169
GENCORD_fibroblast	1384	7.40773e-08	2.14633e-07	0.233925	0.67769	0.0883843	C12orf43	ENSG00000157895	12:120812512-121211921	rs2264750
GENCORD_fibroblast	1386	4.99133e-10	1.8629e-10	0.686772	0.256265	0.0569627	LINC01006	ENSG00000182648	7:156267017-156664543	rs2365286
GENCORD_fibroblast	1439	7.93125e-12	0.00109209	7.25216e-09	0.998582	0.000326225	BTN2A2	ENSG00000124508	6:26184998-26584671	rs2072806
GENCORD_fibroblast	2083	1.44223e-06	2.74631e-07	0.792194	0.150793	0.0570108	PRRC2A	ENSG00000204469	6:31433318-31833091	rs2844465
GENCORD_fibroblast	5157	3.47613e-05	2.38967e-05	0.564912	0.388303	0.046727	TCF19	ENSG00000137310	6:30959840-31359796	rs6905862
GENCORD_LCL	491	1.18037e-14	4.46923e-16	0.912723	0.0345056	0.0527717	PIGU	ENSG00000101464	20:34369410-34768738	rs6088528
GENCORD_LCL	507	4.94792e-33	2.8484e-33	0.575619	0.331277	0.0931042	KRTCAP2	ENSG00000163463	1:154951539-155349777	rs6427184
GENCORD_LCL	572	7.8193e-05	4.99628e-06	0.852031	0.0543485	0.0935373	CDKN2C	ENSG00000123080	1:50846947-51244634	rs72692241
GENCORD_LCL	578	1.95441e-41	1.53861e-10	1.18606e-31	0.933655	0.0663446	SPRYD4	ENSG00000176422	12:56266909-56666751	rs2933243
GENCORD_LCL	580	1.8714e-05	1.1092e-06	0.835866	0.0494278	0.114687	ORC4	ENSG00000115947	2:147819077-148218715	rs12989250
GENCORD_LCL	647	3.77594e-06	2.54816e-07	0.797996	0.0537038	0.148296	PLEKHO1	ENSG00000023902	1:149989259-150386948	rs3118119
Kasela_2017_T-cell_CD8	951	9.21848e-13	8.25673e-14	0.85503	0.0765141	0.0684561	EXOG	ENSG00000157036	3:38305288-38705052	rs9838792
GENCORD_LCL	661	0.00417381	0.000218108	0.892814	0.046599	0.0561951	STAB1	ENSG00000010327	3:52304574-52703541	rs4687545
Naranbhai_2015_neutrophil_CD16	799	9.32014e-13	7.52571e-14	0.864458	0.0697364	0.0658052	EXOG	ENSG00000157036	3:38305288-38705052	rs9838792
GENCORD_LCL	704	3.54052e-08	2.64457e-09	0.867436	0.0647247	0.0678391	ZNF318	ENSG00000171467	6:43163102-43562651	rs10498755
GENCORD_LCL	706	0.00145372	0.000120662	0.851731	0.0706194	0.0760751	ASXL2	ENSG00000143970	2:25535228-25933786	rs55713459
GENCORD_LCL	707	3.48283e-24	2.14959e-25	0.881502	0.0543417	0.0641566	SLC47A1	ENSG00000142494	17:19372886-19770835	rs111653425
GENCORD_LCL	751	1.83287e-05	0.0046441	0.00384703	0.974739	0.016752	NEB	ENSG00000183091	2:151309407-151709005	rs10432479
GENCORD_LCL	757	1.70578e-52	1.01574e-53	0.889952	0.052937	0.0571109	CDK12	ENSG00000167258	17:39277646-39677379	rs144031067
nephQTL_glomerular	536	3.25186e-13	1.64346e-13	0.154807	0.0774702	0.767723	EXOG	ENSG00000157036	3:38305288-38705052	rs9838792
GENCORD_LCL	825	0.000910834	0.000116909	0.780006	0.0999977	0.118968	C5orf56	ENSG00000197536	5:132255338-132654819	rs115926813
GENCORD_LCL	827	1.01392e-131	6.26585e-133	0.882764	0.0544905	0.0627452	SHF	ENSG00000138606	15:45004704-45402412	rs12901522
GENCORD_LCL	829	4.64193e-52	4.4715e-53	0.817729	0.078667	0.103604	FBXL20	ENSG00000108306	17:39105436-39504216	rs12449642
GENCORD_LCL	835	1.63647e-08	2.80751e-09	0.722095	0.123728	0.154177	C1orf213	ENSG00000249087	1:23176357-23575949	rs9887775
GENCORD_LCL	836	4.72627e-129	3.46481e-130	0.883024	0.0646817	0.0522942	BLOC1S6	ENSG00000104164	15:45401083-45800365	rs117544584
GENCORD_LCL	854	1.60167e-05	2.17268e-05	0.179728	0.243227	0.577007	MAFF	ENSG00000185022	22:38002280-38402182	rs2267372
GENCORD_LCL	862	5.87269e-12	4.44007e-13	0.864823	0.0653154	0.0698612	INO80	ENSG00000128908	15:40908833-41307704	rs6492982
GENCORD_LCL	892	7.79839e-11	0.0569907	1.29015e-09	0.942843	0.00016636	ARL14EP	ENSG00000152219	11:30075123-30474891	rs142098762
GENCORD_LCL	910	5.73301e-32	1.41905e-31	0.274197	0.678649	0.0471542	IKZF3	ENSG00000161405	17:39612284-40011374	rs114777282
GENCORD_LCL	919	0.000496648	4.44841e-05	0.845887	0.0756871	0.0778849	RBPMS	ENSG00000157110	8:30222626-30622434	rs56411466
GENCORD_LCL	923	0.0395478	0.00347085	0.817414	0.0716711	0.0678959	BPNT1	ENSG00000162813	1:219850998-220250710	rs2577134
GENCORD_LCL	923	0.0373035	0.00592245	0.771026	0.122348	0.0634001	EPRS	ENSG00000136628	1:219850998-220250710	rs2577134
GENCORD_LCL	925	0.104203	0.0102697	0.602402	0.0591456	0.223979	CRTC1	ENSG00000105662	19:18533627-18932440	rs4808154
GENCORD_LCL	930	0.0125203	0.00473136	0.653571	0.246899	0.0822784	WBP1L	ENSG00000166272	10:102613432-103013227	rs284859
GENCORD_LCL	964	7.51221e-33	1.67079e-33	0.711766	0.158173	0.13006	PIP5K1B	ENSG00000107242	9:68490961-68890774	rs10116313
nephQTL_tubular	527	4.14253e-13	4.08806e-13	0.197208	0.194006	0.608786	EXOG	ENSG00000157036	3:38305288-38705052	rs9838792
GENCORD_LCL	1013	9.50256e-05	1.48783e-05	0.820844	0.12847	0.0505752	AVL9	ENSG00000105778	7:32680400-33080295	rs3750082
GENCORD_LCL	1013	3.45169e-05	7.84332e-05	0.298162	0.677493	0.0242321	KBTBD2	ENSG00000170852	7:32680400-33080295	rs3750082
GENCORD_LCL	1057	6.39813e-06	5.34485e-07	0.86901	0.0725367	0.0584462	ASTN2	ENSG00000148219	9:116403506-116801735	rs16933742
GENCORD_LCL	1060	3.17167e-10	5.16576e-11	0.809053	0.131713	0.0592337	FGFR4	ENSG00000160867	5:176891811-177291360	rs396007
GENCORD_LCL	1073	7.00826e-10	3.21154e-10	0.0728629	0.0324948	0.894642	IRF5	ENSG00000128604	7:128736400-129135776	rs3757387
GENCORD_LCL	1091	0.00515371	0.000673627	0.807999	0.105531	0.0806434	INSR	ENSG00000171105	19:7000999-7399827	rs11085217
GENCORD_LCL	1124	1.31581e-06	1.37107e-07	0.845608	0.0880458	0.0663446	ZRANB1	ENSG00000019995	10:124761556-125158639	rs6597862
GENCORD_LCL	1144	7.3353e-47	8.09176e-48	0.738573	0.0812938	0.180133	DAB2	ENSG00000153071	5:39230781-39630485	rs10941433
GENCORD_LCL	1159	7.32502e-47	8.2265e-48	0.737538	0.0826508	0.179811	DAB2	ENSG00000153071	5:39236772-39636657	rs138533851
PhLiPS_HLC	885	2.97277e-13	1.19955e-13	0.275729	0.110647	0.613624	EXOG	ENSG00000157036	3:38305288-38705052	rs9838792
GENCORD_LCL	1179	4.38672e-28	2.45396e-28	0.532301	0.297603	0.170097	ATP1B3	ENSG00000069849	3:141725986-142125902	rs1050190
GENCORD_LCL	1190	4.3687e-28	2.47865e-28	0.530113	0.3006	0.169287	ATP1B3	ENSG00000069849	3:141735953-142135884	rs148579608
GENCORD_LCL	1191	8.05348e-33	1.03076e-33	0.763051	0.0975226	0.139427	PIP5K1B	ENSG00000107242	9:68782271-69181888	rs76601712
GENCORD_LCL	1230	1.03288e-49	1.42313e-50	0.815369	0.112271	0.0723598	SLC22A1	ENSG00000175003	6:159938438-160337954	rs1871388
GENCORD_LCL	1247	9.41106e-80	1.07821e-80	0.851249	0.0974745	0.051277	PRKAG2	ENSG00000106617	7:151506595-151905090	rs78573217
GENCORD_LCL	1258	4.07315e-06	9.06968e-07	0.42513	0.0941829	0.480682	ZNF641	ENSG00000167528	12:48147080-48546896	rs2634675
GENCORD_LCL	1328	0.0134807	0.00167287	0.818287	0.10148	0.0650795	ZGPAT	ENSG00000197114	20:63523038-63922236	rs2261092
GENCORD_LCL	1358	3.43672e-37	6.14869e-36	0.0516656	0.924334	0.024	CEP89	ENSG00000121289	19:32712207-33111332	rs8101667
GENCORD_LCL	1384	5.68425e-08	2.51742e-07	0.1795	0.794938	0.0255615	C12orf43	ENSG00000157895	12:120812512-121211921	rs2264750
GENCORD_LCL	1389	1.22404e-23	7.26781e-10	1.68419e-14	1	1.69467e-12	LINC01006	ENSG00000182648	7:156267017-156664543	rs2365286
GENCORD_LCL	1403	9.65174e-13	9.28467e-05	1.03944e-08	0.999907	2.02864e-07	PSD4	ENSG00000125637	2:113008203-113407525	rs113179516
GENCORD_LCL	1405	9.65567e-13	9.28467e-05	1.03986e-08	0.999907	2.02865e-07	PSD4	ENSG00000125637	2:113009977-113409226	rs11123169
GENCORD_LCL	1441	0.000754563	0.000272474	0.689956	0.249085	0.0599323	BTN2A2	ENSG00000124508	6:26184998-26584671	rs2072806
GENCORD_LCL	1489	0.00183961	0.012127	0.128322	0.845908	0.011803	HNF4G	ENSG00000164749	8:75371120-75770911	rs1913641
GENCORD_LCL	2076	1.45548e-06	2.63521e-07	0.799469	0.144692	0.0558375	PRRC2A	ENSG00000204469	6:31433318-31833091	rs2844465
GENCORD_LCL	5353	8.56183e-13	6.15303e-05	1.3914e-08	0.999938	1.20728e-07	TCF19	ENSG00000137310	6:30959840-31359796	rs6905862
GENCORD_T-cell	488	1.1242e-14	5.44186e-16	0.869287	0.0419905	0.0887221	PIGU	ENSG00000101464	20:34369410-34768738	rs6088528
GENCORD_T-cell	505	7.61489e-33	5.25303e-34	0.885883	0.0610584	0.053059	KRTCAP2	ENSG00000163463	1:154951539-155349777	rs6427184
GENCORD_T-cell	548	1.92224e-05	1.25536e-06	0.858571	0.0559853	0.0854237	ORC4	ENSG00000115947	2:147819077-148218715	rs12989250
GENCORD_T-cell	574	7.72265e-33	4.17252e-34	0.898418	0.0484881	0.0530935	EFNA4	ENSG00000243364	1:154867317-155266454	rs114301457
GENCORD_T-cell	579	6.83023e-18	6.07791e-11	4.145e-08	0.368212	0.631788	SPRYD4	ENSG00000176422	12:56266909-56666751	rs2933243
PhLiPS_iPSC	890	9.13261e-13	8.35838e-14	0.847065	0.0774498	0.0754853	EXOG	ENSG00000157036	3:38305288-38705052	rs9838792
GENCORD_T-cell	647	4.09337e-06	3.06468e-07	0.86508	0.0646978	0.0702178	PLEKHO1	ENSG00000023902	1:149989259-150386948	rs3118119
GENCORD_T-cell	655	0.0021628	0.00104053	0.462642	0.222266	0.311889	STAB1	ENSG00000010327	3:52304574-52703541	rs4687545
GENCORD_T-cell	687	1.47192e-25	9.34788e-26	0.0372541	0.0227194	0.940027	SLC47A1	ENSG00000142494	17:19372886-19770835	rs111653425
Quach_2016_monocyte_IAV	977	8.82083e-13	9.70425e-14	0.818147	0.0899166	0.0919368	EXOG	ENSG00000157036	3:38305288-38705052	rs9838792
GENCORD_T-cell	707	2.91056e-08	5.79144e-09	0.713095	0.141747	0.145159	ZNF318	ENSG00000171467	6:43163102-43562651	rs10498755
GENCORD_T-cell	720	1.70647e-52	1.0462e-53	0.890309	0.0545279	0.0551627	CDK12	ENSG00000167258	17:39277646-39677379	rs144031067
GENCORD_T-cell	752	0.00159984	0.00191229	0.335793	0.401114	0.259581	NEB	ENSG00000183091	2:151309407-151709005	rs10432479
GENCORD_T-cell	819	5.81111e-12	4.62504e-13	0.855755	0.068033	0.0762125	INO80	ENSG00000128908	15:40908833-41307704	rs6492982
GENCORD_T-cell	822	1.00493e-131	8.53932e-133	0.874935	0.0742964	0.0507682	SHF	ENSG00000138606	15:45004704-45402412	rs12901522
GENCORD_T-cell	828	4.81661e-52	3.85176e-53	0.848502	0.0677695	0.0837287	FBXL20	ENSG00000108306	17:39105436-39504216	rs12449642
GENCORD_T-cell	831	1.82531e-08	1.88106e-09	0.805423	0.0828903	0.111687	C1orf213	ENSG00000249087	1:23176357-23575949	rs9887775
GENCORD_T-cell	834	4.46101e-129	6.27001e-130	0.833464	0.117095	0.0494411	BLOC1S6	ENSG00000104164	15:45401083-45800365	rs117544584
GENCORD_T-cell	853	7.62999e-05	6.6647e-06	0.856187	0.0747178	0.0690121	MAFF	ENSG00000185022	22:38002280-38402182	rs2267372
GENCORD_T-cell	877	1.82164e-31	1.58903e-32	0.871247	0.0759469	0.0528057	IKZF3	ENSG00000161405	17:39612284-40011374	rs114777282
GENCORD_T-cell	890	2.04565e-25	0.0569937	3.38428e-24	0.942893	0.000113767	ARL14EP	ENSG00000152219	11:30075123-30474891	rs142098762
GENCORD_T-cell	908	0.0390119	0.00348131	0.806332	0.0718754	0.0792999	BPNT1	ENSG00000162813	1:219850998-220250710	rs2577134
GENCORD_T-cell	911	0.12919	0.011684	0.746837	0.0674998	0.0447896	CRTC1	ENSG00000105662	19:18533627-18932440	rs4808154
GENCORD_T-cell	918	0.000483597	6.72626e-05	0.82366	0.1145	0.0612894	RBPMS	ENSG00000157110	8:30222626-30622434	rs56411466
GENCORD_T-cell	923	0.0164816	0.00118824	0.860353	0.0619671	0.0600106	WBP1L	ENSG00000166272	10:102613432-103013227	rs284859
GENCORD_T-cell	957	3.33607e-33	5.61613e-33	0.316085	0.531965	0.15195	PIP5K1B	ENSG00000107242	9:68490961-68890774	rs10116313
GENCORD_T-cell	1015	9.91877e-05	1.04225e-05	0.856798	0.0899782	0.0531143	AVL9	ENSG00000105778	7:32680400-33080295	rs3750082
GENCORD_T-cell	1052	3.25785e-10	4.14031e-11	0.830747	0.105513	0.0637401	FGFR4	ENSG00000160867	5:176891811-177291360	rs396007
GENCORD_T-cell	1070	2.94905e-10	8.43098e-11	0.0306604	0.00780391	0.961536	IRF5	ENSG00000128604	7:128736400-129135776	rs3757387
GENCORD_T-cell	1079	6.96584e-28	8.25791e-29	0.847955	0.100472	0.0515721	STC1	ENSG00000159167	8:23678585-24078489	rs73555352
GENCORD_T-cell	1084	0.00159804	0.00445343	0.25054	0.698163	0.0452448	INSR	ENSG00000171105	19:7000999-7399827	rs11085217
GENCORD_T-cell	1116	1.18709e-06	1.45971e-07	0.762881	0.093665	0.143452	ZRANB1	ENSG00000019995	10:124761556-125158639	rs6597862
GENCORD_T-cell	1123	8.49786e-47	8.76666e-48	0.855628	0.0882131	0.0561589	DAB2	ENSG00000153071	5:39230781-39630485	rs10941433
GENCORD_T-cell	1134	4.78738e-16	4.8616e-17	0.857264	0.0869998	0.0557366	SLC14A2	ENSG00000132874	18:45201409-45600563	rs12967975
GENCORD_T-cell	1138	8.48625e-47	8.88692e-48	0.854459	0.089424	0.0561167	DAB2	ENSG00000153071	5:39236772-39636657	rs138533851
GENCORD_T-cell	1175	5.71024e-28	9.1604e-29	0.692901	0.110959	0.196139	ATP1B3	ENSG00000069849	3:141725986-142125902	rs1050190
GENCORD_T-cell	1178	5.4494e-33	2.48889e-33	0.51632	0.235569	0.248112	PIP5K1B	ENSG00000107242	9:68782271-69181888	rs76601712
GENCORD_T-cell	1186	5.70436e-28	9.24167e-29	0.692188	0.111946	0.195866	ATP1B3	ENSG00000069849	3:141735953-142135884	rs148579608
GENCORD_T-cell	1201	1.03677e-49	1.21091e-50	0.818435	0.0955049	0.0860596	SLC22A1	ENSG00000175003	6:159938438-160337954	rs1871388
GENCORD_T-cell	1207	3.18501e-15	5.27109e-16	0.800498	0.132413	0.0670896	SLC14A2	ENSG00000132874	18:45482781-45880786	rs41301139
GENCORD_T-cell	1251	9.08261e-80	1.3263e-80	0.821539	0.119908	0.0585526	PRKAG2	ENSG00000106617	7:151506595-151905090	rs78573217
GENCORD_T-cell	1260	2.78665e-09	9.56042e-06	0.000290853	0.997855	0.00184458	ZNF641	ENSG00000167528	12:48147080-48546896	rs2634675
GENCORD_T-cell	1279	6.18642e-07	2.77207e-07	0.523623	0.234388	0.241989	ZBTB7C	ENSG00000184828	18:47931707-48331555	rs7243437
Quach_2016_monocyte_LPS	970	7.68208e-13	1.07484e-13	0.712526	0.099505	0.187969	EXOG	ENSG00000157036	3:38305288-38705052	rs9838792
GENCORD_T-cell	1324	0.0130439	0.00151438	0.791775	0.0918221	0.101844	ZGPAT	ENSG00000197114	20:63523038-63922236	rs2261092
GENCORD_T-cell	1354	5.27727e-36	8.05678e-37	0.793355	0.121035	0.0856101	CEP89	ENSG00000121289	19:32712207-33111332	rs8101667
GENCORD_T-cell	1378	1.37779e-07	2.93471e-08	0.435087	0.0922012	0.472712	C12orf43	ENSG00000157895	12:120812512-121211921	rs2264750
GENCORD_T-cell	1380	4.23951e-15	7.26777e-10	5.83327e-06	0.999994	3.91575e-07	LINC01006	ENSG00000182648	7:156267017-156664543	rs2365286
GENCORD_T-cell	1404	6.06273e-19	9.28467e-05	6.52922e-15	0.999907	2.20479e-07	PSD4	ENSG00000125637	2:113008203-113407525	rs113179516
GENCORD_T-cell	1406	1.94986e-05	0.0010712	0.017829	0.979471	0.00160888	BTN2A2	ENSG00000124508	6:26184998-26584671	rs2072806
GENCORD_T-cell	1406	6.06467e-19	9.28467e-05	6.53131e-15	0.999907	2.20479e-07	PSD4	ENSG00000125637	2:113009977-113409226	rs11123169
GENCORD_T-cell	2078	1.46039e-06	2.57358e-07	0.802166	0.141306	0.0565269	PRRC2A	ENSG00000204469	6:31433318-31833091	rs2844465
GENCORD_T-cell	2177	8.9151e-05	0.000431482	0.148225	0.717261	0.133993	LINC00243	ENSG00000214894	6:30632465-31032220	rs1264345
GENCORD_T-cell	5309	2.15745e-05	3.76057e-05	0.35061	0.611098	0.0382324	TCF19	ENSG00000137310	6:30959840-31359796	rs6905862
GEUVADIS_LCL	487	8.93836e-16	1.14889e-14	0.069116	0.88834	0.0425439	PIGU	ENSG00000101464	20:34369410-34768738	rs6088528
GEUVADIS_LCL	549	6.74601e-33	3.01365e-34	0.784801	0.0348791	0.18032	KRTCAP2	ENSG00000163463	1:154951539-155349777	rs6427184
GEUVADIS_LCL	612	7.89394e-33	3.49156e-34	0.918345	0.0405782	0.0410763	EFNA4	ENSG00000243364	1:154867317-155266454	rs114301457
GEUVADIS_LCL	616	6.13579e-85	1.36915e-10	3.72357e-75	0.830715	0.169285	SPRYD4	ENSG00000176422	12:56266909-56666751	rs2933243
GEUVADIS_LCL	632	5.31615e-06	1.31702e-05	0.237447	0.588076	0.174458	ORC4	ENSG00000115947	2:147819077-148218715	rs12989250
GEUVADIS_LCL	656	4.27628e-06	1.93326e-07	0.903736	0.0408014	0.0554583	PLEKHO1	ENSG00000023902	1:149989259-150386948	rs3118119
Quach_2016_monocyte_naive	977	9.073e-13	1.09066e-13	0.841536	0.101104	0.0573601	EXOG	ENSG00000157036	3:38305288-38705052	rs9838792
GEUVADIS_LCL	737	3.55943e-24	2.1155e-25	0.900889	0.0534975	0.0456133	SLC47A1	ENSG00000142494	17:19372886-19770835	rs111653425
Quach_2016_monocyte_Pam3CSK4	957	8.64627e-13	1.46389e-13	0.801956	0.135716	0.0623286	EXOG	ENSG00000157036	3:38305288-38705052	rs9838792
GEUVADIS_LCL	762	3.25241e-08	2.49977e-09	0.796848	0.061103	0.142049	ZNF318	ENSG00000171467	6:43163102-43562651	rs10498755
GEUVADIS_LCL	762	1.6492e-52	1.70479e-53	0.86043	0.0888927	0.0506768	CDK12	ENSG00000167258	17:39277646-39677379	rs144031067
GEUVADIS_LCL	842	3.78844e-52	6.31324e-53	0.667378	0.110993	0.221629	FBXL20	ENSG00000108306	17:39105436-39504216	rs12449642
GEUVADIS_LCL	846	6.17049e-09	1.19192e-09	0.272274	0.0519177	0.675808	C1orf213	ENSG00000249087	1:23176357-23575949	rs9887775
GEUVADIS_LCL	875	4.77179e-129	3.78581e-130	0.891529	0.0706936	0.0377772	BLOC1S6	ENSG00000104164	15:45401083-45800365	rs117544584
Quach_2016_monocyte_R848	954	8.25858e-13	1.26335e-13	0.765997	0.11706	0.116942	EXOG	ENSG00000157036	3:38305288-38705052	rs9838792
GEUVADIS_LCL	887	9.23136e-132	1.87097e-132	0.803724	0.162862	0.0334146	SHF	ENSG00000138606	15:45004704-45402412	rs12901522
GEUVADIS_LCL	923	0.00103261	7.9107e-05	0.884071	0.0676801	0.0471375	C5orf56	ENSG00000197536	5:132255338-132654819	rs115926813
GEUVADIS_LCL	925	8.11609e-88	0.0321845	2.44034e-86	0.96772	9.55032e-05	ARL14EP	ENSG00000152219	11:30075123-30474891	rs142098762
GEUVADIS_LCL	928	0.0148163	0.00144051	0.773423	0.0750605	0.135259	WBP1L	ENSG00000166272	10:102613432-103013227	rs284859
GEUVADIS_LCL	930	1.86829e-31	1.28709e-32	0.893559	0.0615136	0.0449277	IKZF3	ENSG00000161405	17:39612284-40011374	rs114777282
GEUVADIS_LCL	931	2.19549e-05	3.8794e-05	0.246363	0.435002	0.318574	MAFF	ENSG00000185022	22:38002280-38402182	rs2267372
GEUVADIS_LCL	945	5.47374e-12	9.01974e-13	0.806074	0.132765	0.0611609	INO80	ENSG00000128908	15:40908833-41307704	rs6492982
GEUVADIS_LCL	948	0.0195344	0.0257046	0.40375	0.531259	0.0197518	BPNT1	ENSG00000162813	1:219850998-220250710	rs2577134
GEUVADIS_LCL	948	0.00545261	0.040262	0.112698	0.832153	0.00943457	EPRS	ENSG00000136628	1:219850998-220250710	rs2577134
GEUVADIS_LCL	972	0.130624	0.0113497	0.755202	0.065581	0.0372426	CRTC1	ENSG00000105662	19:18533627-18932440	rs4808154
GEUVADIS_LCL	992	0.000362724	8.19052e-05	0.617789	0.139258	0.242508	RBPMS	ENSG00000157110	8:30222626-30622434	rs56411466
GEUVADIS_LCL	1000	6.86398e-33	3.1032e-33	0.650348	0.293966	0.055686	PIP5K1B	ENSG00000107242	9:68490961-68890774	rs10116313
ROSMAP_brain_naive	994	1.33948e-18	1.32549e-13	1.24239e-06	0.122063	0.877936	EXOG	ENSG00000157036	3:38305288-38705052	rs9838792
GEUVADIS_LCL	1101	3.41376e-10	3.14616e-11	0.870824	0.0802071	0.0489689	FGFR4	ENSG00000160867	5:176891811-177291360	rs396007
GEUVADIS_LCL	1127	5.36673e-19	8.88032e-11	5.57963e-11	0.00824085	0.991759	IRF5	ENSG00000128604	7:128736400-129135776	rs3757387
GEUVADIS_LCL	1184	1.30371e-06	1.90698e-07	0.837832	0.122512	0.0396536	ZRANB1	ENSG00000019995	10:124761556-125158639	rs6597862
GEUVADIS_LCL	1197	0.00534545	0.000617649	0.838075	0.0967775	0.0591841	INSR	ENSG00000171105	19:7000999-7399827	rs11085217
GEUVADIS_LCL	1212	8.87226e-33	9.19752e-34	0.840629	0.0870723	0.0722992	PIP5K1B	ENSG00000107242	9:68782271-69181888	rs76601712
GEUVADIS_LCL	1218	6.56092e-28	1.07311e-28	0.796126	0.130142	0.0737325	ATP1B3	ENSG00000069849	3:141735953-142135884	rs148579608
GEUVADIS_LCL	1258	9.70269e-50	2.33158e-50	0.765942	0.184008	0.0500503	SLC22A1	ENSG00000175003	6:159938438-160337954	rs1871388
GEUVADIS_LCL	1293	8.29287e-80	2.33834e-80	0.750106	0.211469	0.0384253	PRKAG2	ENSG00000106617	7:151506595-151905090	rs78573217
Schmiedel_2018_B-cell_naive	817	4.18989e-13	1.11517e-13	0.388619	0.102926	0.508455	EXOG	ENSG00000157036	3:38305288-38705052	rs9838792
GEUVADIS_LCL	1366	1.20553e-08	5.61616e-06	0.00125826	0.585766	0.41297	ZNF641	ENSG00000167528	12:48147080-48546896	rs2634675
GEUVADIS_LCL	1379	0.0137068	0.0015609	0.831798	0.0946651	0.0582691	ZGPAT	ENSG00000197114	20:63523038-63922236	rs2261092
GEUVADIS_LCL	1389	1.0597e-37	6.54058e-36	0.0159308	0.983273	0.000796571	CEP89	ENSG00000121289	19:32712207-33111332	rs8101667
GEUVADIS_LCL	1418	1.66965e-52	7.26781e-10	2.29732e-43	1	1.68917e-12	LINC01006	ENSG00000182648	7:156267017-156664543	rs2365286
GEUVADIS_LCL	1439	2.89706e-19	9.28467e-05	3.11997e-15	0.999907	1.72707e-07	PSD4	ENSG00000125637	2:113008203-113407525	rs113179516
GEUVADIS_LCL	1441	2.89813e-19	9.28467e-05	3.12112e-15	0.999907	1.72707e-07	PSD4	ENSG00000125637	2:113009977-113409226	rs11123169
GEUVADIS_LCL	1470	1.87288e-07	1.20635e-07	0.591349	0.380867	0.027783	C12orf43	ENSG00000157895	12:120812512-121211921	rs2264750
GEUVADIS_LCL	1520	4.6949e-14	0.0141283	3.27491e-12	0.985515	0.000356954	HNF4G	ENSG00000164749	8:75371120-75770911	rs1913641
GEUVADIS_LCL	1524	6.71801e-10	0.00109239	6.14304e-07	0.9989	7.1172e-06	BTN2A2	ENSG00000124508	6:26184998-26584671	rs2072806
GEUVADIS_LCL	2016	1.42254e-06	3.23799e-07	0.781442	0.177831	0.0407251	PRRC2A	ENSG00000204469	6:31433318-31833091	rs2844465
GEUVADIS_LCL	5466	4.44346e-23	6.15338e-05	7.22072e-19	0.999938	4.03849e-07	TCF19	ENSG00000137310	6:30959840-31359796	rs6905862
Gilchrist_2021_NK-cell_naive	440	1.18284e-14	4.94346e-16	0.914631	0.0381782	0.0471913	PIGU	ENSG00000101464	20:34369410-34768738	rs6088528
Gilchrist_2021_NK-cell_naive	501	7.87262e-33	3.0727e-34	0.915866	0.035698	0.0484361	KRTCAP2	ENSG00000163463	1:154951539-155349777	rs6427184
Gilchrist_2021_NK-cell_naive	548	4.97375e-68	1.38423e-10	3.01837e-58	0.839872	0.160128	SPRYD4	ENSG00000176422	12:56266909-56666751	rs2933243
Schmiedel_2018_CD4_T-cell_anti-CD3-CD28	837	9.00735e-13	7.99698e-14	0.835447	0.0740829	0.0904704	EXOG	ENSG00000157036	3:38305288-38705052	rs9838792
Gilchrist_2021_NK-cell_naive	648	0.00375104	0.000278177	0.802399	0.0593716	0.1342	STAB1	ENSG00000010327	3:52304574-52703541	rs4687545
Gilchrist_2021_NK-cell_naive	733	9.83657e-58	9.00617e-53	5.132e-06	0.469345	0.53065	CDK12	ENSG00000167258	17:39277646-39677379	rs144031067
Gilchrist_2021_NK-cell_naive	798	3.67652e-52	5.90027e-53	0.647661	0.103691	0.248647	FBXL20	ENSG00000108306	17:39105436-39504216	rs12449642
Gilchrist_2021_NK-cell_naive	878	0.0403587	0.00350993	0.834173	0.0724973	0.0494613	BPNT1	ENSG00000162813	1:219850998-220250710	rs2577134
Gilchrist_2021_NK-cell_naive	878	7.11732e-06	0.0461199	0.000147108	0.953251	0.000475107	EPRS	ENSG00000136628	1:219850998-220250710	rs2577134
Gilchrist_2021_NK-cell_naive	911	0.0119639	0.00132155	0.624454	0.0686841	0.293576	WBP1L	ENSG00000166272	10:102613432-103013227	rs284859
Gilchrist_2021_NK-cell_naive	925	6.58537e-13	4.99166e-14	0.834249	0.0631328	0.102618	HOXD11	ENSG00000128713	2:175910593-176308870	rs863678
Gilchrist_2021_NK-cell_naive	947	6.66388e-13	5.78755e-14	0.844195	0.0732354	0.08257	HOXD13	ENSG00000128714	2:175886258-176285783	rs6752623
Gilchrist_2021_NK-cell_naive	958	0.114884	0.0194603	0.664183	0.112417	0.089055	CRTC1	ENSG00000105662	19:18533627-18932440	rs4808154
Schmiedel_2018_CD4_T-cell_naive	837	1.1972e-13	1.35354e-13	0.111042	0.124779	0.764178	EXOG	ENSG00000157036	3:38305288-38705052	rs9838792
Gilchrist_2021_NK-cell_naive	1021	0.00547563	0.000525252	0.85846	0.0822948	0.0532448	INSR	ENSG00000171105	19:7000999-7399827	rs11085217
Gilchrist_2021_NK-cell_naive	1036	9.55926e-05	1.43886e-05	0.825742	0.124241	0.0499068	KBTBD2	ENSG00000170852	7:32680400-33080295	rs3750082
Gilchrist_2021_NK-cell_naive	1128	6.41161e-99	7.2379e-100	0.835579	0.0942562	0.0701651	CCDC158	ENSG00000163749	4:76177713-76577330	rs62303262
Gilchrist_2021_NK-cell_naive	1138	1.05847e-13	1.76778e-08	5.98752e-06	0.999992	1.67422e-06	SLC17A3	ENSG00000124564	6:25667711-26067132	rs1165206
Gilchrist_2021_NK-cell_naive	1141	4.52603e-19	1.55605e-06	2.90866e-13	0.999994	3.98142e-06	ZRANB1	ENSG00000019995	10:124761556-125158639	rs6597862
Gilchrist_2021_NK-cell_naive	1149	6.39659e-99	7.39139e-100	0.833621	0.0962565	0.0701221	CCDC158	ENSG00000163749	4:76159646-76558980	rs77402042
Gilchrist_2021_NK-cell_naive	1153	0.0136266	0.00172855	0.670302	0.0847992	0.229544	PPARGC1A	ENSG00000109819	4:23611780-24011234	rs7667050
Gilchrist_2021_NK-cell_naive	1276	7.47219e-06	1.70675e-06	0.779901	0.178098	0.0419918	ZNF641	ENSG00000167528	12:48147080-48546896	rs2634675
Schmiedel_2018_CD8_T-cell_anti-CD3-CD28	837	6.21218e-13	9.63531e-14	0.57619	0.0890343	0.334776	EXOG	ENSG00000157036	3:38305288-38705052	rs9838792
Gilchrist_2021_NK-cell_naive	1359	4.76493e-36	1.57245e-36	0.716332	0.236345	0.0473235	SLC7A9	ENSG00000021488	19:32655497-33055377	rs12459052
Gilchrist_2021_NK-cell_naive	1393	6.82161e-12	9.28467e-05	7.34649e-08	0.999907	2.33521e-07	PSD4	ENSG00000125637	2:113008203-113407525	rs113179516
Gilchrist_2021_NK-cell_naive	1393	6.81533e-12	9.28467e-05	7.33973e-08	0.999907	2.3351e-07	PSD4	ENSG00000125637	2:113009977-113409226	rs11123169
GTEx_adipose_subcutaneous	463	1.1919e-14	4.13258e-16	0.920343	0.0318626	0.0477942	PIGU	ENSG00000101464	20:34369410-34768738	rs6088528
GTEx_adipose_subcutaneous	532	7.96614e-33	3.35391e-34	0.926745	0.0389837	0.034271	KRTCAP2	ENSG00000163463	1:154951539-155349777	rs6427184
GTEx_adipose_subcutaneous	600	7.31862e-33	3.64704e-34	0.851416	0.0423217	0.106262	EFNA4	ENSG00000243364	1:154867317-155266454	rs114301457
GTEx_adipose_subcutaneous	601	1.2921e-11	1.10421e-11	0.0708418	0.0596705	0.869488	SPRYD4	ENSG00000176422	12:56266909-56666751	rs2933243
GTEx_adipose_subcutaneous	637	2.64721e-08	2.25803e-06	0.00115986	0.098033	0.900805	ORC4	ENSG00000115947	2:147819077-148218715	rs12989250
GTEx_adipose_subcutaneous	643	4.15737e-06	2.23808e-07	0.871198	0.0468182	0.0819792	PLEKHO1	ENSG00000023902	1:149989259-150386948	rs3118119
GTEx_adipose_subcutaneous	659	0.00392036	0.000503325	0.824651	0.10581	0.0651152	STAB1	ENSG00000010327	3:52304574-52703541	rs4687545
Schmiedel_2018_CD8_T-cell_naive	837	6.58107e-14	1.28758e-13	0.0610405	0.118605	0.820354	EXOG	ENSG00000157036	3:38305288-38705052	rs9838792
GTEx_adipose_subcutaneous	738	2.10851e-26	2.93636e-26	0.00533663	0.00644369	0.98822	SLC47A1	ENSG00000142494	17:19372886-19770835	rs111653425
GTEx_adipose_subcutaneous	743	3.60166e-24	2.11023e-25	0.911578	0.0533747	0.0350473	RP11-1113L8.1	ENSG00000262769	17:19384106-19782400	rs56866369
GTEx_adipose_subcutaneous	747	0.00155348	0.000117955	0.861593	0.0653486	0.0713871	ASXL2	ENSG00000143970	2:25535228-25933786	rs55713459
Schmiedel_2018_monocyte_CD16_naive	837	3.81373e-13	1.05514e-13	0.35373	0.097317	0.548953	EXOG	ENSG00000157036	3:38305288-38705052	rs9838792
GTEx_adipose_subcutaneous	754	3.59429e-08	2.64585e-09	0.799554	0.0587154	0.141731	ZNF318	ENSG00000171467	6:43163102-43562651	rs10498755
GTEx_adipose_subcutaneous	767	1.71693e-52	1.19661e-53	0.886008	0.0616977	0.0522947	CDK12	ENSG00000167258	17:39277646-39677379	rs144031067
GTEx_adipose_subcutaneous	780	3.00623e-05	0.00470764	0.0062905	0.985066	0.00390619	NEB	ENSG00000183091	2:151309407-151709005	rs10432479
GTEx_adipose_subcutaneous	812	5.09873e-15	2.42283e-10	2.15334e-07	0.00924155	0.990758	C1orf213	ENSG00000249087	1:23176357-23575949	rs9887775
GTEx_adipose_subcutaneous	827	2.80683e-55	1.13146e-52	0.000493501	0.198134	0.801373	FBXL20	ENSG00000108306	17:39105436-39504216	rs12449642
GTEx_adipose_subcutaneous	850	4.71873e-129	3.26074e-130	0.881614	0.0608639	0.0575219	BLOC1S6	ENSG00000104164	15:45401083-45800365	rs117544584
GTEx_adipose_subcutaneous	867	9.83071e-132	8.04608e-133	0.855906	0.0699787	0.0741153	SHF	ENSG00000138606	15:45004704-45402412	rs12901522
Schmiedel_2018_monocyte_naive	817	5.35918e-13	9.22751e-14	0.497073	0.0851689	0.417758	EXOG	ENSG00000157036	3:38305288-38705052	rs9838792
GTEx_adipose_subcutaneous	890	0.000565301	0.000550035	0.471618	0.458814	0.0684531	C5orf56	ENSG00000197536	5:132255338-132654819	rs115926813
GTEx_adipose_subcutaneous	891	0.00408547	0.0116529	0.213217	0.607993	0.163051	WBP1L	ENSG00000166272	10:102613432-103013227	rs284859
GTEx_adipose_subcutaneous	899	3.28986e-05	0.0321398	0.000989102	0.966289	0.000549135	ARL14EP	ENSG00000152219	11:30075123-30474891	rs142098762
GTEx_adipose_subcutaneous	910	0.000523095	3.88644e-05	0.890931	0.0661511	0.0423561	RBPMS	ENSG00000157110	8:30222626-30622434	rs56411466
GTEx_adipose_subcutaneous	911	2.06469e-06	1.06993e-05	0.0231638	0.119178	0.857645	MAFF	ENSG00000185022	22:38002280-38402182	rs2267372
GTEx_adipose_subcutaneous	913	1.44241e-31	5.27002e-32	0.689871	0.251994	0.058135	IKZF3	ENSG00000161405	17:39612284-40011374	rs114777282
GTEx_adipose_subcutaneous	922	6.20883e-12	3.7823e-13	0.91035	0.0554226	0.0342278	INO80	ENSG00000128908	15:40908833-41307704	rs6492982
GTEx_adipose_subcutaneous	933	5.65168e-13	1.76617e-13	0.71594	0.223674	0.0603863	HOXD13	ENSG00000128714	2:175886258-176285783	rs6752623
GTEx_adipose_subcutaneous	944	0.0308314	0.00293159	0.604073	0.057133	0.305031	BPNT1	ENSG00000162813	1:219850998-220250710	rs2577134
GTEx_adipose_subcutaneous	944	0.0157285	0.0304101	0.308166	0.595771	0.0499247	EPRS	ENSG00000136628	1:219850998-220250710	rs2577134
GTEx_adipose_subcutaneous	976	0.127446	0.0145357	0.736763	0.0839929	0.0372619	CRTC1	ENSG00000105662	19:18533627-18932440	rs4808154
Schmiedel_2018_NK-cell_naive	837	1.96302e-13	1.32871e-13	0.182074	0.122545	0.695382	EXOG	ENSG00000157036	3:38305288-38705052	rs9838792
GTEx_adipose_subcutaneous	1039	3.60929e-11	3.46306e-10	0.0908538	0.871693	0.0374536	FGFR4	ENSG00000160867	5:176891811-177291360	rs396007
GTEx_adipose_subcutaneous	1060	0.000112649	1.15522e-05	0.857647	0.0878976	0.054331	AVL9	ENSG00000105778	7:32680400-33080295	rs3750082
GTEx_adipose_subcutaneous	1074	5.91235e-12	3.20851e-05	1.44436e-09	0.00684513	0.993123	RNU6ATAC35P	ENSG00000221571	1:220618132-221016716	rs7514450
GTEx_adipose_subcutaneous	1075	5.05336e-11	6.61172e-06	6.85368e-06	0.896618	0.103369	ASTN2	ENSG00000148219	9:116403506-116801735	rs16933742
GTEx_adipose_subcutaneous	1096	4.00088e-10	8.01076e-10	0.041596	0.0824095	0.875994	IRF5	ENSG00000128604	7:128736400-129135776	rs3757387
GTEx_adipose_subcutaneous	1129	0.00425959	0.00102052	0.480354	0.114684	0.399681	INSR	ENSG00000171105	19:7000999-7399827	rs11085217
GTEx_adipose_subcutaneous	1148	1.48926e-06	1.34663e-07	0.886454	0.0801219	0.0334221	ZRANB1	ENSG00000019995	10:124761556-125158639	rs6597862
GTEx_adipose_subcutaneous	1175	9.92104e-105	7.67324e-99	1.29294e-06	0.999998	7.48694e-07	CCDC158	ENSG00000163749	4:76177713-76577330	rs62303262
GTEx_adipose_subcutaneous	1181	4.82039e-34	8.35408e-34	0.0456722	0.0782771	0.876051	PIP5K1B	ENSG00000107242	9:68782271-69181888	rs76601712
GTEx_adipose_subcutaneous	1182	6.78895e-28	9.78172e-29	0.823579	0.118606	0.0578154	ATP1B3	ENSG00000069849	3:141735953-142135884	rs148579608
GTEx_adipose_subcutaneous	1191	9.85856e-105	7.67324e-99	1.2848e-06	0.999998	7.4392e-07	CCDC158	ENSG00000163749	4:76159646-76558980	rs77402042
GTEx_adipose_subcutaneous	1219	1.12934e-57	1.26677e-49	8.91518e-09	1	8.25099e-10	SLC22A1	ENSG00000175003	6:159938438-160337954	rs1871388
Schmiedel_2018_Tfh_memory	837	1.49742e-14	1.30609e-13	0.0138888	0.120276	0.865835	EXOG	ENSG00000157036	3:38305288-38705052	rs9838792
GTEx_adipose_subcutaneous	1242	2.37103e-15	1.40858e-15	0.578816	0.343785	0.0773997	SLC14A2	ENSG00000132874	18:45482781-45880786	rs41301139
GTEx_adipose_subcutaneous	1258	4.21075e-05	0.000971535	0.0358157	0.82623	0.136941	ARHGEF26-AS1	ENSG00000243069	3:153856476-154256240	rs10935972
GTEx_adipose_subcutaneous	1272	3.30146e-09	9.57153e-06	0.000344586	0.999015	0.000631041	ZNF641	ENSG00000167528	12:48147080-48546896	rs2634675
GTEx_adipose_subcutaneous	1279	4.80408e-16	5.14056e-17	0.856789	0.0916283	0.0515824	SLC14A2	ENSG00000132874	18:45201409-45600563	rs12967975
GTEx_adipose_subcutaneous	1284	6.48471e-28	1.39252e-28	0.789388	0.169471	0.0411414	STC1	ENSG00000159167	8:23678585-24078489	rs73555352
GTEx_adipose_subcutaneous	1288	8.2752e-47	8.17271e-48	0.833209	0.0822044	0.0845865	DAB2	ENSG00000153071	5:39236772-39636657	rs138533851
GTEx_adipose_subcutaneous	1288	9.59324e-80	1.06191e-80	0.867727	0.0960152	0.0362582	PRKAG2	ENSG00000106617	7:151506595-151905090	rs78573217
GTEx_adipose_subcutaneous	1289	8.27623e-47	8.16202e-48	0.833312	0.0820967	0.0845909	DAB2	ENSG00000153071	5:39230781-39630485	rs10941433
Schmiedel_2018_Th1_memory	806	6.46425e-13	9.27749e-14	0.59957	0.0857356	0.314694	EXOG	ENSG00000157036	3:38305288-38705052	rs9838792
GTEx_adipose_subcutaneous	1344	4.88103e-36	1.45445e-36	0.733779	0.218603	0.0476174	CEP89	ENSG00000121289	19:32712207-33111332	rs8101667
GTEx_adipose_subcutaneous	1354	0.0137133	0.00172749	0.81286	0.102328	0.0693716	ZGPAT	ENSG00000197114	20:63523038-63922236	rs2261092
GTEx_adipose_subcutaneous	1359	8.99428e-07	1.7017e-07	0.761281	0.143939	0.094779	ZBTB7C	ENSG00000184828	18:47931707-48331555	rs7243437
GTEx_adipose_subcutaneous	1410	1.20613e-11	7.14213e-10	0.0165955	0.982706	0.00069839	LINC01006	ENSG00000182648	7:156267017-156664543	rs2365286
GTEx_adipose_subcutaneous	1411	3.77096e-20	9.28704e-05	4.06008e-16	0.999907	1.75366e-07	PSD4	ENSG00000125637	2:113008203-113407525	rs113179516
GTEx_adipose_subcutaneous	1413	4.11524e-20	9.28704e-05	4.43075e-16	0.999907	1.75388e-07	PSD4	ENSG00000125637	2:113009977-113409226	rs11123169
GTEx_adipose_subcutaneous	1418	1.26649e-22	3.4834e-07	3.6358e-16	1	1.92766e-08	C12orf43	ENSG00000157895	12:120812512-121211921	rs2264750
GTEx_adipose_subcutaneous	1491	1.44597e-09	0.00111209	1.29779e-06	0.998117	0.000770012	BTN2A2	ENSG00000124508	6:26184998-26584671	rs2072806
GTEx_adipose_subcutaneous	1965	1.4791e-06	2.69705e-07	0.808046	0.147297	0.0446549	PRRC2A	ENSG00000204469	6:31433318-31833091	rs2844465
GTEx_adipose_subcutaneous	5317	1.67336e-05	4.27491e-05	0.271635	0.693908	0.0343975	TCF19	ENSG00000137310	6:30959840-31359796	rs6905862
GTEx_adipose_visceral	467	1.1644e-14	7.08256e-16	0.899112	0.0546428	0.046245	PIGU	ENSG00000101464	20:34369410-34768738	rs6088528
GTEx_adipose_visceral	528	7.98223e-33	2.84285e-34	0.928618	0.0330342	0.0383482	KRTCAP2	ENSG00000163463	1:154951539-155349777	rs6427184
GTEx_adipose_visceral	596	7.87491e-33	3.67686e-34	0.916133	0.0427338	0.0411335	EFNA4	ENSG00000243364	1:154867317-155266454	rs114301457
GTEx_adipose_visceral	599	1.01516e-10	9.00173e-12	0.556579	0.0489591	0.394462	SPRYD4	ENSG00000176422	12:56266909-56666751	rs2933243
GTEx_adipose_visceral	600	8.17201e-05	3.59774e-06	0.878197	0.0385797	0.0831379	CDKN2C	ENSG00000123080	1:50846947-51244634	rs72692241
GTEx_adipose_visceral	625	1.25746e-05	8.94912e-06	0.550947	0.392042	0.0569896	ORC4	ENSG00000115947	2:147819077-148218715	rs12989250
GTEx_adipose_visceral	638	3.54245e-06	2.73647e-07	0.742339	0.0571437	0.200513	PLEKHO1	ENSG00000023902	1:149989259-150386948	rs3118119
Schmiedel_2018_Th17_memory	837	6.47171e-13	9.35443e-14	0.600262	0.0864506	0.313288	EXOG	ENSG00000157036	3:38305288-38705052	rs9838792
GTEx_adipose_visceral	728	5.4791e-31	2.79439e-26	1.38676e-07	0.00607866	0.993921	SLC47A1	ENSG00000142494	17:19372886-19770835	rs111653425
Schmiedel_2018_Th2_memory	837	4.90396e-13	1.07333e-13	0.454851	0.0991068	0.446042	EXOG	ENSG00000157036	3:38305288-38705052	rs9838792
GTEx_adipose_visceral	733	2.8118e-24	1.64971e-25	0.711664	0.0415071	0.246829	RP11-1113L8.1	ENSG00000262769	17:19384106-19782400	rs56866369
GTEx_adipose_visceral	739	0.00157804	8.49547e-05	0.875209	0.0470415	0.0760861	ASXL2	ENSG00000143970	2:25535228-25933786	rs55713459
GTEx_adipose_visceral	759	3.61428e-08	3.74586e-09	0.803999	0.0832142	0.112787	ZNF318	ENSG00000171467	6:43163102-43562651	rs10498755
GTEx_adipose_visceral	765	1.6746e-52	1.22921e-53	0.864161	0.0633595	0.0724792	CDK12	ENSG00000167258	17:39277646-39677379	rs144031067
GTEx_adipose_visceral	774	0.000678228	0.00397253	0.141918	0.831224	0.0222069	NEB	ENSG00000183091	2:151309407-151709005	rs10432479
GTEx_adipose_visceral	814	3.97614e-09	1.11628e-09	0.167924	0.0463577	0.785719	C1orf213	ENSG00000249087	1:23176357-23575949	rs9887775
GTEx_adipose_visceral	829	4.83797e-52	3.99655e-53	0.850619	0.0701886	0.0791928	FBXL20	ENSG00000108306	17:39105436-39504216	rs12449642
GTEx_adipose_visceral	847	4.43271e-129	3.94846e-130	0.828177	0.0736721	0.0981514	BLOC1S6	ENSG00000104164	15:45401083-45800365	rs117544584
GTEx_adipose_visceral	856	8.95835e-132	7.49828e-133	0.779954	0.0651285	0.154917	SHF	ENSG00000138606	15:45004704-45402412	rs12901522
Schmiedel_2018_Treg_memory	837	8.82542e-13	7.90019e-14	0.818573	0.0731673	0.10826	EXOG	ENSG00000157036	3:38305288-38705052	rs9838792
GTEx_adipose_visceral	887	0.00175647	0.00702243	0.0916688	0.365961	0.533591	WBP1L	ENSG00000166272	10:102613432-103013227	rs284859
GTEx_adipose_visceral	891	0.000704974	0.000445278	0.588144	0.371446	0.0392602	C5orf56	ENSG00000197536	5:132255338-132654819	rs115926813
GTEx_adipose_visceral	901	0.0034866	0.0284001	0.104819	0.853792	0.00950289	ARL14EP	ENSG00000152219	11:30075123-30474891	rs142098762
GTEx_adipose_visceral	904	6.10355e-12	4.37835e-13	0.894913	0.0641552	0.0409316	INO80	ENSG00000128908	15:40908833-41307704	rs6492982
GTEx_adipose_visceral	905	4.42952e-05	8.57857e-06	0.496948	0.095836	0.407163	MAFF	ENSG00000185022	22:38002280-38402182	rs2267372
GTEx_adipose_visceral	914	1.81419e-31	1.15865e-32	0.867685	0.0553385	0.0769766	IKZF3	ENSG00000161405	17:39612284-40011374	rs114777282
GTEx_adipose_visceral	923	0.000423429	0.000107838	0.721182	0.183574	0.094713	RBPMS	ENSG00000157110	8:30222626-30622434	rs56411466
GTEx_adipose_visceral	935	0.0425747	0.00317155	0.834153	0.0620812	0.0580197	BPNT1	ENSG00000162813	1:219850998-220250710	rs2577134
GTEx_adipose_visceral	935	0.0183541	0.0282176	0.359605	0.552818	0.0410047	EPRS	ENSG00000136628	1:219850998-220250710	rs2577134
GTEx_adipose_visceral	953	4.98355e-33	1.21218e-33	0.472181	0.114438	0.413381	PIP5K1B	ENSG00000107242	9:68490961-68890774	rs10116313
GTEx_adipose_visceral	973	0.107379	0.0119979	0.620741	0.0691672	0.190715	CRTC1	ENSG00000105662	19:18533627-18932440	rs4808154
Schmiedel_2018_Treg_naive	837	4.68532e-17	1.24579e-13	4.34571e-05	0.114664	0.885292	EXOG	ENSG00000157036	3:38305288-38705052	rs9838792
GTEx_adipose_visceral	1039	1.87328e-11	2.59397e-11	0.0471546	0.0644075	0.888438	FGFR4	ENSG00000160867	5:176891811-177291360	rs396007
GTEx_adipose_visceral	1050	0.000116151	9.30127e-06	0.88431	0.0707697	0.0447948	AVL9	ENSG00000105778	7:32680400-33080295	rs3750082
GTEx_adipose_visceral	1070	1.37703e-07	2.94565e-05	3.36526e-05	0.00620503	0.993732	RNU6ATAC35P	ENSG00000221571	1:220618132-221016716	rs7514450
GTEx_adipose_visceral	1070	6.30086e-06	4.91322e-07	0.85456	0.0665572	0.0788759	ASTN2	ENSG00000148219	9:116403506-116801735	rs16933742
GTEx_adipose_visceral	1073	0.0447276	0.00436295	0.776323	0.0756274	0.0989591	SMAD7	ENSG00000101665	18:48755727-49155294	rs2337143
GTEx_adipose_visceral	1102	2.20764e-13	9.08177e-09	2.29522e-05	0.944149	0.0558277	IRF5	ENSG00000128604	7:128736400-129135776	rs3757387
GTEx_adipose_visceral	1108	0.00721488	0.000962425	0.813616	0.108462	0.0697445	INSR	ENSG00000171105	19:7000999-7399827	rs11085217
GTEx_adipose_visceral	1129	1.49278e-06	1.19249e-07	0.888548	0.07094	0.0405101	ZRANB1	ENSG00000019995	10:124761556-125158639	rs6597862
GTEx_adipose_visceral	1164	2.91805e-33	5.08678e-33	0.276479	0.48172	0.241801	PIP5K1B	ENSG00000107242	9:68782271-69181888	rs76601712
GTEx_adipose_visceral	1173	2.61579e-100	7.40016e-99	0.0340897	0.964408	0.00150222	CCDC158	ENSG00000163749	4:76177713-76577330	rs62303262
GTEx_adipose_visceral	1178	6.8797e-28	9.55096e-29	0.834588	0.115815	0.0495973	ATP1B3	ENSG00000069849	3:141735953-142135884	rs148579608
GTEx_adipose_visceral	1189	2.61525e-100	7.40022e-99	0.0340827	0.964416	0.00150184	CCDC158	ENSG00000163749	4:76159646-76558980	rs77402042
GTEx_adipose_visceral	1197	0.016302	0.00271768	0.801864	0.133632	0.0454846	PPARGC1A	ENSG00000109819	4:23611780-24011234	rs7667050
GTEx_adipose_visceral	1211	4.95895e-54	1.26671e-49	3.91465e-05	0.999958	2.50733e-06	SLC22A1	ENSG00000175003	6:159938438-160337954	rs1871388
GTEx_adipose_visceral	1240	0.000343807	0.000241577	0.292435	0.204978	0.502002	ARHGEF26-AS1	ENSG00000243069	3:153856476-154256240	rs10935972
GTEx_adipose_visceral	1245	3.45656e-15	3.49751e-16	0.843813	0.0853102	0.0708763	SLC14A2	ENSG00000132874	18:45482781-45880786	rs41301139
GTEx_adipose_visceral	1269	6.94671e-28	9.46311e-29	0.845627	0.115156	0.0392176	STC1	ENSG00000159167	8:23678585-24078489	rs73555352
GTEx_adipose_visceral	1277	1.348e-07	9.41046e-06	0.0140696	0.982201	0.00372005	ZNF641	ENSG00000167528	12:48147080-48546896	rs2634675
GTEx_adipose_visceral	1281	8.15144e-47	1.28253e-47	0.820748	0.129084	0.0501676	DAB2	ENSG00000153071	5:39236772-39636657	rs138533851
GTEx_adipose_visceral	1282	8.15497e-47	1.27882e-47	0.821103	0.128711	0.0501855	DAB2	ENSG00000153071	5:39230781-39630485	rs10941433
GTEx_adipose_visceral	1283	4.87628e-16	5.13481e-17	0.869667	0.0915386	0.0387949	SLC14A2	ENSG00000132874	18:45201409-45600563	rs12967975
GTEx_adipose_visceral	1284	9.43806e-80	1.21196e-80	0.85369	0.109587	0.0367225	PRKAG2	ENSG00000106617	7:151506595-151905090	rs78573217
Schwartzentruber_2018_sensory_neuron	825	5.10527e-13	1.14907e-13	0.473522	0.106158	0.42032	EXOG	ENSG00000157036	3:38305288-38705052	rs9838792
GTEx_adipose_visceral	1347	4.76542e-36	1.57187e-36	0.716399	0.236256	0.047345	CEP89	ENSG00000121289	19:32712207-33111332	rs8101667
GTEx_adipose_visceral	1350	0.0133682	0.00144193	0.792394	0.0853626	0.107434	ZGPAT	ENSG00000197114	20:63523038-63922236	rs2261092
GTEx_adipose_visceral	1353	1.01522e-06	1.22138e-07	0.859289	0.103341	0.0373691	ZBTB7C	ENSG00000184828	18:47931707-48331555	rs7243437
GTEx_adipose_visceral	1401	5.7514e-10	1.08106e-10	0.791352	0.148686	0.0599618	LINC01006	ENSG00000182648	7:156267017-156664543	rs2365286
GTEx_adipose_visceral	1405	2.168e-15	9.28727e-05	2.33416e-11	0.999907	1.73264e-07	PSD4	ENSG00000125637	2:113008203-113407525	rs113179516
GTEx_adipose_visceral	1407	2.30448e-15	9.28727e-05	2.48111e-11	0.999907	1.73271e-07	PSD4	ENSG00000125637	2:113009977-113409226	rs11123169
GTEx_adipose_visceral	1412	1.68447e-17	3.4834e-07	4.83571e-11	1	6.10576e-08	C12orf43	ENSG00000157895	12:120812512-121211921	rs2264750
GTEx_adipose_visceral	1483	2.97163e-06	0.00109675	0.00266707	0.984333	0.0119007	BTN2A2	ENSG00000124508	6:26184998-26584671	rs2072806
GTEx_adipose_visceral	1928	1.54054e-06	2.08958e-07	0.84161	0.114111	0.0442775	PRRC2A	ENSG00000204469	6:31433318-31833091	rs2844465
GTEx_adipose_visceral	5315	3.9132e-05	1.80627e-05	0.635241	0.293145	0.071556	TCF19	ENSG00000137310	6:30959840-31359796	rs6905862
GTEx_adrenal_gland	449	1.1835e-14	3.84e-16	0.913859	0.0295946	0.0565464	PIGU	ENSG00000101464	20:34369410-34768738	rs6088528
GTEx_adrenal_gland	507	6.92407e-33	4.06932e-34	0.805516	0.0471933	0.147291	KRTCAP2	ENSG00000163463	1:154951539-155349777	rs6427184
GTEx_adrenal_gland	540	8.21789e-05	4.07338e-06	0.862828	0.0426736	0.0944118	CDKN2C	ENSG00000123080	1:50846947-51244634	rs72692241
GTEx_adrenal_gland	572	7.79146e-33	3.96307e-34	0.906424	0.046057	0.0475191	EFNA4	ENSG00000243364	1:154867317-155266454	rs114301457
GTEx_adrenal_gland	580	1.62406e-10	9.38384e-12	0.89042	0.0513903	0.0581897	SPRYD4	ENSG00000176422	12:56266909-56666751	rs2933243
GTEx_adrenal_gland	587	2.04849e-05	9.70588e-07	0.897529	0.0424656	0.0599843	ORC4	ENSG00000115947	2:147819077-148218715	rs12989250
GTEx_adrenal_gland	638	4.11378e-06	3.73268e-07	0.862064	0.0781605	0.0597709	PLEKHO1	ENSG00000023902	1:149989259-150386948	rs3118119
Steinberg_2020_high_grade_cartilage_naive	841	9.09445e-13	7.80122e-14	0.843525	0.0722735	0.0842014	EXOG	ENSG00000157036	3:38305288-38705052	rs9838792
Steinberg_2020_synovium_naive	758	8.54035e-13	7.73626e-14	0.792131	0.0716188	0.13625	EXOG	ENSG00000157036	3:38305288-38705052	rs9838792
GTEx_adrenal_gland	710	4.07707e-25	9.86524e-26	0.10319	0.0240961	0.872714	SLC47A1	ENSG00000142494	17:19372886-19770835	rs111653425
GTEx_adrenal_gland	726	3.93528e-09	1.26525e-08	0.0875406	0.280825	0.631634	ZNF318	ENSG00000171467	6:43163102-43562651	rs10498755
GTEx_adrenal_gland	743	0.000838277	0.00116019	0.175405	0.242182	0.580414	NEB	ENSG00000183091	2:151309407-151709005	rs10432479
GTEx_adrenal_gland	751	1.63505e-52	1.41703e-53	0.84375	0.0730415	0.0832086	CDK12	ENSG00000167258	17:39277646-39677379	rs144031067
GTEx_adrenal_gland	794	6.61872e-27	4.00084e-10	2.79527e-19	0.0159126	0.984087	C1orf213	ENSG00000249087	1:23176357-23575949	rs9887775
GTEx_adrenal_gland	809	4.72597e-52	4.54695e-53	0.830927	0.079856	0.0892165	FBXL20	ENSG00000108306	17:39105436-39504216	rs12449642
GTEx_adrenal_gland	821	3.45417e-10	2.80377e-11	0.869492	0.070517	0.0599907	FGFR4	ENSG00000160867	5:176891811-177291360	rs396007
GTEx_adrenal_gland	842	4.72532e-129	3.6318e-130	0.882845	0.0678046	0.0493501	BLOC1S6	ENSG00000104164	15:45401083-45800365	rs117544584
GTEx_adrenal_gland	850	1.00604e-131	7.07128e-133	0.875908	0.0615031	0.0625888	SHF	ENSG00000138606	15:45004704-45402412	rs12901522
GTEx_adrenal_gland	864	3.62339e-05	0.0321365	0.00108927	0.966094	0.000643723	ARL14EP	ENSG00000152219	11:30075123-30474891	rs142098762
GTEx_adrenal_gland	868	0.000829821	0.000169231	0.692301	0.14102	0.165681	C5orf56	ENSG00000197536	5:132255338-132654819	rs115926813
GTEx_adrenal_gland	881	7.75376e-05	6.26267e-06	0.869896	0.0702012	0.0598194	MAFF	ENSG00000185022	22:38002280-38402182	rs2267372
GTEx_adrenal_gland	887	6.03869e-12	4.50883e-13	0.885404	0.0660607	0.0485357	INO80	ENSG00000128908	15:40908833-41307704	rs6492982
GTEx_adrenal_gland	889	0.000504836	3.87245e-05	0.859834	0.0658816	0.0737411	RBPMS	ENSG00000157110	8:30222626-30622434	rs56411466
GTEx_adrenal_gland	894	0.0419578	0.00364087	0.822045	0.0712714	0.061085	BPNT1	ENSG00000162813	1:219850998-220250710	rs2577134
GTEx_adrenal_gland	894	0.0412943	0.00448783	0.809045	0.087869	0.0573041	EPRS	ENSG00000136628	1:219850998-220250710	rs2577134
GTEx_adrenal_gland	908	1.82097e-31	1.38692e-32	0.870928	0.0662703	0.0628012	IKZF3	ENSG00000161405	17:39612284-40011374	rs114777282
GTEx_adrenal_gland	911	8.85478e-33	1.20249e-33	0.838972	0.113886	0.0471427	PIP5K1B	ENSG00000107242	9:68490961-68890774	rs10116313
GTEx_adrenal_gland	949	0.127726	0.0109032	0.738347	0.0629685	0.0600561	CRTC1	ENSG00000105662	19:18533627-18932440	rs4808154
TwinsUK_blood	930	8.22887e-13	9.01464e-14	0.763242	0.083459	0.153299	EXOG	ENSG00000157036	3:38305288-38705052	rs9838792
GTEx_adrenal_gland	1025	0.0348954	0.00389224	0.605583	0.0672585	0.288371	SMAD7	ENSG00000101665	18:48755727-49155294	rs2337143
GTEx_adrenal_gland	1036	0.000109464	9.05308e-06	0.833394	0.0688273	0.09766	AVL9	ENSG00000105778	7:32680400-33080295	rs3750082
GTEx_adrenal_gland	1040	0.00346728	0.000322189	0.847029	0.0786377	0.0705435	RNU6ATAC35P	ENSG00000221571	1:220618132-221016716	rs7514450
GTEx_adrenal_gland	1046	6.38734e-06	5.30015e-07	0.86629	0.071822	0.0618815	ASTN2	ENSG00000148219	9:116403506-116801735	rs16933742
GTEx_adrenal_gland	1064	2.11915e-09	6.63865e-10	0.220322	0.0683087	0.711369	IRF5	ENSG00000128604	7:128736400-129135776	rs3757387
GTEx_adrenal_gland	1074	1.06624e-25	1.08192e-26	0.858427	0.0870505	0.0545222	SLC6A12	ENSG00000111181	12:61173-404447	rs2300127
GTEx_adrenal_gland	1094	0.00630141	0.000757906	0.710604	0.0852712	0.197065	INSR	ENSG00000171105	19:7000999-7399827	rs11085217
GTEx_adrenal_gland	1105	1.46153e-06	1.39856e-07	0.869946	0.0831996	0.0468526	ZRANB1	ENSG00000019995	10:124761556-125158639	rs6597862
GTEx_adrenal_gland	1116	8.17713e-33	1.91521e-33	0.774766	0.181419	0.0438158	PIP5K1B	ENSG00000107242	9:68782271-69181888	rs76601712
GTEx_adrenal_gland	1118	1.24518e-07	1.18843e-08	0.790132	0.0752774	0.134591	MYPN	ENSG00000138347	10:68005684-68403135	rs7475348
GTEx_adrenal_gland	1118	6.51867e-25	1.76892e-08	3.68511e-17	1	1.87164e-08	SLC17A3	ENSG00000124564	6:25667711-26067132	rs1165206
GTEx_adrenal_gland	1134	0.0166897	0.00202279	0.820918	0.0994343	0.0609352	PPARGC1A	ENSG00000109819	4:23611780-24011234	rs7667050
GTEx_adrenal_gland	1156	3.93866e-28	2.20562e-28	0.477805	0.267312	0.254883	ATP1B3	ENSG00000069849	3:141725986-142125902	rs1050190
GTEx_adrenal_gland	1165	3.86462e-28	2.3207e-28	0.468823	0.281278	0.249899	ATP1B3	ENSG00000069849	3:141735953-142135884	rs148579608
GTEx_adrenal_gland	1186	9.71948e-50	1.39398e-50	0.767267	0.109919	0.122814	SLC22A1	ENSG00000175003	6:159938438-160337954	rs1871388
TwinsUK_fat	1006	8.96003e-13	1.34758e-13	0.831057	0.124946	0.0439962	EXOG	ENSG00000157036	3:38305288-38705052	rs9838792
GTEx_adrenal_gland	1214	7.80184e-18	3.97033e-15	0.00196086	0.997873	0.000166624	SLC14A2	ENSG00000132874	18:45482781-45880786	rs41301139
GTEx_adrenal_gland	1229	6.71572e-28	9.26919e-29	0.817508	0.112765	0.0697276	STC1	ENSG00000159167	8:23678585-24078489	rs73555352
GTEx_adrenal_gland	1238	8.51587e-47	9.42496e-48	0.857441	0.0948499	0.0477087	DAB2	ENSG00000153071	5:39236772-39636657	rs138533851
GTEx_adrenal_gland	1238	8.513e-47	9.45517e-48	0.857153	0.0951541	0.0476928	DAB2	ENSG00000153071	5:39230781-39630485	rs10941433
GTEx_adrenal_gland	1251	4.68027e-16	6.30432e-17	0.838084	0.112841	0.0490749	SLC14A2	ENSG00000132874	18:45201409-45600563	rs12967975
GTEx_adrenal_gland	1261	9.68883e-10	9.55574e-06	0.000101126	0.997365	0.00252446	ZNF641	ENSG00000167528	12:48147080-48546896	rs2634675
GTEx_adrenal_gland	1269	9.27072e-80	1.21803e-80	0.838555	0.110122	0.0513236	PRKAG2	ENSG00000106617	7:151506595-151905090	rs78573217
GTEx_adrenal_gland	1318	0.013798	0.00167233	0.817866	0.0990588	0.0676047	ZGPAT	ENSG00000197114	20:63523038-63922236	rs2261092
GTEx_adrenal_gland	1333	5.69746e-36	6.34856e-37	0.856514	0.0953916	0.048094	CEP89	ENSG00000121289	19:32712207-33111332	rs8101667
GTEx_adrenal_gland	1341	9.32798e-07	1.95144e-07	0.789526	0.165126	0.0453469	ZBTB7C	ENSG00000184828	18:47931707-48331555	rs7243437
GTEx_adrenal_gland	1374	5.74221e-10	1.08295e-10	0.790088	0.148946	0.0609669	LINC01006	ENSG00000182648	7:156267017-156664543	rs2365286
GTEx_adrenal_gland	1387	3.87681e-10	3.47903e-07	0.00111294	0.998744	0.000143053	C12orf43	ENSG00000157895	12:120812512-121211921	rs2264750
GTEx_adrenal_gland	1393	1.17284e-08	6.05908e-05	0.000126276	0.652015	0.347798	PSD4	ENSG00000125637	2:113008203-113407525	rs113179516
GTEx_adrenal_gland	1394	1.19143e-08	6.05617e-05	0.000128277	0.651701	0.34811	PSD4	ENSG00000125637	2:113009977-113409226	rs11123169
GTEx_adrenal_gland	1417	0.000739079	0.000318958	0.663294	0.286203	0.0494441	BTN2A2	ENSG00000124508	6:26184998-26584671	rs2072806
GTEx_adrenal_gland	1865	1.21568e-06	2.48711e-07	0.664136	0.135673	0.20019	PRRC2A	ENSG00000204469	6:31433318-31833091	rs2844465
GTEx_adrenal_gland	5190	3.7383e-05	2.0959e-05	0.606818	0.340163	0.05296	TCF19	ENSG00000137310	6:30959840-31359796	rs6905862
GTEx_artery_aorta	460	1.18662e-14	3.98583e-16	0.916266	0.0307242	0.0530097	PIGU	ENSG00000101464	20:34369410-34768738	rs6088528
GTEx_artery_aorta	530	7.71547e-33	3.32376e-34	0.897584	0.0386033	0.063813	KRTCAP2	ENSG00000163463	1:154951539-155349777	rs6427184
GTEx_artery_aorta	531	0.000210795	8.91235e-06	0.876422	0.0369685	0.0863895	CDKN2C	ENSG00000123080	1:50846947-51244634	rs72692241
GTEx_artery_aorta	600	1.59333e-10	1.2042e-11	0.873572	0.0659622	0.0604656	SPRYD4	ENSG00000176422	12:56266909-56666751	rs2933243
GTEx_artery_aorta	600	7.71573e-33	5.47638e-34	0.897613	0.0636711	0.0387156	EFNA4	ENSG00000243364	1:154867317-155266454	rs114301457
GTEx_artery_aorta	625	2.0322e-05	1.32863e-06	0.890394	0.0581617	0.0514223	ORC4	ENSG00000115947	2:147819077-148218715	rs12989250
GTEx_artery_aorta	643	3.6865e-06	7.92932e-07	0.772525	0.166102	0.0613688	PLEKHO1	ENSG00000023902	1:149989259-150386948	rs3118119
TwinsUK_LCL	1008	9.31805e-13	9.8845e-14	0.864264	0.0916363	0.0440992	EXOG	ENSG00000157036	3:38305288-38705052	rs9838792
GTEx_artery_aorta	730	5.70971e-29	3.81256e-26	1.44512e-05	0.00865823	0.991327	SLC47A1	ENSG00000142494	17:19372886-19770835	rs111653425
GTEx_artery_aorta	735	0.00157957	9.67374e-05	0.876062	0.0535838	0.0686779	ASXL2	ENSG00000143970	2:25535228-25933786	rs55713459
TwinsUK_skin	1009	9.55938e-13	7.24366e-14	0.886649	0.06714	0.0462115	EXOG	ENSG00000157036	3:38305288-38705052	rs9838792
GTEx_artery_aorta	759	3.94505e-08	2.74838e-09	0.877581	0.0610767	0.0613426	ZNF318	ENSG00000171467	6:43163102-43562651	rs10498755
GTEx_artery_aorta	761	1.75987e-52	9.43404e-54	0.908162	0.0486402	0.0431979	CDK12	ENSG00000167258	17:39277646-39677379	rs144031067
GTEx_artery_aorta	815	1.09607e-33	2.22774e-10	4.62903e-26	0.00841678	0.991583	C1orf213	ENSG00000249087	1:23176357-23575949	rs9887775
GTEx_artery_aorta	824	1.12696e-53	1.43406e-52	0.0198144	0.25141	0.728775	FBXL20	ENSG00000108306	17:39105436-39504216	rs12449642
GTEx_artery_aorta	849	4.58289e-129	5.62984e-130	0.856236	0.105145	0.0386181	BLOC1S6	ENSG00000104164	15:45401083-45800365	rs117544584
van_de_Bunt_2015_pancreatic_islet	866	6.63514e-13	9.99855e-14	0.61542	0.0924461	0.292134	EXOG	ENSG00000157036	3:38305288-38705052	rs9838792
GTEx_artery_aorta	887	0.0132261	0.00441999	0.690258	0.230614	0.0614823	WBP1L	ENSG00000166272	10:102613432-103013227	rs284859
GTEx_artery_aorta	892	0.00106895	0.0309895	0.0321378	0.931687	0.00411636	ARL14EP	ENSG00000152219	11:30075123-30474891	rs142098762
GTEx_artery_aorta	893	2.11955e-06	0.00119493	0.00176829	0.996902	0.000132942	C5orf56	ENSG00000197536	5:132255338-132654819	rs115926813
GTEx_artery_aorta	904	9.64433e-06	9.4737e-06	0.1082	0.105499	0.786281	MAFF	ENSG00000185022	22:38002280-38402182	rs2267372
GTEx_artery_aorta	906	0.00051152	4.88465e-05	0.871218	0.08315	0.045072	RBPMS	ENSG00000157110	8:30222626-30622434	rs56411466
GTEx_artery_aorta	915	3.51637e-12	1.58059e-12	0.515577	0.231497	0.252926	INO80	ENSG00000128908	15:40908833-41307704	rs6492982
GTEx_artery_aorta	915	1.77147e-31	1.46899e-32	0.847251	0.0701759	0.0825729	IKZF3	ENSG00000161405	17:39612284-40011374	rs114777282
GTEx_artery_aorta	934	0.0052453	0.00281862	0.102769	0.0543894	0.834777	BPNT1	ENSG00000162813	1:219850998-220250710	rs2577134
GTEx_artery_aorta	934	0.0114007	0.0176058	0.223371	0.344541	0.403082	EPRS	ENSG00000136628	1:219850998-220250710	rs2577134
GTEx_artery_aorta	959	2.43361e-37	7.76795e-35	2.3058e-05	0.00636636	0.993611	PIP5K1B	ENSG00000107242	9:68490961-68890774	rs10116313
GTEx_artery_aorta	965	0.130099	0.0109284	0.752082	0.0631319	0.0437585	CRTC1	ENSG00000105662	19:18533627-18932440	rs4808154
Young_2019_microglia_naive	891	9.21378e-13	7.63171e-14	0.854593	0.0707107	0.074696	EXOG	ENSG00000157036	3:38305288-38705052	rs9838792
GTEx_artery_aorta	1043	7.87244e-12	3.86338e-10	0.0198167	0.972492	0.00769127	FGFR4	ENSG00000160867	5:176891811-177291360	rs396007
GTEx_artery_aorta	1051	0.000113556	9.23513e-06	0.864548	0.0702459	0.0650833	AVL9	ENSG00000105778	7:32680400-33080295	rs3750082
GTEx_artery_aorta	1069	1.72166e-05	7.22636e-05	0.00420598	0.0166748	0.97903	RNU6ATAC35P	ENSG00000221571	1:220618132-221016716	rs7514450
GTEx_artery_aorta	1073	1.02757e-25	9.27855e-27	0.827292	0.0746034	0.0981043	SLC6A12	ENSG00000111181	12:61173-404447	rs2300127
GTEx_artery_aorta	1074	6.29433e-06	7.10345e-07	0.853674	0.0962913	0.0500272	ASTN2	ENSG00000148219	9:116403506-116801735	rs16933742
GTEx_artery_aorta	1078	0.0473458	0.00447223	0.821769	0.0775746	0.0488379	SMAD7	ENSG00000101665	18:48755727-49155294	rs2337143
GTEx_artery_aorta	1098	1.91907e-17	3.33063e-11	1.9952e-09	0.00246522	0.997535	IRF5	ENSG00000128604	7:128736400-129135776	rs3757387
GTEx_artery_aorta	1110	0.00410455	0.00414439	0.462867	0.467298	0.0615859	INSR	ENSG00000171105	19:7000999-7399827	rs11085217
GTEx_artery_aorta	1130	1.46045e-06	1.54146e-07	0.869304	0.0917135	0.038981	ZRANB1	ENSG00000019995	10:124761556-125158639	rs6597862
GTEx_artery_aorta	1171	2.51386e-28	5.57134e-28	0.30496	0.675849	0.0191905	ATP1B3	ENSG00000069849	3:141725986-142125902	rs1050190
GTEx_artery_aorta	1172	2.43711e-37	7.78679e-35	2.30911e-05	0.00638423	0.993593	PIP5K1B	ENSG00000107242	9:68782271-69181888	rs76601712
GTEx_artery_aorta	1174	4.03432e-106	7.67148e-99	5.25764e-08	0.999769	0.000231143	CCDC158	ENSG00000163749	4:76177713-76577330	rs62303262
GTEx_artery_aorta	1179	3.09687e-10	4.63386e-10	0.0175071	0.0252387	0.957254	SLC17A3	ENSG00000124564	6:25667711-26067132	rs1165206
GTEx_artery_aorta	1189	4.01063e-106	7.67149e-99	5.22677e-08	0.99977	0.000230327	CCDC158	ENSG00000163749	4:76159646-76558980	rs77402042
GTEx_artery_aorta	1211	9.73656e-50	2.2356e-50	0.768615	0.176426	0.0549585	SLC22A1	ENSG00000175003	6:159938438-160337954	rs1871388
Alasoo_2018_macrophage_IFNg	628	4.74545e-08	2.9572e-09	0.872893	0.0543228	0.0727846	NFE2L2	ENSG00000116044	2:177060599-177460151	rs34468415
GTEx_artery_aorta	1231	0.0159531	0.00288767	0.784714	0.141986	0.0544594	PPARGC1A	ENSG00000109819	4:23611780-24011234	rs7667050
GTEx_artery_aorta	1237	2.14784e-21	2.35189e-22	0.830644	0.0908771	0.0784788	SLC14A2	ENSG00000132874	18:45482781-45880786	rs41301139
GTEx_artery_aorta	1250	2.70432e-05	0.000167476	0.0230024	0.141617	0.835186	ARHGEF26-AS1	ENSG00000243069	3:153856476-154256240	rs10935972
GTEx_artery_aorta	1269	9.22869e-12	9.58086e-06	9.63232e-07	0.999989	2.02688e-07	ZNF641	ENSG00000167528	12:48147080-48546896	rs2634675
GTEx_artery_aorta	1280	4.75618e-16	5.64876e-17	0.851677	0.101104	0.047219	SLC14A2	ENSG00000132874	18:45201409-45600563	rs12967975
GTEx_artery_aorta	1280	8.19248e-47	1.37206e-47	0.82488	0.138113	0.037007	DAB2	ENSG00000153071	5:39236772-39636657	rs138533851
GTEx_artery_aorta	1281	6.87357e-28	9.60881e-29	0.836724	0.116922	0.0463538	STC1	ENSG00000159167	8:23678585-24078489	rs73555352
GTEx_artery_aorta	1282	8.19639e-47	1.36812e-47	0.825274	0.137715	0.037011	DAB2	ENSG00000153071	5:39230781-39630485	rs10941433
GTEx_artery_aorta	1283	9.38623e-80	1.18461e-80	0.849002	0.107106	0.043892	PRKAG2	ENSG00000106617	7:151506595-151905090	rs78573217
Alasoo_2018_macrophage_IFNg+Salmonella	628	4.24543e-08	6.40151e-09	0.780917	0.11765	0.101433	NFE2L2	ENSG00000116044	2:177060599-177460151	rs34468415
GTEx_artery_aorta	1340	4.87515e-36	1.27684e-36	0.732895	0.191875	0.0752302	CEP89	ENSG00000121289	19:32712207-33111332	rs8101667
GTEx_artery_aorta	1345	0.0139246	0.00163767	0.825383	0.0970113	0.0620437	ZGPAT	ENSG00000197114	20:63523038-63922236	rs2261092
GTEx_artery_aorta	1362	9.3596e-07	1.36402e-07	0.792202	0.115359	0.0924371	ZBTB7C	ENSG00000184828	18:47931707-48331555	rs7243437
GTEx_artery_aorta	1400	6.24571e-10	7.1456e-11	0.859366	0.098276	0.0423579	LINC01006	ENSG00000182648	7:156267017-156664543	rs2365286
GTEx_artery_aorta	1407	7.18551e-18	9.28704e-05	7.73642e-14	0.999907	2.21957e-07	PSD4	ENSG00000125637	2:113008203-113407525	rs113179516
GTEx_artery_aorta	1409	7.63743e-18	9.28704e-05	8.22298e-14	0.999907	2.21953e-07	PSD4	ENSG00000125637	2:113009977-113409226	rs11123169
GTEx_artery_aorta	1412	3.32727e-30	3.48339e-07	9.55178e-24	0.999998	2.07089e-06	C12orf43	ENSG00000157895	12:120812512-121211921	rs2264750
GTEx_artery_aorta	1493	6.41927e-08	0.00111287	5.76141e-05	0.998821	8.34241e-06	BTN2A2	ENSG00000124508	6:26184998-26584671	rs2072806
GTEx_artery_aorta	1979	1.32269e-06	3.95506e-07	0.722597	0.216007	0.0613946	PRRC2A	ENSG00000204469	6:31433318-31833091	rs2844465
GTEx_artery_aorta	5299	7.5839e-08	6.14727e-05	0.00123112	0.997903	0.000804128	TCF19	ENSG00000137310	6:30959840-31359796	rs6905862
GTEx_artery_coronary	456	1.17665e-14	4.9092e-16	0.908568	0.0378536	0.0535784	PIGU	ENSG00000101464	20:34369410-34768738	rs6088528
GTEx_artery_coronary	495	6.56474e-33	1.1264e-33	0.763712	0.130935	0.105353	KRTCAP2	ENSG00000163463	1:154951539-155349777	rs6427184
GTEx_artery_coronary	539	0.000864429	4.11372e-05	0.870697	0.0413484	0.0870495	CDKN2C	ENSG00000123080	1:50846947-51244634	rs72692241
GTEx_artery_coronary	565	7.73263e-33	4.04541e-34	0.89958	0.0470091	0.0534112	EFNA4	ENSG00000243364	1:154867317-155266454	rs114301457
GTEx_artery_coronary	592	5.93059e-06	2.33599e-06	0.259844	0.101711	0.638436	ORC4	ENSG00000115947	2:147819077-148218715	rs12989250
GTEx_artery_coronary	596	1.48313e-10	8.01134e-12	0.813153	0.0437805	0.143066	SPRYD4	ENSG00000176422	12:56266909-56666751	rs2933243
GTEx_artery_coronary	635	4.09903e-06	4.05481e-07	0.858974	0.0849146	0.0561065	PLEKHO1	ENSG00000023902	1:149989259-150386948	rs3118119
Alasoo_2018_macrophage_naive	628	4.78251e-08	2.87995e-09	0.879709	0.0529072	0.0673834	NFE2L2	ENSG00000116044	2:177060599-177460151	rs34468415
GTEx_artery_coronary	716	1.35792e-26	1.12874e-25	0.00343688	0.0275994	0.968964	SLC47A1	ENSG00000142494	17:19372886-19770835	rs111653425
Alasoo_2018_macrophage_Salmonella	628	4.65374e-08	3.69088e-09	0.856023	0.0678151	0.0761621	NFE2L2	ENSG00000116044	2:177060599-177460151	rs34468415
GTEx_artery_coronary	740	1.71581e-52	1.01122e-53	0.885426	0.0521205	0.0624531	CDK12	ENSG00000167258	17:39277646-39677379	rs144031067
GTEx_artery_coronary	747	3.4122e-08	2.52329e-09	0.759048	0.0559458	0.185007	ZNF318	ENSG00000171467	6:43163102-43562651	rs10498755
GTEx_artery_coronary	760	0.00422677	0.00028291	0.884431	0.0591455	0.0519141	NEB	ENSG00000183091	2:151309407-151709005	rs10432479
GTEx_artery_coronary	801	7.0935e-10	4.11097e-10	0.0299578	0.0164082	0.953634	C1orf213	ENSG00000249087	1:23176357-23575949	rs9887775
GTEx_artery_coronary	803	2.16939e-52	7.6284e-53	0.381426	0.133639	0.484936	FBXL20	ENSG00000108306	17:39105436-39504216	rs12449642
GTEx_artery_coronary	835	9.70237e-132	1.10127e-132	0.844732	0.0958218	0.0594458	SHF	ENSG00000138606	15:45004704-45402412	rs12901522
GTEx_artery_coronary	843	4.49349e-129	3.42978e-130	0.839532	0.0639832	0.0964846	BLOC1S6	ENSG00000104164	15:45401083-45800365	rs117544584
Bossini-Castillo_2019_Treg_naive	639	4.5348e-08	2.61024e-09	0.834145	0.0478956	0.11796	NFE2L2	ENSG00000116044	2:177060599-177460151	rs34468415
GTEx_artery_coronary	871	0.0161889	0.00127999	0.844881	0.0667305	0.0709193	WBP1L	ENSG00000166272	10:102613432-103013227	rs284859
GTEx_artery_coronary	871	0.000806995	0.000315985	0.673258	0.263557	0.0620621	C5orf56	ENSG00000197536	5:132255338-132654819	rs115926813
GTEx_artery_coronary	886	0.0155421	0.0151987	0.467278	0.456907	0.0450741	ARL14EP	ENSG00000152219	11:30075123-30474891	rs142098762
GTEx_artery_coronary	891	3.08598e-05	8.46701e-06	0.346217	0.0944323	0.559311	MAFF	ENSG00000185022	22:38002280-38402182	rs2267372
GTEx_artery_coronary	894	5.99462e-12	4.52408e-13	0.878941	0.066278	0.054781	INO80	ENSG00000128908	15:40908833-41307704	rs6492982
GTEx_artery_coronary	901	0.000510141	4.40709e-05	0.868869	0.0750057	0.0555711	RBPMS	ENSG00000157110	8:30222626-30622434	rs56411466
GTEx_artery_coronary	910	1.77139e-31	1.7068e-32	0.847215	0.081561	0.0712239	IKZF3	ENSG00000161405	17:39612284-40011374	rs114777282
GTEx_artery_coronary	931	9.19034e-33	8.32493e-34	0.870766	0.0788266	0.0504077	RP11-274B18.4	ENSG00000226337	9:68490961-68890774	rs10116313
GTEx_artery_coronary	932	0.0337679	0.00890809	0.661601	0.174412	0.121311	BPNT1	ENSG00000162813	1:219850998-220250710	rs2577134
GTEx_artery_coronary	932	0.0401053	0.0056947	0.785769	0.111517	0.0569141	EPRS	ENSG00000136628	1:219850998-220250710	rs2577134
GTEx_artery_coronary	957	0.128194	0.0116715	0.741058	0.0674184	0.0516576	CRTC1	ENSG00000105662	19:18533627-18932440	rs4808154
Braineac2_putamen	650	4.71127e-08	2.68753e-09	0.866605	0.0493513	0.0840442	NFE2L2	ENSG00000116044	2:177060599-177460151	rs34468415
GTEx_artery_coronary	1037	2.67511e-10	8.60379e-11	0.673383	0.216466	0.11015	FGFR4	ENSG00000160867	5:176891811-177291360	rs396007
GTEx_artery_coronary	1039	0.00011172	1.06729e-05	0.850575	0.0811892	0.0681134	AVL9	ENSG00000105778	7:32680400-33080295	rs3750082
GTEx_artery_coronary	1039	0.000113175	1.01622e-05	0.861651	0.0773081	0.0609172	KBTBD2	ENSG00000170852	7:32680400-33080295	rs3750082
GTEx_artery_coronary	1049	0.00122513	0.000305906	0.299404	0.0741343	0.624931	RNU6ATAC35P	ENSG00000221571	1:220618132-221016716	rs7514450
GTEx_artery_coronary	1058	0.0453696	0.00485987	0.787456	0.0842723	0.078042	SMAD7	ENSG00000101665	18:48755727-49155294	rs2337143
GTEx_artery_coronary	1059	6.35939e-06	5.84927e-07	0.862498	0.0792731	0.0582217	ASTN2	ENSG00000148219	9:116403506-116801735	rs16933742
GTEx_artery_coronary	1071	1.63329e-11	1.50035e-10	0.00169808	0.014615	0.983687	IRF5	ENSG00000128604	7:128736400-129135776	rs3757387
GTEx_artery_coronary	1086	1.06349e-25	1.20383e-26	0.856211	0.0968733	0.0469157	SLC6A12	ENSG00000111181	12:61173-404447	rs2300127
GTEx_artery_coronary	1094	0.00738084	0.000861154	0.832329	0.097049	0.0623804	INSR	ENSG00000171105	19:7000999-7399827	rs11085217
GTEx_artery_coronary	1100	1.39652e-06	2.05046e-07	0.831248	0.122003	0.0467478	ZRANB1	ENSG00000019995	10:124761556-125158639	rs6597862
GTEx_artery_coronary	1149	5.28613e-101	7.28303e-99	0.00688903	0.949101	0.0440098	CCDC158	ENSG00000163749	4:76177713-76577330	rs62303262
GTEx_artery_coronary	1151	6.88625e-33	9.03063e-34	0.652458	0.0853011	0.262241	PIP5K1B	ENSG00000107242	9:68782271-69181888	rs76601712
GTEx_artery_coronary	1162	6.90625e-28	8.88906e-29	0.837809	0.10778	0.0544107	ATP1B3	ENSG00000069849	3:141725986-142125902	rs1050190
GTEx_artery_coronary	1165	5.24865e-101	7.28493e-99	0.00684019	0.949348	0.0438114	CCDC158	ENSG00000163749	4:76159646-76558980	rs77402042
GTEx_artery_coronary	1170	6.89706e-28	8.98343e-29	0.836694	0.108925	0.0543806	ATP1B3	ENSG00000069849	3:141735953-142135884	rs148579608
GTEx_artery_coronary	1193	0.0168517	0.00191605	0.828887	0.0941866	0.0581586	PPARGC1A	ENSG00000109819	4:23611780-24011234	rs7667050
Braineac2_substantia_nigra	635	4.31634e-08	2.96893e-09	0.79396	0.0544598	0.15158	NFE2L2	ENSG00000116044	2:177060599-177460151	rs34468415
GTEx_artery_coronary	1205	9.39134e-50	2.38928e-50	0.741363	0.188542	0.0700947	SLC22A1	ENSG00000175003	6:159938438-160337954	rs1871388
GTEx_artery_coronary	1242	2.08677e-21	2.38924e-22	0.807024	0.0922992	0.100676	SLC14A2	ENSG00000132874	18:45482781-45880786	rs41301139
GTEx_artery_coronary	1244	0.000828229	0.000160325	0.704473	0.136211	0.158327	ARHGEF26-AS1	ENSG00000243069	3:153856476-154256240	rs10935972
GTEx_artery_coronary	1260	8.51734e-47	9.33889e-48	0.85759	0.0939825	0.048428	DAB2	ENSG00000153071	5:39236772-39636657	rs138533851
GTEx_artery_coronary	1261	9.12412e-80	1.30011e-80	0.825294	0.11754	0.0571661	PRKAG2	ENSG00000106617	7:151506595-151905090	rs78573217
GTEx_artery_coronary	1261	8.51469e-47	9.36717e-48	0.857322	0.0942673	0.0484104	DAB2	ENSG00000153071	5:39230781-39630485	rs10941433
GTEx_artery_coronary	1263	3.98876e-06	5.34938e-06	0.416321	0.558309	0.0253607	ZNF641	ENSG00000167528	12:48147080-48546896	rs2634675
GTEx_artery_coronary	1265	6.33698e-28	8.52239e-29	0.771404	0.103619	0.124977	STC1	ENSG00000159167	8:23678585-24078489	rs73555352
GTEx_artery_coronary	1270	4.6243e-16	6.96902e-17	0.828062	0.124745	0.0471926	SLC14A2	ENSG00000132874	18:45201409-45600563	rs12967975
BrainSeq_brain	817	4.63481e-08	5.65613e-09	0.85254	0.103997	0.0434626	NFE2L2	ENSG00000116044	2:177060599-177460151	rs34468415
GTEx_artery_coronary	1325	1.00226e-06	1.22149e-07	0.848318	0.103339	0.0483416	ZBTB7C	ENSG00000184828	18:47931707-48331555	rs7243437
GTEx_artery_coronary	1326	0.0139027	0.00157322	0.824076	0.0931847	0.0672632	ZGPAT	ENSG00000197114	20:63523038-63922236	rs2261092
GTEx_artery_coronary	1338	5.30451e-36	6.58478e-37	0.797442	0.0988872	0.103671	CEP89	ENSG00000121289	19:32712207-33111332	rs8101667
GTEx_artery_coronary	1379	8.50529e-40	6.56607e-36	0.000127862	0.987082	0.0127897	SLC7A9	ENSG00000021488	19:32655497-33055377	rs12459052
GTEx_artery_coronary	1369	6.13757e-10	7.61435e-11	0.844486	0.104717	0.0507969	LINC01006	ENSG00000182648	7:156267017-156664543	rs2365286
GTEx_artery_coronary	1387	1.40868e-06	9.13613e-05	0.0151668	0.983658	0.00108252	PSD4	ENSG00000125637	2:113008203-113407525	rs113179516
GTEx_artery_coronary	1389	1.45062e-06	9.13162e-05	0.0156184	0.983171	0.00111741	PSD4	ENSG00000125637	2:113009977-113409226	rs11123169
GTEx_artery_coronary	1397	1.25716e-07	6.81803e-08	0.360901	0.195285	0.443814	C12orf43	ENSG00000157895	12:120812512-121211921	rs2264750
GTEx_artery_coronary	1462	0.00082037	0.00022866	0.736285	0.205166	0.0574995	BTN2A2	ENSG00000124508	6:26184998-26584671	rs2072806
GTEx_artery_coronary	1919	1.32591e-06	2.77459e-07	0.724354	0.151454	0.12419	PRRC2A	ENSG00000204469	6:31433318-31833091	rs2844465
GTEx_artery_coronary	5221	3.56227e-05	2.31629e-05	0.578273	0.375964	0.0457036	TCF19	ENSG00000137310	6:30959840-31359796	rs6905862
GTEx_artery_tibial	465	8.17194e-15	1.74795e-15	0.63101	0.134736	0.234254	PIGU	ENSG00000101464	20:34369410-34768738	rs6088528
GTEx_artery_tibial	532	6.98566e-33	4.73597e-34	0.81268	0.0549638	0.132356	KRTCAP2	ENSG00000163463	1:154951539-155349777	rs6427184
GTEx_artery_tibial	602	1.58591e-10	8.15252e-12	0.869504	0.0446117	0.085884	SPRYD4	ENSG00000176422	12:56266909-56666751	rs2933243
GTEx_artery_tibial	603	8.17923e-05	4.11017e-06	0.878973	0.0440927	0.0768486	CDKN2C	ENSG00000123080	1:50846947-51244634	rs72692241
GTEx_artery_tibial	603	7.92834e-33	3.07751e-34	0.922348	0.0357605	0.0418913	EFNA4	ENSG00000243364	1:154867317-155266454	rs114301457
GTEx_artery_tibial	638	2.05058e-05	1.50313e-06	0.898446	0.0658229	0.0357091	ORC4	ENSG00000115947	2:147819077-148218715	rs12989250
GTEx_artery_tibial	645	4.37575e-06	1.76413e-07	0.916962	0.0369222	0.046111	PLEKHO1	ENSG00000023902	1:149989259-150386948	rs3118119
GTEx_artery_tibial	660	0.00340912	0.000539463	0.717111	0.113311	0.16563	STAB1	ENSG00000010327	3:52304574-52703541	rs4687545
CAP_LCL_naive	749	4.67151e-08	4.42521e-09	0.859291	0.0813392	0.0593699	NFE2L2	ENSG00000116044	2:177060599-177460151	rs34468415
GTEx_artery_tibial	735	5.41352e-31	4.95574e-26	1.37016e-07	0.0115545	0.988445	SLC47A1	ENSG00000142494	17:19372886-19770835	rs111653425
GTEx_artery_tibial	741	2.0419e-24	1.54303e-25	0.516802	0.0386094	0.444589	RP11-1113L8.1	ENSG00000262769	17:19384106-19782400	rs56866369
GTEx_artery_tibial	743	0.000700002	0.00105014	0.388235	0.582399	0.027616	ASXL2	ENSG00000143970	2:25535228-25933786	rs55713459
CAP_LCL_statin	749	4.77392e-08	3.51805e-09	0.878129	0.0646548	0.0572164	NFE2L2	ENSG00000116044	2:177060599-177460151	rs34468415
GTEx_artery_tibial	753	3.8972e-08	2.37724e-09	0.866935	0.0528017	0.0802637	ZNF318	ENSG00000171467	6:43163102-43562651	rs10498755
GTEx_artery_tibial	761	1.19752e-52	2.00177e-53	0.617967	0.10302	0.279012	CDK12	ENSG00000167258	17:39277646-39677379	rs144031067
GTEx_artery_tibial	778	0.0041058	0.000431038	0.859134	0.090148	0.0461809	NEB	ENSG00000183091	2:151309407-151709005	rs10432479
GTEx_artery_tibial	827	1.39597e-56	6.64065e-53	2.45442e-05	0.115873	0.884103	FBXL20	ENSG00000108306	17:39105436-39504216	rs12449642
GTEx_artery_tibial	852	4.60242e-129	3.37845e-130	0.859883	0.0630436	0.0770729	BLOC1S6	ENSG00000104164	15:45401083-45800365	rs117544584
GTEx_artery_tibial	868	9.83985e-132	1.16591e-132	0.856702	0.101468	0.0418305	SHF	ENSG00000138606	15:45004704-45402412	rs12901522
CommonMind_DLPFC_naive	838	4.67713e-08	3.02127e-09	0.860325	0.0554899	0.084185	NFE2L2	ENSG00000116044	2:177060599-177460151	rs34468415
GTEx_artery_tibial	888	0.012622	0.00529593	0.658729	0.276342	0.047011	WBP1L	ENSG00000166272	10:102613432-103013227	rs284859
GTEx_artery_tibial	889	0.000318963	0.000856973	0.266103	0.714936	0.0177851	C5orf56	ENSG00000197536	5:132255338-132654819	rs115926813
GTEx_artery_tibial	901	0.00676649	0.0247765	0.203438	0.744897	0.0201218	ARL14EP	ENSG00000152219	11:30075123-30474891	rs142098762
GTEx_artery_tibial	909	5.9304e-05	1.16402e-05	0.665333	0.130387	0.204209	MAFF	ENSG00000185022	22:38002280-38402182	rs2267372
GTEx_artery_tibial	920	0.000521555	4.07345e-05	0.888308	0.0693369	0.0417926	RBPMS	ENSG00000157110	8:30222626-30622434	rs56411466
GTEx_artery_tibial	921	6.10053e-12	4.33575e-13	0.89447	0.0635296	0.0420006	INO80	ENSG00000128908	15:40908833-41307704	rs6492982
GTEx_artery_tibial	944	0.0141873	0.0160387	0.277969	0.313866	0.377939	BPNT1	ENSG00000162813	1:219850998-220250710	rs2577134
GTEx_artery_tibial	944	0.000186733	0.0479278	0.00365862	0.939031	0.00919541	EPRS	ENSG00000136628	1:219850998-220250710	rs2577134
GTEx_artery_tibial	958	8.42309e-48	3.90953e-35	7.9807e-16	0.0027069	0.997293	PIP5K1B	ENSG00000107242	9:68490961-68890774	rs10116313
GTEx_artery_tibial	965	0.0738716	0.0570574	0.427034	0.329723	0.112314	CRTC1	ENSG00000105662	19:18533627-18932440	rs4808154
FUSION_adipose_naive	722	4.2095e-08	3.99309e-09	0.774308	0.0732978	0.152395	NFE2L2	ENSG00000116044	2:177060599-177460151	rs34468415
GTEx_artery_tibial	1036	4.98584e-12	3.91373e-10	0.0125505	0.98517	0.00227995	FGFR4	ENSG00000160867	5:176891811-177291360	rs396007
GTEx_artery_tibial	1053	0.000107326	1.88029e-05	0.817116	0.143115	0.0396429	KBTBD2	ENSG00000170852	7:32680400-33080295	rs3750082
GTEx_artery_tibial	1053	8.39343e-05	4.22966e-05	0.639028	0.321983	0.038863	AVL9	ENSG00000105778	7:32680400-33080295	rs3750082
GTEx_artery_tibial	1065	1.12846e-06	2.69095e-05	0.000275681	0.00557981	0.994116	RNU6ATAC35P	ENSG00000221571	1:220618132-221016716	rs7514450
GTEx_artery_tibial	1081	0.0456049	0.00541333	0.791554	0.0938945	0.0635332	SMAD7	ENSG00000101665	18:48755727-49155294	rs2337143
GTEx_artery_tibial	1092	1.16745e-16	9.24177e-11	1.21377e-08	0.00861701	0.991383	IRF5	ENSG00000128604	7:128736400-129135776	rs3757387
GTEx_artery_tibial	1133	5.79744e-05	0.00661874	0.0065378	0.746157	0.240628	INSR	ENSG00000171105	19:7000999-7399827	rs11085217
GTEx_artery_tibial	1138	1.49698e-06	1.26763e-07	0.891047	0.0754197	0.033532	ZRANB1	ENSG00000019995	10:124761556-125158639	rs6597862
GTEx_artery_tibial	1171	8.04903e-48	3.91424e-35	7.62629e-16	0.00271138	0.997289	PIP5K1B	ENSG00000107242	9:68782271-69181888	rs76601712
GTEx_artery_tibial	1175	4.61756e-109	7.67304e-99	6.01774e-11	0.999972	2.78573e-05	CCDC158	ENSG00000163749	4:76177713-76577330	rs62303262
GTEx_artery_tibial	1184	3.565e-28	4.04469e-28	0.432476	0.490591	0.0769326	ATP1B3	ENSG00000069849	3:141735953-142135884	rs148579608
GTEx_artery_tibial	1192	4.59269e-109	7.67304e-99	5.98532e-11	0.999972	2.77662e-05	CCDC158	ENSG00000163749	4:76159646-76558980	rs77402042
GTEx_artery_tibial	1220	1.32564e-52	1.26533e-49	0.00104648	0.998868	8.54655e-05	SLC22A1	ENSG00000175003	6:159938438-160337954	rs1871388
FUSION_muscle_naive	722	3.14899e-08	3.2655e-09	0.579235	0.0597056	0.36106	NFE2L2	ENSG00000116044	2:177060599-177460151	rs34468415
GTEx_artery_tibial	1233	0.0171935	0.00190873	0.845723	0.0938462	0.0413284	PPARGC1A	ENSG00000109819	4:23611780-24011234	rs7667050
GTEx_artery_tibial	1255	3.06455e-05	0.000206236	0.0260664	0.174621	0.799076	ARHGEF26-AS1	ENSG00000243069	3:153856476-154256240	rs10935972
GTEx_artery_tibial	1272	6.72179e-28	1.03996e-28	0.818248	0.12654	0.0552122	STC1	ENSG00000159167	8:23678585-24078489	rs73555352
GTEx_artery_tibial	1279	5.17283e-20	9.58087e-06	5.39907e-15	0.99999	4.88631e-08	ZNF641	ENSG00000167528	12:48147080-48546896	rs2634675
GTEx_artery_tibial	1287	8.79459e-47	8.03215e-48	0.885506	0.0808401	0.0336544	DAB2	ENSG00000153071	5:39236772-39636657	rs138533851
GTEx_artery_tibial	1288	8.79356e-47	8.04354e-48	0.885401	0.0809547	0.033644	DAB2	ENSG00000153071	5:39230781-39630485	rs10941433
GTEx_artery_tibial	1288	4.43969e-16	9.63992e-17	0.795004	0.172587	0.032409	SLC14A2	ENSG00000132874	18:45201409-45600563	rs12967975
GTEx_artery_tibial	1289	9.34585e-80	1.28091e-80	0.84535	0.115822	0.0388288	PRKAG2	ENSG00000106617	7:151506595-151905090	rs78573217
GENCORD_fibroblast	793	4.27043e-08	3.44036e-09	0.785516	0.0631316	0.151352	NFE2L2	ENSG00000116044	2:177060599-177460151	rs34468415
GTEx_artery_tibial	1346	2.48901e-36	3.99316e-36	0.37418	0.600277	0.0255432	CEP89	ENSG00000121289	19:32712207-33111332	rs8101667
GTEx_artery_tibial	1365	1.03207e-06	1.00604e-07	0.873549	0.0851101	0.0413398	ZBTB7C	ENSG00000184828	18:47931707-48331555	rs7243437
GTEx_artery_tibial	1387	2.58504e-52	6.65191e-36	3.88616e-17	1	1.10345e-10	SLC7A9	ENSG00000021488	19:32655497-33055377	rs12459052
GTEx_artery_tibial	1412	4.56352e-10	2.42761e-10	0.627908	0.333983	0.0381083	LINC01006	ENSG00000182648	7:156267017-156664543	rs2365286
GTEx_artery_tibial	1413	1.28421e-21	3.4834e-07	3.68666e-15	1	2.00247e-08	C12orf43	ENSG00000157895	12:120812512-121211921	rs2264750
GTEx_artery_tibial	1415	1.07146e-07	9.27406e-05	0.00115361	0.998509	0.000244765	PSD4	ENSG00000125637	2:113008203-113407525	rs113179516
GTEx_artery_tibial	1417	1.10152e-07	9.27369e-05	0.00118597	0.998469	0.000252361	PSD4	ENSG00000125637	2:113009977-113409226	rs11123169
GTEx_artery_tibial	1488	1.52047e-11	0.00111212	1.36465e-08	0.998147	0.000740933	BTN2A2	ENSG00000124508	6:26184998-26584671	rs2072806
GTEx_artery_tibial	1958	1.52521e-06	2.27977e-07	0.833236	0.124503	0.0422589	PRRC2A	ENSG00000204469	6:31433318-31833091	rs2844465
GTEx_artery_tibial	5312	1.13799e-15	5.97771e-05	1.84725e-11	0.970305	0.0296351	TCF19	ENSG00000137310	6:30959840-31359796	rs6905862
GTEx_blood	464	8.80429e-15	1.26443e-15	0.679837	0.0974119	0.222751	PIGU	ENSG00000101464	20:34369410-34768738	rs6088528
GTEx_blood	531	7.92334e-33	3.80143e-34	0.921767	0.0441902	0.0340432	KRTCAP2	ENSG00000163463	1:154951539-155349777	rs6427184
GTEx_blood	601	7.90633e-33	4.15139e-34	0.919787	0.0482634	0.0319493	EFNA4	ENSG00000243364	1:154867317-155266454	rs114301457
GTEx_blood	603	1.25616e-23	5.78689e-11	6.88712e-14	0.316593	0.683407	SPRYD4	ENSG00000176422	12:56266909-56666751	rs2933243
GTEx_blood	603	7.8973e-05	5.7367e-06	0.848676	0.0615592	0.0896805	CDKN2C	ENSG00000123080	1:50846947-51244634	rs72692241
GTEx_blood	639	1.9282e-06	2.32715e-06	0.0844825	0.101148	0.814365	ORC4	ENSG00000115947	2:147819077-148218715	rs12989250
GTEx_blood	641	4.09016e-06	2.26905e-07	0.857116	0.0474536	0.0954264	PLEKHO1	ENSG00000023902	1:149989259-150386948	rs3118119
GTEx_blood	662	0.00186565	0.00251966	0.392442	0.52994	0.0732335	STAB1	ENSG00000010327	3:52304574-52703541	rs4687545
GENCORD_LCL	793	4.69672e-08	4.26637e-09	0.863928	0.0784192	0.0576523	NFE2L2	ENSG00000116044	2:177060599-177460151	rs34468415
GEUVADIS_LCL	878	4.67966e-08	5.30159e-09	0.86079	0.0974773	0.0417324	NFE2L2	ENSG00000116044	2:177060599-177460151	rs34468415
GTEx_blood	762	2.1021e-08	2.41878e-09	0.467613	0.053327	0.47906	ZNF318	ENSG00000171467	6:43163102-43562651	rs10498755
GTEx_blood	767	1.73876e-52	1.03862e-53	0.89727	0.0535479	0.0491817	CDK12	ENSG00000167258	17:39277646-39677379	rs144031067
GTEx_blood	772	0.00418962	0.000368827	0.876656	0.0771334	0.0416521	NEB	ENSG00000183091	2:151309407-151709005	rs10432479
GTEx_blood	793	2.3752e-08	4.20447e-07	0.053236	0.942353	0.00441061	EDEM3	ENSG00000116406	1:184503178-184901717	rs78444298
GTEx_blood	821	2.11802e-08	1.36418e-09	0.894498	0.0575652	0.0479365	C1orf213	ENSG00000249087	1:23176357-23575949	rs9887775
GTEx_blood	830	5.03874e-52	3.85422e-53	0.885918	0.0677191	0.0463633	FBXL20	ENSG00000108306	17:39105436-39504216	rs12449642
GTEx_blood	854	4.10413e-129	6.57363e-130	0.766787	0.122707	0.110506	BLOC1S6	ENSG00000104164	15:45401083-45800365	rs117544584
GTEx_adipose_subcutaneous	876	4.32357e-08	4.1329e-09	0.79529	0.0758929	0.128817	NFE2L2	ENSG00000116044	2:177060599-177460151	rs34468415
GTEx_blood	893	0.000871048	0.000263128	0.726696	0.219469	0.052701	C5orf56	ENSG00000197536	5:132255338-132654819	rs115926813
GTEx_blood	896	0.00102275	0.014717	0.0533765	0.767903	0.162981	WBP1L	ENSG00000166272	10:102613432-103013227	rs284859
GTEx_blood	911	1.75996e-22	0.0321867	5.29146e-21	0.96772	9.3124e-05	ARL14EP	ENSG00000152219	11:30075123-30474891	rs142098762
GTEx_blood	912	1.86125e-05	1.678e-05	0.208814	0.187652	0.603499	MAFF	ENSG00000185022	22:38002280-38402182	rs2267372
GTEx_blood	916	5.996e-12	3.73624e-13	0.879143	0.0547153	0.0661413	INO80	ENSG00000128908	15:40908833-41307704	rs6492982
GTEx_blood	916	4.86958e-33	2.01924e-31	0.0232901	0.965742	0.010968	IKZF3	ENSG00000161405	17:39612284-40011374	rs114777282
GTEx_blood	917	0.000496524	6.3111e-05	0.845677	0.107444	0.0463195	RBPMS	ENSG00000157110	8:30222626-30622434	rs56411466
GTEx_blood	945	0.0424775	0.00437543	0.832251	0.0856915	0.0352045	BPNT1	ENSG00000162813	1:219850998-220250710	rs2577134
GTEx_blood	945	0.00514657	0.041786	0.100835	0.818669	0.0335628	EPRS	ENSG00000136628	1:219850998-220250710	rs2577134
GTEx_blood	959	8.883e-33	1.31796e-33	0.841646	0.12484	0.0335141	PIP5K1B	ENSG00000107242	9:68490961-68890774	rs10116313
GTEx_blood	959	4.04445e-42	1.05543e-32	3.83203e-10	1	1.64046e-11	RP11-274B18.4	ENSG00000226337	9:68490961-68890774	rs10116313
GTEx_blood	970	0.122928	0.00955956	0.710624	0.0551603	0.101728	CRTC1	ENSG00000105662	19:18533627-18932440	rs4808154
GTEx_adipose_visceral	862	4.24717e-08	5.65903e-09	0.781237	0.103979	0.114783	NFE2L2	ENSG00000116044	2:177060599-177460151	rs34468415
GTEx_blood	1035	1.03244e-13	3.97069e-10	0.000259888	0.99951	0.000230258	FGFR4	ENSG00000160867	5:176891811-177291360	rs396007
GTEx_blood	1059	0.000116324	9.69479e-06	0.885625	0.0737701	0.0404791	AVL9	ENSG00000105778	7:32680400-33080295	rs3750082
GTEx_blood	1059	3.57977e-08	0.000128604	0.000272543	0.9791	0.0204985	KBTBD2	ENSG00000170852	7:32680400-33080295	rs3750082
GTEx_blood	1075	0.000424001	0.000171361	0.103621	0.041024	0.854759	RNU6ATAC35P	ENSG00000221571	1:220618132-221016716	rs7514450
GTEx_blood	1091	1.08409e-25	1.20647e-26	0.872797	0.0971025	0.0301007	SLC6A12	ENSG00000111181	12:61173-404447	rs2300127
GTEx_blood	1093	1.66091e-38	1.71429e-09	1.7268e-30	0.177407	0.822593	IRF5	ENSG00000128604	7:128736400-129135776	rs3757387
GTEx_blood	1130	0.000180383	0.00860174	0.0203419	0.970019	0.000857067	INSR	ENSG00000171105	19:7000999-7399827	rs11085217
GTEx_blood	1150	1.48938e-06	1.38972e-07	0.88652	0.0826894	0.0307888	ZRANB1	ENSG00000019995	10:124761556-125158639	rs6597862
GTEx_blood	1173	9.25368e-33	9.30208e-34	0.876767	0.0881002	0.0351332	PIP5K1B	ENSG00000107242	9:68782271-69181888	rs76601712
GTEx_blood	1180	4.08728e-28	1.05331e-28	0.495835	0.127402	0.376762	ATP1B3	ENSG00000069849	3:141725986-142125902	rs1050190
GTEx_blood	1189	4.07986e-28	1.06637e-28	0.494935	0.128987	0.376078	ATP1B3	ENSG00000069849	3:141735953-142135884	rs148579608
GTEx_artery_aorta	861	3.84115e-08	7.10041e-09	0.706552	0.130444	0.163004	NFE2L2	ENSG00000116044	2:177060599-177460151	rs34468415
GTEx_blood	1223	1.04948e-56	1.26677e-49	8.28471e-08	1	3.96743e-09	SLC22A1	ENSG00000175003	6:159938438-160337954	rs1871388
GTEx_blood	1279	1.47077e-80	9.58084e-06	1.53509e-75	0.999988	2.62533e-06	ZNF641	ENSG00000167528	12:48147080-48546896	rs2634675
GTEx_blood	1285	6.05833e-47	3.41748e-47	0.609998	0.344051	0.0459508	DAB2	ENSG00000153071	5:39236772-39636657	rs138533851
GTEx_blood	1286	6.0639e-47	3.41152e-47	0.610559	0.343451	0.0459897	DAB2	ENSG00000153071	5:39230781-39630485	rs10941433
GTEx_blood	1289	9.68964e-80	9.96428e-81	0.876446	0.0900954	0.0334583	PRKAG2	ENSG00000106617	7:151506595-151905090	rs78573217
GTEx_blood	1350	5.69425e-36	7.51054e-37	0.856032	0.112877	0.0310906	CEP89	ENSG00000121289	19:32712207-33111332	rs8101667
[truncated: 8,180 more rows]
