# Supplementary material for: Multivariate canonical correlation analysis identifies additional genetic variants for chronic kidney disease
Source: NPJ Syst Biol Appl. 2024 Mar 9;10:28. doi: 10.1038/s41540-024-00350-8 (PMC10924093; doi:10.1038/s41540-024-00350-8)
Supplement: Supplementary file 10 — Dataset 8 [file 41540_2024_350_MOESM10_ESM.xlsx]

## Sheet: Supplementary Table S8
Supplementary Table S8. Expression quantitative trait loci colocalisation results for previously unreported lead single nucleotide polymorphisms identified in BioBank Japan using metaCCA
qtl_id	nsnps	PP.H0.abf	PP.H1.abf	PP.H2.abf	PP.H3.abf	PP.H4.abf	gene	gene_en	region	snp
BLUEPRINT_T-cell	588	7.26311e-07	1.49776e-06	0.0621613	0.127376	0.810461	C1orf213	ENSG00000249087	1:23174861-23574053	rs10799794
BrainSeq_brain	592	9.86646e-14	4.00729e-07	8.44421e-09	0.0333297	0.96667	C1orf213	ENSG00000249087	1:23174861-23574053	rs10799794
CommonMind_DLPFC_naive	592	3.3822e-07	4.61812e-07	0.0289465	0.0385917	0.932461	C1orf213	ENSG00000249087	1:23174861-23574053	rs10799794
GTEx_adipose_subcutaneous	563	1.13835e-11	5.4108e-07	8.08257e-07	0.0374554	0.962543	C1orf213	ENSG00000249087	1:23174861-23574053	rs10799794
GTEx_adrenal_gland	563	6.20577e-24	3.69393e-07	4.40623e-19	0.025253	0.974747	C1orf213	ENSG00000249087	1:23174861-23574053	rs10799794
GTEx_artery_aorta	565	3.11004e-30	6.25774e-07	2.2082e-25	0.0434748	0.956525	C1orf213	ENSG00000249087	1:23174861-23574053	rs10799794
GTEx_artery_coronary	559	1.01127e-06	5.70043e-07	0.0718026	0.0395857	0.88861	C1orf213	ENSG00000249087	1:23174861-23574053	rs10799794
GTEx_artery_tibial	565	1.79934e-18	6.65434e-07	1.27757e-13	0.0462936	0.953706	C1orf213	ENSG00000249087	1:23174861-23574053	rs10799794
GTEx_breast	565	1.22298e-09	5.54237e-07	8.68342e-05	0.0383905	0.961522	C1orf213	ENSG00000249087	1:23174861-23574053	rs10799794
GTEx_colon_sigmoid	565	1.5613e-10	4.73578e-07	1.10856e-05	0.0326577	0.967331	C1orf213	ENSG00000249087	1:23174861-23574053	rs10799794
GTEx_colon_transverse	565	2.6323e-46	6.69459e-07	1.86899e-41	0.0465797	0.95342	C1orf213	ENSG00000249087	1:23174861-23574053	rs10799794
GTEx_esophagus_gej	560	5.16194e-14	4.92317e-07	3.66509e-09	0.0339896	0.96601	C1orf213	ENSG00000249087	1:23174861-23574053	rs10799794
GTEx_esophagus_mucosa	565	9.94671e-13	3.51269e-07	7.06238e-08	0.0239648	0.976035	C1orf213	ENSG00000249087	1:23174861-23574053	rs10799794
GTEx_esophagus_muscularis	559	2.67878e-15	5.57786e-07	1.90199e-10	0.0386427	0.961357	C1orf213	ENSG00000249087	1:23174861-23574053	rs10799794
GTEx_heart_left_ventricle	563	3.87185e-09	4.32109e-07	0.00027491	0.0297107	0.970014	C1orf213	ENSG00000249087	1:23174861-23574053	rs10799794
GTEx_liver	559	4.67933e-11	6.37488e-07	3.32243e-06	0.0443074	0.955689	C1orf213	ENSG00000249087	1:23174861-23574053	rs10799794
GTEx_lung	563	4.80594e-10	4.92739e-07	3.41232e-05	0.0340196	0.965946	C1orf213	ENSG00000249087	1:23174861-23574053	rs10799794
GTEx_minor_salivary_gland	565	3.1024e-14	6.31263e-07	2.20277e-09	0.0438649	0.956134	C1orf213	ENSG00000249087	1:23174861-23574053	rs10799794
GTEx_nerve_tibial	565	1.23948e-28	7.91004e-07	8.80061e-24	0.0552183	0.944781	C1orf213	ENSG00000249087	1:23174861-23574053	rs10799794
GTEx_ovary	565	3.646e-09	4.30474e-07	0.000258874	0.0295944	0.970146	C1orf213	ENSG00000249087	1:23174861-23574053	rs10799794
GTEx_pancreas	565	4.93819e-44	6.41046e-07	3.50622e-39	0.0445602	0.955439	C1orf213	ENSG00000249087	1:23174861-23574053	rs10799794
GTEx_pituitary	565	1.51514e-08	5.71952e-07	0.00107579	0.0396506	0.959273	C1orf213	ENSG00000249087	1:23174861-23574053	rs10799794
GTEx_prostate	559	2.05607e-17	6.78004e-07	1.45985e-12	0.047187	0.952812	C1orf213	ENSG00000249087	1:23174861-23574053	rs10799794
GTEx_skin_not_sun_exposed	565	1.58694e-36	4.96312e-07	1.12677e-31	0.0342735	0.965726	C1orf213	ENSG00000249087	1:23174861-23574053	rs10799794
GTEx_skin_sun_exposed	565	1.66372e-43	6.8072e-07	1.18128e-38	0.04738	0.952619	C1orf213	ENSG00000249087	1:23174861-23574053	rs10799794
GTEx_small_intestine	559	7.37144e-11	3.83021e-07	5.23389e-06	0.0262216	0.973773	C1orf213	ENSG00000249087	1:23174861-23574053	rs10799794
GTEx_stomach	565	3.73333e-45	6.82938e-07	2.65075e-40	0.0475376	0.952462	C1orf213	ENSG00000249087	1:23174861-23574053	rs10799794
GTEx_testis	563	4.03262e-13	4.85298e-07	2.86325e-08	0.0334907	0.966509	C1orf213	ENSG00000249087	1:23174861-23574053	rs10799794
GTEx_thyroid	565	3.19914e-14	3.64249e-07	2.27146e-09	0.0248874	0.975112	C1orf213	ENSG00000249087	1:23174861-23574053	rs10799794
GTEx_V8_Adipose_Subcutaneous	567	3.64024e-16	6.28583e-07	2.58465e-11	0.0436744	0.956325	C1orf213	ENSG00000249087	1:23174861-23574053	rs10799794
GTEx_V8_Adrenal_Gland	567	3.32533e-62	3.69331e-07	2.36106e-57	0.0252486	0.974751	C1orf213	ENSG00000249087	1:23174861-23574053	rs10799794
GTEx_V8_Artery_Aorta	567	7.82559e-54	6.83242e-07	5.55634e-49	0.0475592	0.95244	C1orf213	ENSG00000249087	1:23174861-23574053	rs10799794
GTEx_V8_Artery_Coronary	567	2.84422e-08	5.46342e-07	0.00201946	0.0378314	0.960149	C1orf213	ENSG00000249087	1:23174861-23574053	rs10799794
GTEx_V8_Artery_Tibial	567	4.30131e-54	6.81222e-07	3.05402e-49	0.0474157	0.952584	C1orf213	ENSG00000249087	1:23174861-23574053	rs10799794
GTEx_V8_Brain_Cortex	567	1.68427e-07	2.34248e-06	0.0119587	0.165499	0.82254	C1orf213	ENSG00000249087	1:23174861-23574053	rs10799794
GTEx_V8_Brain_Frontal_Cortex_BA9	567	7.5632e-08	4.93522e-07	0.00537004	0.0340806	0.960549	C1orf213	ENSG00000249087	1:23174861-23574053	rs10799794
GTEx_V8_Brain_Substantia_nigra	567	1.39199e-07	3.69116e-07	0.00988344	0.0252432	0.964873	C1orf213	ENSG00000249087	1:23174861-23574053	rs10799794
GTEx_V8_Breast_Mammary_Tissue	567	4.89217e-14	6.26976e-07	3.47355e-09	0.0435603	0.956439	C1orf213	ENSG00000249087	1:23174861-23574053	rs10799794
GTEx_V8_Colon_Sigmoid	567	4.06899e-18	4.2082e-07	2.88907e-13	0.0289081	0.971092	C1orf213	ENSG00000249087	1:23174861-23574053	rs10799794
GTEx_V8_Colon_Transverse	567	1.75015e-64	6.83469e-07	1.24265e-59	0.0475754	0.952424	C1orf213	ENSG00000249087	1:23174861-23574053	rs10799794
GTEx_V8_Esophagus_Gastroesophageal_Junction	567	1.29213e-29	6.33214e-07	9.17439e-25	0.0440036	0.955996	C1orf213	ENSG00000249087	1:23174861-23574053	rs10799794
GTEx_V8_Esophagus_Mucosa	567	5.69054e-16	4.3227e-07	4.04041e-11	0.0297218	0.970278	C1orf213	ENSG00000249087	1:23174861-23574053	rs10799794
GTEx_V8_Esophagus_Muscularis	567	1.9466e-28	4.94146e-07	1.38213e-23	0.0341196	0.96588	C1orf213	ENSG00000249087	1:23174861-23574053	rs10799794
GTEx_V8_Heart_Atrial_Appendage	567	4.27407e-09	5.8616e-07	0.000303469	0.0406596	0.959036	C1orf213	ENSG00000249087	1:23174861-23574053	rs10799794
GTEx_V8_Heart_Left_Ventricle	567	3.52435e-10	4.12469e-07	2.50236e-05	0.0283146	0.97166	C1orf213	ENSG00000249087	1:23174861-23574053	rs10799794
GTEx_V8_Kidney_Cortex	567	7.8834e-07	5.06806e-07	0.0559739	0.0350754	0.908949	C1orf213	ENSG00000249087	1:23174861-23574053	rs10799794
GTEx_V8_Liver	567	5.75417e-16	6.41847e-07	4.08559e-11	0.0446172	0.955382	C1orf213	ENSG00000249087	1:23174861-23574053	rs10799794
GTEx_V8_Lung	567	1.08271e-21	6.0015e-07	7.68746e-17	0.0416536	0.958346	C1orf213	ENSG00000249087	1:23174861-23574053	rs10799794
GTEx_V8_Minor_Salivary_Gland	567	2.58914e-14	6.40635e-07	1.83835e-09	0.044531	0.955468	C1orf213	ENSG00000249087	1:23174861-23574053	rs10799794
GTEx_V8_Nerve_Tibial	567	3.593e-63	6.83369e-07	2.55111e-58	0.0475683	0.952431	C1orf213	ENSG00000249087	1:23174861-23574053	rs10799794
GTEx_V8_Ovary	567	8.79023e-19	3.69769e-07	6.24126e-14	0.0252797	0.97472	C1orf213	ENSG00000249087	1:23174861-23574053	rs10799794
GTEx_V8_Pancreas	567	3.29178e-47	6.41273e-07	2.33723e-42	0.0445764	0.955423	C1orf213	ENSG00000249087	1:23174861-23574053	rs10799794
GTEx_V8_Pituitary	567	1.19619e-11	5.32469e-07	8.49318e-07	0.0368433	0.963155	C1orf213	ENSG00000249087	1:23174861-23574053	rs10799794
GTEx_V8_Prostate	567	5.00121e-23	6.80545e-07	3.55097e-18	0.0473676	0.952632	C1orf213	ENSG00000249087	1:23174861-23574053	rs10799794
GTEx_V8_Skin_Not_Sun_Exposed_Suprapubic	567	7.26222e-102	6.38032e-07	5.15634e-97	0.044346	0.955653	C1orf213	ENSG00000249087	1:23174861-23574053	rs10799794
GTEx_V8_Skin_Sun_Exposed_Lower_leg	567	6.86238e-144	6.8347e-07	4.87244e-139	0.0475754	0.952424	C1orf213	ENSG00000249087	1:23174861-23574053	rs10799794
GTEx_V8_Small_Intestine_Terminal_Ileum	567	1.01895e-15	3.85394e-07	7.23475e-11	0.0263902	0.973609	C1orf213	ENSG00000249087	1:23174861-23574053	rs10799794
GTEx_V8_Stomach	567	1.99592e-53	6.8347e-07	1.41715e-48	0.0475754	0.952424	C1orf213	ENSG00000249087	1:23174861-23574053	rs10799794
GTEx_V8_Testis	567	6.02956e-17	4.66089e-07	4.28112e-12	0.0321255	0.967874	C1orf213	ENSG00000249087	1:23174861-23574053	rs10799794
GTEx_V8_Thyroid	567	5.56105e-33	5.06204e-07	3.94847e-28	0.0349766	0.965023	C1orf213	ENSG00000249087	1:23174861-23574053	rs10799794
GTEx_V8_Uterus	567	1.03748e-06	4.91687e-07	0.0736634	0.0340186	0.892316	C1orf213	ENSG00000249087	1:23174861-23574053	rs10799794
HipSci_iPSC	576	7.835e-07	4.88413e-07	0.0670559	0.0409087	0.892034	C1orf213	ENSG00000249087	1:23174861-23574053	rs10799794
ROSMAP_brain_naive	589	3.07282e-13	5.05816e-07	2.62987e-08	0.0423325	0.957667	C1orf213	ENSG00000249087	1:23174861-23574053	rs10799794
TwinsUK_LCL	590	1.18135e-07	9.37418e-07	0.0101105	0.0793181	0.91057	C1orf213	ENSG00000249087	1:23174861-23574053	rs10799794
TwinsUK_skin	590	4.51488e-26	6.52141e-07	3.86405e-21	0.0548682	0.945131	C1orf213	ENSG00000249087	1:23174861-23574053	rs10799794
GTEx_V8_Skin_Not_Sun_Exposed_Suprapubic	910	5.3543e-22	2.72578e-22	0.120793	0.060675	0.818532	CCDC158	ENSG00000163749	4:76191487-76591203	rs79378390
GTEx_V8_Lung	399	2.35174e-07	8.57971e-06	0.00255307	0.0922368	0.905201	CELF1	ENSG00000149187	11:47360875-47759754	rs11039297
GTEx_V8_Adipose_Subcutaneous	713	1.56416e-06	0.000130787	0.00123383	0.102271	0.896363	FGF10	ENSG00000070193	5:43869235-44268504	rs10462065
Alasoo_2018_macrophage_naive	580	4.49971e-14	4.9886e-14	0.072203	0.0791991	0.848598	GOSR2	ENSG00000108433	17:46770341-47169422	rs3851786
Bossini-Castillo_2019_Treg_naive	602	1.07543e-34	4.06288e-14	1.72566e-22	0.0642578	0.935742	GOSR2	ENSG00000108433	17:46770341-47169422	rs3851786
CommonMind_DLPFC_naive	653	3.17096e-14	4.33407e-14	0.0508817	0.0686646	0.880454	GOSR2	ENSG00000108433	17:46770341-47169422	rs3851786
FUSION_adipose_naive	649	6.8782e-14	4.57575e-14	0.110368	0.072606	0.817026	GOSR2	ENSG00000108433	17:46770341-47169422	rs3851786
GENCORD_LCL	649	6.71553e-14	5.4933e-14	0.107758	0.0873413	0.8049	GOSR2	ENSG00000108433	17:46770341-47169422	rs3851786
GEUVADIS_LCL	649	9.75738e-19	4.38877e-14	1.56568e-06	0.0694923	0.930506	GOSR2	ENSG00000108433	17:46770341-47169422	rs3851786
GTEx_brain_cerebellar_hemisphere	610	2.96419e-16	6.21564e-14	0.000468155	0.0972657	0.902266	GOSR2	ENSG00000108433	17:46770341-47169422	rs3851786
GTEx_brain_cerebellum	614	9.80967e-18	4.85684e-14	1.54931e-05	0.0757833	0.924201	GOSR2	ENSG00000108433	17:46770341-47169422	rs3851786
GTEx_esophagus_mucosa	626	2.63004e-15	4.91868e-14	0.00415381	0.0767651	0.919081	GOSR2	ENSG00000108433	17:46770341-47169422	rs3851786
GTEx_fibroblast	626	1.30696e-17	4.25784e-14	2.06418e-05	0.0663133	0.933666	GOSR2	ENSG00000108433	17:46770341-47169422	rs3851786
GTEx_heart_atrial_appendage	626	1.76278e-14	5.01772e-14	0.0278408	0.0783545	0.893805	GOSR2	ENSG00000108433	17:46770341-47169422	rs3851786
GTEx_liver	625	1.70163e-16	4.58182e-14	0.000268751	0.0714356	0.928296	GOSR2	ENSG00000108433	17:46770341-47169422	rs3851786
GTEx_muscle	626	3.76673e-15	4.74918e-14	0.00594906	0.0740872	0.919964	GOSR2	ENSG00000108433	17:46770341-47169422	rs3851786
GTEx_nerve_tibial	626	2.62313e-14	4.9442e-14	0.0414289	0.0772058	0.881365	GOSR2	ENSG00000108433	17:46770341-47169422	rs3851786
GTEx_skin_not_sun_exposed	624	3.74213e-17	4.04384e-14	5.9102e-05	0.0629303	0.937011	GOSR2	ENSG00000108433	17:46770341-47169422	rs3851786
GTEx_skin_sun_exposed	626	3.75284e-17	5.80765e-14	5.92712e-05	0.0908152	0.909126	GOSR2	ENSG00000108433	17:46770341-47169422	rs3851786
GTEx_V8_Adipose_Subcutaneous	626	5.9576e-17	5.55164e-14	9.40925e-05	0.0867678	0.913138	GOSR2	ENSG00000108433	17:46770341-47169422	rs3851786
GTEx_V8_Adipose_Visceral_Omentum	626	5.89151e-16	4.77221e-14	0.000930488	0.0744462	0.924623	GOSR2	ENSG00000108433	17:46770341-47169422	rs3851786
GTEx_V8_Adrenal_Gland	626	2.56299e-17	3.99205e-14	4.04791e-05	0.0621114	0.937848	GOSR2	ENSG00000108433	17:46770341-47169422	rs3851786
GTEx_V8_Brain_Cerebellar_Hemisphere	626	7.16576e-18	4.54354e-14	1.13174e-05	0.0708301	0.929159	GOSR2	ENSG00000108433	17:46770341-47169422	rs3851786
GTEx_V8_Brain_Cerebellum	626	7.10416e-15	5.13826e-14	0.0112201	0.0802436	0.908536	GOSR2	ENSG00000108433	17:46770341-47169422	rs3851786
GTEx_V8_Brain_Cortex	626	7.20843e-14	5.15104e-14	0.113848	0.0805484	0.805604	GOSR2	ENSG00000108433	17:46770341-47169422	rs3851786
GTEx_V8_Brain_Spinal_cord_cervical_c-1	626	5.30069e-16	3.92047e-14	0.000837175	0.0609806	0.938182	GOSR2	ENSG00000108433	17:46770341-47169422	rs3851786
GTEx_V8_Brain_Substantia_nigra	626	4.00573e-14	4.87866e-14	0.0632654	0.0761916	0.860543	GOSR2	ENSG00000108433	17:46770341-47169422	rs3851786
GTEx_V8_Breast_Mammary_Tissue	626	1.09769e-15	4.46494e-14	0.00173365	0.0695893	0.928677	GOSR2	ENSG00000108433	17:46770341-47169422	rs3851786
GTEx_V8_Cells_EBV-transformed_lymphocytes	626	7.86794e-15	1.16427e-13	0.0124264	0.183076	0.804497	GOSR2	ENSG00000108433	17:46770341-47169422	rs3851786
GTEx_V8_Colon_Transverse	626	2.75018e-16	4.17322e-14	0.000434356	0.064976	0.93459	GOSR2	ENSG00000108433	17:46770341-47169422	rs3851786
GTEx_V8_Esophagus_Mucosa	626	3.49534e-29	3.87609e-14	5.52043e-17	0.0602781	0.939722	GOSR2	ENSG00000108433	17:46770341-47169422	rs3851786
GTEx_V8_Esophagus_Muscularis	626	3.3266e-14	5.2375e-14	0.0525394	0.0818539	0.865607	GOSR2	ENSG00000108433	17:46770341-47169422	rs3851786
GTEx_V8_Heart_Atrial_Appendage	626	7.47313e-14	4.21829e-14	0.118028	0.0658062	0.816165	GOSR2	ENSG00000108433	17:46770341-47169422	rs3851786
GTEx_V8_Liver	626	1.98879e-24	4.94774e-14	3.14103e-12	0.0772204	0.92278	GOSR2	ENSG00000108433	17:46770341-47169422	rs3851786
GTEx_V8_Muscle_Skeletal	626	1.07786e-20	4.23088e-14	1.70234e-08	0.0658871	0.934113	GOSR2	ENSG00000108433	17:46770341-47169422	rs3851786
GTEx_V8_Nerve_Tibial	626	1.42434e-16	4.38042e-14	0.000224955	0.0682516	0.931523	GOSR2	ENSG00000108433	17:46770341-47169422	rs3851786
GTEx_V8_Ovary	626	1.35519e-15	4.5289e-14	0.00214034	0.0706008	0.927259	GOSR2	ENSG00000108433	17:46770341-47169422	rs3851786
GTEx_V8_Pancreas	626	4.57121e-16	4.11951e-14	0.000721963	0.0641272	0.935151	GOSR2	ENSG00000108433	17:46770341-47169422	rs3851786
GTEx_V8_Skin_Not_Sun_Exposed_Suprapubic	626	2.38191e-32	4.46944e-14	3.76192e-20	0.0696586	0.930341	GOSR2	ENSG00000108433	17:46770341-47169422	rs3851786
GTEx_V8_Skin_Sun_Exposed_Lower_leg	626	4.2018e-45	4.45254e-14	6.63619e-33	0.0693916	0.930608	GOSR2	ENSG00000108433	17:46770341-47169422	rs3851786
GTEx_V8_Spleen	626	3.4574e-16	4.00841e-14	0.000546051	0.0623705	0.937083	GOSR2	ENSG00000108433	17:46770341-47169422	rs3851786
GTEx_V8_Stomach	626	2.56241e-16	4.48081e-14	0.0004047	0.0698388	0.929757	GOSR2	ENSG00000108433	17:46770341-47169422	rs3851786
GTEx_V8_Testis	626	6.72503e-30	3.96256e-14	1.06213e-17	0.0616452	0.938355	GOSR2	ENSG00000108433	17:46770341-47169422	rs3851786
GTEx_V8_Thyroid	626	5.22765e-15	5.49533e-14	0.00825639	0.0858858	0.905858	GOSR2	ENSG00000108433	17:46770341-47169422	rs3851786
GTEx_V8_Whole_Blood	626	3.22568e-16	4.28061e-14	0.000509454	0.0666738	0.932817	GOSR2	ENSG00000108433	17:46770341-47169422	rs3851786
Lepik_2017_blood	628	4.60652e-15	5.18851e-14	0.0072754	0.0810342	0.91169	GOSR2	ENSG00000108433	17:46770341-47169422	rs3851786
NephQTL_tubular	658	1.13494e-31	3.96794e-14	1.82131e-19	0.0627388	0.937261	GOSR2	ENSG00000108433	17:46770341-47169422	rs3851786
Schmiedel_2018_B-cell_naive	627	2.35316e-17	4.71962e-14	3.77591e-05	0.0748064	0.925156	GOSR2	ENSG00000108433	17:46770341-47169422	rs3851786
TwinsUK_blood	627	5.47885e-16	5.00926e-14	0.000879144	0.0794596	0.919661	GOSR2	ENSG00000108433	17:46770341-47169422	rs3851786
TwinsUK_fat	634	1.3993e-19	4.48487e-14	2.24533e-07	0.0710358	0.928964	GOSR2	ENSG00000108433	17:46770341-47169422	rs3851786
TwinsUK_LCL	629	1.53066e-28	5.167e-14	2.45611e-16	0.0819923	0.918008	GOSR2	ENSG00000108433	17:46770341-47169422	rs3851786
TwinsUK_skin	634	2.9039e-17	4.40432e-14	4.65963e-05	0.0697421	0.930211	GOSR2	ENSG00000108433	17:46770341-47169422	rs3851786
BrainSeq_brain	919	3.3478e-56	5.97226e-05	1.24796e-53	0.0212842	0.978656	KNG1	ENSG00000113889	3:186517234-186916285	rs5029970
CEDAR_ileum	906	2.20282e-06	8.1801e-05	0.000821148	0.0295234	0.969571	KNG1	ENSG00000113889	3:186517234-186916285	rs5029970
CEDAR_rectum	906	1.04876e-19	7.01793e-05	3.90946e-17	0.0251861	0.974744	KNG1	ENSG00000113889	3:186517234-186916285	rs5029970
CEDAR_transverse_colon	906	7.80335e-16	6.56657e-05	2.90886e-13	0.0235018	0.976433	KNG1	ENSG00000113889	3:186517234-186916285	rs5029970
CommonMind_DLPFC_naive	915	1.96767e-56	5.64034e-05	7.33491e-54	0.0200457	0.979898	KNG1	ENSG00000113889	3:186517234-186916285	rs5029970
GTEx_brain_anterior_cingulate_cortex	870	0.000362325	0.000129949	0.129122	0.0454852	0.824901	KNG1	ENSG00000113889	3:186517234-186916285	rs5029970
GTEx_brain_cortex	876	3.06281e-22	6.07999e-05	1.0915e-19	0.0206881	0.979251	KNG1	ENSG00000113889	3:186517234-186916285	rs5029970
GTEx_brain_frontal_cortex	876	2.69078e-15	6.0942e-05	9.58921e-13	0.0207388	0.9792	KNG1	ENSG00000113889	3:186517234-186916285	rs5029970
GTEx_V8_Brain_Anterior_cingulate_cortex_BA24	892	8.33284e-05	0.000105058	0.029696	0.0365061	0.93361	KNG1	ENSG00000113889	3:186517234-186916285	rs5029970
GTEx_V8_Brain_Cortex	892	1.63154e-19	6.13238e-05	5.81436e-17	0.0208751	0.979064	KNG1	ENSG00000113889	3:186517234-186916285	rs5029970
GTEx_V8_Brain_Frontal_Cortex_BA9	887	2.43657e-22	6.08422e-05	8.68325e-20	0.0207032	0.979236	KNG1	ENSG00000113889	3:186517234-186916285	rs5029970
GTEx_V8_Colon_Transverse	892	1.06318e-09	0.00014225	3.78888e-07	0.0497438	0.950114	KNG1	ENSG00000113889	3:186517234-186916285	rs5029970
GTEx_V8_Kidney_Cortex	891	0.000431895	0.00011942	0.153916	0.0417543	0.803779	KNG1	ENSG00000113889	3:186517234-186916285	rs5029970
NephQLT_glomerular	944	4.94926e-05	7.31567e-05	0.0184527	0.0263205	0.955104	KNG1	ENSG00000113889	3:186517234-186916285	rs5029970
NephQTL_tubular	941	9.68622e-19	6.27728e-05	3.6114e-16	0.0224266	0.977511	KNG1	ENSG00000113889	3:186517234-186916285	rs5029970
ROSMAP_brain_naive	906	1.9661e-65	7.05339e-05	7.32905e-63	0.0253184	0.974611	KNG1	ENSG00000113889	3:186517234-186916285	rs5029970
GTEx_muscle	789	1.00428e-12	1.20959e-10	0.00151166	0.181253	0.817235	MYPN	ENSG00000138347	10:68012803-68407722	rs10998021
GTEx_V8_Heart_Atrial_Appendage	792	6.04872e-13	8.55334e-11	0.000910466	0.127875	0.871214	MYPN	ENSG00000138347	10:68012803-68407722	rs10998021
BrainSeq_brain	684	0.000206992	0.000529848	0.0438507	0.111403	0.84401	RGS12	ENSG00000159788	4:3219923-3574719	rs4690095
GTEx_adrenal_gland	625	0.000619358	7.92465e-05	0.131207	0.0159357	0.852159	RGS12	ENSG00000159788	4:3219923-3574719	rs4690095
GTEx_brain_nucleus_accumbens	611	0.000656276	0.000274761	0.139028	0.0574036	0.802638	RGS12	ENSG00000159788	4:3219923-3574719	rs4690095
GTEx_V8_Brain_Cortex	635	0.000169514	0.000631576	0.0359105	0.132965	0.830323	RGS12	ENSG00000159788	4:3219923-3574719	rs4690095
GTEx_V8_Brain_Frontal_Cortex_BA9	634	0.000108019	2.47618e-05	0.0228832	0.00427292	0.972711	RGS12	ENSG00000159788	4:3219923-3574719	rs4690095
GTEx_V8_Pancreas	958	7.22118e-10	2.12711e-10	0.0835795	0.0237269	0.892694	RORA	ENSG00000069667	15:60697929-61097734	rs17237465
GTEx_V8_Testis	624	0.000296954	1.90595e-05	0.108329	0.00606763	0.885287	RPH3A	ENSG00000089169	12:112560532-112958205	rs11614295
TwinsUK_blood	571	5.53224e-41	0.0030676	1.50057e-39	0.0822913	0.914641	RPH3A	ENSG00000089169	12:112560532-112958205	rs11614295
BLUEPRINT_neutrophil	696	0.00030549	0.000202309	0.0653507	0.0423864	0.891755	RRAGD	ENSG00000025039	6:89199772-89598947	rs6907843
CEDAR_monocyte_CD14	704	2.64783e-15	0.000101331	5.66427e-13	0.0206975	0.979201	RRAGD	ENSG00000025039	6:89199772-89598947	rs6907843
CEDAR_neutrophil_CD15	705	4.17422e-11	8.94261e-05	8.92953e-09	0.0181483	0.981762	RRAGD	ENSG00000025039	6:89199772-89598947	rs6907843
Fairfax_2014_monocyte_IFN24	706	3.50521e-09	9.22672e-05	7.49838e-07	0.0187567	0.98115	RRAGD	ENSG00000025039	6:89199772-89598947	rs6907843
Fairfax_2014_monocyte_LPS2	706	0.000142844	9.74199e-05	0.0305573	0.0198908	0.949312	RRAGD	ENSG00000025039	6:89199772-89598947	rs6907843
Fairfax_2014_monocyte_LPS24	706	3.86842e-11	9.22225e-05	8.27536e-09	0.0187472	0.981161	RRAGD	ENSG00000025039	6:89199772-89598947	rs6907843
Fairfax_2014_monocyte_naive	706	2.93679e-19	9.43955e-05	6.28242e-17	0.0192125	0.980693	RRAGD	ENSG00000025039	6:89199772-89598947	rs6907843
GTEx_V8_Artery_Aorta	741	0.000341495	0.000420948	0.0730508	0.0892099	0.836977	RRAGD	ENSG00000025039	6:89199772-89598947	rs6907843
GTEx_V8_Skin_Sun_Exposed_Lower_leg	741	1.36716e-10	0.000201168	2.92454e-08	0.042075	0.957724	RRAGD	ENSG00000025039	6:89199772-89598947	rs6907843
GTEx_V8_Thyroid	741	4.11235e-05	0.000342928	0.0087969	0.0724389	0.91838	RRAGD	ENSG00000025039	6:89199772-89598947	rs6907843
NephQTL_tubular	762	2.87052e-05	0.000834062	0.00614066	0.177608	0.815389	RRAGD	ENSG00000025039	6:89199772-89598947	rs6907843
NephQTL_tubular	798	2.42277e-22	9.83307e-23	0.0546576	0.0212593	0.924083	SHROOM3	ENSG00000138771	4:76280334-76680191	rs28817415
TwinsUK_fat	793	3.33463e-27	4.12123e-23	7.52291e-07	0.00830578	0.991693	SHROOM3	ENSG00000138771	4:76280334-76680191	rs28817415
GTEx_heart_atrial_appendage	800	0.000497571	0.00240748	0.0242341	0.116399	0.856462	SLC6A13	ENSG00000010379	12:79927-434040	rs11062070
GTEx_V8_Artery_Tibial	806	0.00161204	0.00118039	0.078514	0.0566289	0.862065	SLC6A13	ENSG00000010379	12:79927-434040	rs11062070
GTEx_V8_Heart_Left_Ventricle	806	4.90521e-08	0.000282169	2.38907e-06	0.012756	0.986959	SLC6A13	ENSG00000010379	12:79927-434040	rs11062070
FUSION_muscle_naive	1006	4.01169e-11	2.12191e-05	5.19436e-08	0.0265011	0.973478	TSPAN9	ENSG00000011105	12:3049164-3447491	rs3782787
GTEx_muscle	1061	3.888e-05	7.10548e-05	0.050528	0.0914841	0.857878	TSPAN9	ENSG00000011105	12:3049164-3447491	rs3782787
GTEx_V8_Esophagus_Gastroesophageal_Junction	1064	1.94724e-05	5.1373e-05	0.0253061	0.065855	0.908768	TSPAN9	ENSG00000011105	12:3049164-3447491	rs3782787
GTEx_V8_Muscle_Skeletal	1064	1.27702e-07	1.67874e-05	0.00016596	0.0208377	0.978979	TSPAN9	ENSG00000011105	12:3049164-3447491	rs3782787
CommonMind_DLPFC_naive	367	4.02081e-15	4.21132e-08	1.57309e-09	0.0154918	0.984508	UBE2Q2	ENSG00000140367	15:75699452-76099243	rs28607641
GTEx_breast	354	5.2441e-07	7.58464e-08	0.163388	0.0228173	0.813794	UBE2Q2	ENSG00000140367	15:75699452-76099243	rs28607641
GTEx_V8_Nerve_Tibial	355	8.12609e-13	2.75118e-08	2.53182e-07	0.00757935	0.99242	UBE2Q2	ENSG00000140367	15:75699452-76099243	rs28607641
GTEx_V8_Pituitary	355	4.41547e-08	6.18119e-08	0.0137572	0.0182906	0.967952	UBE2Q2	ENSG00000140367	15:75699452-76099243	rs28607641
GTEx_V8_Artery_Tibial	399	2.2532e-06	1.64294e-05	0.024461	0.177561	0.797959	CELF1	ENSG00000149187	11:47360875-47759754	rs11039297
CEDAR_T-cell_CD4	704	0.000797976	0.000171525	0.170704	0.0359004	0.792426	RRAGD	ENSG00000025039	6:89199772-89598947	rs6907843
GTEx_brain_cortex	765	0.00361026	0.000612149	0.175042	0.0288879	0.791848	SLC6A13	ENSG00000010379	12:79927-434040	rs11062070
GTEx_V8_Esophagus_Gastroesophageal_Junction	626	8.857e-14	4.56222e-14	0.139885	0.0712654	0.78885	GOSR2	ENSG00000108433	17:46770341-47169422	rs3851786
FUSION_muscle_naive	831	6.58935e-16	1.40187e-10	9.99596e-07	0.211874	0.788125	MYPN	ENSG00000138347	10:68012803-68407722	rs10998021
GTEx_V8_Muscle_Skeletal	792	1.21227e-21	1.43829e-10	1.82473e-12	0.21571	0.78429	MYPN	ENSG00000138347	10:68012803-68407722	rs10998021
GTEx_V8_Muscle_Skeletal	958	1.72377e-09	1.89496e-10	0.199513	0.0211534	0.779334	RORA	ENSG00000069667	15:60697929-61097734	rs17237465
GTEx_kidney_cortex	559	2.64637e-06	5.5168e-07	0.187898	0.0383968	0.773702	C1orf213	ENSG00000249087	1:23174861-23574053	rs10799794
GTEx_V8_Adipose_Subcutaneous	741	0.000411314	0.000646691	0.0879859	0.137563	0.773393	RRAGD	ENSG00000025039	6:89199772-89598947	rs6907843
CAP_LCL_naive	635	8.45607e-14	5.89633e-14	0.135687	0.0938428	0.77047	GOSR2	ENSG00000108433	17:46770341-47169422	rs3851786
CAP_LCL_statin	635	9.92313e-14	4.59364e-14	0.159228	0.0729423	0.76783	GOSR2	ENSG00000108433	17:46770341-47169422	rs3851786
NephQLT_glomerular	454	2.50361e-08	4.17723e-08	0.0882499	0.146478	0.765272	NAA25	ENSG00000111300	12:111905570-112304007	rs11066165
Alasoo_2018_macrophage_IFNg	580	8.59492e-14	6.38242e-14	0.137915	0.101653	0.760432	GOSR2	ENSG00000108433	17:46770341-47169422	rs3851786
GTEx_V8_Colon_Sigmoid	806	0.00246988	0.00236641	0.120295	0.114495	0.760374	SLC6A13	ENSG00000010379	12:79927-434040	rs11062070
GTEx_brain_spinal_cord	612	9.97823e-14	5.36903e-14	0.157593	0.0840385	0.758368	GOSR2	ENSG00000108433	17:46770341-47169422	rs3851786
GTEx_colon_transverse	891	1.2969e-06	0.00068568	0.000462179	0.243602	0.755249	KNG1	ENSG00000113889	3:186517234-186916285	rs5029970
GTEx_thyroid	803	1.20603e-11	0.00507439	5.87395e-10	0.246399	0.748527	SLC6A13	ENSG00000010379	12:79927-434040	rs11062070
FUSION_adipose_naive	760	0.000905074	0.000290421	0.193609	0.0613815	0.743814	RRAGD	ENSG00000025039	6:89199772-89598947	rs6907843
GTEx_muscle	565	1.87131e-13	3.67359e-06	1.32867e-08	0.260093	0.739903	C1orf213	ENSG00000249087	1:23174861-23574053	rs10799794
GTEx_V8_Brain_Anterior_cingulate_cortex_BA24	567	2.15488e-06	1.5314e-06	0.153001	0.107994	0.739001	C1orf213	ENSG00000249087	1:23174861-23574053	rs10799794
GENCORD_fibroblast	648	1.1488e-13	5.01403e-14	0.184338	0.0797198	0.735943	GOSR2	ENSG00000108433	17:46770341-47169422	rs3851786
GTEx_adipose_visceral	565	3.05762e-06	7.65727e-07	0.217098	0.053639	0.729259	C1orf213	ENSG00000249087	1:23174861-23574053	rs10799794
NephQTL_tubular	587	2.82543e-06	5.69688e-07	0.230008	0.045652	0.724336	C1orf213	ENSG00000249087	1:23174861-23574053	rs10799794
GTEx_V8_Spleen	567	1.25589e-06	2.86399e-06	0.0891713	0.202642	0.708183	C1orf213	ENSG00000249087	1:23174861-23574053	rs10799794
GTEx_V8_Artery_Tibial	626	1.49979e-13	3.83651e-14	0.236872	0.0598895	0.703239	GOSR2	ENSG00000108433	17:46770341-47169422	rs3851786
GTEx_V8_Adrenal_Gland	635	0.00116415	0.00025535	0.246618	0.0533958	0.698567	RGS12	ENSG00000159788	4:3219923-3574719	rs4690095
GTEx_brain_substantia_nigra	559	3.6665e-06	6.2295e-07	0.26033	0.0435347	0.696131	C1orf213	ENSG00000249087	1:23174861-23574053	rs10799794
PhLiPS_HLC	890	0.000269621	0.000548459	0.100506	0.203753	0.694922	KNG1	ENSG00000113889	3:186517234-186916285	rs5029970
FUSION_adipose_naive	1009	6.49542e-05	0.000176827	0.0841028	0.228268	0.687387	TSPAN9	ENSG00000011105	12:3049164-3447491	rs3782787
GTEx_V8_Skin_Not_Sun_Exposed_Suprapubic	1064	0.000144228	9.90152e-05	0.187436	0.127995	0.684326	TSPAN9	ENSG00000011105	12:3049164-3447491	rs3782787
GTEx_V8_Artery_Aorta	399	1.90645e-05	1.01496e-05	0.206966	0.109502	0.683503	CELF1	ENSG00000149187	11:47360875-47759754	rs11039297
NephQTL_tubular	454	5.06417e-08	3.99258e-08	0.178507	0.140053	0.681439	NAA25	ENSG00000111300	12:111905570-112304007	rs11066165
GTEx_V8_Testis	897	0.000210385	6.49349e-05	0.244008	0.0746314	0.681085	HNF1A	ENSG00000135100	12:120781557-121181251	rs1169286
GTEx_brain_cortex	559	2.69545e-06	1.82688e-06	0.191383	0.129033	0.67958	C1orf213	ENSG00000249087	1:23174861-23574053	rs10799794
GTEx_V8_Colon_Sigmoid	626	1.52134e-13	5.19953e-14	0.240277	0.0814416	0.678282	GOSR2	ENSG00000108433	17:46770341-47169422	rs3851786
GTEx_V8_Whole_Blood	399	1.78847e-05	1.19937e-05	0.194157	0.129528	0.676285	CELF1	ENSG00000149187	11:47360875-47759754	rs11039297
GTEx_brain_cortex	618	0.00124601	0.000300353	0.263958	0.0629563	0.67154	RGS12	ENSG00000159788	4:3219923-3574719	rs4690095
GTEx_V8_Small_Intestine_Terminal_Ileum	806	0.00552209	0.00110371	0.268952	0.0530845	0.671337	SLC6A13	ENSG00000010379	12:79927-434040	rs11062070
GTEx_artery_tibial	736	0.00126644	0.000267282	0.270895	0.056501	0.671071	RRAGD	ENSG00000025039	6:89199772-89598947	rs6907843
GTEx_skin_sun_exposed	811	0.000279051	0.000146283	0.216597	0.112874	0.670104	AP000695.6	ENSG00000230479	21:36238890-36638803	rs2003772
GTEx_artery_coronary	396	5.02657e-06	2.556e-05	0.054566	0.276799	0.668605	CELF1	ENSG00000149187	11:47360875-47759754	rs11039297
GTEx_uterus	559	4.00779e-06	6.72306e-07	0.284562	0.0470669	0.668366	C1orf213	ENSG00000249087	1:23174861-23574053	rs10799794
GTEx_V8_Cells_Cultured_fibroblasts	399	1.85599e-05	1.21768e-05	0.201488	0.131525	0.666956	CELF1	ENSG00000149187	11:47360875-47759754	rs11039297
GTEx_V8_Nerve_Tibial	806	0.0031046	0.00369958	0.151209	0.179525	0.662462	SLC6A13	ENSG00000010379	12:79927-434040	rs11062070
GTEx_V8_Heart_Left_Ventricle	737	6.80332e-11	1.80864e-07	0.000127343	0.337875	0.661997	IGF1R	ENSG00000140443	15:98526812-98925203	rs72767973
GTEx_V8_Thyroid	1046	9.9434e-09	4.25903e-08	0.0648916	0.27729	0.657818	DGKH	ENSG00000102780	13:42008003-42406177	rs9562385
GTEx_brain_hypothalamus	563	3.84833e-06	1.02847e-06	0.27324	0.072369	0.654386	C1orf213	ENSG00000249087	1:23174861-23574053	rs10799794
GTEx_V8_Small_Intestine_Terminal_Ileum	741	0.00146541	0.000151858	0.313473	0.0318316	0.653078	RRAGD	ENSG00000025039	6:89199772-89598947	rs6907843
TwinsUK_fat	599	4.21366e-07	0.000450924	0.00032427	0.346364	0.65286	FGF10	ENSG00000070193	5:43869235-44268504	rs10462065
GTEx_V8_Skin_Sun_Exposed_Lower_leg	1064	0.00012248	0.000147894	0.159173	0.191552	0.649004	TSPAN9	ENSG00000011105	12:3049164-3447491	rs3782787
GTEx_V8_Thyroid	806	1.99504e-14	0.00710488	9.71681e-13	0.345394	0.647501	SLC6A13	ENSG00000010379	12:79927-434040	rs11062070
Schmiedel_2018_CD4_T-cell_anti-CD3-CD28	896	0.000101867	1.93179e-05	0.300513	0.0563459	0.64302	SSBP3	ENSG00000157216	1:54183215-54583141	rs111900181
GTEx_V8_Brain_Cerebellum	567	3.76651e-06	1.29689e-06	0.267431	0.0914409	0.641124	C1orf213	ENSG00000249087	1:23174861-23574053	rs10799794
FUSION_muscle_naive	539	7.20924e-15	4.30058e-06	6.16972e-10	0.367414	0.632581	C1orf213	ENSG00000249087	1:23174861-23574053	rs10799794
GTEx_spleen	625	1.80246e-13	5.3675e-14	0.284675	0.0841414	0.631184	GOSR2	ENSG00000108433	17:46770341-47169422	rs3851786
GTEx_V8_Esophagus_Muscularis	737	1.40913e-07	5.80222e-08	0.263759	0.107977	0.628265	IGF1R	ENSG00000140443	15:98526812-98925203	rs72767973
GTEx_nerve_tibial	802	0.00592931	0.00161113	0.28845	0.077752	0.626258	SLC6A13	ENSG00000010379	12:79927-434040	rs11062070
GTEx_heart_atrial_appendage	565	4.65023e-06	6.25817e-07	0.330176	0.0438084	0.62601	C1orf213	ENSG00000249087	1:23174861-23574053	rs10799794
GTEx_nerve_tibial	396	6.02512e-07	3.41473e-05	0.00654058	0.370064	0.623361	CELF1	ENSG00000149187	11:47360875-47759754	rs11039297
CommonMind_DLPFC_naive	650	3.6571e-08	0.00179825	7.74744e-06	0.380336	0.617858	RGS12	ENSG00000159788	4:3219923-3574719	rs4690095
GTEx_testis	626	1.98572e-13	4.57321e-14	0.313619	0.0716132	0.614768	GOSR2	ENSG00000108433	17:46770341-47169422	rs3851786
Schmiedel_2018_CD8_T-cell_naive	644	1.79936e-13	6.32641e-14	0.288728	0.100904	0.610368	GOSR2	ENSG00000108433	17:46770341-47169422	rs3851786
GTEx_liver	762	0.000919293	0.00780804	0.0404482	0.34294	0.607885	SLC6A13	ENSG00000010379	12:79927-434040	rs11062070
GTEx_V8_Brain_Frontal_Cortex_BA9	626	2.03079e-13	4.5898e-14	0.320738	0.0718825	0.60738	GOSR2	ENSG00000108433	17:46770341-47169422	rs3851786
BLUEPRINT_monocyte	563	5.47501e-91	0.00107565	2.00056e-88	0.392434	0.606491	RPH3A	ENSG00000089169	12:112560532-112958205	rs11614295
Schmiedel_2018_monocyte_naive	613	4.71868e-35	0.00107168	1.74402e-32	0.395488	0.603441	RPH3A	ENSG00000089169	12:112560532-112958205	rs11614295
TwinsUK_fat	342	2.30909e-07	7.91976e-07	0.0903405	0.309251	0.600408	UBE2Q2	ENSG00000140367	15:75699452-76099243	rs28607641
GTEx_brain_cerebellum	559	4.07689e-06	1.59754e-06	0.289468	0.112831	0.597695	C1orf213	ENSG00000249087	1:23174861-23574053	rs10799794
GTEx_colon_sigmoid	1060	0.000247662	6.72053e-05	0.321858	0.0867481	0.591079	TSPAN9	ENSG00000011105	12:3049164-3447491	rs3782787
GTEx_V8_Lung	892	0.000992993	0.000161061	0.353876	0.0568096	0.588161	KNG1	ENSG00000113889	3:186517234-186916285	rs5029970
GEUVADIS_LCL	590	4.12345e-06	6.9804e-07	0.352905	0.0591538	0.587936	C1orf213	ENSG00000249087	1:23174861-23574053	rs10799794
GTEx_nerve_tibial	809	0.000452144	8.36336e-05	0.35095	0.0643315	0.584182	AP000695.6	ENSG00000230479	21:36238890-36638803	rs2003772
GTEx_brain_hypothalamus	896	3.74665e-22	1.52924e-21	0.0845242	0.344425	0.57105	CCDC158	ENSG00000163749	4:76191487-76591203	rs79378390
GTEx_V8_Heart_Left_Ventricle	1064	0.000249205	8.40891e-05	0.323864	0.108714	0.567089	TSPAN9	ENSG00000011105	12:3049164-3447491	rs3782787
Quach_2016_monocyte_R848	648	1.97523e-13	7.59259e-14	0.316947	0.12127	0.561783	GOSR2	ENSG00000108433	17:46770341-47169422	rs3851786
GTEx_heart_atrial_appendage	1056	0.000210799	0.000129043	0.273952	0.167145	0.558564	TSPAN9	ENSG00000011105	12:3049164-3447491	rs3782787
NephQTL_tubular	688	0.00191947	0.000163749	0.406635	0.0341327	0.557149	RGS12	ENSG00000159788	4:3219923-3574719	rs4690095
GTEx_brain_putamen	559	5.37363e-06	8.96017e-07	0.38154	0.0630638	0.55539	C1orf213	ENSG00000249087	1:23174861-23574053	rs10799794
GTEx_V8_Heart_Atrial_Appendage	806	6.22135e-05	0.00915945	0.0030301	0.445567	0.542181	SLC6A13	ENSG00000010379	12:79927-434040	rs11062070
GTEx_small_intestine	770	1.01411e-09	1.64732e-10	0.396361	0.0638449	0.539794	FTO	ENSG00000140718	16:53573741-53971577	rs16952522
GTEx_small_intestine	776	1.0148e-09	1.6526e-10	0.396629	0.0640517	0.539319	FTO	ENSG00000140718	16:53569511-53966995	rs11642015
GTEx_heart_left_ventricle	737	1.49236e-08	2.31852e-07	0.0279337	0.433438	0.538628	IGF1R	ENSG00000140443	15:98526812-98925203	rs72767973
GTEx_V8_Brain_Substantia_nigra	804	0.006866	0.00252591	0.334407	0.12249	0.533711	SLC6A13	ENSG00000010379	12:79927-434040	rs11062070
GTEx_V8_Lung	806	0.00695525	0.00245733	0.338754	0.119151	0.532682	SLC6A13	ENSG00000010379	12:79927-434040	rs11062070
GTEx_pancreas	951	3.60149e-09	4.49862e-10	0.416844	0.0515364	0.531619	RORA	ENSG00000069667	15:60697929-61097734	rs17237465
GTEx_V8_Muscle_Skeletal	737	1.94312e-07	5.63314e-08	0.363709	0.104908	0.531383	IGF1R	ENSG00000140443	15:98526812-98925203	rs72767973
GTEx_V8_Whole_Blood	741	7.50796e-06	0.0021889	0.00160606	0.467709	0.528488	RRAGD	ENSG00000025039	6:89199772-89598947	rs6907843
GTEx_V8_Testis	792	1.74866e-27	3.14807e-10	2.63212e-18	0.473328	0.526672	MYPN	ENSG00000138347	10:68012803-68407722	rs10998021
TwinsUK_fat	707	0.000668671	0.00154639	0.143043	0.330281	0.524462	RRAGD	ENSG00000025039	6:89199772-89598947	rs6907843
GTEx_pituitary	332	1.42885e-06	1.00198e-07	0.445179	0.0306939	0.524126	UBE2Q2	ENSG00000140367	15:75699452-76099243	rs28607641
GTEx_heart_left_ventricle	735	0.000736989	0.00152869	0.157643	0.326476	0.513614	RRAGD	ENSG00000025039	6:89199772-89598947	rs6907843
FUSION_adipose_naive	539	3.64651e-06	2.06657e-06	0.312071	0.176347	0.511576	C1orf213	ENSG00000249087	1:23174861-23574053	rs10799794
GTEx_colon_transverse	626	2.22927e-13	8.72617e-14	0.352084	0.137308	0.510608	GOSR2	ENSG00000108433	17:46770341-47169422	rs3851786
GTEx_V8_Muscle_Skeletal	567	2.24329e-19	6.92833e-06	1.59278e-14	0.491418	0.508575	C1orf213	ENSG00000249087	1:23174861-23574053	rs10799794
TwinsUK_LCL	811	8.90284e-06	0.000611751	0.007111	0.488122	0.504146	AP000695.6	ENSG00000230479	21:36238890-36638803	rs2003772
BLUEPRINT_neutrophil	563	6.35762e-28	0.00135526	2.32307e-25	0.494707	0.503938	RPH3A	ENSG00000089169	12:112560532-112958205	rs11614295
GTEx_heart_atrial_appendage	789	2.17733e-10	1.12272e-10	0.327736	0.16849	0.503774	MYPN	ENSG00000138347	10:68012803-68407722	rs10998021
GTEx_V8_Small_Intestine_Terminal_Ileum	635	0.00128986	0.00106527	0.273249	0.225171	0.499225	RGS12	ENSG00000159788	4:3219923-3574719	rs4690095
GTEx_V8_Thyroid	624	0.000135609	0.00124149	0.0494704	0.4524	0.496752	RPH3A	ENSG00000089169	12:112560532-112958205	rs11614295
GTEx_V8_Adipose_Visceral_Omentum	567	5.39175e-06	1.71281e-06	0.382826	0.121117	0.49605	C1orf213	ENSG00000249087	1:23174861-23574053	rs10799794
GTEx_prostate	625	0.00143211	0.000941221	0.303384	0.198896	0.495347	RGS12	ENSG00000159788	4:3219923-3574719	rs4690095
GTEx_V8_Artery_Tibial	814	5.11228e-05	0.000598014	0.0397506	0.464491	0.495109	AP000695.6	ENSG00000230479	21:36238890-36638803	rs2003772
GTEx_V8_Esophagus_Muscularis	741	0.0005438	0.00181635	0.116327	0.388051	0.493263	RRAGD	ENSG00000025039	6:89199772-89598947	rs6907843
GTEx_V8_Brain_Hypothalamus	567	6.38903e-06	7.69139e-07	0.453636	0.0541183	0.492239	C1orf213	ENSG00000249087	1:23174861-23574053	rs10799794
GTEx_testis	622	0.00131264	7.80421e-05	0.478849	0.027978	0.491782	RPH3A	ENSG00000089169	12:112560532-112958205	rs11614295
GTEx_adipose_subcutaneous	626	2.73541e-13	4.92636e-14	0.432022	0.0773148	0.490663	GOSR2	ENSG00000108433	17:46770341-47169422	rs3851786
NephQLT_glomerular	587	5.20098e-06	1.06651e-06	0.423394	0.0863309	0.490269	C1orf213	ENSG00000249087	1:23174861-23574053	rs10799794
FUSION_muscle_naive	343	6.05361e-07	7.0229e-07	0.23684	0.274274	0.488885	UBE2Q2	ENSG00000140367	15:75699452-76099243	rs28607641
GTEx_V8_Brain_Spinal_cord_cervical_c-1	567	5.87928e-06	1.34449e-06	0.417442	0.0949744	0.487576	C1orf213	ENSG00000249087	1:23174861-23574053	rs10799794
GTEx_adipose_visceral	627	0.00199746	0.000421151	0.423149	0.0887323	0.4857	RGS12	ENSG00000159788	4:3219923-3574719	rs4690095
Nedelec_2016_macrophage_naive	642	2.61025e-13	6.02147e-14	0.418843	0.0961363	0.48502	GOSR2	ENSG00000108433	17:46770341-47169422	rs3851786
GENCORD_LCL	946	4.08477e-09	3.77513e-10	0.472782	0.0432103	0.484008	RORA	ENSG00000069667	15:60697929-61097734	rs17237465
GTEx_muscle	805	0.00540282	0.00502646	0.263143	0.244331	0.482097	SLC6A13	ENSG00000010379	12:79927-434040	rs11062070
GTEx_V8_Artery_Tibial	713	0.000507702	0.000150661	0.400483	0.118363	0.480495	FGF10	ENSG00000070193	5:43869235-44268504	rs10462065
GTEx_V8_Skin_Sun_Exposed_Lower_leg	806	0.00971605	0.000768809	0.473219	0.0369654	0.479331	SLC6A13	ENSG00000010379	12:79927-434040	rs11062070
GTEx_small_intestine	611	0.001788	0.000700708	0.378775	0.147969	0.470767	RGS12	ENSG00000159788	4:3219923-3574719	rs4690095
GTEx_skin_sun_exposed	715	0.000431548	0.000242688	0.338715	0.190012	0.470599	FGF10	ENSG00000070193	5:43869235-44268504	rs10462065
GTEx_V8_Muscle_Skeletal	814	3.98351e-20	0.000681644	3.09738e-17	0.529544	0.469775	AP000695.6	ENSG00000230479	21:36238890-36638803	rs2003772
GTEx_V8_Brain_Putamen_basal_ganglia	737	2.45244e-07	3.99336e-08	0.459042	0.0742803	0.466678	IGF1R	ENSG00000140443	15:98526812-98925203	rs72767973
BLUEPRINT_neutrophil	342	1.26122e-06	1.03918e-07	0.493438	0.0401903	0.46637	UBE2Q2	ENSG00000140367	15:75699452-76099243	rs28607641
GTEx_brain_hypothalamus	606	0.00224877	0.000277397	0.476385	0.0583017	0.462787	RGS12	ENSG00000159788	4:3219923-3574719	rs4690095
GTEx_V8_Esophagus_Muscularis	1064	1.03841e-07	0.000413932	0.00013495	0.53748	0.461971	TSPAN9	ENSG00000011105	12:3049164-3447491	rs3782787
Naranbhai_2015_neutrophil_CD16	695	0.00221256	0.000293223	0.473312	0.0622646	0.461917	RRAGD	ENSG00000025039	6:89199772-89598947	rs6907843
GTEx_V8_Cells_Cultured_fibroblasts	567	6.66568e-06	9.37516e-07	0.473278	0.0661051	0.46061	C1orf213	ENSG00000249087	1:23174861-23574053	rs10799794
GTEx_nerve_tibial	354	1.65475e-06	8.34975e-08	0.515562	0.025556	0.45888	UBE2Q2	ENSG00000140367	15:75699452-76099243	rs28607641
GTEx_artery_aorta	396	4.21565e-05	7.72885e-06	0.457631	0.0834418	0.458878	CELF1	ENSG00000149187	11:47360875-47759754	rs11039297
GTEx_brain_anterior_cingulate_cortex	552	5.78845e-06	1.85506e-06	0.410992	0.131255	0.457745	C1orf213	ENSG00000249087	1:23174861-23574053	rs10799794
GTEx_V8_Minor_Salivary_Gland	626	2.94191e-13	4.95484e-14	0.464637	0.0777977	0.457565	GOSR2	ENSG00000108433	17:46770341-47169422	rs3851786
GTEx_muscle	737	2.65593e-07	2.45604e-08	0.497132	0.0455143	0.457353	IGF1R	ENSG00000140443	15:98526812-98925203	rs72767973
CAP_LCL_statin	785	2.07476e-21	3.33717e-22	0.468066	0.0748293	0.457105	SHROOM3	ENSG00000138771	4:76280334-76680191	rs28817415
FUSION_muscle_naive	1159	6.68021e-08	1.33235e-08	0.453185	0.0899294	0.456885	DGKH	ENSG00000102780	13:42008003-42406177	rs9562385
GTEx_V8_Brain_Cerebellar_Hemisphere	567	4.14139e-06	3.51527e-06	0.294048	0.249135	0.45681	C1orf213	ENSG00000249087	1:23174861-23574053	rs10799794
GTEx_V8_Heart_Left_Ventricle	777	1.17433e-09	1.95926e-10	0.467256	0.0775021	0.455242	FTO	ENSG00000140718	16:53573741-53971577	rs16952522
GTEx_V8_Heart_Left_Ventricle	783	1.17073e-09	2.02412e-10	0.465824	0.0800843	0.454091	FTO	ENSG00000140718	16:53569511-53966995	rs11642015
GTEx_heart_left_ventricle	798	0.00515983	0.00671487	0.235241	0.305689	0.447196	SLC6A13	ENSG00000010379	12:79927-434040	rs11062070
GTEx_colon_sigmoid	736	0.00221844	0.000360549	0.474528	0.0766758	0.446217	RRAGD	ENSG00000025039	6:89199772-89598947	rs6907843
GTEx_brain_hippocampus	736	0.00745552	0.00396609	0.357366	0.189666	0.441546	SLC6A13	ENSG00000010379	12:79927-434040	rs11062070
GTEx_V8_Brain_Nucleus_accumbens_basal_ganglia	634	0.000106322	0.00253196	0.0225236	0.535941	0.438897	RGS12	ENSG00000159788	4:3219923-3574719	rs4690095
Alasoo_2018_macrophage_Salmonella	274	4.30592e-05	1.92506e-06	0.539738	0.0236937	0.436523	NAA25	ENSG00000111300	12:111905570-112304007	rs11066165
GTEx_brain_hippocampus	924	4.49632e-09	3.87062e-10	0.520414	0.0443642	0.435222	RORA	ENSG00000069667	15:60697929-61097734	rs17237465
GTEx_esophagus_muscularis	626	3.11032e-13	4.70771e-14	0.491234	0.0739174	0.434848	GOSR2	ENSG00000108433	17:46770341-47169422	rs3851786
GTEx_V8_Nerve_Tibial	399	8.60771e-11	5.22459e-05	9.3446e-07	0.566752	0.433195	CELF1	ENSG00000149187	11:47360875-47759754	rs11039297
GTEx_V8_Prostate	626	3.14688e-13	4.57377e-14	0.497009	0.0718056	0.431185	GOSR2	ENSG00000108433	17:46770341-47169422	rs3851786
GTEx_heart_atrial_appendage	714	0.000627895	0.000109299	0.492795	0.0853605	0.421107	FGF10	ENSG00000070193	5:43869235-44268504	rs10462065
GTEx_V8_Testis	910	1.45744e-21	1.11253e-21	0.328798	0.250567	0.420635	CCDC158	ENSG00000163749	4:76191487-76591203	rs79378390
GTEx_V8_Brain_Frontal_Cortex_BA9	399	4.00875e-05	1.3412e-05	0.435193	0.145182	0.419571	CELF1	ENSG00000149187	11:47360875-47759754	rs11039297
GTEx_V8_Vagina	567	7.35867e-06	8.33396e-07	0.522482	0.0587542	0.418756	C1orf213	ENSG00000249087	1:23174861-23574053	rs10799794
GTEx_kidney_cortex	864	0.0014638	0.000166055	0.521654	0.0587589	0.417957	KNG1	ENSG00000113889	3:186517234-186916285	rs5029970
BrainSeq_brain	650	2.783e-13	8.68954e-14	0.446564	0.139019	0.414417	GOSR2	ENSG00000108433	17:46770341-47169422	rs3851786
GTEx_V8_Small_Intestine_Terminal_Ileum	777	1.28568e-09	1.93822e-10	0.511561	0.0767085	0.41173	FTO	ENSG00000140718	16:53573741-53971577	rs16952522
PhLiPS_iPSC	442	0.012639	0.00188608	0.499678	0.074154	0.411643	LARP4B	ENSG00000107929	10:653149-1052477	rs80282103
GTEx_V8_Small_Intestine_Terminal_Ileum	783	1.28619e-09	1.94489e-10	0.511766	0.0769746	0.41126	FTO	ENSG00000140718	16:53569511-53966995	rs11642015
PhLiPS_HLC	624	3.16245e-13	5.30511e-14	0.50745	0.0847187	0.407831	GOSR2	ENSG00000108433	17:46770341-47169422	rs3851786
Quach_2016_monocyte_naive	412	4.77583e-05	5.86963e-06	0.528351	0.0645289	0.407066	CELF1	ENSG00000149187	11:47360875-47759754	rs11039297
GTEx_V8_Artery_Aorta	626	3.40658e-13	3.70963e-14	0.538026	0.058185	0.403789	GOSR2	ENSG00000108433	17:46770341-47169422	rs3851786
GTEx_muscle	811	2.66219e-08	0.000768259	2.06637e-05	0.595913	0.403298	AP000695.6	ENSG00000230479	21:36238890-36638803	rs2003772
TwinsUK_LCL	1006	0.00029744	0.000163944	0.385127	0.211873	0.402539	TSPAN9	ENSG00000011105	12:3049164-3447491	rs3782787
Schmiedel_2018_Treg_naive	593	6.47342e-06	5.27648e-07	0.554027	0.0447575	0.401208	C1orf213	ENSG00000249087	1:23174861-23574053	rs10799794
Fairfax_2012_B-cell_CD19	340	1.46263e-06	7.42559e-08	0.572236	0.0286526	0.39911	UBE2Q2	ENSG00000140367	15:75699452-76099243	rs28607641
Nedelec_2016_macrophage_Listeria	413	1.3592e-05	4.07643e-05	0.150368	0.450578	0.398999	CELF1	ENSG00000149187	11:47360875-47759754	rs11039297
GTEx_muscle	396	4.59877e-05	9.6789e-06	0.499221	0.104673	0.39605	CELF1	ENSG00000149187	11:47360875-47759754	rs11039297
BLUEPRINT_monocyte	696	0.00234507	0.000468855	0.501658	0.0999022	0.395626	RRAGD	ENSG00000025039	6:89199772-89598947	rs6907843
GTEx_V8_Brain_Hippocampus	567	7.31719e-06	1.21265e-06	0.519537	0.0857061	0.394749	C1orf213	ENSG00000249087	1:23174861-23574053	rs10799794
GTEx_V8_Cells_EBV-transformed_lymphocytes	741	0.00260844	0.000213372	0.557983	0.0452493	0.393946	RRAGD	ENSG00000025039	6:89199772-89598947	rs6907843
GTEx_esophagus_mucosa	396	5.20775e-05	3.78524e-06	0.565328	0.0406969	0.393919	CELF1	ENSG00000149187	11:47360875-47759754	rs11039297
GTEx_ovary	624	3.42566e-13	4.40363e-14	0.541039	0.0691599	0.389802	GOSR2	ENSG00000108433	17:46770341-47169422	rs3851786
CEDAR_platelet	342	1.44536e-06	1.28465e-07	0.56548	0.0498757	0.384642	UBE2Q2	ENSG00000140367	15:75699452-76099243	rs28607641
GTEx_muscle	715	0.000679133	0.000104438	0.533042	0.0815875	0.384587	FGF10	ENSG00000070193	5:43869235-44268504	rs10462065
GTEx_V8_Adipose_Visceral_Omentum	624	5.75997e-10	0.00168562	2.10124e-07	0.614531	0.383783	RPH3A	ENSG00000089169	12:112560532-112958205	rs11614295
Nedelec_2016_macrophage_Salmonella	659	0.00114763	0.00175537	0.24312	0.371484	0.382493	RGS12	ENSG00000159788	4:3219923-3574719	rs4690095
GTEx_V8_Esophagus_Mucosa	635	4.306e-05	0.00286889	0.00912199	0.607374	0.380592	RGS12	ENSG00000159788	4:3219923-3574719	rs4690095
GENCORD_fibroblast	829	1.90313e-12	0.000775017	1.52009e-09	0.618651	0.380574	AP000695.6	ENSG00000230479	21:36238890-36638803	rs2003772
GTEx_esophagus_muscularis	715	0.000702515	9.32764e-05	0.551394	0.0728363	0.374974	FGF10	ENSG00000070193	5:43869235-44268504	rs10462065
GTEx_brain_substantia_nigra	718	0.0129714	0.00120212	0.560065	0.0515295	0.374232	SLC6A13	ENSG00000010379	12:79927-434040	rs11062070
FUSION_adipose_naive	343	1.53024e-06	7.95896e-08	0.598689	0.0307679	0.370542	UBE2Q2	ENSG00000140367	15:75699452-76099243	rs28607641
GTEx_V8_Breast_Mammary_Tissue	355	1.95545e-06	6.9693e-08	0.609255	0.0213446	0.369399	UBE2Q2	ENSG00000140367	15:75699452-76099243	rs28607641
Schmiedel_2018_Th17_memory	384	1.48428e-06	1.39098e-07	0.580708	0.0540553	0.365235	UBE2Q2	ENSG00000140367	15:75699452-76099243	rs28607641
TwinsUK_fat	590	5.55065e-06	1.90102e-06	0.475051	0.162335	0.362606	C1orf213	ENSG00000249087	1:23174861-23574053	rs10799794
GTEx_V8_Lung	626	3.37169e-13	6.66365e-14	0.532515	0.104881	0.362604	GOSR2	ENSG00000108433	17:46770341-47169422	rs3851786
GTEx_V8_Cells_Cultured_fibroblasts	896	0.000189811	3.1897e-05	0.546511	0.0914774	0.36179	SSBP3	ENSG00000157216	1:54183215-54583141	rs111900181
BrainSeq_brain	451	0.0141434	0.00164344	0.559156	0.0646125	0.360444	LARP4B	ENSG00000107929	10:653149-1052477	rs80282103
GTEx_artery_tibial	737	2.68301e-07	7.43069e-08	0.5022	0.138727	0.359072	IGF1R	ENSG00000140443	15:98526812-98925203	rs72767973
GTEx_esophagus_gej	626	3.5266e-13	5.36837e-14	0.556981	0.0844278	0.358591	GOSR2	ENSG00000108433	17:46770341-47169422	rs3851786
GTEx_V8_Brain_Substantia_nigra	769	2.57479e-21	2.83279e-22	0.580871	0.063552	0.355577	SHROOM3	ENSG00000138771	4:76280334-76680191	rs28817415
GTEx_vagina	563	8.38502e-06	6.97509e-07	0.595355	0.0491692	0.355467	C1orf213	ENSG00000249087	1:23174861-23574053	rs10799794
CEDAR_monocyte_CD14	583	1.03739e-12	0.00176154	3.79063e-10	0.643311	0.354928	RPH3A	ENSG00000089169	12:112560532-112958205	rs11614295
GTEx_V8_Skin_Sun_Exposed_Lower_leg	814	0.000182687	0.000647519	0.142049	0.503125	0.353996	AP000695.6	ENSG00000230479	21:36238890-36638803	rs2003772
GTEx_V8_Brain_Amygdala	626	3.69474e-13	4.07358e-14	0.583535	0.0639844	0.35248	GOSR2	ENSG00000108433	17:46770341-47169422	rs3851786
GTEx_esophagus_gej	1061	9.24639e-05	0.000409297	0.120165	0.53157	0.347764	TSPAN9	ENSG00000011105	12:3049164-3447491	rs3782787
GTEx_muscle	774	1.76684e-11	1.65255e-09	0.00690561	0.645543	0.347551	FTO	ENSG00000140718	16:53573741-53971577	rs16952522
GTEx_muscle	780	1.76591e-11	1.65273e-09	0.00690199	0.645613	0.347485	FTO	ENSG00000140718	16:53569511-53966995	rs11642015
FUSION_muscle_naive	811	2.06386e-08	0.000816881	1.64847e-05	0.652122	0.347045	AP000695.6	ENSG00000230479	21:36238890-36638803	rs2003772
GTEx_V8_Heart_Left_Ventricle	626	3.60798e-13	5.41946e-14	0.569833	0.0852485	0.344919	GOSR2	ENSG00000108433	17:46770341-47169422	rs3851786
GTEx_adrenal_gland	623	3.71131e-13	4.47919e-14	0.586154	0.0703996	0.343447	GOSR2	ENSG00000108433	17:46770341-47169422	rs3851786
GTEx_V8_Artery_Coronary	713	0.000706506	0.000125242	0.557303	0.098449	0.343417	FGF10	ENSG00000070193	5:43869235-44268504	rs10462065
CEDAR_neutrophil_CD15	583	0.000172281	0.0016208	0.0629515	0.591895	0.34336	RPH3A	ENSG00000089169	12:112560532-112958205	rs11614295
GTEx_V8_Skin_Sun_Exposed_Lower_leg	355	2.05306e-06	5.67978e-08	0.639665	0.0173533	0.34298	UBE2Q2	ENSG00000140367	15:75699452-76099243	rs28607641
GTEx_V8_Heart_Left_Ventricle	892	0.000794024	0.00105037	0.282968	0.373982	0.341205	KNG1	ENSG00000113889	3:186517234-186916285	rs5029970
CEDAR_ileum	583	0.0016698	0.000129617	0.610143	0.0470211	0.341036	RPH3A	ENSG00000089169	12:112560532-112958205	rs11614295
ROSMAP_brain_naive	641	3.46552e-13	6.49143e-14	0.556081	0.103822	0.340097	GOSR2	ENSG00000108433	17:46770341-47169422	rs3851786
GTEx_brain_frontal_cortex	559	8.41544e-06	8.9236e-07	0.597515	0.0630201	0.339456	C1orf213	ENSG00000249087	1:23174861-23574053	rs10799794
GTEx_V8_Brain_Anterior_cingulate_cortex_BA24	900	3.13795e-22	2.61613e-21	0.070792	0.589858	0.33935	CCDC158	ENSG00000163749	4:76191487-76591203	rs79378390
GTEx_V8_Ovary	355	2.0535e-06	7.43762e-08	0.639804	0.0228358	0.337358	UBE2Q2	ENSG00000140367	15:75699452-76099243	rs28607641
BLUEPRINT_monocyte	588	6.98507e-06	7.75448e-07	0.597817	0.0660306	0.336144	C1orf213	ENSG00000249087	1:23174861-23574053	rs10799794
Schmiedel_2018_Treg_memory	384	1.57398e-06	1.24246e-07	0.615802	0.0482738	0.335923	UBE2Q2	ENSG00000140367	15:75699452-76099243	rs28607641
FUSION_adipose_naive	722	5.24808e-05	0.00077925	0.0418912	0.621676	0.335601	FGF10	ENSG00000070193	5:43869235-44268504	rs10462065
CAP_LCL_naive	785	2.37381e-21	5.74709e-22	0.53553	0.129319	0.335151	SHROOM3	ENSG00000138771	4:76280334-76680191	rs28817415
GTEx_V8_Brain_Frontal_Cortex_BA9	624	0.00172056	9.86758e-05	0.627663	0.0356621	0.334856	RPH3A	ENSG00000089169	12:112560532-112958205	rs11614295
GTEx_V8_Muscle_Skeletal	806	0.00732419	0.00615481	0.356724	0.299439	0.330359	SLC6A13	ENSG00000010379	12:79927-434040	rs11062070
GTEx_liver	779	1.54642e-09	1.70406e-10	0.604413	0.0662731	0.329314	FTO	ENSG00000140718	16:53569511-53966995	rs11642015
GTEx_V8_Brain_Cerebellar_Hemisphere	910	2.4446e-21	5.31671e-22	0.5515	0.119616	0.328884	CCDC158	ENSG00000163749	4:76191487-76591203	rs79378390
GTEx_prostate	625	3.80822e-13	4.71e-14	0.601458	0.0740639	0.324478	GOSR2	ENSG00000108433	17:46770341-47169422	rs3851786
GTEx_artery_tibial	811	1.39221e-08	0.00087087	1.08062e-05	0.675639	0.323479	AP000695.6	ENSG00000230479	21:36238890-36638803	rs2003772
GTEx_V8_Brain_Hypothalamus	806	0.0123282	0.00129143	0.600443	0.0625754	0.323362	SLC6A13	ENSG00000010379	12:79927-434040	rs11062070
GENCORD_T-cell	1032	0.00043617	8.65549e-05	0.564756	0.111749	0.322973	TSPAN9	ENSG00000011105	12:3049164-3447491	rs3782787
GTEx_pancreas	774	1.26103e-09	4.73433e-10	0.492867	0.184717	0.322416	FTO	ENSG00000140718	16:53573741-53971577	rs16952522
GTEx_pancreas	780	1.25972e-09	4.75722e-10	0.492357	0.185612	0.32203	FTO	ENSG00000140718	16:53569511-53966995	rs11642015
GTEx_esophagus_muscularis	1057	7.02746e-07	0.00052085	0.00091328	0.676569	0.321996	TSPAN9	ENSG00000011105	12:3049164-3447491	rs3782787
GTEx_V8_Brain_Hippocampus	737	3.36555e-07	2.6554e-08	0.629956	0.0493826	0.320661	IGF1R	ENSG00000140443	15:98526812-98925203	rs72767973
GTEx_V8_Brain_Cortex	741	0.0025364	0.000626328	0.542572	0.13366	0.320605	RRAGD	ENSG00000025039	6:89199772-89598947	rs6907843
GTEx_stomach	439	0.0161562	0.000637312	0.638732	0.0248763	0.319598	LARP4B	ENSG00000107929	10:653149-1052477	rs80282103
GTEx_LCL	617	3.76011e-13	5.65869e-14	0.593861	0.0890546	0.317085	GOSR2	ENSG00000108433	17:46770341-47169422	rs3851786
Quach_2016_monocyte_LPS	836	3.96564e-06	0.000851702	0.00316307	0.679017	0.316964	AP000695.6	ENSG00000230479	21:36238890-36638803	rs2003772
TwinsUK_fat	1006	7.07544e-08	0.000528472	9.16132e-05	0.683952	0.315428	TSPAN9	ENSG00000011105	12:3049164-3447491	rs3782787
GTEx_spleen	619	2.30956e-22	0.00187398	8.42527e-20	0.683311	0.314815	RPH3A	ENSG00000089169	12:112560532-112958205	rs11614295
CEDAR_platelet	1016	0.000460798	6.85228e-05	0.596644	0.0884093	0.314417	TSPAN9	ENSG00000011105	12:3049164-3447491	rs3782787
GTEx_skin_sun_exposed	735	0.00242475	0.000772029	0.518658	0.164825	0.31332	RRAGD	ENSG00000025039	6:89199772-89598947	rs6907843
GTEx_blood	630	0.000983702	0.00224673	0.208391	0.475643	0.312736	RGS12	ENSG00000159788	4:3219923-3574719	rs4690095
GTEx_V8_Lung	355	2.06699e-06	1.61451e-07	0.644004	0.0499967	0.305997	UBE2Q2	ENSG00000140367	15:75699452-76099243	rs28607641
GTEx_V8_Brain_Caudate_basal_ganglia	626	3.56405e-13	8.33298e-14	0.562896	0.131303	0.305802	GOSR2	ENSG00000108433	17:46770341-47169422	rs3851786
GTEx_V8_Brain_Cerebellar_Hemisphere	624	0.00099342	0.000907726	0.3624	0.330834	0.304865	RPH3A	ENSG00000089169	12:112560532-112958205	rs11614295
GTEx_V8_Brain_Cerebellar_Hemisphere	443	0.0160881	0.001181	0.636039	0.0463901	0.300301	LARP4B	ENSG00000107929	10:653149-1052477	rs80282103
GTEx_breast	908	1.81955e-21	1.28665e-21	0.410489	0.289968	0.299543	CCDC158	ENSG00000163749	4:76191487-76591203	rs79378390
GTEx_V8_Brain_Nucleus_accumbens_basal_ganglia	567	8.8037e-06	1.09408e-06	0.625082	0.0773848	0.297523	C1orf213	ENSG00000249087	1:23174861-23574053	rs10799794
GTEx_heart_atrial_appendage	811	9.43044e-05	0.000812843	0.0731983	0.630627	0.295268	AP000695.6	ENSG00000230479	21:36238890-36638803	rs2003772
GTEx_V8_Brain_Hypothalamus	626	3.7251e-13	7.42205e-14	0.588331	0.116927	0.294742	GOSR2	ENSG00000108433	17:46770341-47169422	rs3851786
Schmiedel_2018_Treg_memory	593	7.47886e-06	7.65921e-07	0.640078	0.0652567	0.294657	C1orf213	ENSG00000249087	1:23174861-23574053	rs10799794
GENCORD_fibroblast	791	2.66771e-21	4.61985e-22	0.601834	0.103929	0.294237	SHROOM3	ENSG00000138771	4:76280334-76680191	rs28817415
GTEx_V8_Brain_Caudate_basal_ganglia	635	0.00183984	0.00148401	0.389758	0.314085	0.292833	RGS12	ENSG00000159788	4:3219923-3574719	rs4690095
GTEx_V8_Brain_Cortex	806	0.0130209	0.00121352	0.634181	0.0588116	0.292773	SLC6A13	ENSG00000010379	12:79927-434040	rs11062070
GTEx_V8_Heart_Atrial_Appendage	635	0.00144925	0.00187621	0.307014	0.397171	0.29249	RGS12	ENSG00000159788	4:3219923-3574719	rs4690095
GTEx_V8_Lung	624	2.89506e-43	0.00193789	1.05612e-40	0.706653	0.291409	RPH3A	ENSG00000089169	12:112560532-112958205	rs11614295
GTEx_V8_Skin_Sun_Exposed_Lower_leg	635	0.000519326	0.00281125	0.110016	0.595254	0.291399	RGS12	ENSG00000159788	4:3219923-3574719	rs4690095
Fairfax_2014_monocyte_naive	594	8.66346e-62	0.00193633	3.16499e-59	0.707101	0.290962	RPH3A	ENSG00000089169	12:112560532-112958205	rs11614295
FUSION_muscle_naive	722	0.000797032	9.08318e-05	0.636207	0.072213	0.290692	FGF10	ENSG00000070193	5:43869235-44268504	rs10462065
GTEx_V8_Prostate	806	0.0113763	0.00291572	0.554079	0.14172	0.289909	SLC6A13	ENSG00000010379	12:79927-434040	rs11062070
BLUEPRINT_monocyte	342	1.72635e-06	8.9704e-08	0.675414	0.0348058	0.289778	UBE2Q2	ENSG00000140367	15:75699452-76099243	rs28607641
NephQTL_tubular	930	0.000491788	8.55584e-05	0.605701	0.105088	0.288634	HNF1A	ENSG00000135100	12:120781557-121181251	rs1169286
GTEx_V8_Artery_Aorta	814	0.000276098	0.000638958	0.21468	0.496535	0.28787	AP000695.6	ENSG00000230479	21:36238890-36638803	rs2003772
Quach_2016_monocyte_naive	639	1.73932e-17	0.00194559	6.35575e-15	0.710659	0.287395	RPH3A	ENSG00000089169	12:112560532-112958205	rs11614295
GTEx_small_intestine	881	0.00180148	0.000196853	0.641996	0.0698667	0.286139	KNG1	ENSG00000113889	3:186517234-186916285	rs5029970
GTEx_V8_Adipose_Visceral_Omentum	806	0.0105728	0.00381774	0.514945	0.185657	0.285007	SLC6A13	ENSG00000010379	12:79927-434040	rs11062070
GTEx_brain_caudate	565	9.22612e-06	8.53009e-07	0.655075	0.0602809	0.284634	C1orf213	ENSG00000249087	1:23174861-23574053	rs10799794
GTEx_brain_frontal_cortex	609	0.00304517	0.000319257	0.645097	0.0673482	0.28419	RGS12	ENSG00000159788	4:3219923-3574719	rs4690095
GTEx_V8_Whole_Blood	806	0.00222232	0.0122182	0.108238	0.594801	0.282521	SLC6A13	ENSG00000010379	12:79927-434040	rs11062070
GENCORD_fibroblast	1032	0.000320584	0.000234174	0.415094	0.302928	0.281422	TSPAN9	ENSG00000011105	12:3049164-3447491	rs3782787
GTEx_V8_Brain_Caudate_basal_ganglia	567	9.11934e-06	1.01155e-06	0.647494	0.0715417	0.280955	C1orf213	ENSG00000249087	1:23174861-23574053	rs10799794
GTEx_brain_putamen	722	3.52162e-07	3.21938e-08	0.659169	0.0599787	0.280852	IGF1R	ENSG00000140443	15:98526812-98925203	rs72767973
GTEx_V8_Esophagus_Mucosa	910	2.21446e-21	9.7737e-22	0.499582	0.220214	0.280204	CCDC158	ENSG00000163749	4:76191487-76591203	rs79378390
GTEx_LCL	808	0.000305449	0.000621082	0.237087	0.481799	0.280188	AP000695.6	ENSG00000230479	21:36238890-36638803	rs2003772
TwinsUK_LCL	694	2.56873e-08	3.42941e-07	0.0501854	0.669725	0.280089	IGF1R	ENSG00000140443	15:98526812-98925203	rs72767973
GTEx_blood	620	7.08914e-83	0.00197076	2.58594e-80	0.718605	0.279425	RPH3A	ENSG00000089169	12:112560532-112958205	rs11614295
Peng_2018_placenta_naive	649	4.04337e-13	4.55362e-14	0.648804	0.0727896	0.278407	GOSR2	ENSG00000108433	17:46770341-47169422	rs3851786
GTEx_thyroid	714	0.00081473	0.000105156	0.63943	0.0822531	0.277397	FGF10	ENSG00000070193	5:43869235-44268504	rs10462065
GTEx_vagina	904	2.36727e-21	8.37312e-22	0.534056	0.18862	0.277324	CCDC158	ENSG00000163749	4:76191487-76591203	rs79378390
GTEx_V8_Esophagus_Mucosa	737	9.72442e-08	2.89282e-07	0.18202	0.541195	0.276785	IGF1R	ENSG00000140443	15:98526812-98925203	rs72767973
GTEx_V8_Kidney_Cortex	625	4.01138e-13	5.71404e-14	0.633546	0.0899693	0.276485	GOSR2	ENSG00000108433	17:46770341-47169422	rs3851786
GTEx_V8_Skin_Not_Sun_Exposed_Suprapubic	635	2.86919e-06	0.0033999	0.00060782	0.719971	0.276019	RGS12	ENSG00000159788	4:3219923-3574719	rs4690095
GTEx_V8_Brain_Amygdala	958	5.69558e-09	5.72318e-10	0.659219	0.0659665	0.274814	RORA	ENSG00000069667	15:60697929-61097734	rs17237465
GTEx_spleen	1043	0.000101823	0.000456037	0.132328	0.592385	0.274729	TSPAN9	ENSG00000011105	12:3049164-3447491	rs3782787
Quach_2016_monocyte_IAV	639	3.33089e-29	0.00198468	1.21716e-26	0.724959	0.273056	RPH3A	ENSG00000089169	12:112560532-112958205	rs11614295
GTEx_lung	796	0.0129141	0.00174885	0.628974	0.0849051	0.271458	SLC6A13	ENSG00000010379	12:79927-434040	rs11062070
iPSCORE_iPSC	633	4.14114e-13	4.02676e-14	0.664493	0.0643427	0.271164	GOSR2	ENSG00000108433	17:46770341-47169422	rs3851786
GTEx_minor_salivary_gland	352	2.23668e-06	1.0798e-07	0.696873	0.0333731	0.269752	UBE2Q2	ENSG00000140367	15:75699452-76099243	rs28607641
GTEx_small_intestine	759	0.01408	0.00197739	0.627256	0.0878225	0.268864	SLC6A13	ENSG00000010379	12:79927-434040	rs11062070
GTEx_lung	622	8.05993e-29	0.00200018	2.94026e-26	0.729397	0.268603	RPH3A	ENSG00000089169	12:112560532-112958205	rs11614295
GTEx_artery_aorta	737	3.62866e-07	2.84688e-08	0.679205	0.0530195	0.267775	IGF1R	ENSG00000140443	15:98526812-98925203	rs72767973
GTEx_V8_Spleen	624	1.00566e-28	0.00200263	3.66866e-26	0.730293	0.267705	RPH3A	ENSG00000089169	12:112560532-112958205	rs11614295
GTEx_V8_Esophagus_Gastroesophageal_Junction	399	5.46499e-05	1.30501e-05	0.593284	0.141408	0.26524	CELF1	ENSG00000149187	11:47360875-47759754	rs11039297
GTEx_V8_Esophagus_Gastroesophageal_Junction	741	0.00293151	0.000489815	0.627091	0.104513	0.264974	RRAGD	ENSG00000025039	6:89199772-89598947	rs6907843
FUSION_adipose_naive	811	0.000495095	0.000424661	0.395448	0.338926	0.264707	AP000695.6	ENSG00000230479	21:36238890-36638803	rs2003772
GTEx_V8_Minor_Salivary_Gland	635	0.00317087	0.000295382	0.671728	0.0623123	0.262494	RGS12	ENSG00000159788	4:3219923-3574719	rs4690095
TwinsUK_skin	793	2.8498e-21	4.21526e-22	0.642914	0.0948338	0.262253	SHROOM3	ENSG00000138771	4:76280334-76680191	rs28817415
GTEx_stomach	735	0.00316174	0.00028403	0.676302	0.0604948	0.259758	RRAGD	ENSG00000025039	6:89199772-89598947	rs6907843
GTEx_V8_Kidney_Cortex	399	5.96476e-05	8.75545e-06	0.647539	0.0947923	0.257601	CELF1	ENSG00000149187	11:47360875-47759754	rs11039297
Lepik_2017_blood	563	2.0868e-205	0.00203968	7.61021e-203	0.743583	0.254377	RPH3A	ENSG00000089169	12:112560532-112958205	rs11614295
GTEx_V8_Brain_Putamen_basal_ganglia	567	8.79439e-06	1.71397e-06	0.624421	0.121442	0.254127	C1orf213	ENSG00000249087	1:23174861-23574053	rs10799794
GTEx_heart_atrial_appendage	630	0.00316148	0.000345145	0.669739	0.0728628	0.253892	RGS12	ENSG00000159788	4:3219923-3574719	rs4690095
Nedelec_2016_macrophage_Salmonella	419	4.27794e-05	2.46884e-05	0.47327	0.272875	0.253787	CELF1	ENSG00000149187	11:47360875-47759754	rs11039297
CEDAR_rectum	705	0.00318946	0.000291672	0.682292	0.0621427	0.252084	RRAGD	ENSG00000025039	6:89199772-89598947	rs6907843
GTEx_V8_Testis	355	2.31723e-06	8.44304e-08	0.721971	0.0260538	0.251972	UBE2Q2	ENSG00000140367	15:75699452-76099243	rs28607641
Fairfax_2014_monocyte_IFN24	342	1.53991e-06	3.73644e-07	0.602473	0.145932	0.251593	UBE2Q2	ENSG00000140367	15:75699452-76099243	rs28607641
GTEx_V8_Cells_Cultured_fibroblasts	814	2.77708e-05	0.000935119	0.0215932	0.726852	0.250592	AP000695.6	ENSG00000230479	21:36238890-36638803	rs2003772
Kasela_2017_T-cell_CD4	924	3.00385e-21	3.19366e-22	0.677668	0.0717984	0.250533	CCDC158	ENSG00000163749	4:76191487-76591203	rs79378390
GTEx_brain_cerebellar_hemisphere	433	0.0175031	0.000997466	0.691977	0.0391841	0.250338	LARP4B	ENSG00000107929	10:653149-1052477	rs80282103
GTEx_uterus	895	1.27869e-22	3.20274e-21	0.0288472	0.722288	0.248865	CCDC158	ENSG00000163749	4:76191487-76591203	rs79378390
GTEx_brain_putamen	610	0.0017711	0.0017603	0.375196	0.372659	0.248614	RGS12	ENSG00000159788	4:3219923-3574719	rs4690095
GTEx_artery_aorta	626	4.35872e-13	4.01667e-14	0.688404	0.0631897	0.248407	GOSR2	ENSG00000108433	17:46770341-47169422	rs3851786
GTEx_V8_Adipose_Visceral_Omentum	741	0.00229138	0.00121201	0.490158	0.259019	0.247319	RRAGD	ENSG00000025039	6:89199772-89598947	rs6907843
GTEx_V8_Brain_Caudate_basal_ganglia	399	6.4338e-05	5.03558e-06	0.698458	0.0544196	0.247053	CELF1	ENSG00000149187	11:47360875-47759754	rs11039297
GTEx_V8_Pancreas	635	0.00152121	0.00202663	0.322257	0.429083	0.245112	RGS12	ENSG00000159788	4:3219923-3574719	rs4690095
Nedelec_2016_macrophage_Listeria	644	4.19103e-13	5.23458e-14	0.672498	0.0837509	0.243751	GOSR2	ENSG00000108433	17:46770341-47169422	rs3851786
Quach_2016_monocyte_IAV	811	0.0108223	0.00407486	0.539037	0.202716	0.243349	SLC6A13	ENSG00000010379	12:79927-434040	rs11062070
GTEx_V8_Colon_Transverse	897	0.00058933	6.3147e-05	0.683514	0.072996	0.242838	HNF1A	ENSG00000135100	12:120781557-121181251	rs1169286
GTEx_brain_hypothalamus	765	2.86825e-21	4.92419e-22	0.647077	0.110847	0.242076	SHROOM3	ENSG00000138771	4:76280334-76680191	rs28817415
Braineac2_putamen	597	0.00327464	0.000289597	0.693706	0.0611073	0.241623	RGS12	ENSG00000159788	4:3219923-3574719	rs4690095
GTEx_V8_Liver	897	0.000586704	6.7482e-05	0.680468	0.0780258	0.240852	HNF1A	ENSG00000135100	12:120781557-121181251	rs1169286
GTEx_V8_Prostate	910	2.00106e-21	1.368e-21	0.451438	0.308379	0.240183	CCDC158	ENSG00000163749	4:76191487-76591203	rs79378390
GTEx_spleen	565	9.56341e-06	1.149e-06	0.679023	0.0813422	0.239624	C1orf213	ENSG00000249087	1:23174861-23574053	rs10799794
GTEx_V8_Adrenal_Gland	792	4.7e-10	3.56537e-11	0.707454	0.0534276	0.239118	MYPN	ENSG00000138347	10:68012803-68407722	rs10998021
GTEx_V8_Brain_Caudate_basal_ganglia	355	2.24434e-06	2.00095e-07	0.699262	0.0621043	0.238631	UBE2Q2	ENSG00000140367	15:75699452-76099243	rs28607641
GTEx_V8_Esophagus_Muscularis	399	6.15459e-05	8.72431e-06	0.668147	0.0944744	0.237308	CELF1	ENSG00000149187	11:47360875-47759754	rs11039297
PhLiPS_iPSC	544	8.35522e-06	5.79038e-07	0.714706	0.049295	0.23599	C1orf213	ENSG00000249087	1:23174861-23574053	rs10799794
GTEx_pancreas	1057	0.000520556	6.88968e-05	0.676509	0.0893039	0.233598	TSPAN9	ENSG00000011105	12:3049164-3447491	rs3782787
GTEx_V8_Nerve_Tibial	814	0.000903184	8.21519e-05	0.702272	0.0636442	0.233099	AP000695.6	ENSG00000230479	21:36238890-36638803	rs2003772
GTEx_V8_Liver	635	0.00320364	0.000402226	0.678671	0.0849762	0.232747	RGS12	ENSG00000159788	4:3219923-3574719	rs4690095
GTEx_pituitary	760	0.0155155	0.00124028	0.696221	0.0554231	0.2316	SLC6A13	ENSG00000010379	12:79927-434040	rs11062070
GTEx_LCL	858	0.000246116	2.14573e-05	0.708627	0.0615512	0.229554	SSBP3	ENSG00000157216	1:54183215-54583141	rs111900181
GTEx_V8_Thyroid	814	0.000774996	0.000218978	0.602599	0.170041	0.226366	AP000695.6	ENSG00000230479	21:36238890-36638803	rs2003772
GTEx_heart_left_ventricle	624	4.58167e-13	3.21889e-14	0.723615	0.0506125	0.225773	GOSR2	ENSG00000108433	17:46770341-47169422	rs3851786
GTEx_brain_spinal_cord	542	9.85747e-06	1.0538e-06	0.699897	0.0745963	0.225495	C1orf213	ENSG00000249087	1:23174861-23574053	rs10799794
Nedelec_2016_macrophage_Salmonella	910	0.000203208	5.93452e-05	0.599477	0.174847	0.225413	SSBP3	ENSG00000157216	1:54183215-54583141	rs111900181
GTEx_V8_Brain_Cerebellum	399	6.72483e-05	4.182e-06	0.730053	0.0451754	0.224701	CELF1	ENSG00000149187	11:47360875-47759754	rs11039297
GTEx_V8_Brain_Caudate_basal_ganglia	806	0.0118242	0.00379132	0.575896	0.184432	0.224057	SLC6A13	ENSG00000010379	12:79927-434040	rs11062070
GTEx_brain_nucleus_accumbens	896	2.79827e-21	6.58634e-22	0.631289	0.148367	0.220344	CCDC158	ENSG00000163749	4:76191487-76591203	rs79378390
GTEx_V8_Adrenal_Gland	427	2.0468e-07	3.28616e-08	0.672895	0.107815	0.21929	NAA25	ENSG00000111300	12:111905570-112304007	rs11066165
NephQTL_tubular	1071	1.00303e-07	1.65824e-08	0.670659	0.110657	0.218683	DGKH	ENSG00000102780	13:42008003-42406177	rs9562385
GTEx_V8_Cells_EBV-transformed_lymphocytes	814	6.57169e-05	0.000938121	0.0510982	0.729219	0.218679	AP000695.6	ENSG00000230479	21:36238890-36638803	rs2003772
GTEx_V8_Brain_Anterior_cingulate_cortex_BA24	626	4.56901e-13	3.82513e-14	0.721616	0.0601948	0.218189	GOSR2	ENSG00000108433	17:46770341-47169422	rs3851786
GTEx_V8_Adipose_Visceral_Omentum	635	0.00303337	0.000643533	0.6426	0.136111	0.217613	RGS12	ENSG00000159788	4:3219923-3574719	rs4690095
GTEx_V8_Artery_Aorta	896	0.000230698	4.137e-05	0.664237	0.118898	0.216593	SSBP3	ENSG00000157216	1:54183215-54583141	rs111900181
GTEx_V8_Testis	635	0.000543343	0.00313957	0.115104	0.664882	0.216332	RGS12	ENSG00000159788	4:3219923-3574719	rs4690095
GTEx_V8_Uterus	910	3.98968e-22	3.07736e-21	0.0900071	0.694034	0.215959	CCDC158	ENSG00000163749	4:76191487-76591203	rs79378390
GTEx_lung	396	6.76733e-05	4.64941e-06	0.734629	0.0502567	0.215042	CELF1	ENSG00000149187	11:47360875-47759754	rs11039297
TwinsUK_LCL	707	0.00324684	0.000407917	0.694566	0.0870472	0.214732	RRAGD	ENSG00000025039	6:89199772-89598947	rs6907843
ROSMAP_brain_naive	813	0.000631393	0.000359168	0.50109	0.284832	0.213087	AP000695.6	ENSG00000230479	21:36238890-36638803	rs2003772
GTEx_V8_Pituitary	806	0.0142131	0.00164135	0.692246	0.0797294	0.21217	SLC6A13	ENSG00000010379	12:79927-434040	rs11062070
Gilchrist_2021_NK-cell_naive	595	0.00137499	0.000776376	0.502319	0.283419	0.21211	RPH3A	ENSG00000089169	12:112560532-112958205	rs11614295
GTEx_skin_sun_exposed	396	6.61805e-05	6.41521e-06	0.718424	0.0694284	0.212075	CELF1	ENSG00000149187	11:47360875-47759754	rs11039297
GTEx_breast	714	0.000905483	9.86094e-05	0.710656	0.0771811	0.211159	FGF10	ENSG00000070193	5:43869235-44268504	rs10462065
GTEx_V8_Artery_Tibial	737	3.51441e-07	7.06671e-08	0.65782	0.132063	0.210116	IGF1R	ENSG00000140443	15:98526812-98925203	rs72767973
GTEx_V8_Heart_Left_Ventricle	958	6.17289e-09	6.58512e-10	0.714464	0.0760081	0.209528	RORA	ENSG00000069667	15:60697929-61097734	rs17237465
GTEx_brain_amygdala	544	1.04217e-05	7.15142e-07	0.739956	0.0505669	0.209466	C1orf213	ENSG00000249087	1:23174861-23574053	rs10799794
Braineac2_substantia_nigra	592	0.00338611	0.000330175	0.717321	0.0697357	0.209227	RGS12	ENSG00000159788	4:3219923-3574719	rs4690095
Schmiedel_2018_monocyte_CD16_naive	621	1.22152e-17	0.00213987	4.51524e-15	0.79078	0.20708	RPH3A	ENSG00000089169	12:112560532-112958205	rs11614295
Schmiedel_2018_CD8_T-cell_anti-CD3-CD28	425	6.69561e-05	4.74315e-06	0.740738	0.0522668	0.206924	CELF1	ENSG00000149187	11:47360875-47759754	rs11039297
GTEx_V8_Cells_EBV-transformed_lymphocytes	355	2.445e-06	1.03181e-07	0.761782	0.0319415	0.206274	UBE2Q2	ENSG00000140367	15:75699452-76099243	rs28607641
HipSci_iPSC	587	4.37262e-13	5.82865e-14	0.701636	0.0933223	0.205042	GOSR2	ENSG00000108433	17:46770341-47169422	rs3851786
GTEx_brain_cortex	616	4.52873e-13	5.10108e-14	0.715255	0.0803605	0.204385	GOSR2	ENSG00000108433	17:46770341-47169422	rs3851786
GTEx_small_intestine	761	3.20311e-21	3.24993e-22	0.722621	0.0731141	0.204265	SHROOM3	ENSG00000138771	4:76280334-76680191	rs28817415
GTEx_V8_Stomach	399	6.98556e-05	3.49435e-06	0.758358	0.0377311	0.203837	CELF1	ENSG00000149187	11:47360875-47759754	rs11039297
GTEx_stomach	626	4.68862e-13	3.55915e-14	0.740506	0.0560086	0.203485	GOSR2	ENSG00000108433	17:46770341-47169422	rs3851786
Schmiedel_2018_Th1-17_memory	593	8.66515e-06	6.47121e-07	0.741606	0.0551807	0.203204	C1orf213	ENSG00000249087	1:23174861-23574053	rs10799794
GTEx_minor_salivary_gland	885	1.50677e-21	2.02794e-21	0.339926	0.457299	0.202775	CCDC158	ENSG00000163749	4:76191487-76591203	rs79378390
GTEx_prostate	908	2.6617e-21	8.74707e-22	0.600479	0.197131	0.20239	CCDC158	ENSG00000163749	4:76191487-76591203	rs79378390
GTEx_V8_Brain_Amygdala	567	1.0557e-05	6.82722e-07	0.749571	0.0482726	0.202145	C1orf213	ENSG00000249087	1:23174861-23574053	rs10799794
GTEx_blood	1058	0.000552942	6.10394e-05	0.718597	0.0791244	0.201664	TSPAN9	ENSG00000011105	12:3049164-3447491	rs3782787
Alasoo_2018_macrophage_IFNg+Salmonella	422	6.45041e-05	7.76061e-06	0.713612	0.0856552	0.200661	CELF1	ENSG00000149187	11:47360875-47759754	rs11039297
GTEx_V8_Vagina	626	4.63328e-13	4.29186e-14	0.731766	0.0675837	0.20065	GOSR2	ENSG00000108433	17:46770341-47169422	rs3851786
GTEx_V8_Brain_Amygdala	890	0.000243995	3.42211e-05	0.702521	0.098332	0.198869	SSBP3	ENSG00000157216	1:54183215-54583141	rs111900181
Bossini-Castillo_2019_Treg_naive	427	0.00470792	0.0151023	0.186125	0.596867	0.197197	LARP4B	ENSG00000107929	10:653149-1052477	rs80282103
Schmiedel_2018_Tfh_memory	384	1.97805e-06	7.58398e-08	0.773888	0.0294748	0.196635	UBE2Q2	ENSG00000140367	15:75699452-76099243	rs28607641
Schmiedel_2018_Treg_memory	451	2.04506e-07	2.24355e-08	0.724426	0.0792775	0.196296	NAA25	ENSG00000111300	12:111905570-112304007	rs11066165
GTEx_stomach	894	0.000260086	1.90563e-05	0.74885	0.0546714	0.196199	SSBP3	ENSG00000157216	1:54183215-54583141	rs111900181
GTEx_V8_Small_Intestine_Terminal_Ileum	626	4.66136e-13	4.33569e-14	0.736201	0.0682811	0.195518	GOSR2	ENSG00000108433	17:46770341-47169422	rs3851786
GTEx_skin_sun_exposed	353	2.5091e-06	7.35919e-08	0.781748	0.0227332	0.195516	UBE2Q2	ENSG00000140367	15:75699452-76099243	rs28607641
GTEx_V8_Cells_EBV-transformed_lymphocytes	896	0.000255387	2.41145e-05	0.735322	0.0692363	0.195162	SSBP3	ENSG00000157216	1:54183215-54583141	rs111900181
GTEx_brain_caudate	771	0.0140193	0.00221399	0.682004	0.107511	0.194252	SLC6A13	ENSG00000010379	12:79927-434040	rs11062070
GTEx_V8_Cells_EBV-transformed_lymphocytes	958	6.35436e-09	6.11325e-10	0.735468	0.0705621	0.19397	RORA	ENSG00000069667	15:60697929-61097734	rs17237465
GTEx_brain_frontal_cortex	805	0.000969546	7.04866e-05	0.752553	0.0545192	0.191887	AP000695.6	ENSG00000230479	21:36238890-36638803	rs2003772
GTEx_kidney_cortex	605	4.22308e-13	8.96041e-14	0.666981	0.141326	0.191693	GOSR2	ENSG00000108433	17:46770341-47169422	rs3851786
GTEx_small_intestine	696	0.00353511	0.000240096	0.756165	0.051168	0.188891	RRAGD	ENSG00000025039	6:89199772-89598947	rs6907843
GTEx_brain_hypothalamus	617	4.75255e-13	3.88451e-14	0.750603	0.0611625	0.188234	GOSR2	ENSG00000108433	17:46770341-47169422	rs3851786
GTEx_V8_Artery_Tibial	635	0.00356272	0.000252884	0.754739	0.0533837	0.188062	RGS12	ENSG00000159788	4:3219923-3574719	rs4690095
GTEx_heart_left_ventricle	811	0.000909613	0.000136051	0.706034	0.105414	0.187506	AP000695.6	ENSG00000230479	21:36238890-36638803	rs2003772
GTEx_brain_amygdala	606	0.00359424	0.000225404	0.761414	0.047563	0.187203	RGS12	ENSG00000159788	4:3219923-3574719	rs4690095
GTEx_V8_Minor_Salivary_Gland	355	2.51768e-06	9.45415e-08	0.784425	0.0292697	0.186303	UBE2Q2	ENSG00000140367	15:75699452-76099243	rs28607641
GTEx_V8_Adipose_Subcutaneous	635	0.000689265	0.00313586	0.146016	0.664126	0.186033	RGS12	ENSG00000159788	4:3219923-3574719	rs4690095
Schmiedel_2018_CD8_T-cell_anti-CD3-CD28	384	1.99271e-06	8.85922e-08	0.779625	0.0344748	0.185898	UBE2Q2	ENSG00000140367	15:75699452-76099243	rs28607641
GTEx_V8_Small_Intestine_Terminal_Ileum	624	0.00211754	0.000108782	0.772481	0.0394979	0.185794	RPH3A	ENSG00000089169	12:112560532-112958205	rs11614295
GTEx_stomach	1049	0.000572809	5.34897e-05	0.744416	0.069329	0.185628	TSPAN9	ENSG00000011105	12:3049164-3447491	rs3782787
GTEx_V8_Stomach	814	0.000723277	0.000324503	0.562385	0.252134	0.184434	AP000695.6	ENSG00000230479	21:36238890-36638803	rs2003772
GTEx_brain_hippocampus	760	3.24635e-21	3.75127e-22	0.732375	0.0844454	0.18318	SHROOM3	ENSG00000138771	4:76280334-76680191	rs28817415
GTEx_esophagus_muscularis	894	0.000262637	2.11097e-05	0.756196	0.060597	0.182924	SSBP3	ENSG00000157216	1:54183215-54583141	rs111900181
GTEx_brain_putamen	758	0.0146925	0.00183601	0.712362	0.0888361	0.182274	SLC6A13	ENSG00000010379	12:79927-434040	rs11062070
TwinsUK_LCL	389	0.0127178	0.00747958	0.502787	0.295518	0.181498	LARP4B	ENSG00000107929	10:653149-1052477	rs80282103
GTEx_brain_frontal_cortex	600	0.00209978	0.000139857	0.765946	0.0508354	0.180979	RPH3A	ENSG00000089169	12:112560532-112958205	rs11614295
GTEx_brain_frontal_cortex	895	1.01096e-23	3.62304e-21	0.00228072	0.817176	0.180543	CCDC158	ENSG00000163749	4:76191487-76591203	rs79378390
ROSMAP_brain_naive	692	0.0160654	0.00211414	0.708313	0.0930302	0.180478	SLC6A13	ENSG00000010379	12:79927-434040	rs11062070
GTEx_breast	736	0.0034847	0.000331754	0.745384	0.0707828	0.180017	RRAGD	ENSG00000025039	6:89199772-89598947	rs6907843
GTEx_V8_Artery_Coronary	355	2.52187e-06	1.11232e-07	0.78573	0.0344765	0.179791	UBE2Q2	ENSG00000140367	15:75699452-76099243	rs28607641
GTEx_V8_Brain_Hippocampus	958	6.48709e-09	6.01575e-10	0.75083	0.0694479	0.179722	RORA	ENSG00000069667	15:60697929-61097734	rs17237465
TwinsUK_skin	1006	0.000530843	0.000102365	0.687338	0.132363	0.179666	TSPAN9	ENSG00000011105	12:3049164-3447491	rs3782787
GTEx_V8_Heart_Atrial_Appendage	769	2.96869e-21	6.72844e-22	0.669736	0.151615	0.178649	SHROOM3	ENSG00000138771	4:76280334-76680191	rs28817415
GENCORD_T-cell	708	0.0033875	0.000435251	0.724656	0.0929307	0.178591	RRAGD	ENSG00000025039	6:89199772-89598947	rs6907843
GTEx_thyroid	907	4.75663e-27	3.64265e-21	1.07309e-06	0.821603	0.178396	CCDC158	ENSG00000163749	4:76191487-76591203	rs79378390
GTEx_brain_caudate	897	2.02117e-21	1.62567e-21	0.455976	0.366572	0.177452	CCDC158	ENSG00000163749	4:76191487-76591203	rs79378390
GTEx_stomach	695	0.000973111	7.53157e-05	0.762794	0.0588606	0.177297	FGF10	ENSG00000070193	5:43869235-44268504	rs10462065
GTEx_V8_Brain_Amygdala	713	0.000950889	9.16014e-05	0.750076	0.0720797	0.176802	FGF10	ENSG00000070193	5:43869235-44268504	rs10462065
CEDAR_transverse_colon	704	0.00356693	0.000265559	0.763041	0.0566321	0.176494	RRAGD	ENSG00000025039	6:89199772-89598947	rs6907843
FUSION_muscle_naive	708	3.80126e-07	4.15957e-08	0.742654	0.0810894	0.176256	IGF1R	ENSG00000140443	15:98526812-98925203	rs72767973
GTEx_V8_Brain_Hippocampus	634	0.00338134	0.000489923	0.716314	0.103611	0.176204	RGS12	ENSG00000159788	4:3219923-3574719	rs4690095
GTEx_esophagus_mucosa	811	1.65192e-05	0.00104395	0.0128221	0.810133	0.175984	AP000695.6	ENSG00000230479	21:36238890-36638803	rs2003772
GTEx_V8_Brain_Putamen_basal_ganglia	626	4.70189e-13	5.17469e-14	0.742602	0.0815517	0.175847	GOSR2	ENSG00000108433	17:46770341-47169422	rs3851786
GTEx_brain_anterior_cingulate_cortex	884	5.72987e-23	3.60001e-21	0.0129266	0.811985	0.175088	CCDC158	ENSG00000163749	4:76191487-76591203	rs79378390
GTEx_V8_Minor_Salivary_Gland	896	0.000255228	3.14738e-05	0.734863	0.0904463	0.174404	SSBP3	ENSG00000157216	1:54183215-54583141	rs111900181
GTEx_V8_Heart_Left_Ventricle	792	5.02596e-10	4.60744e-11	0.756518	0.0691778	0.174304	MYPN	ENSG00000138347	10:68012803-68407722	rs10998021
GTEx_V8_Brain_Cerebellar_Hemisphere	896	0.000257368	2.9397e-05	0.741025	0.084467	0.174221	SSBP3	ENSG00000157216	1:54183215-54583141	rs111900181
GTEx_brain_caudate	617	0.00206359	0.00181765	0.437157	0.384883	0.174079	RGS12	ENSG00000159788	4:3219923-3574719	rs4690095
GTEx_brain_cerebellar_hemisphere	552	1.06832e-05	9.54128e-07	0.75853	0.0675711	0.173887	C1orf213	ENSG00000249087	1:23174861-23574053	rs10799794
GTEx_testis	1008	1.1057e-07	1.60544e-08	0.72159	0.104598	0.173811	DGKH	ENSG00000102780	13:42008003-42406177	rs9562385
GTEx_V8_Brain_Cerebellar_Hemisphere	399	7.05123e-05	5.60998e-06	0.765487	0.0607287	0.173708	CELF1	ENSG00000149187	11:47360875-47759754	rs11039297
GTEx_V8_Nerve_Tibial	635	0.0028758	0.00101641	0.609219	0.215148	0.171741	RGS12	ENSG00000159788	4:3219923-3574719	rs4690095
Schmiedel_2018_Treg_naive	384	2.01811e-06	9.93899e-08	0.789561	0.0387134	0.171724	UBE2Q2	ENSG00000140367	15:75699452-76099243	rs28607641
GTEx_LCL	563	1.0942e-05	7.33689e-07	0.776906	0.0519224	0.171159	C1orf213	ENSG00000249087	1:23174861-23574053	rs10799794
GTEx_adipose_subcutaneous	811	0.000778452	0.000288803	0.604228	0.223996	0.170708	AP000695.6	ENSG00000230479	21:36238890-36638803	rs2003772
GTEx_V8_Ovary	737	4.12567e-07	3.09126e-08	0.772235	0.0576914	0.170074	IGF1R	ENSG00000140443	15:98526812-98925203	rs72767973
GTEx_vagina	727	4.08533e-07	3.49984e-08	0.764683	0.0653392	0.169977	IGF1R	ENSG00000140443	15:98526812-98925203	rs72767973
Nedelec_2016_macrophage_Listeria	656	0.00359811	0.000302407	0.76224	0.0638933	0.169966	RGS12	ENSG00000159788	4:3219923-3574719	rs4690095
GTEx_brain_frontal_cortex	831	0.00024499	4.32976e-05	0.705384	0.124494	0.169833	SSBP3	ENSG00000157216	1:54183215-54583141	rs111900181
GTEx_thyroid	957	3.86448e-09	3.31425e-09	0.447283	0.383429	0.169288	RORA	ENSG00000069667	15:60697929-61097734	rs17237465
GTEx_lung	626	4.27022e-13	9.91805e-14	0.674426	0.156474	0.1691	GOSR2	ENSG00000108433	17:46770341-47169422	rs3851786
Naranbhai_2015_neutrophil_CD16	545	0.00161024	0.000659354	0.588193	0.240682	0.168856	RPH3A	ENSG00000089169	12:112560532-112958205	rs11614295
GTEx_V8_Stomach	443	0.0197857	0.000726253	0.782223	0.0285435	0.168722	LARP4B	ENSG00000107929	10:653149-1052477	rs80282103
ROSMAP_brain_naive	634	0.00231564	0.001591	0.49056	0.336879	0.168655	RGS12	ENSG00000159788	4:3219923-3574719	rs4690095
GTEx_brain_caudate	735	0.00360727	0.000264326	0.771602	0.0563717	0.168155	RRAGD	ENSG00000025039	6:89199772-89598947	rs6907843
GTEx_liver	897	0.000658421	5.84421e-05	0.763647	0.067614	0.168022	HNF1A	ENSG00000135100	12:120781557-121181251	rs1169286
GTEx_liver	1034	0.000557077	8.51148e-05	0.721307	0.110039	0.168012	TSPAN9	ENSG00000011105	12:3049164-3447491	rs3782787
GTEx_brain_cerebellar_hemisphere	746	0.0147782	0.00378228	0.647821	0.165633	0.167985	SLC6A13	ENSG00000010379	12:79927-434040	rs11062070
Schwartzentruber_2018_sensory_neuron	742	0.000262203	1.98285e-05	0.773514	0.0583271	0.167877	SSBP3	ENSG00000157216	1:54183215-54583141	rs111900181
Quach_2016_monocyte_Pam3CSK4	755	0.00362301	0.000255515	0.775037	0.0544935	0.166591	RRAGD	ENSG00000025039	6:89199772-89598947	rs6907843
GTEx_V8_Pancreas	737	4.15691e-07	2.97721e-08	0.778082	0.0555604	0.166357	IGF1R	ENSG00000140443	15:98526812-98925203	rs72767973
GTEx_brain_nucleus_accumbens	871	0.000263543	2.61052e-05	0.758804	0.0749971	0.165909	SSBP3	ENSG00000157216	1:54183215-54583141	rs111900181
Schmiedel_2018_CD4_T-cell_naive	644	4.87973e-13	3.20785e-14	0.783007	0.0513078	0.165685	GOSR2	ENSG00000108433	17:46770341-47169422	rs3851786
GTEx_adrenal_gland	716	0.00363972	0.000245027	0.778543	0.0522464	0.165326	RRAGD	ENSG00000025039	6:89199772-89598947	rs6907843
GTEx_skin_sun_exposed	1028	1.17058e-07	1.0903e-08	0.763934	0.0709892	0.165076	DGKH	ENSG00000102780	13:42008003-42406177	rs9562385
GTEx_brain_cerebellum	775	0.0167456	0.00159362	0.74601	0.0708304	0.16482	SLC6A13	ENSG00000010379	12:79927-434040	rs11062070
GTEx_adipose_subcutaneous	893	0.000270995	1.91345e-05	0.780261	0.0549284	0.16452	SSBP3	ENSG00000157216	1:54183215-54583141	rs111900181
GTEx_brain_cerebellum	433	0.0196601	0.000965317	0.777255	0.0379993	0.16412	LARP4B	ENSG00000107929	10:653149-1052477	rs80282103
GTEx_V8_Brain_Nucleus_accumbens_basal_ganglia	626	4.85736e-13	4.38532e-14	0.767157	0.0690968	0.163747	GOSR2	ENSG00000108433	17:46770341-47169422	rs3851786
BLUEPRINT_T-cell	440	0.0196637	0.000980694	0.777398	0.038608	0.16335	LARP4B	ENSG00000107929	10:653149-1052477	rs80282103
GTEx_brain_substantia_nigra	757	3.4433e-21	2.67718e-22	0.776806	0.060234	0.16296	SHROOM3	ENSG00000138771	4:76280334-76680191	rs28817415
Braineac2_substantia_nigra	520	9.11406e-06	6.71764e-07	0.779988	0.0573274	0.162675	C1orf213	ENSG00000249087	1:23174861-23574053	rs10799794
FUSION_adipose_naive	420	7.25919e-05	3.17277e-06	0.803087	0.0349385	0.161898	CELF1	ENSG00000149187	11:47360875-47759754	rs11039297
GTEx_V8_Cells_EBV-transformed_lymphocytes	567	1.11885e-05	6.22329e-07	0.794411	0.0440252	0.161552	C1orf213	ENSG00000249087	1:23174861-23574053	rs10799794
GENCORD_LCL	849	0.000258796	2.55949e-05	0.763462	0.0753454	0.160908	SSBP3	ENSG00000157216	1:54183215-54583141	rs111900181
PhLiPS_HLC	785	3.38959e-21	3.32445e-22	0.76469	0.074839	0.160471	SHROOM3	ENSG00000138771	4:76280334-76680191	rs28817415
GTEx_breast	627	0.0037548	0.000193011	0.795429	0.0407282	0.159895	RGS12	ENSG00000159788	4:3219923-3574719	rs4690095
GTEx_V8_Brain_Putamen_basal_ganglia	804	0.0154252	0.00148074	0.751282	0.0719592	0.159853	SLC6A13	ENSG00000010379	12:79927-434040	rs11062070
GTEx_adipose_visceral	625	4.92422e-13	4.03225e-14	0.777716	0.0635253	0.158759	GOSR2	ENSG00000108433	17:46770341-47169422	rs3851786
CEDAR_T-cell_CD4	776	1.88559e-09	1.89957e-10	0.764426	0.0768506	0.158723	FTO	ENSG00000140718	16:53573741-53971577	rs16952522
CEDAR_T-cell_CD4	783	1.88493e-09	1.90728e-10	0.764161	0.0771635	0.158675	FTO	ENSG00000140718	16:53569511-53966995	rs11642015
Schmiedel_2018_Tfh_memory	770	0.00363588	0.000280313	0.77777	0.0598047	0.158509	RRAGD	ENSG00000025039	6:89199772-89598947	rs6907843
GTEx_V8_Skin_Sun_Exposed_Lower_leg	713	0.000972653	9.31052e-05	0.767243	0.0732843	0.158407	FGF10	ENSG00000070193	5:43869235-44268504	rs10462065
GTEx_V8_Colon_Transverse	427	1.59545e-07	9.65012e-08	0.524511	0.317094	0.158395	NAA25	ENSG00000111300	12:111905570-112304007	rs11066165
GTEx_V8_Esophagus_Gastroesophageal_Junction	814	0.000707432	0.000375163	0.550065	0.291551	0.157302	AP000695.6	ENSG00000230479	21:36238890-36638803	rs2003772
Schmiedel_2018_Th17_memory	896	0.000245587	4.02046e-05	0.724496	0.118449	0.15677	SSBP3	ENSG00000157216	1:54183215-54583141	rs111900181
van_de_Bunt_2015_pancreatic_islet	411	7.29752e-05	3.30908e-06	0.807326	0.0364523	0.156145	CELF1	ENSG00000149187	11:47360875-47759754	rs11039297
GTEx_V8_Esophagus_Mucosa	814	0.000582567	0.00050188	0.452975	0.390082	0.155858	AP000695.6	ENSG00000230479	21:36238890-36638803	rs2003772
GTEx_skin_not_sun_exposed	708	0.00331028	0.000618905	0.708076	0.132229	0.155766	RRAGD	ENSG00000025039	6:89199772-89598947	rs6907843
GTEx_artery_aorta	1004	1.16752e-07	1.26421e-08	0.761934	0.0823476	0.155718	DGKH	ENSG00000102780	13:42008003-42406177	rs9562385
GTEx_skin_not_sun_exposed	774	2.03793e-09	1.23769e-10	0.796515	0.0482193	0.155266	FTO	ENSG00000140718	16:53573741-53971577	rs16952522
GTEx_skin_not_sun_exposed	780	2.03734e-09	1.24503e-10	0.796286	0.0485063	0.155208	FTO	ENSG00000140718	16:53569511-53966995	rs11642015
GTEx_V8_Brain_Hippocampus	626	4.92235e-13	4.29858e-14	0.777421	0.0677357	0.154843	GOSR2	ENSG00000108433	17:46770341-47169422	rs3851786
GTEx_V8_Vagina	737	4.16136e-07	3.57173e-08	0.778915	0.0667006	0.154384	IGF1R	ENSG00000140443	15:98526812-98925203	rs72767973
GTEx_prostate	352	2.62166e-06	9.38919e-08	0.816817	0.0290994	0.154081	UBE2Q2	ENSG00000140367	15:75699452-76099243	rs28607641
GTEx_small_intestine	622	4.86899e-13	4.90051e-14	0.768994	0.0772434	0.153762	GOSR2	ENSG00000108433	17:46770341-47169422	rs3851786
GTEx_V8_Pancreas	777	1.78999e-09	3.37922e-10	0.712225	0.134303	0.153472	FTO	ENSG00000140718	16:53573741-53971577	rs16952522
GTEx_V8_Pancreas	783	1.78328e-09	3.46077e-10	0.709555	0.137548	0.152896	FTO	ENSG00000140718	16:53569511-53966995	rs11642015
BrainSeq_brain	761	0.00366345	0.000279177	0.78369	0.059569	0.152798	RRAGD	ENSG00000025039	6:89199772-89598947	rs6907843
GTEx_fibroblast	811	0.000934326	0.000157764	0.725216	0.122304	0.151388	AP000695.6	ENSG00000230479	21:36238890-36638803	rs2003772
GTEx_V8_Brain_Hippocampus	1044	1.13275e-07	1.67956e-08	0.739245	0.109459	0.151297	DGKH	ENSG00000102780	13:42008003-42406177	rs9562385
GTEx_stomach	811	0.000838624	0.000253751	0.650934	0.196808	0.151166	AP000695.6	ENSG00000230479	21:36238890-36638803	rs2003772
Quach_2016_monocyte_naive	647	4.92464e-13	3.71702e-14	0.790214	0.0594935	0.150292	GOSR2	ENSG00000108433	17:46770341-47169422	rs3851786
GTEx_colon_sigmoid	396	7.27877e-05	5.50249e-06	0.790149	0.0595822	0.150191	CELF1	ENSG00000149187	11:47360875-47759754	rs11039297
GTEx_brain_hypothalamus	703	0.00100489	7.87428e-05	0.788069	0.0616038	0.149243	FGF10	ENSG00000070193	5:43869235-44268504	rs10462065
GTEx_lung	811	0.000944046	0.000152222	0.732761	0.118005	0.148138	AP000695.6	ENSG00000230479	21:36238890-36638803	rs2003772
GTEx_V8_Adipose_Visceral_Omentum	814	0.000708183	0.000386202	0.550649	0.300143	0.148113	AP000695.6	ENSG00000230479	21:36238890-36638803	rs2003772
CommonMind_DLPFC_naive	925	0.000267043	2.16833e-05	0.787793	0.063819	0.148099	SSBP3	ENSG00000157216	1:54183215-54583141	rs111900181
GTEx_V8_Skin_Not_Sun_Exposed_Suprapubic	777	2.00829e-09	1.33783e-10	0.799083	0.0530835	0.147834	FTO	ENSG00000140718	16:53573741-53971577	rs16952522
GTEx_V8_Skin_Not_Sun_Exposed_Suprapubic	783	2.00771e-09	1.34502e-10	0.798853	0.0533695	0.147778	FTO	ENSG00000140718	16:53569511-53966995	rs11642015
Lepik_2017_blood	267	6.80237e-06	1.48731e-07	0.835321	0.0181173	0.146555	NAA25	ENSG00000111300	12:111905570-112304007	rs11066165
GTEx_V8_Spleen	896	0.000266095	3.02712e-05	0.766152	0.0870115	0.14654	SSBP3	ENSG00000157216	1:54183215-54583141	rs111900181
GTEx_V8_Brain_Cortex	814	0.00101573	8.07289e-05	0.78978	0.0626244	0.146499	AP000695.6	ENSG00000230479	21:36238890-36638803	rs2003772
GTEx_brain_substantia_nigra	887	1.33457e-21	2.45089e-21	0.301078	0.552773	0.146149	CCDC158	ENSG00000163749	4:76191487-76591203	rs79378390
GTEx_liver	433	0.0203425	0.000741421	0.804231	0.0291662	0.145519	LARP4B	ENSG00000107929	10:653149-1052477	rs80282103
Quach_2016_monocyte_naive	454	0.0199242	0.00116573	0.787699	0.0459417	0.145269	LARP4B	ENSG00000107929	10:653149-1052477	rs80282103
GTEx_V8_Spleen	806	0.0155993	0.0016009	0.759761	0.0778264	0.145213	SLC6A13	ENSG00000010379	12:79927-434040	rs11062070
GTEx_V8_Small_Intestine_Terminal_Ileum	1046	1.17147e-07	1.38781e-08	0.764512	0.090425	0.145063	DGKH	ENSG00000102780	13:42008003-42406177	rs9562385
GTEx_V8_Ovary	958	6.5609e-09	8.29601e-10	0.759373	0.0958751	0.144752	RORA	ENSG00000069667	15:60697929-61097734	rs17237465
GTEx_brain_caudate	943	6.76131e-09	6.33478e-10	0.782569	0.0731759	0.144255	RORA	ENSG00000069667	15:60697929-61097734	rs17237465
Alasoo_2018_macrophage_Salmonella	738	0.000238837	5.12256e-05	0.704581	0.150974	0.144155	SSBP3	ENSG00000157216	1:54183215-54583141	rs111900181
GTEx_V8_Brain_Nucleus_accumbens_basal_ganglia	624	0.00221779	0.000123021	0.809053	0.0447342	0.143872	RPH3A	ENSG00000089169	12:112560532-112958205	rs11614295
GTEx_brain_anterior_cingulate_cortex	809	0.000270997	2.64357e-05	0.780264	0.0759712	0.143467	SSBP3	ENSG00000157216	1:54183215-54583141	rs111900181
GENCORD_fibroblast	1019	1.14796e-07	1.15207e-08	0.778776	0.0780135	0.14321	DGKH	ENSG00000102780	13:42008003-42406177	rs9562385
GEUVADIS_LCL	763	4.05449e-07	3.32208e-08	0.792128	0.0647605	0.143111	IGF1R	ENSG00000140443	15:98526812-98925203	rs72767973
GTEx_kidney_cortex	869	3.49553e-21	3.0443e-22	0.788591	0.0685364	0.142873	CCDC158	ENSG00000163749	4:76191487-76591203	rs79378390
GTEx_uterus	621	0.00363924	0.000390075	0.770949	0.0824923	0.142529	RGS12	ENSG00000159788	4:3219923-3574719	rs4690095
Schmiedel_2018_CD8_T-cell_naive	444	0.0202658	0.000892824	0.8012	0.035155	0.142486	LARP4B	ENSG00000107929	10:653149-1052477	rs80282103
GTEx_V8_Artery_Aorta	777	1.9345e-09	2.21357e-10	0.769723	0.0879339	0.142343	FTO	ENSG00000140718	16:53573741-53971577	rs16952522
GTEx_V8_Liver	777	1.93954e-09	2.16314e-10	0.771731	0.0859274	0.142342	FTO	ENSG00000140718	16:53573741-53971577	rs16952522
GTEx_V8_Liver	783	1.93841e-09	2.17643e-10	0.771281	0.0864564	0.142263	FTO	ENSG00000140718	16:53569511-53966995	rs11642015
GTEx_V8_Artery_Aorta	783	1.93263e-09	2.23627e-10	0.768978	0.0888376	0.142184	FTO	ENSG00000140718	16:53569511-53966995	rs11642015
Schmiedel_2018_B-cell_naive	450	2.28466e-07	1.37613e-08	0.809302	0.0486049	0.142093	NAA25	ENSG00000111300	12:111905570-112304007	rs11066165
Alasoo_2018_macrophage_Salmonella	914	0.000609134	5.53298e-05	0.786553	0.071304	0.141478	TSPAN9	ENSG00000011105	12:3049164-3447491	rs3782787
GTEx_V8_Colon_Transverse	792	5.06901e-10	6.36224e-11	0.762998	0.0956244	0.141377	MYPN	ENSG00000138347	10:68012803-68407722	rs10998021
GTEx_colon_sigmoid	804	0.00091229	0.00019268	0.708108	0.149415	0.141372	AP000695.6	ENSG00000230479	21:36238890-36638803	rs2003772
GTEx_V8_Brain_Amygdala	1062	0.000599958	6.29257e-05	0.776829	0.0813354	0.141173	TSPAN9	ENSG00000011105	12:3049164-3447491	rs3782787
PhLiPS_iPSC	1031	0.000597199	6.32647e-05	0.776112	0.0820769	0.14115	TSPAN9	ENSG00000011105	12:3049164-3447491	rs3782787
Braineac2_putamen	537	9.38734e-06	6.52577e-07	0.803374	0.0557069	0.140909	C1orf213	ENSG00000249087	1:23174861-23574053	rs10799794
GTEx_V8_Brain_Caudate_basal_ganglia	769	2.45784e-21	1.35207e-21	0.554487	0.304885	0.140628	SHROOM3	ENSG00000138771	4:76280334-76680191	rs28817415
GTEx_V8_Brain_Cerebellum	443	0.019674	0.00153112	0.777806	0.0603917	0.140597	LARP4B	ENSG00000107929	10:653149-1052477	rs80282103
GTEx_nerve_tibial	714	0.00100574	8.8227e-05	0.789345	0.0691033	0.140458	FGF10	ENSG00000070193	5:43869235-44268504	rs10462065
Alasoo_2018_macrophage_Salmonella	580	5.04729e-13	3.11357e-14	0.809894	0.0498205	0.140285	GOSR2	ENSG00000108433	17:46770341-47169422	rs3851786
GTEx_V8_Stomach	737	4.26546e-07	3.28666e-08	0.798399	0.0613789	0.140222	IGF1R	ENSG00000140443	15:98526812-98925203	rs72767973
NephQLT_glomerular	768	4.16891e-07	3.01832e-08	0.802328	0.0579494	0.139722	IGF1R	ENSG00000140443	15:98526812-98925203	rs72767973
GTEx_colon_sigmoid	626	5.14502e-13	3.03301e-14	0.81259	0.0477628	0.139648	GOSR2	ENSG00000108433	17:46770341-47169422	rs3851786
Schmiedel_2018_B-cell_naive	754	3.84902e-07	5.55752e-08	0.751986	0.108438	0.139575	IGF1R	ENSG00000140443	15:98526812-98925203	rs72767973
GTEx_V8_Brain_Frontal_Cortex_BA9	1064	0.000604025	5.79846e-05	0.784984	0.0752169	0.139137	TSPAN9	ENSG00000011105	12:3049164-3447491	rs3782787
Nedelec_2016_macrophage_naive	441	2.59619e-07	1.33734e-08	0.819049	0.0420517	0.138899	NAA25	ENSG00000111300	12:111905570-112304007	rs11066165
GTEx_adrenal_gland	784	5.37271e-10	3.51292e-11	0.808711	0.0527387	0.13855	MYPN	ENSG00000138347	10:68012803-68407722	rs10998021
GTEx_V8_Artery_Coronary	399	7.36137e-05	5.77176e-06	0.799156	0.0625205	0.138244	CELF1	ENSG00000149187	11:47360875-47759754	rs11039297
Schmiedel_2018_Th2_memory	1061	1.13416e-07	1.37588e-08	0.769411	0.0932021	0.137387	DGKH	ENSG00000102780	13:42008003-42406177	rs9562385
GTEx_V8_Stomach	427	2.46256e-07	1.61797e-08	0.809576	0.0530541	0.137369	NAA25	ENSG00000111300	12:111905570-112304007	rs11066165
Nedelec_2016_macrophage_Salmonella	761	4.06336e-07	3.5398e-08	0.793861	0.0690202	0.137118	IGF1R	ENSG00000140443	15:98526812-98925203	rs72767973
iPSCORE_iPSC	693	0.00352807	0.000487842	0.754726	0.104222	0.137036	RRAGD	ENSG00000025039	6:89199772-89598947	rs6907843
GTEx_V8_Testis	806	0.0154132	0.00195524	0.750699	0.0950926	0.13684	SLC6A13	ENSG00000010379	12:79927-434040	rs11062070
GTEx_V8_Muscle_Skeletal	399	7.59536e-05	3.57326e-06	0.824558	0.0386549	0.136707	CELF1	ENSG00000149187	11:47360875-47759754	rs11039297
GTEx_V8_Brain_Cerebellum	792	5.33046e-10	4.06241e-11	0.802352	0.0610116	0.136636	MYPN	ENSG00000138347	10:68012803-68407722	rs10998021
GTEx_V8_Artery_Coronary	741	0.00330632	0.000713987	0.707269	0.152596	0.136115	RRAGD	ENSG00000025039	6:89199772-89598947	rs6907843
GTEx_brain_cortex	336	2.68345e-06	9.03524e-08	0.836069	0.0280148	0.135914	UBE2Q2	ENSG00000140367	15:75699452-76099243	rs28607641
BLUEPRINT_monocyte	609	0.00371727	0.000346506	0.787485	0.0732702	0.135181	RGS12	ENSG00000159788	4:3219923-3574719	rs4690095
Schmiedel_2018_monocyte_naive	627	5.02916e-13	3.63133e-14	0.806985	0.0581339	0.134881	GOSR2	ENSG00000108433	17:46770341-47169422	rs3851786
GTEx_brain_caudate	396	7.6518e-05	3.19629e-06	0.830643	0.0345627	0.134715	CELF1	ENSG00000149187	11:47360875-47759754	rs11039297
GTEx_esophagus_mucosa	623	0.00328386	0.000782229	0.695663	0.165575	0.134695	RGS12	ENSG00000159788	4:3219923-3574719	rs4690095
Alasoo_2018_macrophage_IFNg+Salmonella	738	0.000218143	7.52531e-05	0.643535	0.221866	0.134306	SSBP3	ENSG00000157216	1:54183215-54583141	rs111900181
Quach_2016_monocyte_naive	811	0.0159159	0.00114555	0.792733	0.0569242	0.133281	SLC6A13	ENSG00000010379	12:79927-434040	rs11062070
GTEx_V8_Artery_Aorta	806	0.0161987	0.00124257	0.788953	0.060386	0.13322	SLC6A13	ENSG00000010379	12:79927-434040	rs11062070
Schmiedel_2018_NK-cell_naive	1061	1.14644e-07	1.31722e-08	0.777742	0.0892273	0.13303	DGKH	ENSG00000102780	13:42008003-42406177	rs9562385
GTEx_V8_Colon_Sigmoid	635	0.00385476	0.000221925	0.816605	0.0468809	0.132437	RGS12	ENSG00000159788	4:3219923-3574719	rs4690095
GTEx_prostate	736	0.00363884	0.00039952	0.778356	0.0853259	0.13228	RRAGD	ENSG00000025039	6:89199772-89598947	rs6907843
GTEx_adrenal_gland	1041	1.21127e-07	1.18551e-08	0.790489	0.0772355	0.132275	DGKH	ENSG00000102780	13:42008003-42406177	rs9562385
Lepik_2017_blood	986	0.000583981	8.57939e-05	0.756141	0.110954	0.132235	TSPAN9	ENSG00000011105	12:3049164-3447491	rs3782787
CAP_LCL_naive	835	0.000849099	0.000236197	0.678209	0.188528	0.132178	AP000695.6	ENSG00000230479	21:36238890-36638803	rs2003772
Schmiedel_2018_CD4_T-cell_anti-CD3-CD28	425	7.4937e-05	3.52618e-06	0.829031	0.0388783	0.132012	CELF1	ENSG00000149187	11:47360875-47759754	rs11039297
TwinsUK_skin	848	0.000264853	2.94694e-05	0.781332	0.0868048	0.131569	SSBP3	ENSG00000157216	1:54183215-54583141	rs111900181
Alasoo_2018_macrophage_Salmonella	592	0.0030733	0.00101133	0.651055	0.21411	0.13075	RGS12	ENSG00000159788	4:3219923-3574719	rs4690095
GTEx_esophagus_gej	811	0.000899953	0.00021875	0.698536	0.169661	0.130684	AP000695.6	ENSG00000230479	21:36238890-36638803	rs2003772
Schmiedel_2018_Treg_naive	1010	0.000602141	6.79743e-05	0.780671	0.0879974	0.130662	TSPAN9	ENSG00000011105	12:3049164-3447491	rs3782787
Quach_2016_monocyte_naive	836	2.37818e-13	0.00108906	1.89688e-10	0.868528	0.130383	AP000695.6	ENSG00000230479	21:36238890-36638803	rs2003772
BLUEPRINT_T-cell	740	4.17314e-07	2.80716e-08	0.815308	0.0547137	0.129977	IGF1R	ENSG00000140443	15:98526812-98925203	rs72767973
GTEx_esophagus_muscularis	774	2.03248e-09	1.94081e-10	0.794387	0.0757259	0.129887	FTO	ENSG00000140718	16:53573741-53971577	rs16952522
GTEx_esophagus_mucosa	435	0.00942425	0.0120467	0.372584	0.476134	0.129811	LARP4B	ENSG00000107929	10:653149-1052477	rs80282103
GTEx_V8_Adipose_Subcutaneous	814	9.65633e-07	0.00111701	0.000750829	0.868404	0.129727	AP000695.6	ENSG00000230479	21:36238890-36638803	rs2003772
GTEx_V8_Brain_Anterior_cingulate_cortex_BA24	635	0.00385595	0.000234061	0.816858	0.0494548	0.129597	RGS12	ENSG00000159788	4:3219923-3574719	rs4690095
GTEx_artery_coronary	789	5.40167e-10	3.82675e-11	0.81307	0.0574716	0.129458	MYPN	ENSG00000138347	10:68012803-68407722	rs10998021
GTEx_fibroblast	711	0.00102427	8.40699e-05	0.803727	0.0658389	0.129325	FGF10	ENSG00000070193	5:43869235-44268504	rs10462065
PhLiPS_HLC	763	0.0167096	0.00129316	0.791645	0.061136	0.129216	SLC6A13	ENSG00000010379	12:79927-434040	rs11062070
GTEx_V8_Breast_Mammary_Tissue	741	0.00347453	0.000578592	0.743252	0.12364	0.129055	RRAGD	ENSG00000025039	6:89199772-89598947	rs6907843
GTEx_V8_Ovary	910	2.41446e-21	1.44799e-21	0.544701	0.326536	0.128763	CCDC158	ENSG00000163749	4:76191487-76591203	rs79378390
van_de_Bunt_2015_pancreatic_islet	910	1.67969e-22	3.69799e-21	0.0378938	0.834138	0.127968	CCDC158	ENSG00000163749	4:76191487-76591203	rs79378390
GTEx_V8_Colon_Transverse	443	0.0203986	0.00112962	0.806452	0.0445319	0.127488	LARP4B	ENSG00000107929	10:653149-1052477	rs80282103
Kasela_2017_T-cell_CD8	443	0.0203549	0.00117474	0.804724	0.0463157	0.127431	LARP4B	ENSG00000107929	10:653149-1052477	rs80282103
GTEx_lung	1044	1.15266e-07	1.85115e-08	0.752236	0.120681	0.127083	DGKH	ENSG00000102780	13:42008003-42406177	rs9562385
GTEx_brain_cerebellum	396	7.44165e-05	6.01575e-06	0.80783	0.0651772	0.126913	CELF1	ENSG00000149187	11:47360875-47759754	rs11039297
GTEx_V8_Brain_Hypothalamus	958	6.86128e-09	6.84866e-10	0.794139	0.0791411	0.12672	RORA	ENSG00000069667	15:60697929-61097734	rs17237465
van_de_Bunt_2015_pancreatic_islet	658	0.0182021	0.00117033	0.802493	0.0514709	0.126663	SLC6A13	ENSG00000010379	12:79927-434040	rs11062070
Schmiedel_2018_Th17_memory	644	5.01384e-13	4.31431e-14	0.804527	0.0691017	0.126371	GOSR2	ENSG00000108433	17:46770341-47169422	rs3851786
GTEx_V8_Vagina	814	0.000992006	0.000130344	0.771336	0.101223	0.126319	AP000695.6	ENSG00000230479	21:36238890-36638803	rs2003772
Braineac2_substantia_nigra	274	6.6423e-05	3.30881e-06	0.832479	0.0413432	0.126108	NAA25	ENSG00000111300	12:111905570-112304007	rs11066165
GTEx_V8_Esophagus_Muscularis	806	0.0162797	0.00130481	0.792902	0.0634245	0.126089	SLC6A13	ENSG00000010379	12:79927-434040	rs11062070
Fairfax_2012_B-cell_CD19	437	0.0203901	0.00117447	0.806114	0.046306	0.126015	LARP4B	ENSG00000107929	10:653149-1052477	rs80282103
GTEx_V8_Colon_Sigmoid	814	0.00101674	0.000105998	0.790571	0.0822932	0.126013	AP000695.6	ENSG00000230479	21:36238890-36638803	rs2003772
GTEx_fibroblast	565	1.08277e-05	1.48346e-06	0.768788	0.105203	0.125996	C1orf213	ENSG00000249087	1:23174861-23574053	rs10799794
GEUVADIS_LCL	450	0.0175729	0.00399369	0.694741	0.157764	0.125929	LARP4B	ENSG00000107929	10:653149-1052477	rs80282103
Quach_2016_monocyte_IAV	835	1.10632e-06	0.00109416	0.000882426	0.872598	0.125424	AP000695.6	ENSG00000230479	21:36238890-36638803	rs2003772
GTEx_liver	616	0.00386551	0.000245391	0.818881	0.0518593	0.125149	RGS12	ENSG00000159788	4:3219923-3574719	rs4690095
GTEx_stomach	630	0.00346535	0.000646527	0.734112	0.136838	0.124939	RGS12	ENSG00000159788	4:3219923-3574719	rs4690095
Schmiedel_2018_monocyte_CD16_naive	451	2.32879e-07	1.42009e-08	0.824934	0.0501794	0.124886	NAA25	ENSG00000111300	12:111905570-112304007	rs11066165
GTEx_vagina	621	5.19379e-13	3.48189e-14	0.820292	0.0548671	0.124841	GOSR2	ENSG00000108433	17:46770341-47169422	rs3851786
GTEx_uterus	795	0.0010386	8.76633e-05	0.806147	0.0679182	0.124808	AP000695.6	ENSG00000230479	21:36238890-36638803	rs2003772
GENCORD_LCL	593	8.85475e-06	1.37329e-06	0.757834	0.117408	0.124747	C1orf213	ENSG00000249087	1:23174861-23574053	rs10799794
Steinberg_2020_low_grade_cartilage_naive	572	4.22631e-07	2.54839e-08	0.825696	0.0496633	0.12464	IGF1R	ENSG00000140443	15:98526812-98925203	rs72767973
GTEx_muscle	353	1.82748e-06	9.83993e-07	0.56938	0.306454	0.124163	UBE2Q2	ENSG00000140367	15:75699452-76099243	rs28607641
Quach_2016_monocyte_Pam3CSK4	835	0.000128145	0.000968781	0.102211	0.772594	0.124098	AP000695.6	ENSG00000230479	21:36238890-36638803	rs2003772
GTEx_kidney_cortex	880	0.000696211	5.8583e-05	0.807473	0.0678213	0.123951	HNF1A	ENSG00000135100	12:120781557-121181251	rs1169286
Schmiedel_2018_Treg_naive	770	0.00369047	0.000386429	0.789448	0.082539	0.123936	RRAGD	ENSG00000025039	6:89199772-89598947	rs6907843
GTEx_brain_putamen	896	2.1091e-21	1.77512e-21	0.475813	0.400342	0.123845	CCDC158	ENSG00000163749	4:76191487-76591203	rs79378390
GTEx_fibroblast	893	0.000267372	3.69967e-05	0.769829	0.106399	0.123468	SSBP3	ENSG00000157216	1:54183215-54583141	rs111900181
GTEx_V8_Skin_Not_Sun_Exposed_Suprapubic	399	7.66225e-05	4.13451e-06	0.831819	0.0447612	0.123339	CELF1	ENSG00000149187	11:47360875-47759754	rs11039297
GTEx_heart_left_ventricle	715	0.00104184	7.39223e-05	0.817721	0.0578972	0.123266	FGF10	ENSG00000070193	5:43869235-44268504	rs10462065
GTEx_testis	351	2.74432e-06	7.00746e-08	0.855035	0.0217095	0.123253	UBE2Q2	ENSG00000140367	15:75699452-76099243	rs28607641
CAP_LCL_statin	421	7.5199e-05	4.0626e-06	0.831929	0.0448215	0.12317	CELF1	ENSG00000149187	11:47360875-47759754	rs11039297
Alasoo_2018_macrophage_IFNg	681	0.00377935	0.000301392	0.808478	0.0643506	0.123091	RRAGD	ENSG00000025039	6:89199772-89598947	rs6907843
TwinsUK_blood	342	2.07167e-06	1.70075e-07	0.810518	0.0664166	0.123063	UBE2Q2	ENSG00000140367	15:75699452-76099243	rs28607641
GTEx_brain_cortex	734	0.00375377	0.000328459	0.802939	0.0701351	0.122843	RRAGD	ENSG00000025039	6:89199772-89598947	rs6907843
Braineac2_putamen	411	7.44205e-05	4.88175e-06	0.823316	0.0538843	0.12272	CELF1	ENSG00000149187	11:47360875-47759754	rs11039297
CAP_LCL_statin	585	9.19423e-06	1.05878e-06	0.786888	0.0904931	0.122608	C1orf213	ENSG00000249087	1:23174861-23574053	rs10799794
Schmiedel_2018_Th2_memory	644	5.1321e-13	3.36834e-14	0.823504	0.0539263	0.12257	GOSR2	ENSG00000108433	17:46770341-47169422	rs3851786
GTEx_adipose_visceral	1044	1.21598e-07	1.28837e-08	0.793562	0.083958	0.12248	DGKH	ENSG00000102780	13:42008003-42406177	rs9562385
GTEx_V8_Vagina	806	0.0156313	0.00203047	0.761321	0.0987713	0.122246	SLC6A13	ENSG00000010379	12:79927-434040	rs11062070
GTEx_esophagus_muscularis	777	5.25919e-10	5.74288e-11	0.791624	0.0863209	0.122055	MYPN	ENSG00000138347	10:68012803-68407722	rs10998021
BLUEPRINT_monocyte	803	8.68339e-06	0.000288928	0.0256164	0.85223	0.121856	SSBP3	ENSG00000157216	1:54183215-54583141	rs111900181
GTEx_heart_left_ventricle	773	2.10487e-09	1.42804e-10	0.822679	0.0556928	0.121628	FTO	ENSG00000140718	16:53573741-53971577	rs16952522
Fairfax_2014_monocyte_LPS2	436	0.0208694	0.000804966	0.825062	0.0317025	0.121561	LARP4B	ENSG00000107929	10:653149-1052477	rs80282103
GTEx_V8_Brain_Spinal_cord_cervical_c-1	399	7.69271e-05	3.99415e-06	0.835127	0.0432392	0.121553	CELF1	ENSG00000149187	11:47360875-47759754	rs11039297
GTEx_heart_left_ventricle	779	2.10382e-09	1.44074e-10	0.822269	0.0561891	0.121542	FTO	ENSG00000140718	16:53569511-53966995	rs11642015
GTEx_V8_Brain_Cerebellar_Hemisphere	806	0.012496	0.00518494	0.608616	0.25241	0.121292	SLC6A13	ENSG00000010379	12:79927-434040	rs11062070
GTEx_V8_Artery_Coronary	1064	0.000567764	0.000107964	0.73786	0.140187	0.121277	TSPAN9	ENSG00000011105	12:3049164-3447491	rs3782787
GTEx_V8_Uterus	1064	0.00059982	7.59868e-05	0.779519	0.0986304	0.121175	TSPAN9	ENSG00000011105	12:3049164-3447491	rs3782787
GTEx_V8_Adipose_Visceral_Omentum	769	2.24208e-21	1.65399e-21	0.505811	0.373019	0.12117	SHROOM3	ENSG00000138771	4:76280334-76680191	rs28817415
GTEx_V8_Testis	713	0.00103799	7.49948e-05	0.818779	0.0590359	0.121072	FGF10	ENSG00000070193	5:43869235-44268504	rs10462065
GTEx_brain_hippocampus	993	1.23974e-07	1.07266e-08	0.809067	0.0698817	0.121051	DGKH	ENSG00000102780	13:42008003-42406177	rs9562385
GTEx_artery_tibial	626	5.2961e-13	2.71165e-14	0.836451	0.0427062	0.120843	GOSR2	ENSG00000108433	17:46770341-47169422	rs3851786
GTEx_V8_Brain_Anterior_cingulate_cortex_BA24	399	7.65875e-05	4.41788e-06	0.83144	0.0478402	0.120638	CELF1	ENSG00000149187	11:47360875-47759754	rs11039297
GTEx_adipose_visceral	737	4.40776e-07	2.91086e-08	0.825035	0.0543642	0.120601	IGF1R	ENSG00000140443	15:98526812-98925203	rs72767973
GTEx_V8_Brain_Cerebellum	806	0.0160028	0.001693	0.779412	0.0823368	0.120556	SLC6A13	ENSG00000010379	12:79927-434040	rs11062070
GTEx_V8_Testis	814	0.000570493	0.00055951	0.443588	0.434927	0.120355	AP000695.6	ENSG00000230479	21:36238890-36638803	rs2003772
Quach_2016_monocyte_IAV	925	0.000234509	6.36134e-05	0.691816	0.187543	0.120343	SSBP3	ENSG00000157216	1:54183215-54583141	rs111900181
GTEx_adipose_visceral	766	3.57476e-21	3.25361e-22	0.806463	0.0732811	0.120256	SHROOM3	ENSG00000138771	4:76280334-76680191	rs28817415
GTEx_V8_Whole_Blood	443	0.0203395	0.00137225	0.804117	0.0541313	0.12004	LARP4B	ENSG00000107929	10:653149-1052477	rs80282103
GTEx_brain_hippocampus	563	1.16508e-05	7.46484e-07	0.827233	0.0528821	0.119872	C1orf213	ENSG00000249087	1:23174861-23574053	rs10799794
Fairfax_2014_monocyte_LPS24	342	2.09814e-06	1.52883e-07	0.820873	0.0596942	0.11943	UBE2Q2	ENSG00000140367	15:75699452-76099243	rs28607641
GTEx_spleen	708	0.00376578	0.000334767	0.805507	0.0714882	0.118904	RRAGD	ENSG00000025039	6:89199772-89598947	rs6907843
TwinsUK_blood	590	9.66313e-06	6.37901e-07	0.827017	0.0544761	0.118497	C1orf213	ENSG00000249087	1:23174861-23574053	rs10799794
GTEx_V8_Esophagus_Mucosa	1046	9.3118e-08	4.19909e-08	0.607697	0.273918	0.118384	DGKH	ENSG00000102780	13:42008003-42406177	rs9562385
GTEx_V8_Artery_Aorta	737	4.43105e-07	2.80782e-08	0.829395	0.0524381	0.118167	IGF1R	ENSG00000140443	15:98526812-98925203	rs72767973
CAP_LCL_statin	815	0.000275357	2.35193e-05	0.812317	0.0692651	0.118119	SSBP3	ENSG00000157216	1:54183215-54583141	rs111900181
GTEx_V8_Liver	399	7.62227e-05	5.04464e-06	0.827479	0.0546472	0.117792	CELF1	ENSG00000149187	11:47360875-47759754	rs11039297
TwinsUK_skin	695	4.11989e-07	3.9629e-08	0.804905	0.0773056	0.117789	IGF1R	ENSG00000140443	15:98526812-98925203	rs72767973
GTEx_V8_Brain_Hippocampus	806	0.016205	0.00154983	0.78926	0.0753664	0.117619	SLC6A13	ENSG00000010379	12:79927-434040	rs11062070
Alasoo_2018_macrophage_naive	519	4.29111e-07	2.26903e-08	0.838357	0.0442128	0.117429	IGF1R	ENSG00000140443	15:98526812-98925203	rs72767973
GTEx_brain_spinal_cord	810	0.00028467	2.1916e-05	0.819632	0.0629842	0.117077	SSBP3	ENSG00000157216	1:54183215-54583141	rs111900181
GTEx_V8_Brain_Anterior_cingulate_cortex_BA24	896	0.000280155	2.64454e-05	0.806635	0.0760258	0.117033	SSBP3	ENSG00000157216	1:54183215-54583141	rs111900181
GTEx_minor_salivary_gland	766	5.41882e-10	4.4804e-11	0.815652	0.0673229	0.117025	MYPN	ENSG00000138347	10:68012803-68407722	rs10998021
iPSCORE_iPSC	426	7.66402e-05	3.18616e-06	0.847873	0.0351317	0.116915	CELF1	ENSG00000149187	11:47360875-47759754	rs11039297
Schwartzentruber_2018_sensory_neuron	275	6.88514e-05	1.62581e-06	0.863038	0.0202625	0.116629	NAA25	ENSG00000111300	12:111905570-112304007	rs11066165
Schmiedel_2018_NK-cell_naive	444	0.0207534	0.00104262	0.82048	0.0411031	0.116621	LARP4B	ENSG00000107929	10:653149-1052477	rs80282103
GTEx_pancreas	626	5.28932e-13	3.04744e-14	0.835379	0.0480138	0.116607	GOSR2	ENSG00000108433	17:46770341-47169422	rs3851786
TwinsUK_fat	389	0.0205589	0.0012381	0.81278	0.0488309	0.116592	LARP4B	ENSG00000107929	10:653149-1052477	rs80282103
Schmiedel_2018_CD4_T-cell_anti-CD3-CD28	759	4.20037e-07	3.22043e-08	0.820629	0.0628011	0.116569	IGF1R	ENSG00000140443	15:98526812-98925203	rs72767973
Braineac2_substantia_nigra	535	0.00228982	0.000123787	0.836218	0.0450896	0.116279	RPH3A	ENSG00000089169	12:112560532-112958205	rs11614295
Quach_2016_monocyte_R848	367	2.19447e-06	6.52849e-08	0.858559	0.0254259	0.116012	UBE2Q2	ENSG00000140367	15:75699452-76099243	rs28607641
CEDAR_B-cell_CD19	1019	0.000593711	8.86926e-05	0.76874	0.114724	0.115853	TSPAN9	ENSG00000011105	12:3049164-3447491	rs3782787
GTEx_V8_Pituitary	790	5.25069e-10	6.24198e-11	0.790345	0.0938397	0.115815	MYPN	ENSG00000138347	10:68012803-68407722	rs10998021
GTEx_V8_Skin_Not_Sun_Exposed_Suprapubic	806	0.0148686	0.00292832	0.724175	0.142508	0.11552	SLC6A13	ENSG00000010379	12:79927-434040	rs11062070
GTEx_kidney_cortex	530	0.00110141	6.19425e-05	0.836493	0.0469281	0.115416	FGF10	ENSG00000070193	5:43869235-44268504	rs10462065
GTEx_V8_Pituitary	737	4.4183e-07	3.09962e-08	0.827008	0.0579029	0.115089	IGF1R	ENSG00000140443	15:98526812-98925203	rs72767973
FUSION_adipose_naive	860	0.000279117	2.07973e-05	0.82341	0.0612382	0.115052	SSBP3	ENSG00000157216	1:54183215-54583141	rs111900181
GTEx_V8_Brain_Nucleus_accumbens_basal_ganglia	814	0.00105658	8.05726e-05	0.821543	0.0625345	0.114786	AP000695.6	ENSG00000230479	21:36238890-36638803	rs2003772
GTEx_V8_Esophagus_Gastroesophageal_Junction	777	1.77936e-09	4.45706e-10	0.707995	0.177228	0.114776	FTO	ENSG00000140718	16:53573741-53971577	rs16952522
GTEx_V8_Esophagus_Gastroesophageal_Junction	783	1.77849e-09	4.467e-10	0.707649	0.177624	0.114727	FTO	ENSG00000140718	16:53569511-53966995	rs11642015
GTEx_V8_Adipose_Subcutaneous	1046	1.15254e-07	2.0424e-08	0.752159	0.133175	0.114667	DGKH	ENSG00000102780	13:42008003-42406177	rs9562385
GTEx_skin_not_sun_exposed	396	7.84056e-05	3.15777e-06	0.851133	0.0341646	0.114621	CELF1	ENSG00000149187	11:47360875-47759754	rs11039297
GTEx_pancreas	354	2.5032e-06	3.39009e-07	0.779911	0.105509	0.114577	UBE2Q2	ENSG00000140367	15:75699452-76099243	rs28607641
Kasela_2017_T-cell_CD4	443	0.0172305	0.00462648	0.681201	0.182792	0.11415	LARP4B	ENSG00000107929	10:653149-1052477	rs80282103
Schmiedel_2018_Th17_memory	963	6.90652e-09	7.48131e-10	0.799379	0.0864765	0.114145	RORA	ENSG00000069667	15:60697929-61097734	rs17237465
GTEx_V8_Brain_Substantia_nigra	814	0.00102539	0.000112642	0.797296	0.0874706	0.114096	AP000695.6	ENSG00000230479	21:36238890-36638803	rs2003772
Braineac2_putamen	788	0.000275454	2.47917e-05	0.812603	0.0730227	0.114074	SSBP3	ENSG00000157216	1:54183215-54583141	rs111900181
Schmiedel_2018_Tfh_memory	593	9.81739e-06	5.37253e-07	0.840221	0.0458669	0.113902	C1orf213	ENSG00000249087	1:23174861-23574053	rs10799794
CommonMind_DLPFC_naive	762	4.25176e-07	2.84615e-08	0.830669	0.0554916	0.113839	IGF1R	ENSG00000140443	15:98526812-98925203	rs72767973
GTEx_V8_Heart_Atrial_Appendage	892	0.00170147	0.000778633	0.606356	0.27737	0.113794	KNG1	ENSG00000113889	3:186517234-186916285	rs5029970
GTEx_artery_tibial	396	7.68347e-05	4.82334e-06	0.83408	0.0522463	0.113592	CELF1	ENSG00000149187	11:47360875-47759754	rs11039297
GTEx_V8_Brain_Putamen_basal_ganglia	1046	1.23152e-07	1.26964e-08	0.803705	0.0827443	0.11355	DGKH	ENSG00000102780	13:42008003-42406177	rs9562385
CAP_LCL_naive	639	4.28056e-07	2.59166e-08	0.836296	0.0505203	0.113183	IGF1R	ENSG00000140443	15:98526812-98925203	rs72767973
GTEx_lung	715	0.00104012	8.84687e-05	0.816371	0.0693246	0.113176	FGF10	ENSG00000070193	5:43869235-44268504	rs10462065
GTEx_V8_Vagina	896	0.000281221	2.67352e-05	0.809704	0.076864	0.113124	SSBP3	ENSG00000157216	1:54183215-54583141	rs111900181
Nedelec_2016_macrophage_naive	585	9.74453e-06	6.19756e-07	0.833985	0.0529287	0.113076	C1orf213	ENSG00000249087	1:23174861-23574053	rs10799794
GTEx_brain_amygdala	887	3.42592e-21	5.06171e-22	0.772887	0.114079	0.113034	CCDC158	ENSG00000163749	4:76191487-76591203	rs79378390
Steinberg_2020_high_grade_cartilage_naive	781	3.64338e-21	2.88829e-22	0.821944	0.0650467	0.113009	SHROOM3	ENSG00000138771	4:76280334-76680191	rs28817415
CAP_LCL_statin	342	2.1337e-06	1.33992e-07	0.834783	0.0523097	0.112905	UBE2Q2	ENSG00000140367	15:75699452-76099243	rs28607641
Alasoo_2018_macrophage_IFNg	914	0.000623611	6.29585e-05	0.805247	0.0811833	0.112883	TSPAN9	ENSG00000011105	12:3049164-3447491	rs3782787
GTEx_uterus	558	0.0010921	7.32387e-05	0.830584	0.055588	0.112663	FGF10	ENSG00000070193	5:43869235-44268504	rs10462065
GTEx_V8_Prostate	777	2.06919e-09	1.61236e-10	0.823317	0.064042	0.112641	FTO	ENSG00000140718	16:53573741-53971577	rs16952522
GTEx_V8_Prostate	783	2.06898e-09	1.61472e-10	0.823234	0.0641358	0.11263	FTO	ENSG00000140718	16:53569511-53966995	rs11642015
GTEx_V8_Heart_Left_Ventricle	355	2.76976e-06	7.88253e-08	0.862965	0.0244468	0.112585	UBE2Q2	ENSG00000140367	15:75699452-76099243	rs28607641
Schmiedel_2018_Tfh_memory	1061	1.18198e-07	1.26334e-08	0.801855	0.0855922	0.112553	DGKH	ENSG00000102780	13:42008003-42406177	rs9562385
Kasela_2017_T-cell_CD8	1020	0.000627479	5.75647e-05	0.812463	0.0744226	0.11243	TSPAN9	ENSG00000011105	12:3049164-3447491	rs3782787
GTEx_brain_substantia_nigra	396	7.87527e-05	3.02216e-06	0.854901	0.0326948	0.112322	CELF1	ENSG00000149187	11:47360875-47759754	rs11039297
GTEx_V8_Brain_Substantia_nigra	777	2.06004e-09	1.71271e-10	0.819675	0.0680353	0.11229	FTO	ENSG00000140718	16:53573741-53971577	rs16952522
Peng_2018_placenta_naive	799	2.02952e-09	1.60461e-10	0.822777	0.0649393	0.112284	FTO	ENSG00000140718	16:53573741-53971577	rs16952522
Peng_2018_placenta_naive	806	2.0286e-09	1.61507e-10	0.822404	0.0653636	0.112233	FTO	ENSG00000140718	16:53569511-53966995	rs11642015
Alasoo_2018_macrophage_IFNg+Salmonella	592	0.00383284	0.000341399	0.811957	0.0722109	0.111658	RGS12	ENSG00000159788	4:3219923-3574719	rs4690095
GTEx_kidney_cortex	967	0.000626559	6.05191e-05	0.809686	0.0780957	0.111531	TSPAN9	ENSG00000011105	12:3049164-3447491	rs3782787
GTEx_V8_Brain_Cerebellum	737	4.39926e-07	3.49919e-08	0.823444	0.0653859	0.11117	IGF1R	ENSG00000140443	15:98526812-98925203	rs72767973
PhLiPS_iPSC	439	2.68996e-07	1.27895e-08	0.848632	0.0402372	0.111131	NAA25	ENSG00000111300	12:111905570-112304007	rs11066165
GTEx_vagina	841	0.000271828	3.68983e-05	0.782658	0.106128	0.110905	SSBP3	ENSG00000157216	1:54183215-54583141	rs111900181
GENCORD_fibroblast	593	9.8731e-06	5.17281e-07	0.844989	0.0441607	0.11084	C1orf213	ENSG00000249087	1:23174861-23574053	rs10799794
PhLiPS_iPSC	739	2.07873e-09	1.53685e-10	0.828077	0.0611107	0.110812	FTO	ENSG00000140718	16:53573741-53971577	rs16952522
PhLiPS_iPSC	745	2.07771e-09	1.54881e-10	0.827672	0.0615871	0.110741	FTO	ENSG00000140718	16:53569511-53966995	rs11642015
Schmiedel_2018_monocyte_CD16_naive	425	7.48383e-05	5.55045e-06	0.82794	0.0612942	0.110686	CELF1	ENSG00000149187	11:47360875-47759754	rs11039297
GTEx_V8_Small_Intestine_Terminal_Ileum	1064	0.000544831	0.000139106	0.708056	0.18067	0.11059	TSPAN9	ENSG00000011105	12:3049164-3447491	rs3782787
GTEx_brain_amygdala	826	0.000276252	3.27741e-05	0.795395	0.0942542	0.110042	SSBP3	ENSG00000157216	1:54183215-54583141	rs111900181
GTEx_spleen	354	2.77755e-06	7.96799e-08	0.865387	0.0247156	0.109895	UBE2Q2	ENSG00000140367	15:75699452-76099243	rs28607641
Alasoo_2018_macrophage_naive	681	0.00386543	0.000277283	0.826893	0.0592065	0.109758	RRAGD	ENSG00000025039	6:89199772-89598947	rs6907843
Schmiedel_2018_Th1_memory	747	4.01844e-07	5.3943e-08	0.785085	0.105279	0.109635	IGF1R	ENSG00000140443	15:98526812-98925203	rs72767973
Fairfax_2014_monocyte_LPS2	342	2.14468e-06	1.3226e-07	0.839079	0.0516358	0.109283	UBE2Q2	ENSG00000140367	15:75699452-76099243	rs28607641
GTEx_V8_Brain_Hippocampus	741	0.00382283	0.000322724	0.817759	0.0689261	0.109169	RRAGD	ENSG00000025039	6:89199772-89598947	rs6907843
GTEx_brain_hippocampus	607	0.00384912	0.000337391	0.81541	0.0713649	0.109039	RGS12	ENSG00000159788	4:3219923-3574719	rs4690095
CEDAR_monocyte_CD14	906	0.00219967	0.000184635	0.819972	0.0687177	0.108926	KNG1	ENSG00000113889	3:186517234-186916285	rs5029970
Schmiedel_2018_CD8_T-cell_anti-CD3-CD28	896	0.000274286	2.77122e-05	0.809161	0.0816437	0.108893	SSBP3	ENSG00000157216	1:54183215-54583141	rs111900181
Schmiedel_2018_Th2_memory	759	4.23033e-07	3.31469e-08	0.826481	0.0646505	0.108868	IGF1R	ENSG00000140443	15:98526812-98925203	rs72767973
GTEx_heart_atrial_appendage	767	3.68862e-21	2.6216e-22	0.83215	0.0590344	0.108816	SHROOM3	ENSG00000138771	4:76280334-76680191	rs28817415
Young_2019_microglia_naive	988	1.19596e-07	1.1834e-08	0.811337	0.0801735	0.108489	DGKH	ENSG00000102780	13:42008003-42406177	rs9562385
GTEx_brain_cerebellum	810	0.00104867	9.8572e-05	0.813972	0.0764023	0.108479	AP000695.6	ENSG00000230479	21:36238890-36638803	rs2003772
CEDAR_T-cell_CD8	691	0.0181791	0.00131444	0.813455	0.0587084	0.108343	SLC6A13	ENSG00000010379	12:79927-434040	rs11062070
GTEx_V8_Thyroid	737	3.91223e-07	8.53409e-08	0.732284	0.159631	0.108085	IGF1R	ENSG00000140443	15:98526812-98925203	rs72767973
TwinsUK_fat	809	0.00096706	0.000148737	0.772423	0.118694	0.107768	AP000695.6	ENSG00000230479	21:36238890-36638803	rs2003772
GTEx_breast	426	2.59328e-07	1.21195e-08	0.852551	0.0397359	0.107712	NAA25	ENSG00000111300	12:111905570-112304007	rs11066165
GTEx_heart_left_ventricle	908	2.70728e-21	1.24979e-21	0.610761	0.281845	0.107394	CCDC158	ENSG00000163749	4:76191487-76591203	rs79378390
Schmiedel_2018_Tfh_memory	1010	0.000617364	7.0752e-05	0.800407	0.0916221	0.107282	TSPAN9	ENSG00000011105	12:3049164-3447491	rs3782787
Steinberg_2020_low_grade_cartilage_naive	598	0.00390039	0.000295989	0.826271	0.0625963	0.106936	RGS12	ENSG00000159788	4:3219923-3574719	rs4690095
GTEx_artery_coronary	811	0.000986149	0.00016318	0.765441	0.126552	0.106857	AP000695.6	ENSG00000230479	21:36238890-36638803	rs2003772
GTEx_V8_Brain_Frontal_Cortex_BA9	896	0.000286549	2.36527e-05	0.825045	0.0679953	0.106649	SSBP3	ENSG00000157216	1:54183215-54583141	rs111900181
GTEx_thyroid	1028	1.23142e-07	1.37747e-08	0.803639	0.0897882	0.106573	DGKH	ENSG00000102780	13:42008003-42406177	rs9562385
GTEx_brain_amygdala	581	0.00232591	0.000117071	0.84843	0.0425979	0.106529	RPH3A	ENSG00000089169	12:112560532-112958205	rs11614295
GTEx_V8_Stomach	897	0.000705443	6.44105e-05	0.818184	0.0745978	0.106449	HNF1A	ENSG00000135100	12:120781557-121181251	rs1169286
Young_2019_microglia_naive	283	6.45163e-06	1.58056e-07	0.872558	0.0212702	0.106166	NAA25	ENSG00000111300	12:111905570-112304007	rs11066165
GTEx_colon_transverse	1044	1.21665e-07	1.53297e-08	0.793995	0.0999368	0.106068	DGKH	ENSG00000102780	13:42008003-42406177	rs9562385
GTEx_V8_Esophagus_Mucosa	399	7.98242e-05	2.53012e-06	0.866578	0.0273612	0.105978	CELF1	ENSG00000149187	11:47360875-47759754	rs11039297
CEDAR_platelet	919	3.58744e-21	3.76037e-22	0.809324	0.0847278	0.105948	CCDC158	ENSG00000163749	4:76191487-76591203	rs79378390
GTEx_V8_Spleen	399	7.87875e-05	3.57097e-06	0.855323	0.0386608	0.105934	CELF1	ENSG00000149187	11:47360875-47759754	rs11039297
GTEx_artery_tibial	630	0.00402726	0.000174002	0.85315	0.0367553	0.105894	RGS12	ENSG00000159788	4:3219923-3574719	rs4690095
GTEx_brain_amygdala	607	5.37435e-13	2.87809e-14	0.848809	0.0453499	0.105841	GOSR2	ENSG00000108433	17:46770341-47169422	rs3851786
Nedelec_2016_macrophage_Listeria	441	2.7167e-07	1.17987e-08	0.857069	0.0371168	0.105814	NAA25	ENSG00000111300	12:111905570-112304007	rs11066165
GTEx_ovary	436	0.0208709	0.00119278	0.825122	0.0470504	0.105764	LARP4B	ENSG00000107929	10:653149-1052477	rs80282103
GTEx_brain_cerebellum	336	2.79883e-06	7.17811e-08	0.872018	0.0222588	0.10572	UBE2Q2	ENSG00000140367	15:75699452-76099243	rs28607641
GTEx_V8_Cells_EBV-transformed_lymphocytes	892	0.0022913	0.000211531	0.816555	0.0752781	0.105664	KNG1	ENSG00000113889	3:186517234-186916285	rs5029970
Quach_2016_monocyte_R848	755	0.00387344	0.000288832	0.82861	0.0616818	0.105546	RRAGD	ENSG00000025039	6:89199772-89598947	rs6907843
Schmiedel_2018_Th2_memory	425	7.67383e-05	4.1228e-06	0.848959	0.0455053	0.105455	CELF1	ENSG00000149187	11:47360875-47759754	rs11039297
GTEx_V8_Lung	443	0.0213084	0.000766796	0.842424	0.0302098	0.105291	LARP4B	ENSG00000107929	10:653149-1052477	rs80282103
GTEx_lung	436	0.0208752	0.00120134	0.825293	0.0473891	0.105242	LARP4B	ENSG00000107929	10:653149-1052477	rs80282103
GTEx_V8_Colon_Transverse	737	4.27495e-07	5.0695e-08	0.800176	0.0947848	0.105038	IGF1R	ENSG00000140443	15:98526812-98925203	rs72767973
GTEx_V8_Muscle_Skeletal	427	2.61901e-07	1.0438e-08	0.861012	0.0342105	0.104777	NAA25	ENSG00000111300	12:111905570-112304007	rs11066165
Schmiedel_2018_NK-cell_naive	644	5.22883e-13	3.53137e-14	0.839025	0.0565604	0.104414	GOSR2	ENSG00000108433	17:46770341-47169422	rs3851786
Schmiedel_2018_Th1_memory	423	7.685e-05	4.12656e-06	0.850194	0.0455481	0.104177	CELF1	ENSG00000149187	11:47360875-47759754	rs11039297
CEDAR_neutrophil_CD15	923	3.64579e-21	3.25533e-22	0.822488	0.073336	0.104176	CCDC158	ENSG00000163749	4:76191487-76591203	rs79378390
Alasoo_2018_macrophage_IFNg	573	9.94448e-06	5.23703e-07	0.851098	0.0447169	0.104175	C1orf213	ENSG00000249087	1:23174861-23574053	rs10799794
iPSCORE_iPSC	589	9.9079e-06	5.60569e-07	0.847967	0.0478721	0.10415	C1orf213	ENSG00000249087	1:23174861-23574053	rs10799794
GTEx_brain_substantia_nigra	611	5.33395e-13	3.38921e-14	0.842428	0.0534241	0.104148	GOSR2	ENSG00000108433	17:46770341-47169422	rs3851786
GTEx_V8_Adrenal_Gland	737	4.41729e-07	3.70163e-08	0.826819	0.0691823	0.103998	IGF1R	ENSG00000140443	15:98526812-98925203	rs72767973
GTEx_brain_nucleus_accumbens	618	5.30857e-13	3.65746e-14	0.83842	0.057661	0.103919	GOSR2	ENSG00000108433	17:46770341-47169422	rs3851786
GTEx_V8_Small_Intestine_Terminal_Ileum	896	0.000284245	2.70385e-05	0.818412	0.077747	0.10353	SSBP3	ENSG00000157216	1:54183215-54583141	rs111900181
GTEx_brain_amygdala	983	0.000630191	6.2052e-05	0.815974	0.0802422	0.103092	TSPAN9	ENSG00000011105	12:3049164-3447491	rs3782787
GTEx_V8_Brain_Nucleus_accumbens_basal_ganglia	896	0.000287246	2.42168e-05	0.82705	0.069623	0.103016	SSBP3	ENSG00000157216	1:54183215-54583141	rs111900181
CEDAR_neutrophil_CD15	691	0.0185828	0.00102715	0.831519	0.0458588	0.103012	SLC6A13	ENSG00000010379	12:79927-434040	rs11062070
GTEx_skin_not_sun_exposed	1057	0.00059321	9.65957e-05	0.770928	0.125432	0.10295	TSPAN9	ENSG00000011105	12:3049164-3447491	rs3782787
Nedelec_2016_macrophage_Salmonella	441	2.73188e-07	1.11954e-08	0.861857	0.0352165	0.102926	NAA25	ENSG00000111300	12:111905570-112304007	rs11066165
GTEx_esophagus_muscularis	811	0.00101002	0.000144369	0.78397	0.111955	0.102921	AP000695.6	ENSG00000230479	21:36238890-36638803	rs2003772
GTEx_V8_Pituitary	814	0.00105697	9.54484e-05	0.82185	0.0741132	0.102885	AP000695.6	ENSG00000230479	21:36238890-36638803	rs2003772
GTEx_LCL	930	7.10273e-09	6.49441e-10	0.822086	0.0750649	0.10285	RORA	ENSG00000069667	15:60697929-61097734	rs17237465
GTEx_liver	896	1.27643e-21	2.7012e-21	0.287963	0.609286	0.102751	CCDC158	ENSG00000163749	4:76191487-76591203	rs79378390
CEDAR_ileum	769	2.05851e-09	1.54974e-10	0.834531	0.0627243	0.102745	FTO	ENSG00000140718	16:53573741-53971577	rs16952522
GTEx_colon_transverse	801	0.00103792	0.000116715	0.805619	0.0904896	0.102736	AP000695.6	ENSG00000230479	21:36238890-36638803	rs2003772
CEDAR_ileum	776	2.05732e-09	1.56296e-10	0.834048	0.0632606	0.102691	FTO	ENSG00000140718	16:53569511-53966995	rs11642015
GTEx_V8_Artery_Aorta	958	2.20387e-09	5.55006e-09	0.255081	0.642273	0.102646	RORA	ENSG00000069667	15:60697929-61097734	rs17237465
Braineac2_substantia_nigra	564	4.32222e-07	2.71569e-08	0.844436	0.052954	0.10261	IGF1R	ENSG00000140443	15:98526812-98925203	rs72767973
GTEx_brain_hippocampus	702	0.0010699	7.33065e-05	0.838976	0.0573817	0.102499	FGF10	ENSG00000070193	5:43869235-44268504	rs10462065
Braineac2_putamen	790	0.00104982	7.27896e-05	0.838482	0.0580338	0.102361	AP000695.6	ENSG00000230479	21:36238890-36638803	rs2003772
GTEx_esophagus_gej	737	4.50424e-07	2.92005e-08	0.843095	0.0545546	0.10235	IGF1R	ENSG00000140443	15:98526812-98925203	rs72767973
CEDAR_transverse_colon	784	1.97603e-09	2.38451e-10	0.801091	0.0965667	0.102343	FTO	ENSG00000140718	16:53573741-53971577	rs16952522
CEDAR_transverse_colon	791	1.97265e-09	2.42209e-10	0.799723	0.0980906	0.102187	FTO	ENSG00000140718	16:53569511-53966995	rs11642015
Schmiedel_2018_B-cell_naive	424	7.72519e-05	3.91125e-06	0.854641	0.0431682	0.10211	CELF1	ENSG00000149187	11:47360875-47759754	rs11039297
Nedelec_2016_macrophage_naive	657	0.00385103	0.0003682	0.815819	0.0778992	0.102062	RGS12	ENSG00000159788	4:3219923-3574719	rs4690095
GENCORD_LCL	743	3.4473e-07	1.14962e-07	0.6735	0.224501	0.101998	IGF1R	ENSG00000140443	15:98526812-98925203	rs72767973
Schmiedel_2018_CD8_T-cell_naive	384	2.20793e-06	8.79979e-08	0.863827	0.0343263	0.101845	UBE2Q2	ENSG00000140367	15:75699452-76099243	rs28607641
GTEx_brain_frontal_cortex	1000	0.00062814	6.50958e-05	0.813319	0.0841845	0.101803	TSPAN9	ENSG00000011105	12:3049164-3447491	rs3782787
GTEx_V8_Esophagus_Muscularis	896	0.000288292	2.36361e-05	0.830062	0.0679524	0.101674	SSBP3	ENSG00000157216	1:54183215-54583141	rs111900181
GTEx_brain_cerebellum	862	0.000290195	2.17416e-05	0.835541	0.0624975	0.10165	SSBP3	ENSG00000157216	1:54183215-54583141	rs111900181
GTEx_esophagus_mucosa	715	0.00106519	7.81771e-05	0.836051	0.0612585	0.101548	FGF10	ENSG00000070193	5:43869235-44268504	rs10462065
GTEx_kidney_cortex	781	0.00103066	0.000125584	0.799945	0.0973698	0.101529	AP000695.6	ENSG00000230479	21:36238890-36638803	rs2003772
Fairfax_2014_monocyte_LPS2	583	0.00235844	9.49297e-05	0.861599	0.034579	0.101368	RPH3A	ENSG00000089169	12:112560532-112958205	rs11614295
GENCORD_T-cell	645	5.24436e-13	3.57431e-14	0.841517	0.0572527	0.101231	GOSR2	ENSG00000108433	17:46770341-47169422	rs3851786
GTEx_adipose_visceral	811	0.00103003	0.00012676	0.799503	0.0982894	0.101051	AP000695.6	ENSG00000230479	21:36238890-36638803	rs2003772
GENCORD_T-cell	593	9.7648e-06	7.43969e-07	0.835721	0.0635719	0.100697	C1orf213	ENSG00000249087	1:23174861-23574053	rs10799794
CAP_LCL_naive	421	7.83383e-05	2.95297e-06	0.866659	0.0325682	0.100691	CELF1	ENSG00000149187	11:47360875-47759754	rs11039297
GTEx_V8_Adrenal_Gland	741	0.00390468	0.000282155	0.835267	0.0602568	0.10029	RRAGD	ENSG00000025039	6:89199772-89598947	rs6907843
GTEx_liver	811	0.00106571	9.24792e-05	0.827194	0.0716816	0.0999662	AP000695.6	ENSG00000230479	21:36238890-36638803	rs2003772
GTEx_brain_frontal_cortex	696	0.00391433	0.000275056	0.837282	0.0587352	0.0997935	RRAGD	ENSG00000025039	6:89199772-89598947	rs6907843
GTEx_small_intestine	891	3.55135e-22	3.63571e-21	0.0801183	0.820115	0.0997667	CCDC158	ENSG00000163749	4:76191487-76591203	rs79378390
GTEx_brain_caudate	618	5.31105e-13	3.90073e-14	0.838812	0.0615073	0.0996808	GOSR2	ENSG00000108433	17:46770341-47169422	rs3851786
TwinsUK_LCL	944	7.22275e-09	5.56904e-10	0.83598	0.0643579	0.0996619	RORA	ENSG00000069667	15:60697929-61097734	rs17237465
GTEx_minor_salivary_gland	604	0.00395222	0.000278547	0.837241	0.058908	0.0996204	RGS12	ENSG00000159788	4:3219923-3574719	rs4690095
GENCORD_T-cell	422	7.855e-05	2.84e-06	0.869002	0.0313195	0.0995972	CELF1	ENSG00000149187	11:47360875-47759754	rs11039297
GTEx_V8_Uterus	635	0.00386546	0.000366501	0.818874	0.0775416	0.0993527	RGS12	ENSG00000159788	4:3219923-3574719	rs4690095
Alasoo_2018_macrophage_IFNg	476	0.00108527	0.000116647	0.812364	0.087216	0.0992177	FGF10	ENSG00000070193	5:43869235-44268504	rs10462065
GTEx_V8_Breast_Mammary_Tissue	427	2.61005e-07	1.3031e-08	0.858065	0.0427409	0.0991939	NAA25	ENSG00000111300	12:111905570-112304007	rs11066165
GTEx_V8_Spleen	777	2.09844e-09	1.65959e-10	0.834954	0.0659346	0.0991114	FTO	ENSG00000140718	16:53573741-53971577	rs16952522
GTEx_V8_Stomach	741	0.00383053	0.000361806	0.819406	0.0772965	0.0991047	RRAGD	ENSG00000025039	6:89199772-89598947	rs6907843
GTEx_V8_Spleen	783	2.09693e-09	1.6767e-10	0.834352	0.0666156	0.0990326	FTO	ENSG00000140718	16:53569511-53966995	rs11642015
GTEx_brain_nucleus_accumbens	755	0.0165509	0.00166283	0.802462	0.0805228	0.0988019	SLC6A13	ENSG00000010379	12:79927-434040	rs11062070
GTEx_minor_salivary_gland	803	0.000988511	0.000171452	0.767274	0.132981	0.0985844	AP000695.6	ENSG00000230479	21:36238890-36638803	rs2003772
GTEx_ovary	354	2.80941e-06	8.47e-08	0.875314	0.0262912	0.0983916	UBE2Q2	ENSG00000140367	15:75699452-76099243	rs28607641
Schmiedel_2018_monocyte_naive	424	7.67059e-05	4.79327e-06	0.8486	0.0529298	0.0983888	CELF1	ENSG00000149187	11:47360875-47759754	rs11039297
GTEx_brain_frontal_cortex	617	5.35814e-13	3.52008e-14	0.846249	0.0554969	0.098254	GOSR2	ENSG00000108433	17:46770341-47169422	rs3851786
GTEx_V8_Kidney_Cortex	730	4.48268e-07	3.35512e-08	0.839058	0.0627023	0.0982393	IGF1R	ENSG00000140443	15:98526812-98925203	rs72767973
GTEx_ovary	689	0.00107055	7.90711e-05	0.838852	0.0618598	0.0981385	FGF10	ENSG00000070193	5:43869235-44268504	rs10462065
GTEx_pancreas	767	3.50431e-21	4.93935e-22	0.790571	0.111333	0.0980961	SHROOM3	ENSG00000138771	4:76280334-76680191	rs28817415
CAP_LCL_statin	405	0.0212444	0.0010101	0.839881	0.0398355	0.0980288	LARP4B	ENSG00000107929	10:653149-1052477	rs80282103
GTEx_colon_sigmoid	435	0.0208704	0.00138434	0.825103	0.0546315	0.0980106	LARP4B	ENSG00000107929	10:653149-1052477	rs80282103
Schmiedel_2018_monocyte_CD16_naive	384	2.22479e-06	8.10311e-08	0.870422	0.0316045	0.0979714	UBE2Q2	ENSG00000140367	15:75699452-76099243	rs28607641
Braineac2_substantia_nigra	906	1.21456e-07	1.15309e-08	0.823959	0.0781275	0.0979135	DGKH	ENSG00000102780	13:42008003-42406177	rs9562385
CAP_LCL_statin	639	4.34582e-07	2.72218e-08	0.849046	0.0530856	0.0978678	IGF1R	ENSG00000140443	15:98526812-98925203	rs72767973
GTEx_V8_Artery_Aorta	355	2.82869e-06	6.7221e-08	0.881325	0.020846	0.0978265	UBE2Q2	ENSG00000140367	15:75699452-76099243	rs28607641
Bossini-Castillo_2019_Treg_naive	281	6.43315e-06	2.39067e-07	0.870059	0.0322352	0.0976993	NAA25	ENSG00000111300	12:111905570-112304007	rs11066165
GTEx_colon_transverse	1052	0.000605304	8.85584e-05	0.786646	0.114992	0.0976685	TSPAN9	ENSG00000011105	12:3049164-3447491	rs3782787
GTEx_V8_Adipose_Visceral_Omentum	737	4.47285e-07	3.49438e-08	0.837218	0.0653095	0.0974724	IGF1R	ENSG00000140443	15:98526812-98925203	rs72767973
Schmiedel_2018_Th2_memory	384	2.22539e-06	8.18443e-08	0.870658	0.0319232	0.0974161	UBE2Q2	ENSG00000140367	15:75699452-76099243	rs28607641
GTEx_ovary	1053	0.000616337	8.03182e-05	0.798036	0.103899	0.0973681	TSPAN9	ENSG00000011105	12:3049164-3447491	rs3782787
GTEx_V8_Prostate	814	0.00106475	9.4756e-05	0.827897	0.0735803	0.0973635	AP000695.6	ENSG00000230479	21:36238890-36638803	rs2003772
PhLiPS_iPSC	412	7.8416e-05	3.18506e-06	0.867519	0.0351392	0.0972602	CELF1	ENSG00000149187	11:47360875-47759754	rs11039297
Nedelec_2016_macrophage_naive	451	0.0214587	0.000815097	0.848364	0.0321275	0.0972345	LARP4B	ENSG00000107929	10:653149-1052477	rs80282103
GTEx_V8_Heart_Left_Ventricle	814	0.0010234	0.000136354	0.795745	0.105925	0.0971707	AP000695.6	ENSG00000230479	21:36238890-36638803	rs2003772
Kasela_2017_T-cell_CD4	761	0.00373575	0.000466663	0.799131	0.099729	0.0969372	RRAGD	ENSG00000025039	6:89199772-89598947	rs6907843
GTEx_V8_Breast_Mammary_Tissue	814	0.00105048	0.000109751	0.816804	0.08524	0.0967963	AP000695.6	ENSG00000230479	21:36238890-36638803	rs2003772
GTEx_V8_Colon_Transverse	814	0.00108929	7.10625e-05	0.846977	0.0551581	0.0967043	AP000695.6	ENSG00000230479	21:36238890-36638803	rs2003772
Alasoo_2018_macrophage_IFNg+Salmonella	681	0.00394873	0.000254845	0.844711	0.0544197	0.0966659	RRAGD	ENSG00000025039	6:89199772-89598947	rs6907843
GTEx_brain_hypothalamus	858	0.000290994	2.27259e-05	0.83784	0.0653369	0.0965091	SSBP3	ENSG00000157216	1:54183215-54583141	rs111900181
GTEx_V8_Ovary	1064	0.000600182	9.47033e-05	0.77999	0.122979	0.096336	TSPAN9	ENSG00000011105	12:3049164-3447491	rs3782787
FUSION_adipose_naive	709	4.27544e-07	3.50571e-08	0.835296	0.0683949	0.0963085	IGF1R	ENSG00000140443	15:98526812-98925203	rs72767973
Schmiedel_2018_Th1-17_memory	757	4.2416e-07	3.85078e-08	0.828685	0.0751368	0.096178	IGF1R	ENSG00000140443	15:98526812-98925203	rs72767973
Quach_2016_monocyte_Pam3CSK4	647	5.1866e-13	4.47454e-14	0.832249	0.0717029	0.0960484	GOSR2	ENSG00000108433	17:46770341-47169422	rs3851786
GTEx_testis	809	2.4294e-05	0.00113897	0.0188568	0.883964	0.0960163	AP000695.6	ENSG00000230479	21:36238890-36638803	rs2003772
TwinsUK_fat	840	0.00027646	2.99051e-05	0.815571	0.0881255	0.0959974	SSBP3	ENSG00000157216	1:54183215-54583141	rs111900181
Schmiedel_2018_Treg_naive	425	7.85007e-05	3.22121e-06	0.868456	0.0355404	0.0959217	CELF1	ENSG00000149187	11:47360875-47759754	rs11039297
GTEx_V8_Kidney_Cortex	814	0.00101554	0.000145817	0.789638	0.113284	0.0959168	AP000695.6	ENSG00000230479	21:36238890-36638803	rs2003772
GTEx_skin_sun_exposed	416	2.83968e-07	1.09252e-08	0.870774	0.0334057	0.0958196	NAA25	ENSG00000111300	12:111905570-112304007	rs11066165
GTEx_V8_Cells_EBV-transformed_lymphocytes	427	2.63731e-07	1.13375e-08	0.867028	0.0371768	0.0957951	NAA25	ENSG00000111300	12:111905570-112304007	rs11066165
GTEx_V8_Adrenal_Gland	1046	1.2641e-07	1.21773e-08	0.824963	0.0793745	0.0956627	DGKH	ENSG00000102780	13:42008003-42406177	rs9562385
GTEx_brain_amygdala	725	4.47261e-07	3.59678e-08	0.837174	0.0672281	0.0955974	IGF1R	ENSG00000140443	15:98526812-98925203	rs72767973
Braineac2_substantia_nigra	681	2.09166e-09	1.39491e-10	0.847968	0.0564546	0.0955775	FTO	ENSG00000140718	16:53573741-53971577	rs16952522
Quach_2016_monocyte_Pam3CSK4	795	0.0166227	0.00118062	0.827938	0.0587083	0.0955505	SLC6A13	ENSG00000010379	12:79927-434040	rs11062070
GTEx_V8_Testis	737	3.50936e-07	1.32357e-07	0.656875	0.247647	0.0954773	IGF1R	ENSG00000140443	15:98526812-98925203	rs72767973
CEDAR_ileum	423	0.0213193	0.000998812	0.842848	0.0393921	0.0954415	LARP4B	ENSG00000107929	10:653149-1052477	rs80282103
GTEx_prostate	806	0.000999013	0.000165185	0.775425	0.12812	0.0952909	AP000695.6	ENSG00000230479	21:36238890-36638803	rs2003772
GTEx_V8_Stomach	713	0.00105307	9.26782e-05	0.830674	0.0730108	0.0951696	FGF10	ENSG00000070193	5:43869235-44268504	rs10462065
NephQTL_tubular	426	7.92478e-05	2.86557e-06	0.873286	0.0314825	0.0951495	CELF1	ENSG00000149187	11:47360875-47759754	rs11039297
GTEx_brain_frontal_cortex	337	2.77374e-06	1.30981e-07	0.8642	0.0407142	0.0950826	UBE2Q2	ENSG00000140367	15:75699452-76099243	rs28607641
GTEx_V8_Brain_Cortex	958	7.1152e-09	7.04017e-10	0.823529	0.0813894	0.0950815	RORA	ENSG00000069667	15:60697929-61097734	rs17237465
Steinberg_2020_low_grade_cartilage_naive	721	2.03324e-09	1.99218e-10	0.824285	0.0806688	0.0950463	FTO	ENSG00000140718	16:53569511-53966995	rs11642015
CAP_LCL_statin	835	0.00101643	0.000115273	0.811864	0.0919782	0.0950259	AP000695.6	ENSG00000230479	21:36238890-36638803	rs2003772
GTEx_V8_Colon_Sigmoid	737	4.4654e-07	3.69994e-08	0.835824	0.0691598	0.0950161	IGF1R	ENSG00000140443	15:98526812-98925203	rs72767973
GTEx_brain_anterior_cingulate_cortex	793	0.00107912	8.55367e-05	0.837551	0.0662939	0.0949902	AP000695.6	ENSG00000230479	21:36238890-36638803	rs2003772
GTEx_V8_Brain_Spinal_cord_cervical_c-1	814	0.00103029	0.000132394	0.801106	0.102848	0.0948824	AP000695.6	ENSG00000230479	21:36238890-36638803	rs2003772
GTEx_ovary	737	4.51e-07	3.26162e-08	0.844172	0.0609555	0.0948717	IGF1R	ENSG00000140443	15:98526812-98925203	rs72767973
GTEx_V8_Kidney_Cortex	443	0.0213523	0.000980034	0.844156	0.0386505	0.0948609	LARP4B	ENSG00000107929	10:653149-1052477	rs80282103
GTEx_blood	354	2.81828e-06	8.75188e-08	0.878079	0.0271731	0.0947455	UBE2Q2	ENSG00000140367	15:75699452-76099243	rs28607641
GTEx_V8_Brain_Hippocampus	1064	0.000618695	7.7443e-05	0.804049	0.100549	0.0947051	TSPAN9	ENSG00000011105	12:3049164-3447491	rs3782787
GTEx_V8_Adipose_Subcutaneous	896	0.00029101	2.33548e-05	0.837889	0.0671496	0.0946471	SSBP3	ENSG00000157216	1:54183215-54583141	rs111900181
GTEx_V8_Brain_Frontal_Cortex_BA9	741	0.00376615	0.000447336	0.805635	0.095597	0.094555	RRAGD	ENSG00000025039	6:89199772-89598947	rs6907843
PhLiPS_HLC	553	0.00111234	5.97376e-05	0.858303	0.046	0.094525	FGF10	ENSG00000070193	5:43869235-44268504	rs10462065
van_de_Bunt_2015_pancreatic_islet	275	7.0248e-05	1.99175e-06	0.880544	0.0248716	0.0945121	NAA25	ENSG00000111300	12:111905570-112304007	rs11066165
CEDAR_monocyte_CD14	690	0.0187663	0.00102934	0.83973	0.0459649	0.0945098	SLC6A13	ENSG00000010379	12:79927-434040	rs11062070
Schmiedel_2018_Th1-17_memory	384	2.11521e-06	1.995e-07	0.827551	0.0779575	0.0944891	UBE2Q2	ENSG00000140367	15:75699452-76099243	rs28607641
GTEx_V8_Brain_Hypothalamus	910	1.28928e-21	2.72495e-21	0.29086	0.614653	0.094487	CCDC158	ENSG00000163749	4:76191487-76591203	rs79378390
Alasoo_2018_macrophage_IFNg+Salmonella	695	1.95822e-09	2.7582e-10	0.79387	0.111724	0.0944055	FTO	ENSG00000140718	16:53569511-53966995	rs11642015
Schmiedel_2018_CD8_T-cell_naive	770	0.00383925	0.000375102	0.821274	0.0801455	0.0943659	RRAGD	ENSG00000025039	6:89199772-89598947	rs6907843
Schmiedel_2018_monocyte_CD16_naive	1061	1.19933e-07	1.35858e-08	0.813625	0.0920718	0.094303	DGKH	ENSG00000102780	13:42008003-42406177	rs9562385
GTEx_kidney_cortex	387	7.92541e-05	4.17998e-06	0.860344	0.0452815	0.0942909	CELF1	ENSG00000149187	11:47360875-47759754	rs11039297
Schmiedel_2018_CD8_T-cell_anti-CD3-CD28	780	2.07371e-09	2.00288e-10	0.82608	0.0796919	0.0942285	FTO	ENSG00000140718	16:53569511-53966995	rs11642015
GTEx_brain_cerebellum	618	0.0022103	0.000266674	0.806261	0.0971818	0.0940804	RPH3A	ENSG00000089169	12:112560532-112958205	rs11614295
GTEx_V8_Brain_Cerebellum	355	2.82532e-06	8.30927e-08	0.880275	0.025795	0.0939268	UBE2Q2	ENSG00000140367	15:75699452-76099243	rs28607641
Schmiedel_2018_Treg_memory	1061	1.1604e-07	1.75489e-08	0.787213	0.118958	0.0938287	DGKH	ENSG00000102780	13:42008003-42406177	rs9562385
GTEx_pancreas	708	0.00395167	0.000265719	0.84527	0.0567441	0.0937689	RRAGD	ENSG00000025039	6:89199772-89598947	rs6907843
GTEx_V8_Uterus	427	2.65211e-07	1.04943e-08	0.871893	0.0344067	0.0936997	NAA25	ENSG00000111300	12:111905570-112304007	rs11066165
Alasoo_2018_macrophage_naive	337	2.25073e-06	6.60036e-08	0.88057	0.0257294	0.0936978	UBE2Q2	ENSG00000140367	15:75699452-76099243	rs28607641
GTEx_brain_anterior_cingulate_cortex	758	3.75535e-21	2.6251e-22	0.847205	0.0591286	0.093666	SHROOM3	ENSG00000138771	4:76280334-76680191	rs28817415
GTEx_brain_hippocampus	765	5.56908e-10	4.5287e-11	0.83827	0.0680733	0.0936564	MYPN	ENSG00000138347	10:68012803-68407722	rs10998021
Schmiedel_2018_B-cell_naive	957	7.09614e-09	7.36179e-10	0.821326	0.0851137	0.0935601	RORA	ENSG00000069667	15:60697929-61097734	rs17237465
Alasoo_2018_macrophage_Salmonella	337	2.24985e-06	6.74961e-08	0.880226	0.0263136	0.0934579	UBE2Q2	ENSG00000140367	15:75699452-76099243	rs28607641
Nedelec_2016_macrophage_naive	413	7.5265e-05	6.6808e-06	0.832659	0.0738165	0.0934428	CELF1	ENSG00000149187	11:47360875-47759754	rs11039297
GTEx_uterus	273	3.4874e-06	1.13966e-07	0.878085	0.0286019	0.0933097	NAA25	ENSG00000111300	12:111905570-112304007	rs11066165
GTEx_V8_Brain_Cerebellar_Hemisphere	814	0.00106906	9.56676e-05	0.831245	0.0742932	0.0932969	AP000695.6	ENSG00000230479	21:36238890-36638803	rs2003772
GTEx_breast	893	0.000292048	2.27934e-05	0.840876	0.0655344	0.0932747	SSBP3	ENSG00000157216	1:54183215-54583141	rs111900181
GTEx_brain_cerebellar_hemisphere	608	0.00232404	0.000155385	0.84775	0.0565873	0.093183	RPH3A	ENSG00000089169	12:112560532-112958205	rs11614295
Schmiedel_2018_Treg_naive	780	2.1087e-09	1.68028e-10	0.840016	0.0668422	0.0931421	FTO	ENSG00000140718	16:53569511-53966995	rs11642015
GTEx_V8_Brain_Putamen_basal_ganglia	355	2.76848e-06	1.42468e-07	0.862567	0.0442951	0.0931351	UBE2Q2	ENSG00000140367	15:75699452-76099243	rs28607641
GTEx_V8_Minor_Salivary_Gland	814	0.00107127	9.37237e-05	0.832965	0.0727819	0.0930877	AP000695.6	ENSG00000230479	21:36238890-36638803	rs2003772
GTEx_V8_Prostate	399	7.58012e-05	7.74123e-06	0.822903	0.0839463	0.0930667	CELF1	ENSG00000149187	11:47360875-47759754	rs11039297
GTEx_brain_caudate	811	0.00107197	9.51735e-05	0.832056	0.0737799	0.0929965	AP000695.6	ENSG00000230479	21:36238890-36638803	rs2003772
Steinberg_2020_low_grade_cartilage_naive	590	5.34863e-13	3.04497e-14	0.858248	0.0487671	0.0929845	GOSR2	ENSG00000108433	17:46770341-47169422	rs3851786
GTEx_V8_Brain_Caudate_basal_ganglia	443	0.0211988	0.00118251	0.838088	0.0466574	0.0928733	LARP4B	ENSG00000107929	10:653149-1052477	rs80282103
Steinberg_2020_high_grade_cartilage_naive	601	0.0189156	0.00120614	0.833935	0.0530826	0.0928612	SLC6A13	ENSG00000010379	12:79927-434040	rs11062070
GTEx_stomach	416	2.83545e-07	1.23413e-08	0.869479	0.0377513	0.0927698	NAA25	ENSG00000111300	12:111905570-112304007	rs11066165
Schmiedel_2018_Th17_memory	1061	1.20748e-07	1.30139e-08	0.819156	0.0881937	0.0926503	DGKH	ENSG00000102780	13:42008003-42406177	rs9562385
GTEx_V8_Minor_Salivary_Gland	792	5.61323e-10	4.15882e-11	0.844916	0.0625069	0.0925775	MYPN	ENSG00000138347	10:68012803-68407722	rs10998021
GTEx_V8_Brain_Hypothalamus	737	4.54605e-07	3.02533e-08	0.85092	0.0565349	0.0925442	IGF1R	ENSG00000140443	15:98526812-98925203	rs72767973
GTEx_V8_Esophagus_Gastroesophageal_Junction	897	0.000732178	4.96749e-05	0.849191	0.0575212	0.0925062	HNF1A	ENSG00000135100	12:120781557-121181251	rs1169286
GTEx_heart_atrial_appendage	954	6.83565e-09	1.00581e-09	0.791173	0.116322	0.0925052	RORA	ENSG00000069667	15:60697929-61097734	rs17237465
GTEx_V8_Skin_Not_Sun_Exposed_Suprapubic	737	4.38552e-07	4.6378e-08	0.820871	0.0867169	0.0924112	IGF1R	ENSG00000140443	15:98526812-98925203	rs72767973
GTEx_nerve_tibial	630	0.00380125	0.000463349	0.805271	0.098065	0.0923996	RGS12	ENSG00000159788	4:3219923-3574719	rs4690095
GTEx_artery_aorta	811	0.00105044	0.000117674	0.815341	0.0912457	0.0922452	AP000695.6	ENSG00000230479	21:36238890-36638803	rs2003772
GTEx_brain_substantia_nigra	794	0.00104217	0.000126323	0.808879	0.0979534	0.0919993	AP000695.6	ENSG00000230479	21:36238890-36638803	rs2003772
GTEx_LCL	415	2.88467e-07	1.08133e-08	0.875303	0.032719	0.0919776	NAA25	ENSG00000111300	12:111905570-112304007	rs11066165
GTEx_brain_anterior_cingulate_cortex	673	0.00396773	0.000259063	0.848704	0.0553221	0.0917475	RRAGD	ENSG00000025039	6:89199772-89598947	rs6907843
Schmiedel_2018_Tfh_memory	644	5.3598e-13	3.02654e-14	0.86004	0.0484728	0.0914876	GOSR2	ENSG00000108433	17:46770341-47169422	rs3851786
CEDAR_monocyte_CD14	1020	0.00063275	6.85794e-05	0.819288	0.0887056	0.0913052	TSPAN9	ENSG00000011105	12:3049164-3447491	rs3782787
CEDAR_monocyte_CD14	746	0.00106281	7.3739e-05	0.848826	0.0588011	0.0912365	FGF10	ENSG00000070193	5:43869235-44268504	rs10462065
Schmiedel_2018_Th2_memory	896	0.000281457	2.6526e-05	0.830315	0.0781622	0.0912143	SSBP3	ENSG00000157216	1:54183215-54583141	rs111900181
GTEx_V8_Thyroid	713	0.00108914	6.18386e-05	0.859127	0.0486882	0.0910344	FGF10	ENSG00000070193	5:43869235-44268504	rs10462065
GTEx_brain_spinal_cord	275	3.1652e-06	1.01264e-07	0.88088	0.028091	0.0910257	NAA25	ENSG00000111300	12:111905570-112304007	rs11066165
Schwartzentruber_2018_sensory_neuron	915	0.000642905	6.06298e-05	0.830161	0.0781982	0.0909375	TSPAN9	ENSG00000011105	12:3049164-3447491	rs3782787
GTEx_brain_putamen	733	0.00391409	0.000316707	0.837232	0.0676532	0.0908839	RRAGD	ENSG00000025039	6:89199772-89598947	rs6907843
GTEx_V8_Brain_Hypothalamus	769	3.67852e-21	3.52055e-22	0.829873	0.0793326	0.0907942	SHROOM3	ENSG00000138771	4:76280334-76680191	rs28817415
Peng_2018_placenta_naive	451	2.45055e-07	1.16528e-08	0.868064	0.0411874	0.0907483	NAA25	ENSG00000111300	12:111905570-112304007	rs11066165
GTEx_V8_Brain_Substantia_nigra	399	8.0946e-05	2.81695e-06	0.878757	0.0304904	0.0906692	CELF1	ENSG00000149187	11:47360875-47759754	rs11039297
Young_2019_microglia_naive	674	0.0190165	0.00115302	0.838425	0.0507451	0.0906607	SLC6A13	ENSG00000010379	12:79927-434040	rs11062070
GTEx_V8_Cells_EBV-transformed_lymphocytes	737	4.4802e-07	3.79044e-08	0.838594	0.0708582	0.090547	IGF1R	ENSG00000140443	15:98526812-98925203	rs72767973
iPSCORE_iPSC	738	3.91432e-07	7.4119e-08	0.764743	0.144716	0.0905406	IGF1R	ENSG00000140443	15:98526812-98925203	rs72767973
Schmiedel_2018_monocyte_naive	593	1.01033e-05	5.25049e-07	0.864694	0.0448459	0.0904498	C1orf213	ENSG00000249087	1:23174861-23574053	rs10799794
PhLiPS_HLC	817	0.000285716	2.25454e-05	0.842854	0.0664178	0.09042	SSBP3	ENSG00000157216	1:54183215-54583141	rs111900181
CAP_LCL_naive	815	0.000287516	2.07735e-05	0.848189	0.0611926	0.0903102	SSBP3	ENSG00000157216	1:54183215-54583141	rs111900181
GTEx_V8_Brain_Spinal_cord_cervical_c-1	768	3.76952e-21	2.63296e-22	0.850402	0.0593092	0.090289	SHROOM3	ENSG00000138771	4:76280334-76680191	rs28817415
Kasela_2017_T-cell_CD8	793	0.0190248	0.00115292	0.838834	0.0507437	0.0902447	SLC6A13	ENSG00000010379	12:79927-434040	rs11062070
GTEx_brain_caudate	434	0.0216359	0.000812136	0.855365	0.0320173	0.0901696	LARP4B	ENSG00000107929	10:653149-1052477	rs80282103
TwinsUK_skin	810	0.00106054	7.72966e-05	0.847093	0.0616493	0.0901201	AP000695.6	ENSG00000230479	21:36238890-36638803	rs2003772
GTEx_brain_cerebellar_hemisphere	849	0.00029231	2.36371e-05	0.841631	0.0679669	0.0900866	SSBP3	ENSG00000157216	1:54183215-54583141	rs111900181
PhLiPS_iPSC	626	5.37551e-13	2.95669e-14	0.862561	0.0473533	0.0900856	GOSR2	ENSG00000108433	17:46770341-47169422	rs3851786
GTEx_V8_Kidney_Cortex	703	0.00396806	0.000266395	0.848824	0.0568956	0.090046	RRAGD	ENSG00000025039	6:89199772-89598947	rs6907843
GTEx_small_intestine	1004	1.28247e-07	1.12297e-08	0.836955	0.0731965	0.0898485	DGKH	ENSG00000102780	13:42008003-42406177	rs9562385
GTEx_fibroblast	396	8.1435e-05	2.40815e-06	0.884019	0.0260519	0.0898451	CELF1	ENSG00000149187	11:47360875-47759754	rs11039297
GTEx_V8_Vagina	712	0.00107316	7.93719e-05	0.8465	0.0625178	0.0898296	FGF10	ENSG00000070193	5:43869235-44268504	rs10462065
GENCORD_T-cell	283	6.5452e-06	1.8574e-07	0.885213	0.0250309	0.0897496	NAA25	ENSG00000111300	12:111905570-112304007	rs11066165
GTEx_brain_hippocampus	396	8.03038e-05	3.55854e-06	0.871739	0.0385401	0.0896368	CELF1	ENSG00000149187	11:47360875-47759754	rs11039297
TwinsUK_LCL	421	8.0121e-05	2.17635e-06	0.886382	0.0239875	0.0895481	CELF1	ENSG00000149187	11:47360875-47759754	rs11039297
Peng_2018_placenta_naive	1051	1.23036e-07	1.11853e-08	0.834675	0.0757916	0.0895333	DGKH	ENSG00000102780	13:42008003-42406177	rs9562385
CAP_LCL_naive	280	6.57529e-06	1.57289e-07	0.889283	0.0211833	0.0895269	NAA25	ENSG00000111300	12:111905570-112304007	rs11066165
HipSci_iPSC	695	0.00106699	0.000109354	0.824945	0.0844578	0.0894208	FGF10	ENSG00000070193	5:43869235-44268504	rs10462065
HipSci_iPSC	925	7.08935e-09	7.79202e-10	0.82054	0.0900974	0.0893629	RORA	ENSG00000069667	15:60697929-61097734	rs17237465
GTEx_brain_hippocampus	433	0.0213816	0.00108752	0.845312	0.0429053	0.0893133	LARP4B	ENSG00000107929	10:653149-1052477	rs80282103
GTEx_V8_Esophagus_Muscularis	635	0.00238004	0.00189916	0.504196	0.402236	0.0892887	RGS12	ENSG00000159788	4:3219923-3574719	rs4690095
Schmiedel_2018_CD4_T-cell_anti-CD3-CD28	770	0.0033353	0.000902814	0.713471	0.193036	0.0892551	RRAGD	ENSG00000025039	6:89199772-89598947	rs6907843
GTEx_V8_Brain_Anterior_cingulate_cortex_BA24	355	2.83741e-06	8.61107e-08	0.884043	0.02674	0.089214	UBE2Q2	ENSG00000140367	15:75699452-76099243	rs28607641
Steinberg_2020_high_grade_cartilage_naive	572	4.39039e-07	2.72123e-08	0.857753	0.0530757	0.0891706	IGF1R	ENSG00000140443	15:98526812-98925203	rs72767973
Steinberg_2020_low_grade_cartilage_naive	750	0.00125816	9.31385e-05	0.846914	0.0626056	0.0891294	AP000695.6	ENSG00000230479	21:36238890-36638803	rs2003772
GTEx_brain_hypothalamus	729	4.57704e-07	2.90108e-08	0.856721	0.0542127	0.0890659	IGF1R	ENSG00000140443	15:98526812-98925203	rs72767973
Alasoo_2018_macrophage_IFNg+Salmonella	337	2.24625e-06	8.23419e-08	0.878817	0.0321262	0.0890542	UBE2Q2	ENSG00000140367	15:75699452-76099243	rs28607641
GTEx_pituitary	701	0.00394847	0.000290879	0.844586	0.0621305	0.0890446	RRAGD	ENSG00000025039	6:89199772-89598947	rs6907843
GTEx_brain_hippocampus	795	0.00107236	0.000100072	0.832305	0.0775813	0.088941	AP000695.6	ENSG00000230479	21:36238890-36638803	rs2003772
GTEx_V8_Brain_Spinal_cord_cervical_c-1	427	2.65345e-07	1.18117e-08	0.872332	0.0387427	0.0889247	NAA25	ENSG00000111300	12:111905570-112304007	rs11066165
Schmiedel_2018_Th17_memory	770	0.0039455	0.000294463	0.844001	0.0629013	0.0888578	RRAGD	ENSG00000025039	6:89199772-89598947	rs6907843
GTEx_V8_Artery_Tibial	427	2.3958e-07	3.7604e-08	0.78763	0.123536	0.0888341	NAA25	ENSG00000111300	12:111905570-112304007	rs11066165
GENCORD_LCL	1027	1.12723e-07	2.16083e-08	0.764713	0.146502	0.0887844	DGKH	ENSG00000102780	13:42008003-42406177	rs9562385
GTEx_V8_Nerve_Tibial	443	0.0199853	0.00249745	0.790114	0.0986473	0.0887564	LARP4B	ENSG00000107929	10:653149-1052477	rs80282103
GENCORD_fibroblast	734	4.36822e-07	2.96474e-08	0.853421	0.0578336	0.0887445	IGF1R	ENSG00000140443	15:98526812-98925203	rs72767973
CEDAR_platelet	426	0.0217512	0.000732056	0.859922	0.0288527	0.0887421	LARP4B	ENSG00000107929	10:653149-1052477	rs80282103
Schmiedel_2018_Th1-17_memory	780	2.11028e-09	1.77757e-10	0.840648	0.0707221	0.0886303	FTO	ENSG00000140718	16:53569511-53966995	rs11642015
Quach_2016_monocyte_IAV	1060	1.13533e-07	2.08304e-08	0.770208	0.141225	0.0885678	DGKH	ENSG00000102780	13:42008003-42406177	rs9562385
Schmiedel_2018_CD8_T-cell_anti-CD3-CD28	593	1.00584e-05	5.93776e-07	0.860848	0.0507299	0.0884119	C1orf213	ENSG00000249087	1:23174861-23574053	rs10799794
GTEx_V8_Brain_Hippocampus	443	0.0216529	0.000839719	0.856042	0.0331097	0.0883552	LARP4B	ENSG00000107929	10:653149-1052477	rs80282103
GTEx_V8_Brain_Nucleus_accumbens_basal_ganglia	806	0.0156305	0.0027129	0.761283	0.132043	0.0883308	SLC6A13	ENSG00000010379	12:79927-434040	rs11062070
GTEx_V8_Prostate	624	0.00235381	0.000138951	0.858673	0.0506012	0.0882331	RPH3A	ENSG00000089169	12:112560532-112958205	rs11614295
GTEx_heart_left_ventricle	1059	0.000610279	9.34408e-05	0.790192	0.1209	0.0882046	TSPAN9	ENSG00000011105	12:3049164-3447491	rs3782787
TwinsUK_fat	1041	1.16795e-07	1.76299e-08	0.792334	0.119513	0.0881533	DGKH	ENSG00000102780	13:42008003-42406177	rs9562385
GTEx_kidney_cortex	967	1.26943e-07	1.2807e-08	0.82844	0.0834915	0.0880679	DGKH	ENSG00000102780	13:42008003-42406177	rs9562385
Schmiedel_2018_CD4_T-cell_anti-CD3-CD28	384	2.23635e-06	9.49119e-08	0.874947	0.0370451	0.0880057	UBE2Q2	ENSG00000140367	15:75699452-76099243	rs28607641
PhLiPS_iPSC	361	2.23256e-06	9.87096e-08	0.873463	0.038531	0.0880039	UBE2Q2	ENSG00000140367	15:75699452-76099243	rs28607641
GTEx_V8_Adrenal_Gland	806	0.0168877	0.00146358	0.822514	0.0711955	0.0879388	SLC6A13	ENSG00000010379	12:79927-434040	rs11062070
Braineac2_substantia_nigra	769	0.00106115	7.9557e-05	0.847514	0.0634522	0.0878931	AP000695.6	ENSG00000230479	21:36238890-36638803	rs2003772
GTEx_V8_Muscle_Skeletal	635	0.00393089	0.000354977	0.832734	0.0751117	0.0878681	RGS12	ENSG00000159788	4:3219923-3574719	rs4690095
Young_2019_microglia_naive	591	1.00177e-05	6.4191e-07	0.857367	0.0548501	0.0877726	C1orf213	ENSG00000249087	1:23174861-23574053	rs10799794
GTEx_V8_Artery_Aorta	427	2.62026e-07	1.55035e-08	0.861423	0.0508807	0.0876963	NAA25	ENSG00000111300	12:111905570-112304007	rs11066165
Bossini-Castillo_2019_Treg_naive	339	2.25774e-06	7.46061e-08	0.883316	0.0291012	0.0875806	UBE2Q2	ENSG00000140367	15:75699452-76099243	rs28607641
Quach_2016_monocyte_LPS	732	0.00396397	0.000281917	0.847976	0.0602203	0.0875578	RRAGD	ENSG00000025039	6:89199772-89598947	rs6907843
Braineac2_substantia_nigra	900	3.65937e-21	3.85918e-22	0.825552	0.0869755	0.0874725	CCDC158	ENSG00000163749	4:76191487-76591203	rs79378390
Quach_2016_monocyte_naive	802	1.78532e-09	5.05726e-10	0.711188	0.20137	0.0874419	FTO	ENSG00000140718	16:53573741-53971577	rs16952522
CEDAR_T-cell_CD4	428	0.0216857	0.000830025	0.857335	0.0327273	0.0874224	LARP4B	ENSG00000107929	10:653149-1052477	rs80282103
CAP_LCL_statin	1022	1.21915e-07	1.26351e-08	0.827073	0.0856292	0.0872979	DGKH	ENSG00000102780	13:42008003-42406177	rs9562385
GTEx_V8_Brain_Amygdala	814	0.00102313	0.0001493	0.795537	0.116001	0.0872896	AP000695.6	ENSG00000230479	21:36238890-36638803	rs2003772
GTEx_small_intestine	868	0.000293842	2.30842e-05	0.846043	0.0663777	0.0872621	SSBP3	ENSG00000157216	1:54183215-54583141	rs111900181
GTEx_V8_Colon_Transverse	741	0.00383872	0.000408982	0.821158	0.0874	0.0871941	RRAGD	ENSG00000025039	6:89199772-89598947	rs6907843
FUSION_muscle_naive	956	7.18946e-09	6.98633e-10	0.832127	0.0807745	0.0870988	RORA	ENSG00000069667	15:60697929-61097734	rs17237465
Schmiedel_2018_NK-cell_naive	593	1.00818e-05	5.85765e-07	0.862847	0.0500456	0.0870968	C1orf213	ENSG00000249087	1:23174861-23574053	rs10799794
Steinberg_2020_synovium_naive	748	0.00126051	9.41396e-05	0.848495	0.0632818	0.0868685	AP000695.6	ENSG00000230479	21:36238890-36638803	rs2003772
GTEx_V8_Vagina	427	2.65397e-07	1.23909e-08	0.872505	0.0406489	0.0868456	NAA25	ENSG00000111300	12:111905570-112304007	rs11066165
Alasoo_2018_macrophage_naive	738	0.00025597	5.35218e-05	0.755125	0.157805	0.0867601	SSBP3	ENSG00000157216	1:54183215-54583141	rs111900181
Schmiedel_2018_monocyte_CD16_naive	627	0.00382606	0.000465223	0.810536	0.098469	0.086704	RGS12	ENSG00000159788	4:3219923-3574719	rs4690095
Schmiedel_2018_Th1-17_memory	425	7.96589e-05	2.90461e-06	0.881269	0.0320473	0.086601	CELF1	ENSG00000149187	11:47360875-47759754	rs11039297
Alasoo_2018_macrophage_IFNg+Salmonella	385	0.0215681	0.000968582	0.852675	0.0382054	0.0865825	LARP4B	ENSG00000107929	10:653149-1052477	rs80282103
GTEx_brain_putamen	434	0.0216193	0.000917237	0.854712	0.036176	0.0865755	LARP4B	ENSG00000107929	10:653149-1052477	rs80282103
GTEx_V8_Brain_Substantia_nigra	427	2.6386e-07	1.40131e-08	0.867452	0.045982	0.0865653	NAA25	ENSG00000111300	12:111905570-112304007	rs11066165
GTEx_prostate	768	3.77196e-21	2.77529e-22	0.850952	0.0625239	0.086524	SHROOM3	ENSG00000138771	4:76280334-76680191	rs28817415
GTEx_esophagus_gej	714	0.00106874	9.38146e-05	0.838788	0.0735427	0.0865066	FGF10	ENSG00000070193	5:43869235-44268504	rs10462065
Nedelec_2016_macrophage_naive	733	0.00398826	0.000262588	0.853172	0.0560866	0.0864902	RRAGD	ENSG00000025039	6:89199772-89598947	rs6907843
GENCORD_T-cell	829	0.00106706	7.53761e-05	0.852292	0.0601189	0.0864466	AP000695.6	ENSG00000230479	21:36238890-36638803	rs2003772
GTEx_V8_Ovary	427	2.66328e-07	1.15976e-08	0.875565	0.0380411	0.0863934	NAA25	ENSG00000111300	12:111905570-112304007	rs11066165
Schmiedel_2018_Th1_memory	999	0.000638747	6.64034e-05	0.827051	0.085893	0.0863509	TSPAN9	ENSG00000011105	12:3049164-3447491	rs3782787
GTEx_brain_nucleus_accumbens	563	1.21778e-05	6.91514e-07	0.86465	0.0490127	0.0863245	C1orf213	ENSG00000249087	1:23174861-23574053	rs10799794
CEDAR_transverse_colon	731	0.0010687	7.46186e-05	0.853067	0.0594763	0.0863139	FGF10	ENSG00000070193	5:43869235-44268504	rs10462065
Naranbhai_2015_neutrophil_CD16	391	0.0197452	0.00279832	0.78061	0.110543	0.0863034	LARP4B	ENSG00000107929	10:653149-1052477	rs80282103
GTEx_esophagus_gej	894	0.000289927	2.73358e-05	0.83477	0.0786201	0.0862929	SSBP3	ENSG00000157216	1:54183215-54583141	rs111900181
Schmiedel_2018_CD4_T-cell_anti-CD3-CD28	444	0.0212808	0.00126275	0.841331	0.0498363	0.0862891	LARP4B	ENSG00000107929	10:653149-1052477	rs80282103
GTEx_V8_Kidney_Cortex	1055	0.000636301	6.63457e-05	0.82693	0.0861359	0.0862317	TSPAN9	ENSG00000011105	12:3049164-3447491	rs3782787
Nedelec_2016_macrophage_naive	836	0.00100909	0.000135224	0.804873	0.107771	0.0862118	AP000695.6	ENSG00000230479	21:36238890-36638803	rs2003772
NephQTL_tubular	759	0.00102216	9.3469e-05	0.836302	0.0763873	0.0861946	FGF10	ENSG00000070193	5:43869235-44268504	rs10462065
CEDAR_B-cell_CD19	781	2.08685e-09	1.67925e-10	0.846017	0.0679917	0.0859914	FTO	ENSG00000140718	16:53573741-53971577	rs16952522
GTEx_V8_Heart_Atrial_Appendage	427	1.61938e-07	1.16116e-07	0.53238	0.381651	0.0859695	NAA25	ENSG00000111300	12:111905570-112304007	rs11066165
CEDAR_B-cell_CD19	788	2.08506e-09	1.69844e-10	0.845293	0.0687697	0.0859377	FTO	ENSG00000140718	16:53569511-53966995	rs11642015
GTEx_prostate	797	0.0168581	0.00153465	0.821067	0.0746583	0.0858818	SLC6A13	ENSG00000010379	12:79927-434040	rs11062070
GTEx_V8_Brain_Hypothalamus	443	0.0216758	0.000878051	0.856948	0.0346276	0.0858702	LARP4B	ENSG00000107929	10:653149-1052477	rs80282103
Steinberg_2020_high_grade_cartilage_naive	749	0.00126544	9.09175e-05	0.851814	0.061114	0.0857152	AP000695.6	ENSG00000230479	21:36238890-36638803	rs2003772
GTEx_V8_Brain_Cortex	399	8.03374e-05	3.88281e-06	0.872149	0.0420663	0.0857002	CELF1	ENSG00000149187	11:47360875-47759754	rs11039297
BLUEPRINT_neutrophil	588	1.02079e-05	4.77369e-07	0.873641	0.04077	0.0855787	C1orf213	ENSG00000249087	1:23174861-23574053	rs10799794
Alasoo_2018_macrophage_Salmonella	422	7.96133e-05	3.0426e-06	0.880765	0.0335748	0.0855778	CELF1	ENSG00000149187	11:47360875-47759754	rs11039297
TwinsUK_skin	281	6.3129e-06	4.48902e-07	0.853795	0.0606267	0.0855712	NAA25	ENSG00000111300	12:111905570-112304007	rs11066165
Schmiedel_2018_Th2_memory	780	2.13436e-09	1.61398e-10	0.85024	0.0642086	0.085551	FTO	ENSG00000140718	16:53569511-53966995	rs11642015
Braineac2_putamen	973	1.2309e-07	1.17236e-08	0.835041	0.0794476	0.0855115	DGKH	ENSG00000102780	13:42008003-42406177	rs9562385
GTEx_V8_Uterus	713	0.00107204	8.60438e-05	0.845642	0.0677872	0.0854122	FGF10	ENSG00000070193	5:43869235-44268504	rs10462065
GTEx_brain_cerebellum	721	4.55372e-07	3.33155e-08	0.852355	0.0622739	0.0853703	IGF1R	ENSG00000140443	15:98526812-98925203	rs72767973
GTEx_V8_Brain_Anterior_cingulate_cortex_BA24	427	2.61951e-07	1.62958e-08	0.861177	0.0534879	0.0853347	NAA25	ENSG00000111300	12:111905570-112304007	rs11066165
GTEx_pancreas	396	8.07073e-05	3.55531e-06	0.876119	0.0385095	0.0852869	CELF1	ENSG00000149187	11:47360875-47759754	rs11039297
GTEx_brain_frontal_cortex	413	2.6568e-07	3.70044e-08	0.802975	0.111755	0.0852697	NAA25	ENSG00000111300	12:111905570-112304007	rs11066165
GTEx_skin_not_sun_exposed	626	0.00332233	0.000975818	0.703814	0.206635	0.0852525	RGS12	ENSG00000159788	4:3219923-3574719	rs4690095
iPSCORE_iPSC	458	2.48337e-07	9.92395e-09	0.879692	0.0350686	0.0852391	NAA25	ENSG00000111300	12:111905570-112304007	rs11066165
Steinberg_2020_low_grade_cartilage_naive	274	7.11449e-05	1.83535e-06	0.891786	0.0229205	0.0852202	NAA25	ENSG00000111300	12:111905570-112304007	rs11066165
GTEx_V8_Kidney_Cortex	427	2.62885e-07	1.54011e-08	0.864247	0.0505466	0.0852062	NAA25	ENSG00000111300	12:111905570-112304007	rs11066165
Schmiedel_2018_Treg_memory	425	7.92497e-05	3.44195e-06	0.876742	0.0379933	0.0851819	CELF1	ENSG00000149187	11:47360875-47759754	rs11039297
BLUEPRINT_monocyte	433	0.0214714	0.00110006	0.84886	0.0434052	0.085163	LARP4B	ENSG00000107929	10:653149-1052477	rs80282103
GTEx_heart_left_ventricle	354	2.86023e-06	7.63827e-08	0.891148	0.0237131	0.0851363	UBE2Q2	ENSG00000140367	15:75699452-76099243	rs28607641
Schwartzentruber_2018_sensory_neuron	726	0.00107547	6.87286e-05	0.858952	0.0548066	0.085097	AP000695.6	ENSG00000230479	21:36238890-36638803	rs2003772
TwinsUK_fat	281	6.45179e-06	3.13531e-07	0.87258	0.0423188	0.0850947	NAA25	ENSG00000111300	12:111905570-112304007	rs11066165
GTEx_brain_substantia_nigra	696	0.00107674	8.92294e-05	0.844049	0.0698615	0.0849238	FGF10	ENSG00000070193	5:43869235-44268504	rs10462065
GTEx_brain_caudate	849	0.000293742	2.40031e-05	0.845752	0.0690258	0.0849043	SSBP3	ENSG00000157216	1:54183215-54583141	rs111900181
Young_2019_microglia_naive	572	0.0023583	0.000139965	0.861551	0.0510481	0.0849026	RPH3A	ENSG00000089169	12:112560532-112958205	rs11614295
Quach_2016_monocyte_R848	835	0.00096919	0.000176821	0.773044	0.140951	0.0848592	AP000695.6	ENSG00000230479	21:36238890-36638803	rs2003772
CEDAR_B-cell_CD19	704	0.00356606	0.000692373	0.762855	0.148028	0.0848588	RRAGD	ENSG00000025039	6:89199772-89598947	rs6907843
GTEx_V8_Brain_Amygdala	427	2.6252e-07	1.58839e-08	0.863048	0.0521341	0.0848179	NAA25	ENSG00000111300	12:111905570-112304007	rs11066165
Quach_2016_monocyte_LPS	807	0.0166338	0.00138103	0.828491	0.0687013	0.0847932	SLC6A13	ENSG00000010379	12:79927-434040	rs11062070
GTEx_brain_hypothalamus	433	0.0217627	0.000820759	0.860381	0.0323637	0.0846718	LARP4B	ENSG00000107929	10:653149-1052477	rs80282103
GTEx_V8_Artery_Coronary	427	2.68961e-07	9.48961e-09	0.884221	0.0311128	0.0846664	NAA25	ENSG00000111300	12:111905570-112304007	rs11066165
GTEx_esophagus_muscularis	426	2.62818e-07	1.56405e-08	0.864025	0.0513342	0.0846408	NAA25	ENSG00000111300	12:111905570-112304007	rs11066165
Quach_2016_monocyte_IAV	441	2.63128e-07	3.00759e-08	0.821666	0.0938329	0.0845004	NAA25	ENSG00000111300	12:111905570-112304007	rs11066165
PhLiPS_HLC	1001	1.22507e-07	1.24553e-08	0.831088	0.0844122	0.0844995	DGKH	ENSG00000102780	13:42008003-42406177	rs9562385
GTEx_kidney_cortex	264	7.21595e-06	2.41315e-07	0.886114	0.029549	0.0843292	NAA25	ENSG00000111300	12:111905570-112304007	rs11066165
CommonMind_DLPFC_naive	422	8.04001e-05	2.3688e-06	0.88947	0.0261218	0.0843257	CELF1	ENSG00000149187	11:47360875-47759754	rs11039297
GTEx_breast	1040	1.28984e-07	1.13449e-08	0.841761	0.0739539	0.0842849	DGKH	ENSG00000102780	13:42008003-42406177	rs9562385
Young_2019_microglia_naive	342	2.27442e-06	6.641e-08	0.889838	0.0258979	0.0842617	UBE2Q2	ENSG00000140367	15:75699452-76099243	rs28607641
GTEx_V8_Colon_Sigmoid	769	3.83854e-21	2.21489e-22	0.865973	0.0498836	0.0841437	SHROOM3	ENSG00000138771	4:76280334-76680191	rs28817415
GENCORD_fibroblast	440	2.79459e-07	1.0876e-08	0.881642	0.0342277	0.0841305	NAA25	ENSG00000111300	12:111905570-112304007	rs11066165
GTEx_skin_sun_exposed	1049	0.000630796	7.34681e-05	0.819775	0.0953942	0.0841261	TSPAN9	ENSG00000011105	12:3049164-3447491	rs3782787
GTEx_brain_nucleus_accumbens	810	0.00108174	9.68838e-05	0.839636	0.0751164	0.0840693	AP000695.6	ENSG00000230479	21:36238890-36638803	rs2003772
Steinberg_2020_high_grade_cartilage_naive	848	7.2266e-09	6.87696e-10	0.836425	0.0795117	0.0840634	RORA	ENSG00000069667	15:60697929-61097734	rs17237465
GTEx_brain_substantia_nigra	265	3.44984e-06	2.64918e-07	0.850739	0.0652456	0.0840115	NAA25	ENSG00000111300	12:111905570-112304007	rs11066165
CEDAR_T-cell_CD8	745	0.00108003	7.23258e-05	0.857549	0.0573432	0.0839551	FGF10	ENSG00000070193	5:43869235-44268504	rs10462065
GTEx_V8_Brain_Hypothalamus	783	2.12334e-09	1.79259e-10	0.844863	0.0712419	0.0838954	FTO	ENSG00000140718	16:53569511-53966995	rs11642015
GTEx_testis	775	0.0172282	0.00122679	0.838113	0.0595965	0.0838354	SLC6A13	ENSG00000010379	12:79927-434040	rs11062070
Alasoo_2018_macrophage_naive	573	1.00157e-05	6.9054e-07	0.857191	0.059016	0.0837823	C1orf213	ENSG00000249087	1:23174861-23574053	rs10799794
Schmiedel_2018_Treg_memory	644	5.2638e-13	4.47161e-14	0.844636	0.0716684	0.0836953	GOSR2	ENSG00000108433	17:46770341-47169422	rs3851786
GTEx_LCL	353	2.82585e-06	1.15468e-07	0.880437	0.0358921	0.0836676	UBE2Q2	ENSG00000140367	15:75699452-76099243	rs28607641
GTEx_minor_salivary_gland	728	4.57009e-07	3.26266e-08	0.85542	0.0609863	0.0835935	IGF1R	ENSG00000140443	15:98526812-98925203	rs72767973
GTEx_V8_Pancreas	355	2.75877e-06	1.82812e-07	0.85954	0.0568746	0.0835826	UBE2Q2	ENSG00000140367	15:75699452-76099243	rs28607641
Naranbhai_2015_neutrophil_CD16	955	0.000639584	6.77214e-05	0.828136	0.0876024	0.0835545	TSPAN9	ENSG00000011105	12:3049164-3447491	rs3782787
GTEx_brain_hippocampus	811	0.000297889	2.03339e-05	0.857693	0.0584625	0.0835261	SSBP3	ENSG00000157216	1:54183215-54583141	rs111900181
GTEx_V8_Brain_Cortex	443	0.021716	0.000896591	0.858535	0.035363	0.0834891	LARP4B	ENSG00000107929	10:653149-1052477	rs80282103
GTEx_V8_Brain_Putamen_basal_ganglia	910	3.32481e-21	7.3842e-22	0.750077	0.166504	0.0834196	CCDC158	ENSG00000163749	4:76191487-76591203	rs79378390
Braineac2_putamen	672	4.39635e-07	2.95666e-08	0.858917	0.0576811	0.0834016	IGF1R	ENSG00000140443	15:98526812-98925203	rs72767973
GTEx_liver	877	0.000285843	3.2432e-05	0.82301	0.0932961	0.0833754	SSBP3	ENSG00000157216	1:54183215-54583141	rs111900181
Schmiedel_2018_monocyte_naive	878	0.00028531	2.53316e-05	0.841681	0.0746464	0.0833622	SSBP3	ENSG00000157216	1:54183215-54583141	rs111900181
Schmiedel_2018_Tfh_memory	425	7.9731e-05	3.13135e-06	0.882067	0.034559	0.0832908	CELF1	ENSG00000149187	11:47360875-47759754	rs11039297
GTEx_brain_frontal_cortex	396	8.10397e-05	3.40727e-06	0.879728	0.0369044	0.0832832	CELF1	ENSG00000149187	11:47360875-47759754	rs11039297
Nedelec_2016_macrophage_Listeria	893	0.000105753	0.000204937	0.311977	0.604493	0.0832198	SSBP3	ENSG00000157216	1:54183215-54583141	rs111900181
Steinberg_2020_high_grade_cartilage_naive	979	1.23034e-07	1.21212e-08	0.834664	0.0821468	0.0831887	DGKH	ENSG00000102780	13:42008003-42406177	rs9562385
ROSMAP_brain_naive	1032	1.16029e-07	1.9135e-08	0.787138	0.129729	0.0831325	DGKH	ENSG00000102780	13:42008003-42406177	rs9562385
GTEx_V8_Vagina	777	2.09784e-09	2.06735e-10	0.834716	0.0821752	0.083109	FTO	ENSG00000140718	16:53573741-53971577	rs16952522
GTEx_nerve_tibial	737	0.00405483	0.000212134	0.867337	0.0452928	0.0831035	RRAGD	ENSG00000025039	6:89199772-89598947	rs6907843
GTEx_V8_Vagina	783	2.09688e-09	2.07808e-10	0.834332	0.0826021	0.0830664	FTO	ENSG00000140718	16:53569511-53966995	rs11642015
GTEx_ovary	426	2.67595e-07	1.13499e-08	0.879729	0.0372301	0.0830402	NAA25	ENSG00000111300	12:111905570-112304007	rs11066165
Schmiedel_2018_NK-cell_naive	780	2.13382e-09	1.68271e-10	0.850024	0.0669492	0.0830265	FTO	ENSG00000140718	16:53569511-53966995	rs11642015
Steinberg_2020_high_grade_cartilage_naive	543	1.01684e-05	5.46799e-07	0.87026	0.0467144	0.0830154	C1orf213	ENSG00000249087	1:23174861-23574053	rs10799794
CEDAR_B-cell_CD19	583	0.00240213	0.000101019	0.877739	0.0368295	0.0829281	RPH3A	ENSG00000089169	12:112560532-112958205	rs11614295
GTEx_pituitary	396	8.13449e-05	3.1376e-06	0.883041	0.0339774	0.0828975	CELF1	ENSG00000149187	11:47360875-47759754	rs11039297
GTEx_LCL	396	8.18355e-05	2.6472e-06	0.888367	0.0286538	0.0828951	CELF1	ENSG00000149187	11:47360875-47759754	rs11039297
GTEx_esophagus_muscularis	1008	1.12959e-07	2.75843e-08	0.73718	0.179935	0.0828849	DGKH	ENSG00000102780	13:42008003-42406177	rs9562385
GTEx_liver	890	0.00239348	0.000173043	0.852969	0.0615847	0.0828801	KNG1	ENSG00000113889	3:186517234-186916285	rs5029970
CAP_LCL_statin	280	6.63475e-06	1.47389e-07	0.897324	0.0198509	0.0828181	NAA25	ENSG00000111300	12:111905570-112304007	rs11066165
GTEx_lung	774	2.18377e-09	1.631e-10	0.853518	0.0636641	0.0828177	FTO	ENSG00000140718	16:53573741-53971577	rs16952522
Alasoo_2018_macrophage_IFNg	718	0.00106332	8.39326e-05	0.849246	0.0669521	0.0826544	AP000695.6	ENSG00000230479	21:36238890-36638803	rs2003772
HipSci_iPSC	282	6.6485e-06	1.34899e-07	0.899184	0.018162	0.0826475	NAA25	ENSG00000111300	12:111905570-112304007	rs11066165
GTEx_breast	811	0.00110169	7.89509e-05	0.855123	0.0611985	0.0824983	AP000695.6	ENSG00000230479	21:36238890-36638803	rs2003772
GTEx_V8_Brain_Nucleus_accumbens_basal_ganglia	910	3.50818e-21	5.59159e-22	0.791445	0.126064	0.0824917	CCDC158	ENSG00000163749	4:76191487-76591203	rs79378390
Schmiedel_2018_monocyte_CD16_naive	444	0.021608	0.00102949	0.854264	0.040618	0.082481	LARP4B	ENSG00000107929	10:653149-1052477	rs80282103
NephQLT_glomerular	381	2.27258e-06	7.28019e-08	0.889119	0.0284004	0.0824783	UBE2Q2	ENSG00000140367	15:75699452-76099243	rs28607641
GTEx_V8_Colon_Sigmoid	427	2.24038e-07	5.50958e-08	0.736537	0.181047	0.0824155	NAA25	ENSG00000111300	12:111905570-112304007	rs11066165
GTEx_V8_Minor_Salivary_Gland	427	2.68583e-07	1.05643e-08	0.88298	0.0346483	0.082371	NAA25	ENSG00000111300	12:111905570-112304007	rs11066165
GTEx_V8_Brain_Caudate_basal_ganglia	741	0.00391982	0.000350413	0.838505	0.074876	0.0823488	RRAGD	ENSG00000025039	6:89199772-89598947	rs6907843
CAP_LCL_naive	703	0.0040142	0.000256124	0.85872	0.054708	0.0823017	RRAGD	ENSG00000025039	6:89199772-89598947	rs6907843
Schmiedel_2018_monocyte_CD16_naive	644	5.39689e-13	3.22828e-14	0.865991	0.0517192	0.0822893	GOSR2	ENSG00000108433	17:46770341-47169422	rs3851786
PhLiPS_HLC	1023	0.00062668	7.90064e-05	0.814425	0.102594	0.0822757	TSPAN9	ENSG00000011105	12:3049164-3447491	rs3782787
GTEx_adrenal_gland	877	0.000294875	2.37836e-05	0.849018	0.0683964	0.0822671	SSBP3	ENSG00000157216	1:54183215-54583141	rs111900181
Braineac2_putamen	410	0.0218176	0.000825545	0.862547	0.0325552	0.0822545	LARP4B	ENSG00000107929	10:653149-1052477	rs80282103
GTEx_V8_Brain_Cerebellum	897	0.000730865	5.98328e-05	0.847669	0.0693128	0.0822278	HNF1A	ENSG00000135100	12:120781557-121181251	rs1169286
GENCORD_LCL	284	6.54902e-06	2.37716e-07	0.885732	0.0320681	0.0821928	NAA25	ENSG00000111300	12:111905570-112304007	rs11066165
GTEx_brain_cerebellar_hemisphere	798	0.00109138	8.96743e-05	0.847116	0.0695218	0.0821809	AP000695.6	ENSG00000230479	21:36238890-36638803	rs2003772
Braineac2_putamen	275	7.14028e-05	1.82431e-06	0.894983	0.0227842	0.0821598	NAA25	ENSG00000111300	12:111905570-112304007	rs11066165
PhLiPS_HLC	438	2.80399e-07	1.35603e-08	0.875599	0.0422623	0.0821389	NAA25	ENSG00000111300	12:111905570-112304007	rs11066165
CEDAR_transverse_colon	428	0.0218496	0.000796788	0.863814	0.0314186	0.0821213	LARP4B	ENSG00000107929	10:653149-1052477	rs80282103
Schmiedel_2018_CD4_T-cell_naive	593	1.01954e-05	5.30718e-07	0.872577	0.0453395	0.0820731	C1orf213	ENSG00000249087	1:23174861-23574053	rs10799794
GTEx_V8_Prostate	427	2.69758e-07	9.48749e-09	0.88684	0.0311085	0.0820511	NAA25	ENSG00000111300	12:111905570-112304007	rs11066165
GTEx_V8_Testis	958	7.35418e-09	5.77615e-10	0.851189	0.0667724	0.0820385	RORA	ENSG00000069667	15:60697929-61097734	rs17237465
GTEx_spleen	811	0.00110616	7.50953e-05	0.858589	0.0582063	0.0820234	AP000695.6	ENSG00000230479	21:36238890-36638803	rs2003772
GTEx_minor_salivary_gland	276	3.15657e-06	7.01836e-08	0.898102	0.0198865	0.0820082	NAA25	ENSG00000111300	12:111905570-112304007	rs11066165
Schmiedel_2018_Th2_memory	451	2.34709e-07	2.44771e-08	0.831416	0.0866239	0.0819596	NAA25	ENSG00000111300	12:111905570-112304007	rs11066165
GTEx_brain_nucleus_accumbens	940	7.18867e-09	7.43823e-10	0.832033	0.0860097	0.0819577	RORA	ENSG00000069667	15:60697929-61097734	rs17237465
GTEx_brain_hypothalamus	396	8.18123e-05	2.7598e-06	0.888116	0.0298771	0.0819227	CELF1	ENSG00000149187	11:47360875-47759754	rs11039297
GENCORD_LCL	345	2.2871e-06	5.97491e-08	0.894802	0.0232942	0.081901	UBE2Q2	ENSG00000140367	15:75699452-76099243	rs28607641
GTEx_small_intestine	615	0.00239518	0.000114982	0.873761	0.0418634	0.0818653	RPH3A	ENSG00000089169	12:112560532-112958205	rs11614295
GTEx_V8_Muscle_Skeletal	443	0.0201346	0.00251979	0.796017	0.0995373	0.0817911	LARP4B	ENSG00000107929	10:653149-1052477	rs80282103
Schwartzentruber_2018_sensory_neuron	523	0.00116312	5.81953e-05	0.87338	0.0436165	0.0817826	FGF10	ENSG00000070193	5:43869235-44268504	rs10462065
Schmiedel_2018_CD8_T-cell_naive	775	0.0189921	0.0013703	0.837544	0.0603478	0.0817454	SLC6A13	ENSG00000010379	12:79927-434040	rs11062070
GTEx_V8_Brain_Anterior_cingulate_cortex_BA24	806	0.0169348	0.00154202	0.824806	0.0750223	0.0816954	SLC6A13	ENSG00000010379	12:79927-434040	rs11062070
Steinberg_2020_high_grade_cartilage_naive	694	0.004002	0.000271296	0.85611	0.0579542	0.081663	RRAGD	ENSG00000025039	6:89199772-89598947	rs6907843
Schmiedel_2018_monocyte_naive	1043	1.22748e-07	1.26321e-08	0.832725	0.0856145	0.0816608	DGKH	ENSG00000102780	13:42008003-42406177	rs9562385
Schmiedel_2018_Th17_memory	425	7.93084e-05	3.70295e-06	0.877392	0.0408843	0.0816408	CELF1	ENSG00000149187	11:47360875-47759754	rs11039297
Quach_2016_monocyte_IAV	412	4.85593e-05	3.44565e-05	0.537213	0.381112	0.0815926	CELF1	ENSG00000149187	11:47360875-47759754	rs11039297
GTEx_spleen	737	4.51968e-07	3.8755e-08	0.845985	0.0724593	0.0815555	IGF1R	ENSG00000140443	15:98526812-98925203	rs72767973
Schwartzentruber_2018_sensory_neuron	422	7.94713e-05	3.55155e-06	0.879194	0.0392094	0.0815132	CELF1	ENSG00000149187	11:47360875-47759754	rs11039297
Quach_2016_monocyte_naive	368	2.16454e-06	1.83333e-07	0.84685	0.0716453	0.0815028	UBE2Q2	ENSG00000140367	15:75699452-76099243	rs28607641
GTEx_V8_Adipose_Subcutaneous	399	8.08812e-05	3.73023e-06	0.878053	0.0404142	0.0814485	CELF1	ENSG00000149187	11:47360875-47759754	rs11039297
GTEx_brain_substantia_nigra	980	1.27747e-07	1.30168e-08	0.833686	0.0848672	0.0814463	DGKH	ENSG00000102780	13:42008003-42406177	rs9562385
GTEx_V8_Artery_Aorta	635	0.00384855	0.000467555	0.815291	0.0989671	0.0814261	RGS12	ENSG00000159788	4:3219923-3574719	rs4690095
Schmiedel_2018_CD4_T-cell_naive	896	0.00028543	2.58711e-05	0.842035	0.0762398	0.0814136	SSBP3	ENSG00000157216	1:54183215-54583141	rs111900181
GTEx_V8_Ovary	399	7.34693e-05	1.11495e-05	0.797588	0.120959	0.0813685	CELF1	ENSG00000149187	11:47360875-47759754	rs11039297
GTEx_V8_Breast_Mammary_Tissue	443	0.0216411	0.00102395	0.855575	0.0404002	0.0813598	LARP4B	ENSG00000107929	10:653149-1052477	rs80282103
PhLiPS_iPSC	1004	1.22483e-07	1.29442e-08	0.830924	0.0877319	0.0813441	DGKH	ENSG00000102780	13:42008003-42406177	rs9562385
GTEx_vagina	268	5.76037e-06	1.44785e-07	0.896211	0.0224446	0.0813389	NAA25	ENSG00000111300	12:111905570-112304007	rs11066165
PhLiPS_HLC	541	1.01279e-05	6.12716e-07	0.86634	0.0523304	0.0813189	C1orf213	ENSG00000249087	1:23174861-23574053	rs10799794
Alasoo_2018_macrophage_IFNg+Salmonella	718	0.00107737	7.15744e-05	0.860468	0.0570833	0.0813002	AP000695.6	ENSG00000230479	21:36238890-36638803	rs2003772
Schmiedel_2018_Th1-17_memory	887	0.000285754	2.55913e-05	0.842991	0.0754145	0.0812836	SSBP3	ENSG00000157216	1:54183215-54583141	rs111900181
Schmiedel_2018_Th2_memory	963	7.22893e-09	7.09627e-10	0.836695	0.0820528	0.0812517	RORA	ENSG00000069667	15:60697929-61097734	rs17237465
GTEx_brain_cortex	845	0.00029539	2.36462e-05	0.850498	0.0680017	0.081181	SSBP3	ENSG00000157216	1:54183215-54583141	rs111900181
Schmiedel_2018_Treg_naive	1061	1.21007e-07	1.44459e-08	0.820914	0.0979201	0.0811657	DGKH	ENSG00000102780	13:42008003-42406177	rs9562385
Nedelec_2016_macrophage_Listeria	836	0.00105688	9.37839e-05	0.842987	0.0747226	0.0811402	AP000695.6	ENSG00000230479	21:36238890-36638803	rs2003772
GTEx_V8_Kidney_Cortex	884	0.000294544	2.45107e-05	0.848064	0.0704913	0.0811259	SSBP3	ENSG00000157216	1:54183215-54583141	rs111900181
Nedelec_2016_macrophage_Salmonella	837	0.0010587	9.2007e-05	0.844441	0.0733054	0.0811026	AP000695.6	ENSG00000230479	21:36238890-36638803	rs2003772
GTEx_stomach	353	2.85819e-06	9.13887e-08	0.890513	0.0283924	0.0810912	UBE2Q2	ENSG00000140367	15:75699452-76099243	rs28607641
GTEx_brain_nucleus_accumbens	698	0.00109559	7.51831e-05	0.85888	0.0588581	0.0810908	FGF10	ENSG00000070193	5:43869235-44268504	rs10462065
GTEx_ovary	803	0.00110178	8.06791e-05	0.85519	0.062541	0.081087	AP000695.6	ENSG00000230479	21:36238890-36638803	rs2003772
Schmiedel_2018_CD8_T-cell_naive	425	7.99984e-05	3.06451e-06	0.885026	0.0338217	0.0810692	CELF1	ENSG00000149187	11:47360875-47759754	rs11039297
Schmiedel_2018_B-cell_naive	768	2.15954e-09	1.47516e-10	0.860269	0.058683	0.0810482	FTO	ENSG00000140718	16:53569511-53966995	rs11642015
TwinsUK_blood	1019	1.15411e-07	2.006e-08	0.782946	0.136006	0.0810477	DGKH	ENSG00000102780	13:42008003-42406177	rs9562385
GTEx_ovary	1028	1.29481e-07	1.13482e-08	0.845009	0.0739787	0.0810126	DGKH	ENSG00000102780	13:42008003-42406177	rs9562385
GTEx_brain_hippocampus	333	2.85187e-06	9.80661e-08	0.888542	0.030473	0.0809816	UBE2Q2	ENSG00000140367	15:75699452-76099243	rs28607641
Schmiedel_2018_CD4_T-cell_anti-CD3-CD28	644	5.40799e-13	3.19965e-14	0.867774	0.051261	0.0809653	GOSR2	ENSG00000108433	17:46770341-47169422	rs3851786
BLUEPRINT_T-cell	638	5.44713e-13	2.80928e-14	0.874054	0.044997	0.080949	GOSR2	ENSG00000108433	17:46770341-47169422	rs3851786
GTEx_heart_left_ventricle	416	2.89132e-07	1.0619e-08	0.886611	0.0324818	0.0809073	NAA25	ENSG00000111300	12:111905570-112304007	rs11066165
GTEx_artery_coronary	426	2.70106e-07	9.50224e-09	0.887985	0.0311582	0.0808568	NAA25	ENSG00000111300	12:111905570-112304007	rs11066165
Steinberg_2020_synovium_naive	782	5.64245e-10	4.17135e-11	0.855953	0.063198	0.0808486	MYPN	ENSG00000138347	10:68012803-68407722	rs10998021
Schmiedel_2018_Treg_memory	896	0.00028649	2.50283e-05	0.845163	0.0737542	0.080771	SSBP3	ENSG00000157216	1:54183215-54583141	rs111900181
GTEx_V8_Brain_Hippocampus	792	5.7135e-10	3.9406e-11	0.860009	0.0592339	0.0807575	MYPN	ENSG00000138347	10:68012803-68407722	rs10998021
CEDAR_B-cell_CD19	919	3.82449e-21	2.50801e-22	0.862804	0.0564999	0.0806958	CCDC158	ENSG00000163749	4:76191487-76591203	rs79378390
GTEx_V8_Liver	910	2.73539e-21	1.33997e-21	0.617102	0.302216	0.0806818	CCDC158	ENSG00000163749	4:76191487-76591203	rs79378390
GTEx_testis	434	0.02169	0.000992327	0.857504	0.0391506	0.0806629	LARP4B	ENSG00000107929	10:653149-1052477	rs80282103
FUSION_adipose_naive	283	6.56195e-06	2.36525e-07	0.887482	0.0319086	0.0806029	NAA25	ENSG00000111300	12:111905570-112304007	rs11066165
GTEx_spleen	1026	1.27625e-07	1.32702e-08	0.832894	0.0865223	0.0805833	DGKH	ENSG00000102780	13:42008003-42406177	rs9562385
GTEx_V8_Adrenal_Gland	713	0.00108779	7.66311e-05	0.858063	0.0603674	0.080405	FGF10	ENSG00000070193	5:43869235-44268504	rs10462065
GTEx_artery_aorta	435	0.0216978	0.000991281	0.857814	0.0391095	0.0803878	LARP4B	ENSG00000107929	10:653149-1052477	rs80282103
GTEx_V8_Kidney_Cortex	635	0.00407917	0.000242016	0.864146	0.0511892	0.0803437	RGS12	ENSG00000159788	4:3219923-3574719	rs4690095
iPSCORE_iPSC	845	0.000286056	2.56142e-05	0.843881	0.0754831	0.0803239	SSBP3	ENSG00000157216	1:54183215-54583141	rs111900181
Steinberg_2020_synovium_naive	711	0.000292026	1.96611e-05	0.861491	0.0579209	0.080276	SSBP3	ENSG00000157216	1:54183215-54583141	rs111900181
GTEx_V8_Ovary	814	0.00109802	8.34246e-05	0.853766	0.0647866	0.080266	AP000695.6	ENSG00000230479	21:36238890-36638803	rs2003772
GTEx_esophagus_mucosa	426	2.68641e-07	1.11523e-08	0.883169	0.0365834	0.0802471	NAA25	ENSG00000111300	12:111905570-112304007	rs11066165
GTEx_kidney_cortex	420	0.0217632	0.000929964	0.860394	0.0366853	0.0802279	LARP4B	ENSG00000107929	10:653149-1052477	rs80282103
van_de_Bunt_2015_pancreatic_islet	698	2.04533e-09	2.23769e-10	0.829187	0.0906366	0.0801765	FTO	ENSG00000140718	16:53569511-53966995	rs11642015
GTEx_V8_Heart_Atrial_Appendage	777	2.14517e-09	1.66817e-10	0.853549	0.0662951	0.0801563	FTO	ENSG00000140718	16:53573741-53971577	rs16952522
GTEx_brain_substantia_nigra	816	0.000296664	2.27298e-05	0.854165	0.0653642	0.0801518	SSBP3	ENSG00000157216	1:54183215-54583141	rs111900181
Nedelec_2016_macrophage_Salmonella	1052	1.23818e-07	1.17858e-08	0.83998	0.0798747	0.0801447	DGKH	ENSG00000102780	13:42008003-42406177	rs9562385
van_de_Bunt_2015_pancreatic_islet	814	0.00106874	8.16338e-05	0.853643	0.0651241	0.080083	AP000695.6	ENSG00000230479	21:36238890-36638803	rs2003772
GTEx_V8_Heart_Atrial_Appendage	783	2.14213e-09	1.70208e-10	0.852339	0.0676445	0.0800164	FTO	ENSG00000140718	16:53569511-53966995	rs11642015
Schmiedel_2018_B-cell_naive	593	1.02006e-05	5.49634e-07	0.873018	0.0469604	0.0800114	C1orf213	ENSG00000249087	1:23174861-23574053	rs10799794
Steinberg_2020_synovium_naive	416	7.9894e-05	3.27012e-06	0.883871	0.0360975	0.0799489	CELF1	ENSG00000149187	11:47360875-47759754	rs11039297
van_de_Bunt_2015_pancreatic_islet	421	0.0217781	0.000923995	0.86098	0.0364496	0.0798681	LARP4B	ENSG00000107929	10:653149-1052477	rs80282103
Schwartzentruber_2018_sensory_neuron	613	0.0193722	0.00103702	0.854086	0.0456406	0.0798646	SLC6A13	ENSG00000010379	12:79927-434040	rs11062070
GTEx_V8_Uterus	896	0.000294062	2.54362e-05	0.846677	0.0731571	0.0798468	SSBP3	ENSG00000157216	1:54183215-54583141	rs111900181
Braineac2_putamen	607	5.37012e-13	3.64853e-14	0.861697	0.058465	0.0798385	GOSR2	ENSG00000108433	17:46770341-47169422	rs3851786
GTEx_V8_Brain_Substantia_nigra	443	0.0218289	0.000877247	0.863001	0.034602	0.0796905	LARP4B	ENSG00000107929	10:653149-1052477	rs80282103
GTEx_V8_Kidney_Cortex	1045	1.28859e-07	1.21842e-08	0.840944	0.0794355	0.0796204	DGKH	ENSG00000102780	13:42008003-42406177	rs9562385
Steinberg_2020_low_grade_cartilage_naive	533	0.00114498	5.49137e-05	0.877206	0.0419915	0.0796024	FGF10	ENSG00000070193	5:43869235-44268504	rs10462065
GTEx_V8_Testis	427	2.59569e-07	2.04258e-08	0.853345	0.0670712	0.079584	NAA25	ENSG00000111300	12:111905570-112304007	rs11066165
GTEx_brain_frontal_cortex	433	0.0216468	0.0010621	0.855798	0.04191	0.0795833	LARP4B	ENSG00000107929	10:653149-1052477	rs80282103
Schmiedel_2018_CD4_T-cell_anti-CD3-CD28	780	2.13039e-09	1.80466e-10	0.848656	0.0718106	0.0795336	FTO	ENSG00000140718	16:53569511-53966995	rs11642015
Alasoo_2018_macrophage_Salmonella	975	1.18878e-07	1.68172e-08	0.806465	0.114008	0.079526	DGKH	ENSG00000102780	13:42008003-42406177	rs9562385
Schmiedel_2018_NK-cell_naive	819	0.00107425	7.50892e-05	0.859355	0.0599886	0.0795068	AP000695.6	ENSG00000230479	21:36238890-36638803	rs2003772
Alasoo_2018_macrophage_naive	385	0.0219125	0.000799534	0.86629	0.0315294	0.0794684	LARP4B	ENSG00000107929	10:653149-1052477	rs80282103
Schwartzentruber_2018_sensory_neuron	340	2.28468e-06	6.84581e-08	0.893856	0.026704	0.0794381	UBE2Q2	ENSG00000140367	15:75699452-76099243	rs28607641
PhLiPS_HLC	800	0.00104359	0.000105948	0.834794	0.0846707	0.0793861	AP000695.6	ENSG00000230479	21:36238890-36638803	rs2003772
GTEx_V8_Prostate	713	0.00109378	7.19745e-05	0.862786	0.0566952	0.0793525	FGF10	ENSG00000070193	5:43869235-44268504	rs10462065
GTEx_V8_Brain_Cerebellum	814	0.00110148	8.11501e-05	0.856456	0.063019	0.079342	AP000695.6	ENSG00000230479	21:36238890-36638803	rs2003772
GTEx_brain_substantia_nigra	582	0.00238988	0.000127447	0.871763	0.0464098	0.0793098	RPH3A	ENSG00000089169	12:112560532-112958205	rs11614295
GTEx_V8_Brain_Caudate_basal_ganglia	1046	1.27792e-07	1.32987e-08	0.833982	0.0867095	0.0793084	DGKH	ENSG00000102780	13:42008003-42406177	rs9562385
GTEx_testis	713	0.00110055	7.11958e-05	0.863724	0.0557959	0.079308	FGF10	ENSG00000070193	5:43869235-44268504	rs10462065
GTEx_colon_transverse	426	2.10937e-07	6.91783e-08	0.693464	0.227348	0.0791881	NAA25	ENSG00000111300	12:111905570-112304007	rs11066165
GTEx_testis	426	2.6393e-07	1.61896e-08	0.86768	0.0531449	0.0791746	NAA25	ENSG00000111300	12:111905570-112304007	rs11066165
Alasoo_2018_macrophage_IFNg+Salmonella	274	7.1529e-05	1.9342e-06	0.896601	0.0241656	0.0791601	NAA25	ENSG00000111300	12:111905570-112304007	rs11066165
Steinberg_2020_high_grade_cartilage_naive	752	0.000287824	2.42444e-05	0.849095	0.071443	0.0791504	SSBP3	ENSG00000157216	1:54183215-54583141	rs111900181
GTEx_V8_Adipose_Visceral_Omentum	896	0.000296551	2.31932e-05	0.853842	0.0666996	0.0791387	SSBP3	ENSG00000157216	1:54183215-54583141	rs111900181
Schmiedel_2018_monocyte_naive	442	0.0217646	0.000955347	0.860456	0.0376902	0.0791336	LARP4B	ENSG00000107929	10:653149-1052477	rs80282103
GTEx_V8_Artery_Coronary	626	5.52395e-13	3.07168e-14	0.872436	0.048434	0.0791303	GOSR2	ENSG00000108433	17:46770341-47169422	rs3851786
Lepik_2017_blood	715	4.54809e-07	4.07602e-08	0.845213	0.0756694	0.0791168	IGF1R	ENSG00000140443	15:98526812-98925203	rs72767973
GTEx_lung	354	2.87334e-06	8.26228e-08	0.895233	0.0256633	0.0791005	UBE2Q2	ENSG00000140367	15:75699452-76099243	rs28607641
TwinsUK_blood	835	0.000290292	2.18204e-05	0.856378	0.0642922	0.079018	SSBP3	ENSG00000157216	1:54183215-54583141	rs111900181
GTEx_V8_Liver	737	4.54249e-07	3.7849e-08	0.850253	0.0707659	0.0789808	IGF1R	ENSG00000140443	15:98526812-98925203	rs72767973
GTEx_adipose_subcutaneous	426	2.66515e-07	1.36664e-08	0.876181	0.0448498	0.0789689	NAA25	ENSG00000111300	12:111905570-112304007	rs11066165
CEDAR_B-cell_CD19	906	0.00229519	0.000169204	0.855579	0.0629955	0.078961	KNG1	ENSG00000113889	3:186517234-186916285	rs5029970
GTEx_V8_Adrenal_Gland	814	0.00108673	9.64622e-05	0.844985	0.0749254	0.078906	AP000695.6	ENSG00000230479	21:36238890-36638803	rs2003772
GTEx_V8_Brain_Spinal_cord_cervical_c-1	803	0.0169581	0.00159697	0.824979	0.0776107	0.0788556	SLC6A13	ENSG00000010379	12:79927-434040	rs11062070
Alasoo_2018_macrophage_IFNg	975	1.2438e-07	1.14159e-08	0.843794	0.0773668	0.078839	DGKH	ENSG00000102780	13:42008003-42406177	rs9562385
GTEx_prostate	426	2.6908e-07	1.1151e-08	0.884612	0.0365806	0.0788073	NAA25	ENSG00000111300	12:111905570-112304007	rs11066165
GTEx_artery_coronary	628	0.00412261	0.000205949	0.873348	0.0435502	0.0787731	RGS12	ENSG00000159788	4:3219923-3574719	rs4690095
GTEx_liver	426	2.60737e-07	1.95085e-08	0.857183	0.0640564	0.07876	NAA25	ENSG00000111300	12:111905570-112304007	rs11066165
Quach_2016_monocyte_naive	585	1.0003e-05	7.6186e-07	0.856105	0.065125	0.0787589	C1orf213	ENSG00000249087	1:23174861-23574053	rs10799794
Schmiedel_2018_CD4_T-cell_naive	759	4.20311e-07	5.12861e-08	0.821165	0.100119	0.0787158	IGF1R	ENSG00000140443	15:98526812-98925203	rs72767973
GTEx_V8_Prostate	896	0.000295881	2.40163e-05	0.851915	0.06907	0.0786952	SSBP3	ENSG00000157216	1:54183215-54583141	rs111900181
GTEx_LCL	735	4.53678e-07	3.85979e-08	0.849186	0.0721682	0.0786458	IGF1R	ENSG00000140443	15:98526812-98925203	rs72767973
Schmiedel_2018_CD8_T-cell_anti-CD3-CD28	444	0.0216721	0.00106219	0.856801	0.0419148	0.07855	LARP4B	ENSG00000107929	10:653149-1052477	rs80282103
Gilchrist_2021_NK-cell_naive	1029	0.000649264	6.19106e-05	0.840671	0.0800837	0.0785341	TSPAN9	ENSG00000011105	12:3049164-3447491	rs3782787
GTEx_V8_Brain_Putamen_basal_ganglia	443	0.0217557	0.000979194	0.860106	0.0386337	0.078525	LARP4B	ENSG00000107929	10:653149-1052477	rs80282103
Alasoo_2018_macrophage_IFNg	690	2.08901e-09	1.84343e-10	0.846896	0.0746551	0.0784487	FTO	ENSG00000140718	16:53573741-53971577	rs16952522
GTEx_kidney_cortex	754	0.000297395	2.26061e-05	0.856227	0.0650066	0.0784463	SSBP3	ENSG00000157216	1:54183215-54583141	rs111900181
NephQLT_glomerular	658	5.41153e-13	3.31735e-14	0.868423	0.0531572	0.07842	GOSR2	ENSG00000108433	17:46770341-47169422	rs3851786
Alasoo_2018_macrophage_IFNg	695	2.08795e-09	1.85514e-10	0.846467	0.07513	0.0784033	FTO	ENSG00000140718	16:53569511-53966995	rs11642015
GTEx_V8_Heart_Atrial_Appendage	737	4.58859e-07	3.35622e-08	0.858882	0.0627425	0.078375	IGF1R	ENSG00000140443	15:98526812-98925203	rs72767973
GTEx_V8_Artery_Coronary	814	0.00106527	0.000118667	0.828305	0.0921918	0.0783189	AP000695.6	ENSG00000230479	21:36238890-36638803	rs2003772
GTEx_small_intestine	416	2.75858e-07	2.47506e-08	0.845905	0.0758183	0.0782762	NAA25	ENSG00000111300	12:111905570-112304007	rs11066165
GTEx_V8_Brain_Hippocampus	399	8.0261e-05	4.64383e-06	0.871319	0.0503355	0.0782603	CELF1	ENSG00000149187	11:47360875-47759754	rs11039297
GTEx_brain_nucleus_accumbens	720	4.59803e-07	3.2697e-08	0.86065	0.0611234	0.0782265	IGF1R	ENSG00000140443	15:98526812-98925203	rs72767973
Steinberg_2020_synovium_naive	274	7.08054e-05	2.73293e-06	0.88753	0.0341785	0.0782176	NAA25	ENSG00000111300	12:111905570-112304007	rs11066165
Steinberg_2020_synovium_naive	335	2.29046e-06	6.58173e-08	0.896112	0.025672	0.0782133	UBE2Q2	ENSG00000140367	15:75699452-76099243	rs28607641
GTEx_V8_Brain_Hypothalamus	399	8.18642e-05	3.0454e-06	0.888724	0.0329829	0.078208	CELF1	ENSG00000149187	11:47360875-47759754	rs11039297
Schmiedel_2018_monocyte_naive	615	0.00408261	0.000248669	0.864883	0.0526014	0.0781842	RGS12	ENSG00000159788	4:3219923-3574719	rs4690095
Schmiedel_2018_CD4_T-cell_naive	444	0.0218493	0.000895098	0.863803	0.0353092	0.0781436	LARP4B	ENSG00000107929	10:653149-1052477	rs80282103
GTEx_V8_Brain_Putamen_basal_ganglia	896	0.000285471	3.46211e-05	0.821941	0.0996045	0.0781342	SSBP3	ENSG00000157216	1:54183215-54583141	rs111900181
GTEx_V8_Uterus	443	0.0218666	0.00087836	0.864491	0.0346476	0.0781165	LARP4B	ENSG00000107929	10:653149-1052477	rs80282103
Alasoo_2018_macrophage_Salmonella	718	0.001082	7.09437e-05	0.864168	0.0565828	0.0780965	AP000695.6	ENSG00000230479	21:36238890-36638803	rs2003772
Naranbhai_2015_neutrophil_CD16	888	0.00228385	0.000182955	0.85135	0.068122	0.0780614	KNG1	ENSG00000113889	3:186517234-186916285	rs5029970
Fairfax_2014_monocyte_LPS24	590	0.00241339	0.000103557	0.881677	0.0377541	0.0780522	RPH3A	ENSG00000089169	12:112560532-112958205	rs11614295
Steinberg_2020_low_grade_cartilage_naive	695	0.00404308	0.000247166	0.864897	0.0527958	0.0780164	RRAGD	ENSG00000025039	6:89199772-89598947	rs6907843
Schwartzentruber_2018_sensory_neuron	771	3.80841e-21	2.79228e-22	0.859175	0.0629158	0.0779089	SHROOM3	ENSG00000138771	4:76280334-76680191	rs28817415
Schmiedel_2018_Treg_memory	780	2.07875e-09	2.36275e-10	0.828087	0.094044	0.0778687	FTO	ENSG00000140718	16:53569511-53966995	rs11642015
GTEx_V8_Brain_Anterior_cingulate_cortex_BA24	1062	0.000646629	6.50748e-05	0.837259	0.0841814	0.0778476	TSPAN9	ENSG00000011105	12:3049164-3447491	rs3782787
GTEx_V8_Brain_Anterior_cingulate_cortex_BA24	712	0.00109242	7.52886e-05	0.86169	0.059309	0.0778333	FGF10	ENSG00000070193	5:43869235-44268504	rs10462065
Schwartzentruber_2018_sensory_neuron	510	1.02439e-05	5.32818e-07	0.876676	0.045521	0.0777919	C1orf213	ENSG00000249087	1:23174861-23574053	rs10799794
Alasoo_2018_macrophage_IFNg	385	0.021769	0.00098609	0.860617	0.0389065	0.0777216	LARP4B	ENSG00000107929	10:653149-1052477	rs80282103
GTEx_V8_Small_Intestine_Terminal_Ileum	427	2.58815e-07	2.17541e-08	0.850866	0.07144	0.077694	NAA25	ENSG00000111300	12:111905570-112304007	rs11066165
Alasoo_2018_macrophage_IFNg	422	7.90015e-05	4.36808e-06	0.873997	0.0482465	0.0776732	CELF1	ENSG00000149187	11:47360875-47759754	rs11039297
GTEx_brain_putamen	810	0.0010369	0.000149942	0.804835	0.116306	0.0776719	AP000695.6	ENSG00000230479	21:36238890-36638803	rs2003772
GTEx_V8_Spleen	355	2.88109e-06	7.94743e-08	0.897651	0.0246839	0.077662	UBE2Q2	ENSG00000140367	15:75699452-76099243	rs28607641
GTEx_esophagus_muscularis	735	0.00378232	0.000510211	0.809045	0.109058	0.0776045	RRAGD	ENSG00000025039	6:89199772-89598947	rs6907843
GTEx_brain_frontal_cortex	728	2.15358e-09	2.06698e-10	0.841717	0.0807097	0.077573	FTO	ENSG00000140718	16:53573741-53971577	rs16952522
Alasoo_2018_macrophage_naive	718	0.00108172	7.18843e-05	0.863942	0.0573345	0.0775697	AP000695.6	ENSG00000230479	21:36238890-36638803	rs2003772
FUSION_muscle_naive	860	0.000287112	2.54939e-05	0.846996	0.0751307	0.0775611	SSBP3	ENSG00000157216	1:54183215-54583141	rs111900181
GTEx_colon_sigmoid	426	2.65531e-07	1.50806e-08	0.872945	0.0495005	0.0775542	NAA25	ENSG00000111300	12:111905570-112304007	rs11066165
GTEx_V8_Brain_Hypothalamus	427	2.43805e-07	3.68109e-08	0.80152	0.12094	0.0775398	NAA25	ENSG00000111300	12:111905570-112304007	rs11066165
GTEx_V8_Brain_Amygdala	624	0.00232414	0.000197836	0.847849	0.072093	0.0775361	RPH3A	ENSG00000089169	12:112560532-112958205	rs11614295
GTEx_esophagus_muscularis	737	4.56086e-07	3.67893e-08	0.853691	0.0687839	0.0775245	IGF1R	ENSG00000140443	15:98526812-98925203	rs72767973
Schmiedel_2018_Treg_naive	644	5.42765e-13	3.21868e-14	0.870928	0.0515698	0.0775021	GOSR2	ENSG00000108433	17:46770341-47169422	rs3851786
iPSCORE_iPSC	999	1.2484e-07	1.11568e-08	0.846917	0.0756102	0.0774726	DGKH	ENSG00000102780	13:42008003-42406177	rs9562385
GTEx_brain_nucleus_accumbens	336	2.86716e-06	9.40387e-08	0.893306	0.0292217	0.077469	UBE2Q2	ENSG00000140367	15:75699452-76099243	rs28607641
GTEx_V8_Brain_Cerebellum	624	0.00231464	0.000207537	0.844381	0.0756322	0.0774648	RPH3A	ENSG00000089169	12:112560532-112958205	rs11614295
Bossini-Castillo_2019_Treg_naive	581	1.02619e-05	5.18261e-07	0.878266	0.044278	0.0774453	C1orf213	ENSG00000249087	1:23174861-23574053	rs10799794
Braineac2_substantia_nigra	410	8.03855e-05	3.00762e-06	0.889307	0.033196	0.0774134	CELF1	ENSG00000149187	11:47360875-47759754	rs11039297
GTEx_brain_frontal_cortex	719	4.5369e-07	3.92832e-08	0.849207	0.073452	0.0773405	IGF1R	ENSG00000140443	15:98526812-98925203	rs72767973
Alasoo_2018_macrophage_IFNg+Salmonella	914	0.000648368	6.5699e-05	0.837215	0.0847575	0.0773139	TSPAN9	ENSG00000011105	12:3049164-3447491	rs3782787
GTEx_pancreas	885	0.000300094	2.03059e-05	0.864043	0.0583883	0.0772488	SSBP3	ENSG00000157216	1:54183215-54583141	rs111900181
GTEx_heart_atrial_appendage	426	2.64127e-07	1.65923e-08	0.868328	0.0544706	0.0772008	NAA25	ENSG00000111300	12:111905570-112304007	rs11066165
GTEx_thyroid	737	0.00406102	0.000233417	0.868661	0.0498513	0.0771935	RRAGD	ENSG00000025039	6:89199772-89598947	rs6907843
GTEx_brain_cortex	433	0.0217107	0.00105738	0.858324	0.0417261	0.0771819	LARP4B	ENSG00000107929	10:653149-1052477	rs80282103
GTEx_V8_Artery_Aorta	713	0.00109588	7.26535e-05	0.864444	0.057233	0.0771542	FGF10	ENSG00000070193	5:43869235-44268504	rs10462065
Alasoo_2018_macrophage_IFNg	592	0.00400489	0.000331569	0.848403	0.0701631	0.0770971	RGS12	ENSG00000159788	4:3219923-3574719	rs4690095
NephQLT_glomerular	426	8.08373e-05	2.91428e-06	0.890802	0.0320374	0.0770772	CELF1	ENSG00000149187	11:47360875-47759754	rs11039297
NephQLT_glomerular	759	0.00105602	7.08787e-05	0.864003	0.0579139	0.0769563	FGF10	ENSG00000070193	5:43869235-44268504	rs10462065
GTEx_uterus	1034	0.000637554	7.48575e-05	0.825509	0.0968489	0.0769298	TSPAN9	ENSG00000011105	12:3049164-3447491	rs3782787
GTEx_brain_amygdala	911	7.33315e-09	6.43215e-10	0.848754	0.0743702	0.0768754	RORA	ENSG00000069667	15:60697929-61097734	rs17237465
GTEx_V8_Esophagus_Mucosa	355	2.88316e-06	7.99825e-08	0.898298	0.024843	0.0768558	UBE2Q2	ENSG00000140367	15:75699452-76099243	rs28607641
GEUVADIS_LCL	1070	1.25433e-07	1.06572e-08	0.850938	0.0722215	0.07684	DGKH	ENSG00000102780	13:42008003-42406177	rs9562385
Young_2019_microglia_naive	433	0.0215175	0.00125915	0.850685	0.0497032	0.0768351	LARP4B	ENSG00000107929	10:653149-1052477	rs80282103
van_de_Bunt_2015_pancreatic_islet	706	0.00110345	6.92517e-05	0.867655	0.0543769	0.0767953	FGF10	ENSG00000070193	5:43869235-44268504	rs10462065
Steinberg_2020_low_grade_cartilage_naive	374	0.0887453	0.00321977	0.802249	0.0290296	0.076756	LARP4B	ENSG00000107929	10:653149-1052477	rs80282103
GTEx_brain_putamen	1010	1.303e-07	1.11867e-08	0.850352	0.0729291	0.0767186	DGKH	ENSG00000102780	13:42008003-42406177	rs9562385
GTEx_heart_left_ventricle	396	8.27085e-05	2.34645e-06	0.897844	0.0253952	0.0766762	CELF1	ENSG00000149187	11:47360875-47759754	rs11039297
GTEx_fibroblast	426	2.62048e-07	1.88306e-08	0.861495	0.0618298	0.0766748	NAA25	ENSG00000111300	12:111905570-112304007	rs11066165
CAP_LCL_statin	703	0.00404112	0.000255403	0.864479	0.0545594	0.0766653	RRAGD	ENSG00000025039	6:89199772-89598947	rs6907843
iPSCORE_iPSC	759	2.12675e-09	1.51175e-10	0.862195	0.0612105	0.0765949	FTO	ENSG00000140718	16:53569511-53966995	rs11642015
Schmiedel_2018_CD8_T-cell_naive	593	1.02403e-05	5.50277e-07	0.87642	0.0470189	0.0765501	C1orf213	ENSG00000249087	1:23174861-23574053	rs10799794
GTEx_pituitary	765	3.79187e-21	3.01788e-22	0.855444	0.0680068	0.0765492	SHROOM3	ENSG00000138771	4:76280334-76680191	rs28817415
GENCORD_LCL	1033	0.000641181	7.15692e-05	0.830205	0.0925916	0.0764905	TSPAN9	ENSG00000011105	12:3049164-3447491	rs3782787
PhLiPS_iPSC	819	0.000290211	2.28019e-05	0.856114	0.0671885	0.0763849	SSBP3	ENSG00000157216	1:54183215-54583141	rs111900181
GTEx_brain_substantia_nigra	433	0.0219918	0.000796301	0.869439	0.0314051	0.0763683	LARP4B	ENSG00000107929	10:653149-1052477	rs80282103
Steinberg_2020_low_grade_cartilage_naive	752	0.000292212	2.08407e-05	0.86204	0.0614049	0.0762415	SSBP3	ENSG00000157216	1:54183215-54583141	rs111900181
Braineac2_putamen	792	5.64491e-10	4.45159e-11	0.856326	0.0674539	0.0762205	MYPN	ENSG00000138347	10:68012803-68407722	rs10998021
GTEx_V8_Brain_Frontal_Cortex_BA9	427	2.3634e-07	4.46771e-08	0.776979	0.146802	0.0762189	NAA25	ENSG00000111300	12:111905570-112304007	rs11066165
Alasoo_2018_macrophage_Salmonella	519	4.51294e-07	2.15857e-08	0.881695	0.0420958	0.0762086	IGF1R	ENSG00000140443	15:98526812-98925203	rs72767973
ROSMAP_brain_naive	943	7.51888e-09	4.63407e-10	0.870254	0.0535597	0.0761862	RORA	ENSG00000069667	15:60697929-61097734	rs17237465
GTEx_V8_Vagina	399	7.90827e-05	6.01465e-06	0.858527	0.0652194	0.0761682	CELF1	ENSG00000149187	11:47360875-47759754	rs11039297
HipSci_iPSC	974	0.000638264	7.47663e-05	0.826427	0.0967316	0.0761285	TSPAN9	ENSG00000011105	12:3049164-3447491	rs3782787
GTEx_brain_cortex	810	0.00111723	7.16519e-05	0.867184	0.0555395	0.0760878	AP000695.6	ENSG00000230479	21:36238890-36638803	rs2003772
Schmiedel_2018_Th1-17_memory	769	0.00400252	0.000296838	0.856198	0.063422	0.0760802	RRAGD	ENSG00000025039	6:89199772-89598947	rs6907843
GTEx_V8_Stomach	1064	0.000623812	8.66509e-05	0.810699	0.112534	0.0760564	TSPAN9	ENSG00000011105	12:3049164-3447491	rs3782787
Steinberg_2020_synovium_naive	510	0.00117382	5.6135e-05	0.880786	0.0420453	0.0759388	FGF10	ENSG00000070193	5:43869235-44268504	rs10462065
GTEx_V8_Colon_Sigmoid	443	0.0189979	0.00380085	0.751078	0.15019	0.0759337	LARP4B	ENSG00000107929	10:653149-1052477	rs80282103
GTEx_V8_Brain_Amygdala	625	0.00409693	0.00024497	0.867907	0.0518194	0.0759322	RGS12	ENSG00000159788	4:3219923-3574719	rs4690095
Peng_2018_placenta_naive	643	0.00409131	0.000250806	0.866729	0.0530564	0.0758727	RGS12	ENSG00000159788	4:3219923-3574719	rs4690095
iPSCORE_iPSC	1011	0.000628633	8.4631e-05	0.813958	0.109505	0.075824	TSPAN9	ENSG00000011105	12:3049164-3447491	rs3782787
GTEx_V8_Kidney_Cortex	769	2.13465e-09	1.88215e-10	0.849363	0.0748136	0.0758233	FTO	ENSG00000140718	16:53573741-53971577	rs16952522
GTEx_V8_Kidney_Cortex	897	0.000735154	6.10584e-05	0.852642	0.0707406	0.0758208	HNF1A	ENSG00000135100	12:120781557-121181251	rs1169286
PhLiPS_HLC	756	0.00398925	0.000311224	0.853385	0.0665015	0.0758134	RRAGD	ENSG00000025039	6:89199772-89598947	rs6907843
CommonMind_DLPFC_naive	832	0.0171161	0.00110814	0.850956	0.0550173	0.0758022	SLC6A13	ENSG00000010379	12:79927-434040	rs11062070
Braineac2_substantia_nigra	720	0.000294226	1.89926e-05	0.867938	0.0559506	0.075798	SSBP3	ENSG00000157216	1:54183215-54583141	rs111900181
GTEx_esophagus_gej	426	2.67773e-07	1.33754e-08	0.880315	0.0438964	0.0757881	NAA25	ENSG00000111300	12:111905570-112304007	rs11066165
CEDAR_T-cell_CD8	428	0.0214774	0.00132516	0.849099	0.0523139	0.0757843	LARP4B	ENSG00000107929	10:653149-1052477	rs80282103
GTEx_V8_Kidney_Cortex	775	2.13357e-09	1.89422e-10	0.848933	0.0752939	0.0757727	FTO	ENSG00000140718	16:53569511-53966995	rs11642015
GTEx_kidney_cortex	670	4.6253e-07	3.13065e-08	0.865754	0.0585232	0.0757223	IGF1R	ENSG00000140443	15:98526812-98925203	rs72767973
Schmiedel_2018_Tfh_memory	963	7.22996e-09	7.56441e-10	0.836815	0.0874767	0.0757086	RORA	ENSG00000069667	15:60697929-61097734	rs17237465
Steinberg_2020_high_grade_cartilage_naive	533	0.00115099	5.40408e-05	0.881807	0.0413268	0.0756616	FGF10	ENSG00000070193	5:43869235-44268504	rs10462065
Quach_2016_monocyte_R848	454	0.0219262	0.000881182	0.866851	0.0347618	0.0755801	LARP4B	ENSG00000107929	10:653149-1052477	rs80282103
Schmiedel_2018_CD8_T-cell_naive	1061	1.23654e-07	1.26259e-08	0.838866	0.0855785	0.0755556	DGKH	ENSG00000102780	13:42008003-42406177	rs9562385
GTEx_V8_Spleen	814	0.00111477	7.28398e-05	0.866788	0.0565612	0.0754631	AP000695.6	ENSG00000230479	21:36238890-36638803	rs2003772
GTEx_V8_Kidney_Cortex	793	0.018832	0.00146763	0.838964	0.0653073	0.0754287	SLC6A13	ENSG00000010379	12:79927-434040	rs11062070
GTEx_V8_Minor_Salivary_Gland	737	4.61995e-07	3.20211e-08	0.864752	0.0598611	0.0753865	IGF1R	ENSG00000140443	15:98526812-98925203	rs72767973
GTEx_brain_anterior_cingulate_cortex	606	0.00411034	0.000234181	0.870746	0.0495343	0.075375	RGS12	ENSG00000159788	4:3219923-3574719	rs4690095
GTEx_V8_Skin_Sun_Exposed_Lower_leg	427	2.68984e-07	1.23204e-08	0.884299	0.0404286	0.0752724	NAA25	ENSG00000111300	12:111905570-112304007	rs11066165
Schmiedel_2018_monocyte_naive	368	2.2945e-06	6.9448e-08	0.897697	0.0270955	0.0752049	UBE2Q2	ENSG00000140367	15:75699452-76099243	rs28607641
TwinsUK_LCL	849	0.000286006	2.74081e-05	0.843733	0.0807803	0.075173	SSBP3	ENSG00000157216	1:54183215-54583141	rs111900181
GTEx_V8_Brain_Putamen_basal_ganglia	814	0.00109585	9.21907e-05	0.852078	0.0716079	0.0751257	AP000695.6	ENSG00000230479	21:36238890-36638803	rs2003772
Steinberg_2020_low_grade_cartilage_naive	987	1.2396e-07	1.23829e-08	0.840944	0.0839306	0.0751255	DGKH	ENSG00000102780	13:42008003-42406177	rs9562385
PhLiPS_HLC	591	0.0312495	0.00176068	0.84438	0.0474996	0.0751101	RPH3A	ENSG00000089169	12:112560532-112958205	rs11614295
iPSCORE_iPSC	433	0.0218978	0.000922263	0.865719	0.0363861	0.075075	LARP4B	ENSG00000107929	10:653149-1052477	rs80282103
Steinberg_2020_synovium_naive	925	0.000648487	6.73251e-05	0.83737	0.0868596	0.075055	TSPAN9	ENSG00000011105	12:3049164-3447491	rs3782787
Schmiedel_2018_CD8_T-cell_naive	896	0.000287949	2.55048e-05	0.849467	0.0751655	0.075054	SSBP3	ENSG00000157216	1:54183215-54583141	rs111900181
Schmiedel_2018_CD4_T-cell_anti-CD3-CD28	1061	1.23309e-07	1.30544e-08	0.836528	0.0884861	0.0749861	DGKH	ENSG00000102780	13:42008003-42406177	rs9562385
GTEx_pituitary	723	4.63521e-07	3.07291e-08	0.867608	0.057443	0.0749484	IGF1R	ENSG00000140443	15:98526812-98925203	rs72767973
Fairfax_2012_B-cell_CD19	800	0.00225125	0.000224145	0.839148	0.0834744	0.0749022	KNG1	ENSG00000113889	3:186517234-186916285	rs5029970
Schmiedel_2018_CD4_T-cell_naive	1061	1.23852e-07	1.25239e-08	0.840213	0.0848869	0.0749001	DGKH	ENSG00000102780	13:42008003-42406177	rs9562385
FUSION_muscle_naive	283	5.42615e-06	1.41449e-06	0.733868	0.19123	0.0748944	NAA25	ENSG00000111300	12:111905570-112304007	rs11066165
Schmiedel_2018_CD4_T-cell_naive	425	8.05075e-05	3.11811e-06	0.890658	0.0344209	0.0748372	CELF1	ENSG00000149187	11:47360875-47759754	rs11039297
GTEx_lung	767	3.17057e-21	9.3088e-22	0.715278	0.209931	0.0747903	SHROOM3	ENSG00000138771	4:76280334-76680191	rs28817415
Young_2019_microglia_naive	819	0.000290354	2.31941e-05	0.85656	0.0683491	0.0747771	SSBP3	ENSG00000157216	1:54183215-54583141	rs111900181
Quach_2016_monocyte_LPS	647	5.04735e-13	7.19144e-14	0.809905	0.11532	0.0747753	GOSR2	ENSG00000108433	17:46770341-47169422	rs3851786
GTEx_minor_salivary_gland	711	0.00110565	7.20514e-05	0.867586	0.0564627	0.074774	FGF10	ENSG00000070193	5:43869235-44268504	rs10462065
FUSION_adipose_naive	449	0.017508	0.000583832	0.877945	0.0292017	0.0747609	LARP4B	ENSG00000107929	10:653149-1052477	rs80282103
GTEx_uterus	818	0.000297681	2.36105e-05	0.857066	0.0679033	0.0747096	SSBP3	ENSG00000157216	1:54183215-54583141	rs111900181
GTEx_uterus	432	0.0217159	0.00111334	0.85853	0.0439408	0.0746997	LARP4B	ENSG00000107929	10:653149-1052477	rs80282103
GTEx_V8_Brain_Caudate_basal_ganglia	814	0.00109937	8.92363e-05	0.85482	0.0693112	0.0746803	AP000695.6	ENSG00000230479	21:36238890-36638803	rs2003772
TwinsUK_LCL	1041	1.24182e-07	1.2228e-08	0.84245	0.0828799	0.0746702	DGKH	ENSG00000102780	13:42008003-42406177	rs9562385
GTEx_brain_spinal_cord	1023	0.000652471	6.17099e-05	0.844822	0.0798276	0.0746359	TSPAN9	ENSG00000011105	12:3049164-3447491	rs3782787
GTEx_V8_Small_Intestine_Terminal_Ileum	814	0.000990574	0.000198146	0.770222	0.153994	0.0745952	AP000695.6	ENSG00000230479	21:36238890-36638803	rs2003772
Schmiedel_2018_Th17_memory	593	1.01385e-05	6.75525e-07	0.867704	0.0577403	0.0745448	C1orf213	ENSG00000249087	1:23174861-23574053	rs10799794
GTEx_brain_spinal_cord	986	1.3093e-07	1.08935e-08	0.854461	0.0710174	0.074521	DGKH	ENSG00000102780	13:42008003-42406177	rs9562385
GTEx_vagina	426	0.0217765	0.00105729	0.860921	0.0417247	0.0745201	LARP4B	ENSG00000107929	10:653149-1052477	rs80282103
GTEx_V8_Liver	427	2.12924e-07	6.86186e-08	0.699996	0.225512	0.074491	NAA25	ENSG00000111300	12:111905570-112304007	rs11066165
TwinsUK_skin	389	0.0220334	0.000802403	0.871074	0.0316479	0.0744421	LARP4B	ENSG00000107929	10:653149-1052477	rs80282103
GTEx_minor_salivary_gland	862	0.00029279	2.85877e-05	0.843014	0.0822365	0.0744285	SSBP3	ENSG00000157216	1:54183215-54583141	rs111900181
Schmiedel_2018_CD8_T-cell_anti-CD3-CD28	757	4.36844e-07	3.69549e-08	0.853465	0.0721246	0.0744099	IGF1R	ENSG00000140443	15:98526812-98925203	rs72767973
GTEx_V8_Lung	814	0.00105186	0.00013711	0.817876	0.106536	0.0743991	AP000695.6	ENSG00000230479	21:36238890-36638803	rs2003772
GTEx_artery_coronary	953	7.40649e-09	5.91345e-10	0.857243	0.0683691	0.0743879	RORA	ENSG00000069667	15:60697929-61097734	rs17237465
GENCORD_T-cell	441	0.0216825	0.00115531	0.85721	0.0456004	0.0743523	LARP4B	ENSG00000107929	10:653149-1052477	rs80282103
GTEx_V8_Breast_Mammary_Tissue	399	8.31201e-05	2.14451e-06	0.902358	0.0232067	0.0743498	CELF1	ENSG00000149187	11:47360875-47759754	rs11039297
GTEx_V8_Brain_Amygdala	443	0.0219824	0.000857252	0.869068	0.033817	0.074275	LARP4B	ENSG00000107929	10:653149-1052477	rs80282103
GTEx_V8_Heart_Atrial_Appendage	1046	1.18415e-07	2.34552e-08	0.772787	0.152996	0.074216	DGKH	ENSG00000102780	13:42008003-42406177	rs9562385
GTEx_ovary	784	0.018311	0.0013579	0.843633	0.0624877	0.0742108	SLC6A13	ENSG00000010379	12:79927-434040	rs11062070
GTEx_V8_Brain_Anterior_cingulate_cortex_BA24	814	0.00109178	9.75665e-05	0.848912	0.0757889	0.0741097	AP000695.6	ENSG00000230479	21:36238890-36638803	rs2003772
Alasoo_2018_macrophage_IFNg+Salmonella	519	4.51019e-07	2.29444e-08	0.881158	0.0447525	0.0740889	IGF1R	ENSG00000140443	15:98526812-98925203	rs72767973
GTEx_brain_amygdala	789	0.00110171	8.98174e-05	0.855087	0.0696371	0.0740839	AP000695.6	ENSG00000230479	21:36238890-36638803	rs2003772
GTEx_V8_Kidney_Cortex	909	3.75941e-21	3.45196e-22	0.84812	0.077802	0.0740777	CCDC158	ENSG00000163749	4:76191487-76591203	rs79378390
GTEx_spleen	877	0.000293241	2.82676e-05	0.844299	0.0813141	0.0740655	SSBP3	ENSG00000157216	1:54183215-54583141	rs111900181
Schmiedel_2018_Treg_naive	963	7.29994e-09	7.00937e-10	0.844914	0.0810542	0.0740316	RORA	ENSG00000069667	15:60697929-61097734	rs17237465
GTEx_V8_Brain_Cerebellum	741	0.00405532	0.000253624	0.867491	0.0541799	0.0740197	RRAGD	ENSG00000025039	6:89199772-89598947	rs6907843
BLUEPRINT_monocyte	420	8.12062e-05	2.49888e-06	0.898387	0.0275712	0.0739578	CELF1	ENSG00000149187	11:47360875-47759754	rs11039297
BLUEPRINT_T-cell	1030	1.21354e-07	1.51641e-08	0.823264	0.102799	0.0739368	DGKH	ENSG00000102780	13:42008003-42406177	rs9562385
GTEx_V8_Brain_Anterior_cingulate_cortex_BA24	772	2.15895e-09	1.68663e-10	0.859029	0.0670358	0.0739348	FTO	ENSG00000140718	16:53573741-53971577	rs16952522
Schmiedel_2018_CD4_T-cell_naive	768	0.00392871	0.000380656	0.84041	0.0813542	0.0739266	RRAGD	ENSG00000025039	6:89199772-89598947	rs6907843
GTEx_V8_Brain_Anterior_cingulate_cortex_BA24	778	2.15777e-09	1.69975e-10	0.858561	0.0675581	0.073881	FTO	ENSG00000140718	16:53569511-53966995	rs11642015
GTEx_blood	626	5.44858e-13	4.15981e-14	0.860533	0.0656249	0.0738421	GOSR2	ENSG00000108433	17:46770341-47169422	rs3851786
GTEx_V8_Stomach	777	2.13139e-09	1.9665e-10	0.848067	0.0781718	0.0737615	FTO	ENSG00000140718	16:53573741-53971577	rs16952522
GTEx_V8_Stomach	783	2.13036e-09	1.97772e-10	0.847655	0.0786185	0.0737267	FTO	ENSG00000140718	16:53569511-53966995	rs11642015
GTEx_vagina	792	0.00110728	8.46661e-05	0.859451	0.0656427	0.0737147	AP000695.6	ENSG00000230479	21:36238890-36638803	rs2003772
van_de_Bunt_2015_pancreatic_islet	342	2.2995e-06	6.83211e-08	0.89965	0.0266561	0.0736914	UBE2Q2	ENSG00000140367	15:75699452-76099243	rs28607641
GTEx_ovary	930	7.13102e-09	8.73048e-10	0.825359	0.100975	0.0736657	RORA	ENSG00000069667	15:60697929-61097734	rs17237465
Steinberg_2020_high_grade_cartilage_naive	422	8.07832e-05	2.94847e-06	0.893708	0.0325454	0.073663	CELF1	ENSG00000149187	11:47360875-47759754	rs11039297
GTEx_V8_Esophagus_Mucosa	427	2.08798e-07	7.29956e-08	0.686434	0.239903	0.0736625	NAA25	ENSG00000111300	12:111905570-112304007	rs11066165
GTEx_V8_Stomach	910	1.58069e-21	2.52578e-21	0.356602	0.569741	0.0736571	CCDC158	ENSG00000163749	4:76191487-76591203	rs79378390
GTEx_V8_Ovary	892	0.00241779	0.000174562	0.861635	0.0621356	0.0736369	KNG1	ENSG00000113889	3:186517234-186916285	rs5029970
Steinberg_2020_synovium_naive	520	1.03345e-05	4.90937e-07	0.884431	0.0419412	0.0736175	C1orf213	ENSG00000249087	1:23174861-23574053	rs10799794
Schmiedel_2018_Treg_memory	759	4.41332e-07	3.28756e-08	0.862233	0.0641557	0.073611	IGF1R	ENSG00000140443	15:98526812-98925203	rs72767973
Peng_2018_placenta_naive	754	0.00106389	7.81973e-05	0.861968	0.0632822	0.0736081	FGF10	ENSG00000070193	5:43869235-44268504	rs10462065
CAP_LCL_statin	987	0.000659595	5.53915e-05	0.854047	0.0716476	0.0735905	TSPAN9	ENSG00000011105	12:3049164-3447491	rs3782787
van_de_Bunt_2015_pancreatic_islet	585	1.02399e-05	5.86559e-07	0.876379	0.0501271	0.073483	C1orf213	ENSG00000249087	1:23174861-23574053	rs10799794
Schmiedel_2018_Tfh_memory	759	4.39763e-07	3.45236e-08	0.859168	0.0673754	0.0734557	IGF1R	ENSG00000140443	15:98526812-98925203	rs72767973
GEUVADIS_LCL	296	2.93925e-06	1.52748e-07	0.880853	0.045703	0.0734405	NAA25	ENSG00000111300	12:111905570-112304007	rs11066165
Schmiedel_2018_Th1_memory	765	0.00400983	0.00030198	0.857761	0.0645245	0.0734026	RRAGD	ENSG00000025039	6:89199772-89598947	rs6907843
GTEx_adrenal_gland	734	4.62932e-07	3.21645e-08	0.866506	0.0601314	0.0733616	IGF1R	ENSG00000140443	15:98526812-98925203	rs72767973
Schwartzentruber_2018_sensory_neuron	686	0.00404942	0.000262537	0.866253	0.0560887	0.0733459	RRAGD	ENSG00000025039	6:89199772-89598947	rs6907843
GTEx_kidney_cortex	635	2.2299e-09	1.41201e-10	0.871547	0.0551146	0.0733385	FTO	ENSG00000140718	16:53573741-53971577	rs16952522
GTEx_V8_Thyroid	958	4.69215e-09	3.31476e-09	0.54308	0.383584	0.0733362	RORA	ENSG00000069667	15:60697929-61097734	rs17237465
Alasoo_2018_macrophage_IFNg+Salmonella	975	1.1726e-07	1.93491e-08	0.795489	0.131191	0.0733204	DGKH	ENSG00000102780	13:42008003-42406177	rs9562385
Schmiedel_2018_Th1_memory	767	2.12416e-09	1.61903e-10	0.861144	0.065563	0.0732933	FTO	ENSG00000140718	16:53569511-53966995	rs11642015
Nedelec_2016_macrophage_naive	1034	1.25268e-07	1.13452e-08	0.849816	0.0768926	0.073291	DGKH	ENSG00000102780	13:42008003-42406177	rs9562385
GTEx_kidney_cortex	637	2.22964e-09	1.41609e-10	0.871445	0.0552739	0.0732814	FTO	ENSG00000140718	16:53569511-53966995	rs11642015
GTEx_V8_Artery_Coronary	443	0.0215135	0.00135093	0.850532	0.0533354	0.0732686	LARP4B	ENSG00000107929	10:653149-1052477	rs80282103
GTEx_V8_Spleen	741	0.00398561	0.000326929	0.852579	0.0698616	0.0732468	RRAGD	ENSG00000025039	6:89199772-89598947	rs6907843
GTEx_minor_salivary_gland	434	0.0219653	0.000900079	0.868391	0.0355111	0.0732327	LARP4B	ENSG00000107929	10:653149-1052477	rs80282103
Schmiedel_2018_CD8_T-cell_naive	759	4.36513e-07	3.7901e-08	0.852818	0.0739741	0.0732074	IGF1R	ENSG00000140443	15:98526812-98925203	rs72767973
GTEx_vagina	354	2.84111e-06	1.3394e-07	0.885192	0.0416579	0.0731473	UBE2Q2	ENSG00000140367	15:75699452-76099243	rs28607641
GTEx_adipose_subcutaneous	439	0.0221635	0.000703977	0.876229	0.0277584	0.0731453	LARP4B	ENSG00000107929	10:653149-1052477	rs80282103
Alasoo_2018_macrophage_Salmonella	385	0.0219453	0.000922852	0.867587	0.036411	0.0731339	LARP4B	ENSG00000107929	10:653149-1052477	rs80282103
GTEx_V8_Brain_Spinal_cord_cervical_c-1	443	0.0218846	0.000983818	0.865203	0.0388219	0.0731062	LARP4B	ENSG00000107929	10:653149-1052477	rs80282103
Quach_2016_monocyte_naive	683	0.00405764	0.000297477	0.859601	0.0629466	0.0730976	RGS12	ENSG00000159788	4:3219923-3574719	rs4690095
GTEx_V8_Brain_Hypothalamus	784	5.75232e-10	4.06131e-11	0.865852	0.0610585	0.0730898	MYPN	ENSG00000138347	10:68012803-68407722	rs10998021
Nedelec_2016_macrophage_Listeria	975	7.34935e-09	6.6018e-10	0.850633	0.0763379	0.0730291	RORA	ENSG00000069667	15:60697929-61097734	rs17237465
Schmiedel_2018_B-cell_naive	767	0.00404644	0.000267213	0.865593	0.0570878	0.0730052	RRAGD	ENSG00000025039	6:89199772-89598947	rs6907843
Schmiedel_2018_Th1_memory	954	7.34259e-09	6.68504e-10	0.849851	0.0773015	0.0728477	RORA	ENSG00000069667	15:60697929-61097734	rs17237465
Steinberg_2020_high_grade_cartilage_naive	335	2.29542e-06	7.46284e-08	0.898053	0.0291246	0.0728201	UBE2Q2	ENSG00000140367	15:75699452-76099243	rs28607641
Young_2019_microglia_naive	929	7.41434e-09	5.97223e-10	0.858155	0.0690514	0.0727933	RORA	ENSG00000069667	15:60697929-61097734	rs17237465
PhLiPS_HLC	412	8.09804e-05	2.83057e-06	0.895889	0.0312419	0.0727855	CELF1	ENSG00000149187	11:47360875-47759754	rs11039297
Fairfax_2014_monocyte_LPS24	745	0.0173469	0.00105431	0.85685	0.0520052	0.0727436	SLC6A13	ENSG00000010379	12:79927-434040	rs11062070
NephQLT_glomerular	658	5.40588e-13	3.7274e-14	0.867516	0.0597433	0.0727404	RP11-156P1.2	ENSG00000262633	17:46770341-47169422	rs3851786
Alasoo_2018_macrophage_IFNg	337	2.30313e-06	6.71634e-08	0.901071	0.0262042	0.0727224	UBE2Q2	ENSG00000140367	15:75699452-76099243	rs28607641
Braineac2_substantia_nigra	841	0.00227857	0.00020266	0.849348	0.0754697	0.0727014	KNG1	ENSG00000113889	3:186517234-186916285	rs5029970
Steinberg_2020_synovium_naive	685	0.00404649	0.000268679	0.865625	0.0574033	0.0726561	RRAGD	ENSG00000025039	6:89199772-89598947	rs6907843
GTEx_skin_not_sun_exposed	426	2.72485e-07	9.63244e-09	0.895807	0.0315945	0.0725987	NAA25	ENSG00000111300	12:111905570-112304007	rs11066165
Schmiedel_2018_Th1-17_memory	1061	1.24049e-07	1.26686e-08	0.841545	0.0858714	0.0725833	DGKH	ENSG00000102780	13:42008003-42406177	rs9562385
GTEx_V8_Brain_Amygdala	737	4.63609e-07	3.19117e-08	0.867773	0.0596591	0.0725672	IGF1R	ENSG00000140443	15:98526812-98925203	rs72767973
GTEx_V8_Breast_Mammary_Tissue	958	7.11279e-09	9.00814e-10	0.82325	0.10419	0.0725603	RORA	ENSG00000069667	15:60697929-61097734	rs17237465
GTEx_brain_caudate	1047	0.0006545	6.12809e-05	0.847451	0.0792743	0.0725591	TSPAN9	ENSG00000011105	12:3049164-3447491	rs3782787
Steinberg_2020_low_grade_cartilage_naive	601	0.0195297	0.00104278	0.861008	0.0459006	0.0725188	SLC6A13	ENSG00000010379	12:79927-434040	rs11062070
GTEx_brain_spinal_cord	738	0.0165425	0.00445327	0.714284	0.192214	0.0725058	SLC6A13	ENSG00000010379	12:79927-434040	rs11062070
Schwartzentruber_2018_sensory_neuron	534	4.5192e-07	2.28633e-08	0.882919	0.0445956	0.0724849	IGF1R	ENSG00000140443	15:98526812-98925203	rs72767973
Kasela_2017_T-cell_CD4	905	0.0022509	0.000230861	0.839068	0.0859859	0.072464	KNG1	ENSG00000113889	3:186517234-186916285	rs5029970
GTEx_kidney_cortex	654	0.00407001	0.000246736	0.870577	0.0527047	0.0724014	RRAGD	ENSG00000025039	6:89199772-89598947	rs6907843
Quach_2016_monocyte_naive	1061	1.25628e-07	1.11188e-08	0.852262	0.0753577	0.0723804	DGKH	ENSG00000102780	13:42008003-42406177	rs9562385
GTEx_artery_coronary	799	0.0180109	0.0012205	0.850814	0.0575827	0.0723717	SLC6A13	ENSG00000010379	12:79927-434040	rs11062070
GENCORD_LCL	441	0.0218619	0.00102573	0.864302	0.0404796	0.072331	LARP4B	ENSG00000107929	10:653149-1052477	rs80282103
GTEx_brain_hippocampus	705	0.00393224	0.000384867	0.841112	0.0822513	0.0723192	RRAGD	ENSG00000025039	6:89199772-89598947	rs6907843
GTEx_V8_Prostate	443	0.0221497	0.000738791	0.875682	0.0291356	0.0722942	LARP4B	ENSG00000107929	10:653149-1052477	rs80282103
GTEx_brain_cortex	276	2.73044e-06	6.03294e-07	0.759886	0.167826	0.0722854	NAA25	ENSG00000111300	12:111905570-112304007	rs11066165
GTEx_V8_Brain_Spinal_cord_cervical_c-1	355	2.88399e-06	9.38319e-08	0.898555	0.0291626	0.0722798	UBE2Q2	ENSG00000140367	15:75699452-76099243	rs28607641
GTEx_brain_amygdala	430	0.0221058	0.000783398	0.873941	0.030899	0.072271	LARP4B	ENSG00000107929	10:653149-1052477	rs80282103
GTEx_artery_coronary	435	0.0216727	0.0012164	0.856823	0.0480179	0.0722696	LARP4B	ENSG00000107929	10:653149-1052477	rs80282103
Alasoo_2018_macrophage_IFNg	274	7.22883e-05	1.72627e-06	0.906118	0.0215662	0.0722418	NAA25	ENSG00000111300	12:111905570-112304007	rs11066165
GTEx_brain_spinal_cord	698	0.0011037	7.83605e-05	0.865252	0.0613591	0.0722072	FGF10	ENSG00000070193	5:43869235-44268504	rs10462065
GTEx_brain_hypothalamus	604	0.0024013	0.000135515	0.875931	0.0493602	0.0721716	RPH3A	ENSG00000089169	12:112560532-112958205	rs11614295
Steinberg_2020_high_grade_cartilage_naive	274	7.22766e-05	1.74376e-06	0.905972	0.0217855	0.0721685	NAA25	ENSG00000111300	12:111905570-112304007	rs11066165
PhLiPS_HLC	443	0.0219889	0.000903875	0.869325	0.0356622	0.0721204	LARP4B	ENSG00000107929	10:653149-1052477	rs80282103
GTEx_adipose_subcutaneous	396	8.10506e-05	4.43015e-06	0.879846	0.0480195	0.0720489	CELF1	ENSG00000149187	11:47360875-47759754	rs11039297
GTEx_muscle	426	2.72887e-07	9.41345e-09	0.897128	0.0308752	0.0719966	NAA25	ENSG00000111300	12:111905570-112304007	rs11066165
Schwartzentruber_2018_sensory_neuron	584	5.50673e-13	2.77097e-14	0.883616	0.0443914	0.0719925	GOSR2	ENSG00000108433	17:46770341-47169422	rs3851786
Schmiedel_2018_Th1-17_memory	963	7.31324e-09	7.05271e-10	0.846453	0.0815579	0.071989	RORA	ENSG00000069667	15:60697929-61097734	rs17237465
GTEx_pancreas	737	4.61395e-07	3.44515e-08	0.863629	0.0644136	0.0719572	IGF1R	ENSG00000140443	15:98526812-98925203	rs72767973
CAP_LCL_naive	585	1.03196e-05	5.2477e-07	0.883204	0.0448405	0.0719445	C1orf213	ENSG00000249087	1:23174861-23574053	rs10799794
GTEx_V8_Skin_Not_Sun_Exposed_Suprapubic	769	3.7846e-21	3.29512e-22	0.853805	0.0742659	0.0719295	SHROOM3	ENSG00000138771	4:76280334-76680191	rs28817415
van_de_Bunt_2015_pancreatic_islet	895	0.000703718	4.94019e-05	0.866561	0.0607618	0.0719245	HNF1A	ENSG00000135100	12:120781557-121181251	rs1169286
GTEx_V8_Brain_Substantia_nigra	896	0.000297934	2.43124e-05	0.857826	0.0699293	0.0719226	SSBP3	ENSG00000157216	1:54183215-54583141	rs111900181
Schwartzentruber_2018_sensory_neuron	397	0.0221508	0.000748159	0.875716	0.0295061	0.0718795	LARP4B	ENSG00000107929	10:653149-1052477	rs80282103
Braineac2_substantia_nigra	680	0.00394862	0.000370315	0.844688	0.079146	0.0718466	RRAGD	ENSG00000025039	6:89199772-89598947	rs6907843
Bossini-Castillo_2019_Treg_naive	578	4.48581e-07	2.65288e-08	0.876396	0.0517576	0.0718461	IGF1R	ENSG00000140443	15:98526812-98925203	rs72767973
Quach_2016_monocyte_R848	440	2.32648e-07	6.46151e-08	0.726486	0.201701	0.0718125	NAA25	ENSG00000111300	12:111905570-112304007	rs11066165
van_de_Bunt_2015_pancreatic_islet	780	0.000292651	2.19021e-05	0.863337	0.0645405	0.0718076	SSBP3	ENSG00000157216	1:54183215-54583141	rs111900181
Schmiedel_2018_Th1_memory	1039	1.24685e-07	1.21478e-08	0.845861	0.0823391	0.0718002	DGKH	ENSG00000102780	13:42008003-42406177	rs9562385
Bossini-Castillo_2019_Treg_naive	785	0.000288118	2.64383e-05	0.849964	0.0779226	0.0717985	SSBP3	ENSG00000157216	1:54183215-54583141	rs111900181
CEDAR_platelet	725	0.0010764	9.18904e-05	0.854203	0.0728502	0.0717782	FGF10	ENSG00000070193	5:43869235-44268504	rs10462065
GENCORD_fibroblast	441	0.0220336	0.000867958	0.87109	0.0342427	0.0717655	LARP4B	ENSG00000107929	10:653149-1052477	rs80282103
GTEx_brain_hypothalamus	748	2.22302e-09	1.52179e-10	0.868858	0.0594068	0.0717354	FTO	ENSG00000140718	16:53573741-53971577	rs16952522
GTEx_brain_cortex	1015	1.29425e-07	1.28282e-08	0.844637	0.0836464	0.0717162	DGKH	ENSG00000102780	13:42008003-42406177	rs9562385
Alasoo_2018_macrophage_naive	476	0.00119174	4.68283e-05	0.892065	0.0349811	0.0717152	FGF10	ENSG00000070193	5:43869235-44268504	rs10462065
GTEx_V8_Brain_Spinal_cord_cervical_c-1	893	0.000295867	2.6457e-05	0.851874	0.0761045	0.0716991	SSBP3	ENSG00000157216	1:54183215-54583141	rs111900181
GTEx_V8_Brain_Nucleus_accumbens_basal_ganglia	443	0.0221599	0.000744852	0.876085	0.0293759	0.0716339	LARP4B	ENSG00000107929	10:653149-1052477	rs80282103
Peng_2018_placenta_naive	450	0.0216929	0.00121193	0.857624	0.0478417	0.0716296	LARP4B	ENSG00000107929	10:653149-1052477	rs80282103
GTEx_thyroid	626	5.60283e-13	2.76017e-14	0.884894	0.0435217	0.071584	GOSR2	ENSG00000108433	17:46770341-47169422	rs3851786
GTEx_brain_nucleus_accumbens	433	0.0220954	0.0008108	0.873533	0.0319831	0.0715779	LARP4B	ENSG00000107929	10:653149-1052477	rs80282103
Gilchrist_2021_NK-cell_naive	919	3.76262e-21	3.53197e-22	0.848845	0.0796094	0.0715457	CCDC158	ENSG00000163749	4:76191487-76591203	rs79378390
PhLiPS_HLC	360	2.25705e-06	1.16288e-07	0.883042	0.0454248	0.0715308	UBE2Q2	ENSG00000140367	15:75699452-76099243	rs28607641
GTEx_artery_coronary	737	0.00407642	0.000244367	0.871954	0.052199	0.0715262	RRAGD	ENSG00000025039	6:89199772-89598947	rs6907843
BLUEPRINT_neutrophil	420	8.08534e-05	3.07583e-06	0.894484	0.0339565	0.0714759	CELF1	ENSG00000149187	11:47360875-47759754	rs11039297
Quach_2016_monocyte_R848	795	0.0170182	0.0012588	0.847638	0.0626263	0.0714591	SLC6A13	ENSG00000010379	12:79927-434040	rs11062070
GTEx_V8_Uterus	814	0.00110998	8.2773e-05	0.863063	0.0642888	0.0714554	AP000695.6	ENSG00000230479	21:36238890-36638803	rs2003772
Schwartzentruber_2018_sensory_neuron	981	1.26366e-07	1.05174e-08	0.857266	0.0712787	0.0714552	DGKH	ENSG00000102780	13:42008003-42406177	rs9562385
GTEx_V8_Small_Intestine_Terminal_Ileum	910	3.66643e-21	4.49849e-22	0.827146	0.101414	0.0714398	CCDC158	ENSG00000163749	4:76191487-76591203	rs79378390
GTEx_V8_Brain_Spinal_cord_cervical_c-1	1046	1.30869e-07	1.1429e-08	0.854067	0.0745156	0.0714175	DGKH	ENSG00000102780	13:42008003-42406177	rs9562385
Steinberg_2020_synovium_naive	546	4.51684e-07	2.36459e-08	0.882459	0.0461257	0.071415	IGF1R	ENSG00000140443	15:98526812-98925203	rs72767973
GTEx_V8_Skin_Not_Sun_Exposed_Suprapubic	427	2.66281e-07	1.61988e-08	0.875412	0.053183	0.0714045	NAA25	ENSG00000111300	12:111905570-112304007	rs11066165
GTEx_V8_Brain_Amygdala	805	0.0166183	0.00206563	0.80939	0.100535	0.0713912	SLC6A13	ENSG00000010379	12:79927-434040	rs11062070
Braineac2_substantia_nigra	343	2.24387e-06	1.29818e-07	0.877888	0.0507185	0.0713908	UBE2Q2	ENSG00000140367	15:75699452-76099243	rs28607641
GTEx_V8_Stomach	1046	1.27009e-07	1.5294e-08	0.82887	0.0997388	0.0713908	DGKH	ENSG00000102780	13:42008003-42406177	rs9562385
GTEx_brain_caudate	766	3.71047e-21	4.06043e-22	0.837081	0.0915318	0.071387	SHROOM3	ENSG00000138771	4:76280334-76680191	rs28817415
GTEx_brain_anterior_cingulate_cortex	332	2.9059e-06	7.48662e-08	0.905378	0.0232543	0.0713643	UBE2Q2	ENSG00000140367	15:75699452-76099243	rs28607641
GTEx_minor_salivary_gland	617	5.5585e-13	3.21855e-14	0.877894	0.0507616	0.0713449	GOSR2	ENSG00000108433	17:46770341-47169422	rs3851786
GTEx_brain_hippocampus	610	5.60238e-13	2.78307e-14	0.884824	0.0438836	0.0712924	GOSR2	ENSG00000108433	17:46770341-47169422	rs3851786
GTEx_adrenal_gland	804	0.00110742	8.76326e-05	0.859568	0.0679481	0.0712885	AP000695.6	ENSG00000230479	21:36238890-36638803	rs2003772
GTEx_uterus	612	5.55092e-13	3.30623e-14	0.876695	0.0521465	0.0711582	GOSR2	ENSG00000108433	17:46770341-47169422	rs3851786
GTEx_V8_Brain_Hippocampus	814	0.00105756	0.000135626	0.822306	0.105385	0.0711161	AP000695.6	ENSG00000230479	21:36238890-36638803	rs2003772
GTEx_adipose_subcutaneous	735	0.00399861	0.000324221	0.855311	0.0692805	0.0710855	RRAGD	ENSG00000025039	6:89199772-89598947	rs6907843
GTEx_V8_Spleen	737	4.5322e-07	4.30937e-08	0.848327	0.0805907	0.0710817	IGF1R	ENSG00000140443	15:98526812-98925203	rs72767973
GTEx_V8_Skin_Sun_Exposed_Lower_leg	910	1.60963e-21	2.50828e-21	0.363132	0.565795	0.0710733	CCDC158	ENSG00000163749	4:76191487-76591203	rs79378390
TwinsUK_blood	389	0.0219648	0.00095498	0.868362	0.0376834	0.0710346	LARP4B	ENSG00000107929	10:653149-1052477	rs80282103
GTEx_pituitary	618	0.00373897	0.000625948	0.792075	0.132532	0.0710284	RGS12	ENSG00000159788	4:3219923-3574719	rs4690095
Steinberg_2020_high_grade_cartilage_naive	374	0.0888156	0.00371954	0.802885	0.0335532	0.0710271	LARP4B	ENSG00000107929	10:653149-1052477	rs80282103
GTEx_kidney_cortex	604	0.00413045	0.000234687	0.874992	0.0496451	0.0709973	RGS12	ENSG00000159788	4:3219923-3574719	rs4690095
GTEx_liver	765	4.38278e-24	4.11395e-21	0.000988753	0.928035	0.0709764	SHROOM3	ENSG00000138771	4:76280334-76680191	rs28817415
Schmiedel_2018_CD8_T-cell_anti-CD3-CD28	770	0.00393086	0.000392237	0.84087	0.0838344	0.0709722	RRAGD	ENSG00000025039	6:89199772-89598947	rs6907843
Schmiedel_2018_monocyte_naive	767	0.00394546	0.00037772	0.843992	0.0807289	0.070956	RRAGD	ENSG00000025039	6:89199772-89598947	rs6907843
Braineac2_substantia_nigra	386	0.0895365	0.0030122	0.809408	0.0271593	0.0708843	LARP4B	ENSG00000107929	10:653149-1052477	rs80282103
GTEx_V8_Brain_Amygdala	1046	1.30654e-07	1.17268e-08	0.852661	0.0764594	0.0708792	DGKH	ENSG00000102780	13:42008003-42406177	rs9562385
Steinberg_2020_synovium_naive	372	0.0895018	0.00305101	0.809087	0.02751	0.0708498	LARP4B	ENSG00000107929	10:653149-1052477	rs80282103
GTEx_brain_putamen	602	0.00241241	0.000128113	0.879985	0.0466615	0.0708131	RPH3A	ENSG00000089169	12:112560532-112958205	rs11614295
GTEx_V8_Brain_Substantia_nigra	737	4.63984e-07	3.2484e-08	0.868475	0.0607322	0.0707921	IGF1R	ENSG00000140443	15:98526812-98925203	rs72767973
Steinberg_2020_low_grade_cartilage_naive	422	8.09517e-05	3.04019e-06	0.895572	0.033563	0.0707812	CELF1	ENSG00000149187	11:47360875-47759754	rs11039297
Steinberg_2020_synovium_naive	592	0.00412615	0.000240003	0.874097	0.0507722	0.0707646	RGS12	ENSG00000159788	4:3219923-3574719	rs4690095
GTEx_brain_spinal_cord	604	0.0041135	0.000252882	0.871406	0.0535	0.0707273	RGS12	ENSG00000159788	4:3219923-3574719	rs4690095
Nedelec_2016_macrophage_Salmonella	365	2.28473e-06	9.06605e-08	0.893873	0.0353991	0.0707259	UBE2Q2	ENSG00000140367	15:75699452-76099243	rs28607641
Schmiedel_2018_Th1_memory	627	5.46361e-13	3.28334e-14	0.876698	0.0526142	0.0706876	GOSR2	ENSG00000108433	17:46770341-47169422	rs3851786
GTEx_V8_Brain_Anterior_cingulate_cortex_BA24	736	0.00406301	0.000261483	0.869137	0.0558643	0.0706747	RRAGD	ENSG00000025039	6:89199772-89598947	rs6907843
van_de_Bunt_2015_pancreatic_islet	975	1.24969e-07	1.20327e-08	0.847787	0.0815594	0.0706531	DGKH	ENSG00000102780	13:42008003-42406177	rs9562385
GTEx_small_intestine	715	4.62726e-07	3.38282e-08	0.866121	0.0632483	0.0706303	IGF1R	ENSG00000140443	15:98526812-98925203	rs72767973
Schmiedel_2018_CD8_T-cell_anti-CD3-CD28	1061	1.24782e-07	1.22229e-08	0.846522	0.0828492	0.070629	DGKH	ENSG00000102780	13:42008003-42406177	rs9562385
GTEx_V8_Skin_Not_Sun_Exposed_Suprapubic	814	0.0011213	7.25927e-05	0.871869	0.056374	0.0705627	AP000695.6	ENSG00000230479	21:36238890-36638803	rs2003772
CEDAR_platelet	769	2.14159e-09	1.51219e-10	0.868212	0.0612344	0.0705531	FTO	ENSG00000140718	16:53573741-53971577	rs16952522
CEDAR_platelet	776	2.14079e-09	1.52046e-10	0.867885	0.0615696	0.0705458	FTO	ENSG00000140718	16:53569511-53966995	rs11642015
GTEx_V8_Liver	741	0.00406457	0.00026066	0.86947	0.0556884	0.0705167	RRAGD	ENSG00000025039	6:89199772-89598947	rs6907843
Schmiedel_2018_NK-cell_naive	451	2.42801e-07	1.9613e-08	0.860079	0.0694051	0.0705155	NAA25	ENSG00000111300	12:111905570-112304007	rs11066165
Gilchrist_2021_NK-cell_naive	437	0.0189763	0.00395644	0.75022	0.156346	0.0705013	LARP4B	ENSG00000107929	10:653149-1052477	rs80282103
GTEx_V8_Brain_Amygdala	910	3.73589e-21	3.84857e-22	0.842815	0.0867532	0.0704318	CCDC158	ENSG00000163749	4:76191487-76591203	rs79378390
GTEx_kidney_cortex	654	0.0199807	0.00113778	0.859581	0.0488773	0.0704234	SLC6A13	ENSG00000010379	12:79927-434040	rs11062070
GTEx_brain_nucleus_accumbens	1033	0.000647671	6.97815e-05	0.838608	0.0902831	0.0703911	TSPAN9	ENSG00000011105	12:3049164-3447491	rs3782787
Alasoo_2018_macrophage_Salmonella	681	0.00405364	0.000272223	0.867154	0.0581636	0.0703568	RRAGD	ENSG00000025039	6:89199772-89598947	rs6907843
GTEx_V8_Esophagus_Gastroesophageal_Junction	443	0.0137317	0.00920465	0.54288	0.363833	0.0703501	LARP4B	ENSG00000107929	10:653149-1052477	rs80282103
GTEx_V8_Ovary	741	0.00398158	0.000344534	0.851718	0.0736305	0.0703251	RRAGD	ENSG00000025039	6:89199772-89598947	rs6907843
GTEx_blood	894	0.000288893	3.39188e-05	0.831793	0.0975903	0.0702936	SSBP3	ENSG00000157216	1:54183215-54583141	rs111900181
Schmiedel_2018_Th1-17_memory	451	2.37097e-07	2.53823e-08	0.839875	0.0898422	0.0702827	NAA25	ENSG00000111300	12:111905570-112304007	rs11066165
GTEx_V8_Brain_Nucleus_accumbens_basal_ganglia	741	0.00396122	0.00036511	0.847361	0.0780321	0.0702802	RRAGD	ENSG00000025039	6:89199772-89598947	rs6907843
van_de_Bunt_2015_pancreatic_islet	608	5.50664e-13	2.87953e-14	0.883602	0.0461351	0.0702632	GOSR2	ENSG00000108433	17:46770341-47169422	rs3851786
BLUEPRINT_monocyte	1030	1.2466e-07	1.24025e-08	0.845695	0.0840684	0.0702362	DGKH	ENSG00000102780	13:42008003-42406177	rs9562385
Alasoo_2018_macrophage_IFNg	519	4.55072e-07	2.08685e-08	0.889077	0.0407006	0.0702215	IGF1R	ENSG00000140443	15:98526812-98925203	rs72767973
Alasoo_2018_macrophage_naive	274	7.23599e-05	1.81706e-06	0.907015	0.0227063	0.0702044	NAA25	ENSG00000111300	12:111905570-112304007	rs11066165
BLUEPRINT_T-cell	834	0.000280993	3.41135e-05	0.828944	0.100566	0.0701746	SSBP3	ENSG00000157216	1:54183215-54583141	rs111900181
GTEx_vagina	1012	1.31982e-07	1.05104e-08	0.86133	0.0685217	0.0701484	DGKH	ENSG00000102780	13:42008003-42406177	rs9562385
Schmiedel_2018_CD4_T-cell_naive	384	2.29947e-06	7.75067e-08	0.899639	0.0302535	0.0701052	UBE2Q2	ENSG00000140367	15:75699452-76099243	rs28607641
CEDAR_T-cell_CD4	583	0.00244607	9.20536e-05	0.893793	0.0335662	0.0701029	RPH3A	ENSG00000089169	12:112560532-112958205	rs11614295
Steinberg_2020_synovium_naive	709	2.14762e-09	1.46323e-10	0.870653	0.0592498	0.0700967	FTO	ENSG00000140718	16:53569511-53966995	rs11642015
GTEx_V8_Brain_Substantia_nigra	1044	1.29517e-07	1.29848e-08	0.845242	0.0846699	0.0700875	DGKH	ENSG00000102780	13:42008003-42406177	rs9562385
GTEx_V8_Brain_Nucleus_accumbens_basal_ganglia	783	2.19097e-09	1.46358e-10	0.87177	0.0581649	0.0700647	FTO	ENSG00000140718	16:53569511-53966995	rs11642015
Schmiedel_2018_CD4_T-cell_anti-CD3-CD28	593	1.02224e-05	6.43948e-07	0.874885	0.0550422	0.0700619	C1orf213	ENSG00000249087	1:23174861-23574053	rs10799794
Schmiedel_2018_Th2_memory	770	0.00404622	0.000281165	0.865547	0.0600754	0.0700503	RRAGD	ENSG00000025039	6:89199772-89598947	rs6907843
Alasoo_2018_macrophage_naive	422	8.00631e-05	4.00211e-06	0.885741	0.0442055	0.0699694	CELF1	ENSG00000149187	11:47360875-47759754	rs11039297
Schmiedel_2018_NK-cell_naive	896	0.000282317	3.28588e-05	0.832853	0.0968653	0.0699665	SSBP3	ENSG00000157216	1:54183215-54583141	rs111900181
GTEx_V8_Liver	892	0.0024184	0.000184283	0.86185	0.0656035	0.0699436	KNG1	ENSG00000113889	3:186517234-186916285	rs5029970
GTEx_brain_spinal_cord	432	0.021203	0.00174403	0.838252	0.0688795	0.0699219	LARP4B	ENSG00000107929	10:653149-1052477	rs80282103
GTEx_brain_cerebellar_hemisphere	396	8.19592e-05	3.71768e-06	0.88971	0.0402874	0.0699168	CELF1	ENSG00000149187	11:47360875-47759754	rs11039297
BrainSeq_brain	1070	1.24817e-07	1.22974e-08	0.846756	0.0833555	0.0698879	DGKH	ENSG00000102780	13:42008003-42406177	rs9562385
Young_2019_microglia_naive	420	8.07214e-05	3.35169e-06	0.893024	0.03701	0.0698818	CELF1	ENSG00000149187	11:47360875-47759754	rs11039297
Schmiedel_2018_monocyte_CD16_naive	593	9.99412e-06	8.74402e-07	0.855347	0.0747658	0.0698763	C1orf213	ENSG00000249087	1:23174861-23574053	rs10799794
Alasoo_2018_macrophage_IFNg	770	3.82335e-21	2.99919e-22	0.862546	0.0675918	0.0698622	SHROOM3	ENSG00000138771	4:76280334-76680191	rs28817415
GTEx_blood	737	4.5705e-07	3.99636e-08	0.855496	0.0747333	0.0697702	IGF1R	ENSG00000140443	15:98526812-98925203	rs72767973
GTEx_brain_caudate	614	0.00242264	0.000120773	0.883716	0.0439851	0.0697556	RPH3A	ENSG00000089169	12:112560532-112958205	rs11614295
GTEx_V8_Cells_Cultured_fibroblasts	427	2.43772e-07	3.9218e-08	0.801412	0.128861	0.0697269	NAA25	ENSG00000111300	12:111905570-112304007	rs11066165
GTEx_V8_Ovary	1046	1.30508e-07	1.20531e-08	0.851705	0.0785901	0.0697047	DGKH	ENSG00000102780	13:42008003-42406177	rs9562385
GTEx_prostate	774	2.19904e-09	1.8138e-10	0.859484	0.070822	0.0696937	FTO	ENSG00000140718	16:53573741-53971577	rs16952522
Quach_2016_monocyte_LPS	412	2.15179e-12	8.40906e-05	2.38053e-08	0.930227	0.0696886	CELF1	ENSG00000149187	11:47360875-47759754	rs11039297
GTEx_V8_Liver	958	7.34614e-09	6.9235e-10	0.850259	0.0800645	0.0696769	RORA	ENSG00000069667	15:60697929-61097734	rs17237465
GTEx_prostate	780	2.1983e-09	1.82173e-10	0.859197	0.0711321	0.0696712	FTO	ENSG00000140718	16:53569511-53966995	rs11642015
Steinberg_2020_synovium_naive	586	5.52231e-13	2.76133e-14	0.886116	0.044239	0.0696447	GOSR2	ENSG00000108433	17:46770341-47169422	rs3851786
GTEx_uterus	986	1.31069e-07	1.15016e-08	0.85537	0.0749911	0.0696385	DGKH	ENSG00000102780	13:42008003-42406177	rs9562385
GTEx_skin_not_sun_exposed	893	0.000301049	2.2012e-05	0.866793	0.0633084	0.0695753	SSBP3	ENSG00000157216	1:54183215-54583141	rs111900181
GTEx_brain_spinal_cord	719	4.60796e-07	3.63445e-08	0.862508	0.0679594	0.0695323	IGF1R	ENSG00000140443	15:98526812-98925203	rs72767973
CAP_LCL_statin	937	7.3464e-09	6.93593e-10	0.850292	0.0802087	0.0694996	RORA	ENSG00000069667	15:60697929-61097734	rs17237465
GENCORD_fibroblast	637	0.00410717	0.000264887	0.870088	0.0560458	0.0694943	RGS12	ENSG00000159788	4:3219923-3574719	rs4690095
GTEx_V8_Esophagus_Gastroesophageal_Junction	958	7.41857e-09	6.22092e-10	0.858641	0.0719329	0.0694262	RORA	ENSG00000069667	15:60697929-61097734	rs17237465
GTEx_V8_Small_Intestine_Terminal_Ileum	443	0.0213552	0.00160399	0.844273	0.0633439	0.069424	LARP4B	ENSG00000107929	10:653149-1052477	rs80282103
GENCORD_LCL	829	0.00108078	8.29453e-05	0.863257	0.0661817	0.0693971	AP000695.6	ENSG00000230479	21:36238890-36638803	rs2003772
CommonMind_DLPFC_naive	452	1.78094e-07	9.76065e-08	0.601227	0.329441	0.0693318	NAA25	ENSG00000111300	12:111905570-112304007	rs11066165
GTEx_V8_Spleen	1046	1.29443e-07	1.31766e-08	0.84476	0.0859223	0.0693177	DGKH	ENSG00000102780	13:42008003-42406177	rs9562385
Schmiedel_2018_Th1_memory	865	0.000288399	2.70167e-05	0.850767	0.0796289	0.0692885	SSBP3	ENSG00000157216	1:54183215-54583141	rs111900181
GTEx_V8_Esophagus_Gastroesophageal_Junction	896	0.000296237	2.69369e-05	0.852938	0.0774887	0.0692506	SSBP3	ENSG00000157216	1:54183215-54583141	rs111900181
GENCORD_fibroblast	849	0.000284915	3.05204e-05	0.840513	0.0899675	0.0692036	SSBP3	ENSG00000157216	1:54183215-54583141	rs111900181
GTEx_esophagus_gej	735	0.00391478	0.000416893	0.837378	0.089105	0.0691849	RRAGD	ENSG00000025039	6:89199772-89598947	rs6907843
PhLiPS_iPSC	949	7.35828e-09	6.84517e-10	0.851666	0.0791586	0.0691755	RORA	ENSG00000069667	15:60697929-61097734	rs17237465
GTEx_V8_Vagina	443	0.0218451	0.00112156	0.863641	0.0442714	0.0691209	LARP4B	ENSG00000107929	10:653149-1052477	rs80282103
GTEx_V8_Artery_Coronary	635	0.00411475	0.000259203	0.871684	0.0548414	0.069101	RGS12	ENSG00000159788	4:3219923-3574719	rs4690095
Young_2019_microglia_naive	831	0.00108469	7.94216e-05	0.866386	0.0633681	0.0690817	AP000695.6	ENSG00000230479	21:36238890-36638803	rs2003772
GTEx_V8_Vagina	355	2.87432e-06	1.13972e-07	0.895543	0.0354408	0.0690137	UBE2Q2	ENSG00000140367	15:75699452-76099243	rs28607641
GTEx_V8_Liver	814	0.00109255	0.000103361	0.84951	0.0802992	0.068995	AP000695.6	ENSG00000230479	21:36238890-36638803	rs2003772
Steinberg_2020_high_grade_cartilage_naive	944	0.00065384	6.6688e-05	0.844282	0.0860431	0.068954	TSPAN9	ENSG00000011105	12:3049164-3447491	rs3782787
GTEx_V8_Brain_Cortex	1046	1.30818e-07	1.18592e-08	0.85373	0.0773254	0.0689442	DGKH	ENSG00000102780	13:42008003-42406177	rs9562385
GTEx_prostate	713	0.00111635	6.86122e-05	0.87612	0.0537786	0.0689167	FGF10	ENSG00000070193	5:43869235-44268504	rs10462065
Braineac2_substantia_nigra	592	5.51808e-13	2.84901e-14	0.885439	0.0456466	0.0689149	GOSR2	ENSG00000108433	17:46770341-47169422	rs3851786
GTEx_V8_Brain_Substantia_nigra	741	0.00403561	0.000297201	0.863274	0.0635066	0.0688862	RRAGD	ENSG00000025039	6:89199772-89598947	rs6907843
GTEx_V8_Brain_Frontal_Cortex_BA9	737	4.67177e-07	3.03164e-08	0.874451	0.0566768	0.0688717	IGF1R	ENSG00000140443	15:98526812-98925203	rs72767973
Nedelec_2016_macrophage_Listeria	1034	1.2571e-07	1.15549e-08	0.852816	0.0783198	0.0688644	DGKH	ENSG00000102780	13:42008003-42406177	rs9562385
van_de_Bunt_2015_pancreatic_islet	609	0.00375641	0.000618677	0.795778	0.130995	0.0688514	RGS12	ENSG00000159788	4:3219923-3574719	rs4690095
Naranbhai_2015_neutrophil_CD16	648	0.019238	0.00141582	0.84818	0.062353	0.0688135	SLC6A13	ENSG00000010379	12:79927-434040	rs11062070
GTEx_V8_Brain_Anterior_cingulate_cortex_BA24	443	0.0218446	0.00112999	0.863619	0.0446049	0.0688011	LARP4B	ENSG00000107929	10:653149-1052477	rs80282103
GTEx_uterus	695	4.66093e-07	3.144e-08	0.872424	0.05878	0.0687957	IGF1R	ENSG00000140443	15:98526812-98925203	rs72767973
Schmiedel_2018_Th2_memory	593	1.03498e-05	5.3145e-07	0.885784	0.0454154	0.0687902	C1orf213	ENSG00000249087	1:23174861-23574053	rs10799794
GTEx_brain_hippocampus	1020	0.000658142	6.05695e-05	0.852165	0.0783569	0.068759	TSPAN9	ENSG00000011105	12:3049164-3447491	rs3782787
Peng_2018_placenta_naive	592	1.03459e-05	5.36434e-07	0.885456	0.045842	0.0686913	C1orf213	ENSG00000249087	1:23174861-23574053	rs10799794
GTEx_V8_Brain_Substantia_nigra	624	0.00240541	0.000140762	0.877496	0.0512812	0.0686766	RPH3A	ENSG00000089169	12:112560532-112958205	rs11614295
Schmiedel_2018_monocyte_CD16_naive	770	0.00393734	0.000396498	0.842255	0.0847482	0.0686626	RRAGD	ENSG00000025039	6:89199772-89598947	rs6907843
Braineac2_putamen	688	0.00408042	0.00025368	0.872884	0.0541987	0.0685827	RRAGD	ENSG00000025039	6:89199772-89598947	rs6907843
Peng_2018_placenta_naive	821	0.0010877	7.70551e-05	0.86878	0.0614778	0.0685776	AP000695.6	ENSG00000230479	21:36238890-36638803	rs2003772
Schmiedel_2018_Treg_naive	896	0.000291866	2.37984e-05	0.861021	0.0701383	0.0685248	SSBP3	ENSG00000157216	1:54183215-54583141	rs111900181
CAP_LCL_naive	1022	1.25415e-07	1.1901e-08	0.850816	0.0806678	0.0685162	DGKH	ENSG00000102780	13:42008003-42406177	rs9562385
GTEx_V8_Heart_Left_Ventricle	399	8.33823e-05	2.42179e-06	0.905204	0.0262226	0.0684872	CELF1	ENSG00000149187	11:47360875-47759754	rs11039297
GTEx_blood	435	0.0218648	0.00111763	0.864415	0.0441164	0.0684858	LARP4B	ENSG00000107929	10:653149-1052477	rs80282103
Quach_2016_monocyte_IAV	647	5.38881e-13	4.16862e-14	0.864695	0.0668217	0.0684836	GOSR2	ENSG00000108433	17:46770341-47169422	rs3851786
GTEx_minor_salivary_gland	697	0.00404782	0.000287131	0.865837	0.0613494	0.0684789	RRAGD	ENSG00000025039	6:89199772-89598947	rs6907843
GTEx_stomach	768	3.88367e-21	2.45787e-22	0.876154	0.0553811	0.0684649	SHROOM3	ENSG00000138771	4:76280334-76680191	rs28817415
GTEx_V8_Brain_Anterior_cingulate_cortex_BA24	1046	1.30701e-07	1.2051e-08	0.852965	0.0785778	0.0684572	DGKH	ENSG00000102780	13:42008003-42406177	rs9562385
Schmiedel_2018_Th17_memory	759	4.43966e-07	3.28875e-08	0.867379	0.0641841	0.0684363	IGF1R	ENSG00000140443	15:98526812-98925203	rs72767973
GTEx_brain_hypothalamus	808	0.00109118	0.000107579	0.846966	0.0834332	0.0684024	AP000695.6	ENSG00000230479	21:36238890-36638803	rs2003772
GTEx_V8_Brain_Nucleus_accumbens_basal_ganglia	399	8.0485e-05	5.32836e-06	0.873751	0.0577767	0.0683864	CELF1	ENSG00000149187	11:47360875-47759754	rs11039297
GTEx_pituitary	433	0.0219009	0.001084	0.865843	0.042787	0.0683849	LARP4B	ENSG00000107929	10:653149-1052477	rs80282103
GTEx_artery_aorta	894	0.000296507	2.69774e-05	0.853717	0.0776061	0.0683536	SSBP3	ENSG00000157216	1:54183215-54583141	rs111900181
GTEx_V8_Brain_Hypothalamus	814	0.00109067	0.000106129	0.848053	0.0824523	0.0682984	AP000695.6	ENSG00000230479	21:36238890-36638803	rs2003772
GTEx_heart_left_ventricle	435	0.0222596	0.000727675	0.880025	0.0287001	0.0682874	LARP4B	ENSG00000107929	10:653149-1052477	rs80282103
Young_2019_microglia_naive	695	0.00400184	0.000333738	0.856075	0.0713252	0.0682639	RRAGD	ENSG00000025039	6:89199772-89598947	rs6907843
GTEx_breast	438	0.021943	0.00104489	0.867511	0.0412412	0.0682596	LARP4B	ENSG00000107929	10:653149-1052477	rs80282103
Nedelec_2016_macrophage_Listeria	451	0.0222103	0.000778724	0.878079	0.0307185	0.068213	LARP4B	ENSG00000107929	10:653149-1052477	rs80282103
Steinberg_2020_low_grade_cartilage_naive	947	0.000655288	6.58136e-05	0.846153	0.0849147	0.0682113	TSPAN9	ENSG00000011105	12:3049164-3447491	rs3782787
Schmiedel_2018_Th1_memory	593	1.02872e-05	6.00799e-07	0.880427	0.0513512	0.0682105	C1orf213	ENSG00000249087	1:23174861-23574053	rs10799794
CAP_LCL_statin	634	0.00346435	0.00091378	0.73391	0.193513	0.0681988	RGS12	ENSG00000159788	4:3219923-3574719	rs4690095
Schmiedel_2018_B-cell_naive	1043	1.22177e-07	1.51905e-08	0.828847	0.102984	0.0681684	DGKH	ENSG00000102780	13:42008003-42406177	rs9562385
GTEx_brain_amygdala	332	2.90581e-06	8.52235e-08	0.905351	0.0264845	0.0681619	UBE2Q2	ENSG00000140367	15:75699452-76099243	rs28607641
Alasoo_2018_macrophage_Salmonella	690	2.10878e-09	1.89989e-10	0.85491	0.0769542	0.0681358	FTO	ENSG00000140718	16:53573741-53971577	rs16952522
GTEx_brain_putamen	844	0.000295776	2.7788e-05	0.85161	0.0799401	0.0681261	SSBP3	ENSG00000157216	1:54183215-54583141	rs111900181
BLUEPRINT_neutrophil	1030	1.24202e-07	1.31772e-08	0.842589	0.089326	0.0680851	DGKH	ENSG00000102780	13:42008003-42406177	rs9562385
Bossini-Castillo_2019_Treg_naive	696	0.00305702	0.00127938	0.65396	0.273619	0.068085	RRAGD	ENSG00000025039	6:89199772-89598947	rs6907843
Alasoo_2018_macrophage_Salmonella	695	2.10777e-09	1.91131e-10	0.8545	0.0774171	0.0680829	FTO	ENSG00000140718	16:53569511-53966995	rs11642015
Alasoo_2018_macrophage_naive	770	3.85022e-21	2.80947e-22	0.868609	0.0633133	0.0680778	SHROOM3	ENSG00000138771	4:76280334-76680191	rs28817415
GTEx_V8_Brain_Hippocampus	896	0.000296493	2.70873e-05	0.853676	0.0779229	0.0680778	SSBP3	ENSG00000157216	1:54183215-54583141	rs111900181
Schmiedel_2018_NK-cell_naive	425	8.13182e-05	2.92238e-06	0.899626	0.0322623	0.068027	CELF1	ENSG00000149187	11:47360875-47759754	rs11039297
GTEx_V8_Brain_Frontal_Cortex_BA9	443	0.0220847	0.000909339	0.873114	0.0358825	0.0680099	LARP4B	ENSG00000107929	10:653149-1052477	rs80282103
GTEx_brain_spinal_cord	725	0.00401686	0.000320428	0.859212	0.068472	0.0679789	RRAGD	ENSG00000025039	6:89199772-89598947	rs6907843
BLUEPRINT_neutrophil	736	4.36763e-07	4.03355e-08	0.853307	0.0787357	0.067957	IGF1R	ENSG00000140443	15:98526812-98925203	rs72767973
GTEx_pancreas	439	0.0220707	0.000925504	0.87256	0.0365216	0.0679217	LARP4B	ENSG00000107929	10:653149-1052477	rs80282103
Schmiedel_2018_Tfh_memory	896	0.000291736	2.41324e-05	0.860639	0.071124	0.0679215	SSBP3	ENSG00000157216	1:54183215-54583141	rs111900181
GTEx_V8_Uterus	769	3.83393e-21	2.97962e-22	0.864932	0.0671522	0.0679158	SHROOM3	ENSG00000138771	4:76280334-76680191	rs28817415
PhLiPS_iPSC	754	0.00404997	0.000287287	0.866373	0.0613888	0.0679013	RRAGD	ENSG00000025039	6:89199772-89598947	rs6907843
GTEx_testis	898	3.50664e-21	6.25361e-22	0.791096	0.141013	0.0678911	CCDC158	ENSG00000163749	4:76191487-76591203	rs79378390
Bossini-Castillo_2019_Treg_naive	725	2.11235e-09	1.87065e-10	0.856357	0.075769	0.0678738	FTO	ENSG00000140718	16:53573741-53971577	rs16952522
GTEx_V8_Kidney_Cortex	354	2.89782e-06	9.41392e-08	0.902865	0.0292628	0.0678694	UBE2Q2	ENSG00000140367	15:75699452-76099243	rs28607641
GTEx_V8_Esophagus_Gastroesophageal_Junction	806	0.0175022	0.00125255	0.852441	0.0609374	0.0678667	SLC6A13	ENSG00000010379	12:79927-434040	rs11062070
GTEx_V8_Brain_Frontal_Cortex_BA9	814	0.00112735	7.00091e-05	0.876576	0.0543678	0.0678588	AP000695.6	ENSG00000230479	21:36238890-36638803	rs2003772
GTEx_V8_Prostate	1046	1.29134e-07	1.37117e-08	0.842739	0.0894158	0.0678448	DGKH	ENSG00000102780	13:42008003-42406177	rs9562385
Steinberg_2020_high_grade_cartilage_naive	589	5.46235e-13	3.47354e-14	0.876495	0.0556691	0.0678361	GOSR2	ENSG00000108433	17:46770341-47169422	rs3851786
GTEx_V8_Cells_EBV-transformed_lymphocytes	399	8.32046e-05	2.66089e-06	0.903275	0.028819	0.0678196	CELF1	ENSG00000149187	11:47360875-47759754	rs11039297
Nedelec_2016_macrophage_Listeria	735	0.00405552	0.00028217	0.86756	0.0602943	0.0678076	RRAGD	ENSG00000025039	6:89199772-89598947	rs6907843
GTEx_artery_coronary	891	0.000301305	2.2382e-05	0.867531	0.0643755	0.06777	SSBP3	ENSG00000157216	1:54183215-54583141	rs111900181
Gilchrist_2021_NK-cell_naive	748	0.0174075	0.0010923	0.859847	0.0538864	0.0677667	SLC6A13	ENSG00000010379	12:79927-434040	rs11062070
iPSCORE_iPSC	346	2.3029e-06	8.01601e-08	0.900983	0.031294	0.0677211	UBE2Q2	ENSG00000140367	15:75699452-76099243	rs28607641
GTEx_brain_substantia_nigra	726	0.00402226	0.000316404	0.860367	0.0676116	0.0676826	RRAGD	ENSG00000025039	6:89199772-89598947	rs6907843
GTEx_LCL	993	1.29857e-07	1.30139e-08	0.84746	0.0848623	0.0676773	DGKH	ENSG00000102780	13:42008003-42406177	rs9562385
GTEx_V8_Uterus	1045	1.29937e-07	1.29361e-08	0.847979	0.0843543	0.0676666	DGKH	ENSG00000102780	13:42008003-42406177	rs9562385
GTEx_LCL	435	0.0221666	0.000835994	0.876349	0.032983	0.0676658	LARP4B	ENSG00000107929	10:653149-1052477	rs80282103
GTEx_brain_anterior_cingulate_cortex	744	0.0196883	0.00149348	0.847047	0.0641863	0.0675847	SLC6A13	ENSG00000010379	12:79927-434040	rs11062070
GTEx_V8_Brain_Cerebellum	910	3.37625e-21	7.57118e-22	0.761679	0.170738	0.0675826	CCDC158	ENSG00000163749	4:76191487-76591203	rs79378390
GTEx_V8_Minor_Salivary_Gland	443	0.0220146	0.000990374	0.87034	0.0390866	0.0675681	LARP4B	ENSG00000107929	10:653149-1052477	rs80282103
GTEx_V8_Ovary	896	0.000297947	2.58273e-05	0.857862	0.0742954	0.0675183	SSBP3	ENSG00000157216	1:54183215-54583141	rs111900181
GTEx_brain_caudate	1015	1.30683e-07	1.22152e-08	0.852853	0.0796503	0.0674966	DGKH	ENSG00000102780	13:42008003-42406177	rs9562385
Peng_2018_placenta_naive	976	7.38058e-09	6.76714e-10	0.854247	0.0782572	0.0674955	RORA	ENSG00000069667	15:60697929-61097734	rs17237465
GTEx_kidney_cortex	743	3.84403e-21	2.90051e-22	0.867211	0.065368	0.0674207	SHROOM3	ENSG00000138771	4:76280334-76680191	rs28817415
Alasoo_2018_macrophage_naive	592	0.00413649	0.000245523	0.876282	0.0519448	0.0673907	RGS12	ENSG00000159788	4:3219923-3574719	rs4690095
GTEx_V8_Vagina	1046	1.31931e-07	1.09872e-08	0.860994	0.071636	0.0673698	DGKH	ENSG00000102780	13:42008003-42406177	rs9562385
van_de_Bunt_2015_pancreatic_islet	588	4.53281e-07	2.41258e-08	0.885577	0.0470675	0.067355	IGF1R	ENSG00000140443	15:98526812-98925203	rs72767973
Young_2019_microglia_naive	741	4.47244e-07	3.01687e-08	0.873783	0.0588734	0.0673435	IGF1R	ENSG00000140443	15:98526812-98925203	rs72767973
Nedelec_2016_macrophage_Listeria	758	4.36649e-07	4.07761e-08	0.853083	0.0795972	0.0673193	IGF1R	ENSG00000140443	15:98526812-98925203	rs72767973
GTEx_V8_Brain_Substantia_nigra	958	7.34459e-09	7.1487e-10	0.850078	0.0826734	0.0672481	RORA	ENSG00000069667	15:60697929-61097734	rs17237465
GTEx_V8_Brain_Putamen_basal_ganglia	399	8.28032e-05	3.11573e-06	0.898918	0.0337573	0.0672383	CELF1	ENSG00000149187	11:47360875-47759754	rs11039297
GTEx_pituitary	714	0.00112254	6.44998e-05	0.881036	0.0505561	0.0672213	FGF10	ENSG00000070193	5:43869235-44268504	rs10462065
GTEx_V8_Brain_Cortex	355	2.91831e-06	7.59304e-08	0.909247	0.0235902	0.0671594	UBE2Q2	ENSG00000140367	15:75699452-76099243	rs28607641
PhLiPS_HLC	733	2.19931e-09	1.42583e-10	0.876114	0.0567318	0.0671546	FTO	ENSG00000140718	16:53573741-53971577	rs16952522
PhLiPS_HLC	739	2.19821e-09	1.43692e-10	0.875675	0.0571735	0.0671512	FTO	ENSG00000140718	16:53569511-53966995	rs11642015
GTEx_V8_Brain_Substantia_nigra	910	3.36118e-21	7.74381e-22	0.758282	0.174633	0.0670854	CCDC158	ENSG00000163749	4:76191487-76591203	rs79378390
NephQLT_glomerular	928	0.00028233	3.77033e-05	0.822787	0.109811	0.0670818	SSBP3	ENSG00000157216	1:54183215-54583141	rs111900181
GTEx_V8_Adrenal_Gland	896	0.000301664	2.22622e-05	0.868564	0.0640311	0.0670811	SSBP3	ENSG00000157216	1:54183215-54583141	rs111900181
CommonMind_DLPFC_naive	1053	1.24807e-07	1.27222e-08	0.846689	0.0862401	0.0670704	DGKH	ENSG00000102780	13:42008003-42406177	rs9562385
GTEx_small_intestine	434	0.0221958	0.000821604	0.877504	0.0324147	0.0670635	LARP4B	ENSG00000107929	10:653149-1052477	rs80282103
CEDAR_ileum	704	0.00402358	0.000317664	0.860727	0.067888	0.0670436	RRAGD	ENSG00000025039	6:89199772-89598947	rs6907843
GTEx_V8_Brain_Caudate_basal_ganglia	896	0.000299252	2.46921e-05	0.861619	0.0710274	0.0670292	SSBP3	ENSG00000157216	1:54183215-54583141	rs111900181
GTEx_V8_Testis	443	0.020061	0.00295723	0.793107	0.116846	0.0670282	LARP4B	ENSG00000107929	10:653149-1052477	rs80282103
BrainSeq_brain	452	1.87071e-07	8.93114e-08	0.631532	0.30144	0.0670278	NAA25	ENSG00000111300	12:111905570-112304007	rs11066165
CEDAR_rectum	773	2.11135e-09	1.90181e-10	0.855953	0.0770332	0.0670139	FTO	ENSG00000140718	16:53573741-53971577	rs16952522
CEDAR_rectum	780	2.11057e-09	1.90977e-10	0.855634	0.0773558	0.0670098	FTO	ENSG00000140718	16:53569511-53966995	rs11642015
GTEx_brain_substantia_nigra	693	4.66599e-07	3.19126e-08	0.873371	0.0596663	0.0669625	IGF1R	ENSG00000140443	15:98526812-98925203	rs72767973
GTEx_V8_Cells_EBV-transformed_lymphocytes	1046	1.30185e-07	1.2806e-08	0.849602	0.083506	0.0668916	DGKH	ENSG00000102780	13:42008003-42406177	rs9562385
GTEx_V8_Uterus	626	5.57408e-13	3.34513e-14	0.880354	0.052765	0.0668813	GOSR2	ENSG00000108433	17:46770341-47169422	rs3851786
Schmiedel_2018_Th1_memory	368	2.30921e-06	7.60279e-08	0.903451	0.0296781	0.0668688	UBE2Q2	ENSG00000140367	15:75699452-76099243	rs28607641
GTEx_V8_Minor_Salivary_Gland	399	8.35417e-05	2.41148e-06	0.906935	0.0261123	0.0668669	CELF1	ENSG00000149187	11:47360875-47759754	rs11039297
GTEx_brain_amygdala	686	0.00408177	0.000260824	0.873095	0.0557237	0.0668391	RRAGD	ENSG00000025039	6:89199772-89598947	rs6907843
GTEx_V8_Uterus	737	4.6195e-07	3.66304e-08	0.864668	0.0684972	0.0668343	IGF1R	ENSG00000140443	15:98526812-98925203	rs72767973
Fairfax_2014_monocyte_IFN24	746	0.017293	0.00122686	0.854189	0.060534	0.0667574	SLC6A13	ENSG00000010379	12:79927-434040	rs11062070
NephQLT_glomerular	1125	1.25893e-07	1.36918e-08	0.841766	0.0914813	0.0667528	DGKH	ENSG00000102780	13:42008003-42406177	rs9562385
GTEx_V8_Brain_Spinal_cord_cervical_c-1	1064	0.000651921	6.57226e-05	0.847229	0.0853457	0.0667081	TSPAN9	ENSG00000011105	12:3049164-3447491	rs3782787
GTEx_brain_cortex	723	4.6342e-07	3.52398e-08	0.86742	0.0658945	0.0666852	IGF1R	ENSG00000140443	15:98526812-98925203	rs72767973
Schmiedel_2018_monocyte_naive	768	2.16258e-09	1.80702e-10	0.861479	0.0719176	0.066603	FTO	ENSG00000140718	16:53569511-53966995	rs11642015
GTEx_ovary	857	0.000300914	2.31786e-05	0.866406	0.0666703	0.0666001	SSBP3	ENSG00000157216	1:54183215-54583141	rs111900181
FUSION_muscle_naive	649	5.32322e-13	4.94288e-14	0.854171	0.0792475	0.0665812	GOSR2	ENSG00000108433	17:46770341-47169422	rs3851786
GTEx_kidney_cortex	332	2.9126e-06	8.35297e-08	0.907464	0.0259584	0.0665744	UBE2Q2	ENSG00000140367	15:75699452-76099243	rs28607641
CEDAR_B-cell_CD19	746	0.00110039	6.69743e-05	0.87884	0.0534231	0.0665694	FGF10	ENSG00000070193	5:43869235-44268504	rs10462065
GTEx_V8_Brain_Spinal_cord_cervical_c-1	737	4.65942e-07	3.2783e-08	0.87214	0.0612959	0.0665641	IGF1R	ENSG00000140443	15:98526812-98925203	rs72767973
Lepik_2017_blood	433	0.0171055	0.0011465	0.85776	0.0574248	0.0665636	LARP4B	ENSG00000107929	10:653149-1052477	rs80282103
PhLiPS_HLC	912	0.000683743	7.61106e-05	0.839316	0.0933616	0.0665621	HNF1A	ENSG00000135100	12:120781557-121181251	rs1169286
CEDAR_platelet	681	0.0195	0.00120373	0.859739	0.0530052	0.0665523	SLC6A13	ENSG00000010379	12:79927-434040	rs11062070
Quach_2016_monocyte_Pam3CSK4	684	0.00413923	0.000246612	0.876885	0.0521775	0.0665522	RGS12	ENSG00000159788	4:3219923-3574719	rs4690095
GTEx_V8_Minor_Salivary_Gland	1046	1.14834e-07	2.82092e-08	0.74942	0.18403	0.0665506	DGKH	ENSG00000102780	13:42008003-42406177	rs9562385
GTEx_V8_Spleen	427	2.00468e-07	8.34874e-08	0.659048	0.274402	0.0665495	NAA25	ENSG00000111300	12:111905570-112304007	rs11066165
GTEx_brain_amygdala	396	8.31185e-05	2.87346e-06	0.902295	0.0311264	0.0664928	CELF1	ENSG00000149187	11:47360875-47759754	rs11039297
CAP_LCL_naive	342	2.29173e-06	9.45262e-08	0.896613	0.0369158	0.0664689	UBE2Q2	ENSG00000140367	15:75699452-76099243	rs28607641
HipSci_iPSC	621	0.00308132	0.00130501	0.652759	0.276391	0.0664642	RGS12	ENSG00000159788	4:3219923-3574719	rs4690095
GTEx_V8_Artery_Coronary	737	4.64699e-07	3.40889e-08	0.869813	0.0637404	0.0664456	IGF1R	ENSG00000140443	15:98526812-98925203	rs72767973
GTEx_pancreas	705	0.00112661	6.22896e-05	0.883619	0.0487885	0.0664032	FGF10	ENSG00000070193	5:43869235-44268504	rs10462065
GTEx_V8_Small_Intestine_Terminal_Ileum	712	0.00111672	6.54696e-05	0.880853	0.0515753	0.0663895	FGF10	ENSG00000070193	5:43869235-44268504	rs10462065
GTEx_adipose_visceral	396	8.34252e-05	2.57685e-06	0.905624	0.0279067	0.0663834	CELF1	ENSG00000149187	11:47360875-47759754	rs11039297
GTEx_V8_Artery_Coronary	806	0.0174489	0.00133586	0.849845	0.0649966	0.0663736	SLC6A13	ENSG00000010379	12:79927-434040	rs11062070
GTEx_brain_caudate	338	2.33795e-06	6.5885e-07	0.728425	0.205208	0.0663636	UBE2Q2	ENSG00000140367	15:75699452-76099243	rs28607641
Schmiedel_2018_Tfh_memory	780	2.18199e-09	1.61945e-10	0.869212	0.0644459	0.0663423	FTO	ENSG00000140718	16:53569511-53966995	rs11642015
GTEx_V8_Brain_Spinal_cord_cervical_c-1	624	0.00239689	0.000155681	0.874387	0.0567264	0.0663338	RPH3A	ENSG00000089169	12:112560532-112958205	rs11614295
GTEx_V8_Skin_Not_Sun_Exposed_Suprapubic	896	0.000284522	3.96655e-05	0.819208	0.11414	0.0663272	SSBP3	ENSG00000157216	1:54183215-54583141	rs111900181
GTEx_brain_anterior_cingulate_cortex	605	5.63968e-13	2.72416e-14	0.890715	0.0429582	0.0663268	GOSR2	ENSG00000108433	17:46770341-47169422	rs3851786
GTEx_V8_Pancreas	897	0.000737513	6.68799e-05	0.855378	0.077502	0.0663153	HNF1A	ENSG00000135100	12:120781557-121181251	rs1169286
GTEx_brain_putamen	338	2.8985e-06	9.85308e-08	0.903073	0.0306325	0.0662918	UBE2Q2	ENSG00000140367	15:75699452-76099243	rs28607641
GTEx_colon_sigmoid	767	3.86331e-21	2.75909e-22	0.87156	0.0621786	0.0662611	SHROOM3	ENSG00000138771	4:76280334-76680191	rs28817415
Schmiedel_2018_CD4_T-cell_anti-CD3-CD28	963	7.34249e-09	7.25656e-10	0.849838	0.0839231	0.0662386	RORA	ENSG00000069667	15:60697929-61097734	rs17237465
GTEx_V8_Small_Intestine_Terminal_Ileum	399	8.16428e-05	4.36911e-06	0.88632	0.0473652	0.0662284	CELF1	ENSG00000149187	11:47360875-47759754	rs11039297
GTEx_V8_Skin_Sun_Exposed_Lower_leg	399	8.30345e-05	2.9823e-06	0.901429	0.03231	0.066175	CELF1	ENSG00000149187	11:47360875-47759754	rs11039297
GTEx_uterus	352	2.91361e-06	8.40784e-08	0.907781	0.0261298	0.0660862	UBE2Q2	ENSG00000140367	15:75699452-76099243	rs28607641
GTEx_V8_Liver	1064	0.000643503	7.46324e-05	0.836289	0.0969254	0.0660673	TSPAN9	ENSG00000011105	12:3049164-3447491	rs3782787
GTEx_uterus	754	2.23771e-09	1.52004e-10	0.874599	0.0593441	0.0660566	FTO	ENSG00000140718	16:53573741-53971577	rs16952522
Schwartzentruber_2018_sensory_neuron	675	2.14925e-09	1.54683e-10	0.871315	0.0626434	0.0660419	FTO	ENSG00000140718	16:53569511-53966995	rs11642015
Quach_2016_monocyte_R848	1056	1.17241e-07	2.04416e-08	0.795361	0.13861	0.0660293	DGKH	ENSG00000102780	13:42008003-42406177	rs9562385
Quach_2016_monocyte_LPS	440	2.07143e-07	9.19792e-08	0.646843	0.287156	0.0660003	NAA25	ENSG00000111300	12:111905570-112304007	rs11066165
GTEx_uterus	760	2.23624e-09	1.53625e-10	0.874024	0.0599779	0.0659976	FTO	ENSG00000140718	16:53569511-53966995	rs11642015
GTEx_stomach	897	0.000745475	5.92447e-05	0.864613	0.068647	0.0659356	HNF1A	ENSG00000135100	12:120781557-121181251	rs1169286
GTEx_V8_Brain_Hypothalamus	896	0.000301794	2.25298e-05	0.868938	0.064803	0.0659351	SSBP3	ENSG00000157216	1:54183215-54583141	rs111900181
GENCORD_T-cell	1027	1.23247e-07	1.44505e-08	0.836107	0.0979664	0.0659267	DGKH	ENSG00000102780	13:42008003-42406177	rs9562385
Schmiedel_2018_CD4_T-cell_naive	963	7.36477e-09	7.06173e-10	0.852418	0.0816683	0.065914	RORA	ENSG00000069667	15:60697929-61097734	rs17237465
Schmiedel_2018_Treg_memory	963	7.37669e-09	6.94304e-10	0.853797	0.0802946	0.0659082	RORA	ENSG00000069667	15:60697929-61097734	rs17237465
GTEx_prostate	940	7.40304e-09	6.68137e-10	0.856843	0.0772658	0.0658908	RORA	ENSG00000069667	15:60697929-61097734	rs17237465
GENCORD_LCL	422	7.68203e-05	7.61973e-06	0.849866	0.0842316	0.0658181	CELF1	ENSG00000149187	11:47360875-47759754	rs11039297
Alasoo_2018_macrophage_naive	690	2.1413e-09	1.63221e-10	0.868092	0.0661046	0.0658038	FTO	ENSG00000140718	16:53573741-53971577	rs16952522
Schmiedel_2018_B-cell_naive	878	0.00027994	3.66565e-05	0.825839	0.108073	0.0657712	SSBP3	ENSG00000157216	1:54183215-54583141	rs111900181
Alasoo_2018_macrophage_naive	695	2.13985e-09	1.64807e-10	0.867505	0.0667476	0.0657469	FTO	ENSG00000140718	16:53569511-53966995	rs11642015
Braineac2_putamen	897	0.000673033	8.51024e-05	0.828775	0.10473	0.0657369	HNF1A	ENSG00000135100	12:120781557-121181251	rs1169286
GTEx_brain_amygdala	727	0.0194658	0.00175882	0.837462	0.0756026	0.0657105	SLC6A13	ENSG00000010379	12:79927-434040	rs11062070
TwinsUK_LCL	769	2.05857e-09	2.46257e-10	0.834555	0.0997681	0.0656773	FTO	ENSG00000140718	16:53569511-53966995	rs11642015
GTEx_brain_hypothalamus	996	1.30356e-07	1.28224e-08	0.850718	0.0836147	0.0656667	DGKH	ENSG00000102780	13:42008003-42406177	rs9562385
Quach_2016_monocyte_LPS	1059	1.23029e-07	1.47078e-08	0.834629	0.0997121	0.0656591	DGKH	ENSG00000102780	13:42008003-42406177	rs9562385
CEDAR_T-cell_CD4	342	2.23537e-06	1.52963e-07	0.874563	0.0597794	0.0656556	UBE2Q2	ENSG00000140367	15:75699452-76099243	rs28607641
GTEx_artery_coronary	624	5.62059e-13	2.95871e-14	0.887699	0.0466634	0.065638	GOSR2	ENSG00000108433	17:46770341-47169422	rs3851786
Schmiedel_2018_monocyte_CD16_naive	780	2.12142e-09	2.24279e-10	0.845085	0.0892778	0.0656372	FTO	ENSG00000140718	16:53569511-53966995	rs11642015
Braineac2_substantia_nigra	776	3.84048e-21	3.01653e-22	0.866412	0.0679871	0.0656012	SHROOM3	ENSG00000138771	4:76280334-76680191	rs28817415
GTEx_minor_salivary_gland	927	7.21639e-09	8.57445e-10	0.835241	0.0991769	0.0655823	RORA	ENSG00000069667	15:60697929-61097734	rs17237465
GENCORD_T-cell	856	0.000294967	2.17183e-05	0.870168	0.0640047	0.065511	SSBP3	ENSG00000157216	1:54183215-54583141	rs111900181
GTEx_V8_Brain_Hypothalamus	634	0.00293528	0.0014556	0.621821	0.308294	0.065494	RGS12	ENSG00000159788	4:3219923-3574719	rs4690095
Quach_2016_monocyte_LPS	454	0.0219949	0.00106113	0.869564	0.0418863	0.0654932	LARP4B	ENSG00000107929	10:653149-1052477	rs80282103
GTEx_brain_anterior_cingulate_cortex	710	4.63352e-07	3.59544e-08	0.867293	0.0672331	0.0654736	IGF1R	ENSG00000140443	15:98526812-98925203	rs72767973
GTEx_V8_Lung	896	0.000304718	1.97858e-05	0.877356	0.0569027	0.0654164	SSBP3	ENSG00000157216	1:54183215-54583141	rs111900181
GTEx_adipose_visceral	426	2.48891e-07	3.54092e-08	0.81824	0.116344	0.0654155	NAA25	ENSG00000111300	12:111905570-112304007	rs11066165
GTEx_V8_Small_Intestine_Terminal_Ileum	737	4.68161e-07	3.11773e-08	0.876294	0.0582917	0.0654143	IGF1R	ENSG00000140443	15:98526812-98925203	rs72767973
Peng_2018_placenta_naive	765	0.00396097	0.00038798	0.847335	0.0829318	0.0653838	RRAGD	ENSG00000025039	6:89199772-89598947	rs6907843
Naranbhai_2015_neutrophil_CD16	902	3.85076e-21	2.92359e-22	0.86873	0.0658906	0.0653794	CCDC158	ENSG00000163749	4:76191487-76591203	rs79378390
Fairfax_2012_B-cell_CD19	922	3.85728e-21	2.86005e-22	0.8702	0.0644573	0.0653429	CCDC158	ENSG00000163749	4:76191487-76591203	rs79378390
FUSION_muscle_naive	450	0.0176631	0.000613307	0.885723	0.0306892	0.0653114	LARP4B	ENSG00000107929	10:653149-1052477	rs80282103
GTEx_heart_left_ventricle	788	5.86491e-10	3.45385e-11	0.882798	0.0519227	0.065279	MYPN	ENSG00000138347	10:68012803-68407722	rs10998021
CommonMind_DLPFC_naive	841	0.00110605	6.29005e-05	0.883447	0.0501759	0.0652077	AP000695.6	ENSG00000230479	21:36238890-36638803	rs2003772
GTEx_V8_Brain_Substantia_nigra	355	2.91302e-06	8.75197e-08	0.907599	0.0272031	0.0651948	UBE2Q2	ENSG00000140367	15:75699452-76099243	rs28607641
GTEx_spleen	396	8.30769e-05	3.03721e-06	0.901843	0.0329053	0.0651656	CELF1	ENSG00000149187	11:47360875-47759754	rs11039297
Young_2019_microglia_naive	961	0.000639651	8.18389e-05	0.828223	0.1059	0.0651558	TSPAN9	ENSG00000011105	12:3049164-3447491	rs3782787
GTEx_brain_hippocampus	719	4.64093e-07	3.53854e-08	0.868679	0.0661685	0.0651522	IGF1R	ENSG00000140443	15:98526812-98925203	rs72767973
GTEx_brain_nucleus_accumbens	1008	1.32663e-07	1.05953e-08	0.865775	0.0690807	0.0651442	DGKH	ENSG00000102780	13:42008003-42406177	rs9562385
GTEx_brain_cortex	763	2.22229e-09	1.69858e-10	0.868571	0.0663233	0.0651057	FTO	ENSG00000140718	16:53573741-53971577	rs16952522
Schmiedel_2018_Th17_memory	780	2.17892e-09	1.68161e-10	0.867989	0.066923	0.0650879	FTO	ENSG00000140718	16:53569511-53966995	rs11642015
GTEx_V8_Pituitary	713	0.00111799	6.58041e-05	0.881891	0.0518422	0.0650834	FGF10	ENSG00000070193	5:43869235-44268504	rs10462065
BLUEPRINT_T-cell	752	2.16394e-09	1.425e-10	0.877272	0.0577052	0.0650228	FTO	ENSG00000140718	16:53573741-53971577	rs16952522
Braineac2_putamen	560	0.00244142	0.000111795	0.891661	0.040765	0.0650212	RPH3A	ENSG00000089169	12:112560532-112958205	rs11614295
Quach_2016_monocyte_Pam3CSK4	1058	1.25064e-07	1.27681e-08	0.848434	0.0865537	0.0650118	DGKH	ENSG00000102780	13:42008003-42406177	rs9562385
GTEx_V8_Small_Intestine_Terminal_Ileum	897	0.000735747	6.97986e-05	0.853331	0.0808884	0.064975	HNF1A	ENSG00000135100	12:120781557-121181251	rs1169286
CEDAR_transverse_colon	342	2.31937e-06	7.07448e-08	0.907426	0.0276131	0.0649586	UBE2Q2	ENSG00000140367	15:75699452-76099243	rs28607641
Naranbhai_2015_neutrophil_CD16	731	2.14619e-09	1.60565e-10	0.870077	0.0650289	0.0648937	FTO	ENSG00000140718	16:53573741-53971577	rs16952522
GTEx_brain_putamen	572	0.00114494	8.08915e-05	0.872336	0.0615665	0.064872	FGF10	ENSG00000070193	5:43869235-44268504	rs10462065
TwinsUK_blood	666	4.33023e-07	4.56569e-08	0.846	0.0891353	0.0648642	IGF1R	ENSG00000140443	15:98526812-98925203	rs72767973
Naranbhai_2015_neutrophil_CD16	737	2.14513e-09	1.61705e-10	0.869646	0.065491	0.0648635	FTO	ENSG00000140718	16:53569511-53966995	rs11642015
GTEx_V8_Liver	896	0.000299635	2.50644e-05	0.862723	0.0721016	0.0648504	SSBP3	ENSG00000157216	1:54183215-54583141	rs111900181
GTEx_brain_frontal_cortex	924	7.42314e-09	6.5708e-10	0.85917	0.075987	0.0648431	RORA	ENSG00000069667	15:60697929-61097734	rs17237465
CEDAR_T-cell_CD4	906	0.0022988	0.000203348	0.856924	0.0757372	0.064837	KNG1	ENSG00000113889	3:186517234-186916285	rs5029970
TwinsUK_skin	421	8.20731e-05	2.45646e-06	0.907978	0.0271111	0.0648262	CELF1	ENSG00000149187	11:47360875-47759754	rs11039297
GTEx_V8_Brain_Cortex	769	3.79062e-21	3.54962e-22	0.855163	0.0800144	0.0648224	SHROOM3	ENSG00000138771	4:76280334-76680191	rs28817415
GTEx_brain_putamen	616	5.61669e-13	3.05172e-14	0.887083	0.0481332	0.0647838	GOSR2	ENSG00000108433	17:46770341-47169422	rs3851786
Steinberg_2020_synovium_naive	781	3.8786e-21	2.67161e-22	0.875011	0.0602066	0.0647823	SHROOM3	ENSG00000138771	4:76280334-76680191	rs28817415
Fairfax_2014_monocyte_LPS2	747	0.017603	0.000956317	0.8695	0.0471726	0.0647677	SLC6A13	ENSG00000010379	12:79927-434040	rs11062070
GTEx_pancreas	897	0.000754539	5.11963e-05	0.875126	0.0593135	0.0647548	HNF1A	ENSG00000135100	12:120781557-121181251	rs1169286
GTEx_V8_Pancreas	896	0.000302561	2.21726e-05	0.871148	0.0637754	0.0647518	SSBP3	ENSG00000157216	1:54183215-54583141	rs111900181
GTEx_V8_Pituitary	399	8.37406e-05	2.40865e-06	0.909094	0.0260837	0.0647362	CELF1	ENSG00000149187	11:47360875-47759754	rs11039297
Kasela_2017_T-cell_CD4	1029	0.000654032	6.77864e-05	0.846845	0.0877055	0.0647278	TSPAN9	ENSG00000011105	12:3049164-3447491	rs3782787
GTEx_liver	396	8.2854e-05	3.30404e-06	0.899423	0.0358024	0.0646884	CELF1	ENSG00000149187	11:47360875-47759754	rs11039297
GTEx_vagina	730	0.00406522	0.000287359	0.869558	0.0614019	0.0646871	RRAGD	ENSG00000025039	6:89199772-89598947	rs6907843
Schwartzentruber_2018_sensory_neuron	781	5.71522e-10	4.51138e-11	0.866991	0.0683724	0.0646364	MYPN	ENSG00000138347	10:68012803-68407722	rs10998021
GTEx_V8_Brain_Caudate_basal_ganglia	624	0.00241517	0.000142113	0.881055	0.0517783	0.0646092	RPH3A	ENSG00000089169	12:112560532-112958205	rs11614295
GTEx_minor_salivary_gland	997	1.30903e-07	1.24397e-08	0.854285	0.0811183	0.064597	DGKH	ENSG00000102780	13:42008003-42406177	rs9562385
Schmiedel_2018_CD8_T-cell_naive	780	2.18116e-09	1.67249e-10	0.868883	0.0665605	0.0645564	FTO	ENSG00000140718	16:53569511-53966995	rs11642015
Schmiedel_2018_CD4_T-cell_naive	780	2.18583e-09	1.62586e-10	0.870742	0.0647027	0.0645553	FTO	ENSG00000140718	16:53569511-53966995	rs11642015
GTEx_V8_Brain_Hippocampus	769	3.89346e-21	2.5336e-22	0.878362	0.0570933	0.0645443	SHROOM3	ENSG00000138771	4:76280334-76680191	rs28817415
Quach_2016_monocyte_IAV	683	0.004071	0.00032446	0.86243	0.0686716	0.064503	RGS12	ENSG00000159788	4:3219923-3574719	rs4690095
CEDAR_rectum	730	0.00111353	6.39747e-05	0.883666	0.0507043	0.0644518	FGF10	ENSG00000070193	5:43869235-44268504	rs10462065
Nedelec_2016_macrophage_Salmonella	645	5.55447e-13	2.7644e-14	0.891277	0.0442934	0.0644298	GOSR2	ENSG00000108433	17:46770341-47169422	rs3851786
GTEx_V8_Brain_Nucleus_accumbens_basal_ganglia	1046	1.31739e-07	1.16345e-08	0.859742	0.0758633	0.064395	DGKH	ENSG00000102780	13:42008003-42406177	rs9562385
GTEx_V8_Stomach	896	0.000302198	2.26878e-05	0.8701	0.0652595	0.0643153	SSBP3	ENSG00000157216	1:54183215-54583141	rs111900181
GTEx_V8_Pancreas	399	8.3997e-05	2.19459e-06	0.911878	0.0237603	0.064275	CELF1	ENSG00000149187	11:47360875-47759754	rs11039297
Alasoo_2018_macrophage_naive	914	0.0006293	9.48471e-05	0.812593	0.122408	0.064274	TSPAN9	ENSG00000011105	12:3049164-3447491	rs3782787
Schwartzentruber_2018_sensory_neuron	595	0.00417586	0.000220762	0.884627	0.0467025	0.0642739	RGS12	ENSG00000159788	4:3219923-3574719	rs4690095
GTEx_V8_Ovary	443	0.022072	0.00101417	0.872611	0.0400308	0.0642723	LARP4B	ENSG00000107929	10:653149-1052477	rs80282103
GTEx_prostate	894	0.000298354	2.65529e-05	0.859035	0.076388	0.0642517	SSBP3	ENSG00000157216	1:54183215-54583141	rs111900181
Alasoo_2018_macrophage_Salmonella	770	3.77133e-21	3.7679e-22	0.850811	0.0849394	0.0642494	SHROOM3	ENSG00000138771	4:76280334-76680191	rs28817415
GTEx_V8_Minor_Salivary_Gland	805	0.0176696	0.00115814	0.860596	0.0563426	0.0642331	SLC6A13	ENSG00000010379	12:79927-434040	rs11062070
GTEx_brain_amygdala	757	3.87725e-21	2.71004e-22	0.874706	0.0610742	0.0642197	SHROOM3	ENSG00000138771	4:76280334-76680191	rs28817415
CEDAR_T-cell_CD4	746	0.00109975	7.0562e-05	0.878322	0.0562908	0.0642165	FGF10	ENSG00000070193	5:43869235-44268504	rs10462065
GTEx_prostate	1028	1.31703e-07	1.17162e-08	0.859506	0.076397	0.0640969	DGKH	ENSG00000102780	13:42008003-42406177	rs9562385
GTEx_V8_Brain_Cortex	896	0.000287469	3.75014e-05	0.827693	0.107912	0.0640708	SSBP3	ENSG00000157216	1:54183215-54583141	rs111900181
Peng_2018_placenta_naive	770	0.0189547	0.0017318	0.838696	0.0765635	0.0640538	SLC6A13	ENSG00000010379	12:79927-434040	rs11062070
GTEx_V8_Uterus	741	0.00405918	0.000296094	0.868318	0.0632747	0.0640519	RRAGD	ENSG00000025039	6:89199772-89598947	rs6907843
Nedelec_2016_macrophage_Salmonella	450	0.0221779	0.000915209	0.8768	0.0361186	0.0639887	LARP4B	ENSG00000107929	10:653149-1052477	rs80282103
Schmiedel_2018_Treg_naive	759	4.06986e-07	7.21664e-08	0.795131	0.140928	0.0639405	IGF1R	ENSG00000140443	15:98526812-98925203	rs72767973
GTEx_ovary	396	8.36631e-05	2.56815e-06	0.908207	0.0278148	0.0638925	CELF1	ENSG00000149187	11:47360875-47759754	rs11039297
GTEx_V8_Spleen	769	3.43137e-21	7.18433e-22	0.774115	0.162014	0.0638706	SHROOM3	ENSG00000138771	4:76280334-76680191	rs28817415
Schmiedel_2018_B-cell_naive	368	2.32242e-06	7.0517e-08	0.908618	0.0275251	0.063854	UBE2Q2	ENSG00000140367	15:75699452-76099243	rs28607641
GTEx_V8_Brain_Nucleus_accumbens_basal_ganglia	769	3.89599e-21	2.53974e-22	0.878933	0.0572327	0.0638344	SHROOM3	ENSG00000138771	4:76280334-76680191	rs28817415
Bossini-Castillo_2019_Treg_naive	981	1.06769e-07	3.12399e-08	0.724319	0.211868	0.0638126	DGKH	ENSG00000102780	13:42008003-42406177	rs9562385
GTEx_V8_Breast_Mammary_Tissue	635	0.00394816	0.000450906	0.836392	0.0954577	0.0637512	RGS12	ENSG00000159788	4:3219923-3574719	rs4690095
GTEx_brain_frontal_cortex	1004	1.32559e-07	1.0913e-08	0.865094	0.0711552	0.063751	DGKH	ENSG00000102780	13:42008003-42406177	rs9562385
GTEx_adipose_subcutaneous	737	4.54012e-07	4.62228e-08	0.84981	0.086455	0.0637347	IGF1R	ENSG00000140443	15:98526812-98925203	rs72767973
GTEx_brain_substantia_nigra	910	7.41755e-09	6.72476e-10	0.858523	0.0777702	0.0637066	RORA	ENSG00000069667	15:60697929-61097734	rs17237465
CEDAR_B-cell_CD19	428	0.0219787	0.00112195	0.86892	0.0442921	0.0636868	LARP4B	ENSG00000107929	10:653149-1052477	rs80282103
Young_2019_microglia_naive	739	2.15114e-09	1.58605e-10	0.872083	0.0642355	0.0636818	FTO	ENSG00000140718	16:53569511-53966995	rs11642015
GTEx_brain_frontal_cortex	744	0.0191924	0.00131335	0.857216	0.0585964	0.0636818	SLC6A13	ENSG00000010379	12:79927-434040	rs11062070
[truncated: 929 more rows]
