# Supplementary material for: Multivariate canonical correlation analysis identifies additional genetic variants for chronic kidney disease
Source: NPJ Syst Biol Appl. 2024 Mar 9;10:28. doi: 10.1038/s41540-024-00350-8 (PMC10924093; doi:10.1038/s41540-024-00350-8)
Supplement: Supplementary file 11 — Dataset 9 [file 41540_2024_350_MOESM11_ESM.xlsx]

## Sheet: Supplementary Table S9
Supplementary Table S9. Expression quantitative trait loci colocalisation results for previously unreported lead single nucleotide polymorphisms identified in CKDGen, NURTURE-CKD and Salford Kidney Study.
qtl_id	nsnps	PP.H0.abf	PP.H1.abf	PP.H2.abf	PP.H3.abf	PP.H4.abf	gene	gene_en	region	snp
GTEx_V8_Whole_Blood	2059	1.28238e-11	5.49552e-06	2.60605e-08	0.0101782	0.989816	RPL23AP1	ENSG00000239257	6:30155966-30554818	rs3094060
GTEx_V8_Esophagus_Muscularis	2059	2.44837e-08	6.70419e-06	4.97557e-05	0.0126369	0.987307	VARS2	ENSG00000137411	6:30155966-30554818	rs3094060
GTEx_V8_Thyroid	2059	2.87382e-09	6.7397e-06	5.84016e-06	0.0127091	0.987278	HLA-J	ENSG00000204622	6:30155966-30554818	rs3094060
GTEx_V8_Colon_Transverse	2059	5.11055e-08	8.30524e-06	0.000103856	0.0158939	0.983994	HLA-J	ENSG00000204622	6:30155966-30554818	rs3094060
GTEx_V8_Heart_Left_Ventricle	1082	4.79145e-12	1.27393e-08	7.05575e-06	0.0177773	0.982216	IGF1R	ENSG00000140443	15:98525749-98925284	rs4965430
GTEx_V8_Brain_Frontal_Cortex_BA9	2059	1.81065e-06	1.37339e-05	0.0036796	0.0269405	0.969364	VARS2	ENSG00000137411	6:30155966-30554818	rs3094060
GTEx_heart_left_ventricle	1070	1.50371e-09	2.34059e-08	0.00221432	0.0335025	0.964283	IGF1R	ENSG00000140443	15:98525749-98925284	rs4965430
GTEx_V8_Nerve_Tibial	2059	3.96159e-13	1.8848e-05	8.05073e-10	0.0373402	0.962641	FLOT1	ENSG00000137312	6:30155966-30554818	rs3094060
GTEx_V8_Lung	731	2.12122e-14	5.24657e-10	1.79663e-06	0.0434809	0.956517	SENP2	ENSG00000163904	3:185396146-185795858	rs62291884
GTEx_V8_Skin_Sun_Exposed_Lower_leg	731	1.8699e-16	5.39398e-10	1.58377e-08	0.0447307	0.955269	SENP2	ENSG00000163904	3:185396146-185795858	rs62291884
GTEx_V8_Skin_Not_Sun_Exposed_Suprapubic	2059	6.92444e-07	2.38496e-05	0.00140718	0.047516	0.951052	HCG4	ENSG00000176998	6:30155966-30554818	rs3094060
GTEx_V8_Skin_Not_Sun_Exposed_Suprapubic	731	3.03429e-14	6.35947e-10	2.56998e-06	0.0529164	0.947081	SENP2	ENSG00000163904	3:185396146-185795858	rs62291884
nephQTL_tub	571	3.24562e-100	9.61883e-101	0.042271	0.0115814	0.946148	SHROOM3	ENSG00000138771	4:76272939-76672160	rs28394165
GTEx_V8_Brain_Cerebellum	731	6.95233e-11	5.97672e-10	0.00588848	0.0496771	0.944434	SENP2	ENSG00000163904	3:185396146-185795858	rs62291884
GTEx_V8_Artery_Tibial	731	8.98051e-13	6.91512e-10	7.60631e-05	0.0576274	0.942297	SENP2	ENSG00000163904	3:185396146-185795858	rs62291884
GTEx_V8_Thyroid	2039	4.61466e-10	3.59425e-05	9.3321e-07	0.0717572	0.928206	CCHCR1	ENSG00000204536	6:30155966-30554818	rs3094060
GTEx_V8_Breast_Mammary_Tissue	2059	2.86418e-06	3.34595e-05	0.00582057	0.0670692	0.927074	FLOT1	ENSG00000137312	6:30155966-30554818	rs3094060
GTEx_V8_Whole_Blood	2039	2.13197e-09	3.94005e-05	4.31142e-06	0.0787573	0.921199	CCHCR1	ENSG00000204536	6:30155966-30554818	rs3094060
GTEx_V8_Adipose_Visceral_Omentum	2039	3.55381e-07	4.06856e-05	0.000718676	0.0813594	0.917881	CCHCR1	ENSG00000204536	6:30155966-30554818	rs3094060
GTEx_V8_Brain_Cerebellum	2059	2.75241e-05	1.60535e-05	0.0559344	0.0317116	0.91231	VARS2	ENSG00000137411	6:30155966-30554818	rs3094060
GTEx_V8_Cells_Cultured_fibroblasts	1506	1.84437e-08	4.73605e-05	3.4867e-05	0.0886218	0.911296	HLA-C	ENSG00000204525	6:30155966-30554818	rs3094060
GTEx_V8_Pituitary	2059	6.2749e-06	4.13387e-05	0.0127518	0.0831042	0.904096	VARS2	ENSG00000137411	6:30155966-30554818	rs3094060
GTEx_V8_Brain_Cerebellar_Hemisphere	2039	1.97155e-05	2.93503e-05	0.03987	0.0584525	0.901628	CCHCR1	ENSG00000204536	6:30155966-30554818	rs3094060
Kasela_2017_T-cell_CD4	1981	1.27452e-05	3.93302e-05	0.0259034	0.0790398	0.895005	FLOT1	ENSG00000137312	6:30155966-30554818	rs3094060
GTEx_V8_Skin_Sun_Exposed_Lower_leg	2059	1.31194e-12	5.2219e-05	2.66612e-09	0.105224	0.894723	VARS2	ENSG00000137411	6:30155966-30554818	rs3094060
GTEx_V8_Nerve_Tibial	2059	1.56268e-06	5.23543e-05	0.00317567	0.105503	0.891267	VARS2	ENSG00000137411	6:30155966-30554818	rs3094060
GTEx_V8_Esophagus_Mucosa	1506	7.37395e-07	5.78335e-05	0.00139402	0.108442	0.890106	HLA-C	ENSG00000204525	6:30155966-30554818	rs3094060
GTEx_V8_Muscle_Skeletal	1506	3.36086e-14	5.92924e-05	6.35357e-11	0.111201	0.88874	HLA-C	ENSG00000204525	6:30155966-30554818	rs3094060
GTEx_V8_Lung	2059	1.89198e-08	5.756e-05	3.84488e-05	0.116089	0.883815	HLA-G	ENSG00000204632	6:30155966-30554818	rs3094060
GTEx_V8_Skin_Sun_Exposed_Lower_leg	2059	6.86901e-09	5.83251e-05	1.39592e-05	0.117646	0.882282	HLA-G	ENSG00000204632	6:30155966-30554818	rs3094060
GTEx_V8_Breast_Mammary_Tissue	2039	3.22446e-06	5.57384e-05	0.00652073	0.111836	0.881584	CCHCR1	ENSG00000204536	6:30155966-30554818	rs3094060
GTEx_V8_Nerve_Tibial	2059	3.46809e-11	6.04244e-05	7.04783e-08	0.121916	0.878023	ZFP57	ENSG00000204644	6:30155966-30554818	rs3094060
Gilchrist_2021_NK-cell_naive	2014	3.11923e-08	6.08414e-05	6.33955e-05	0.122778	0.877098	ZFP57	ENSG00000204644	6:30155966-30554818	rs3094060
GTEx_V8_Colon_Transverse	2059	4.72148e-07	6.45138e-05	0.000959498	0.130236	0.86874	VARS2	ENSG00000137411	6:30155966-30554818	rs3094060
GTEx_V8_Esophagus_Mucosa	731	9.66063e-10	6.01638e-10	0.0818236	0.0500894	0.868087	SENP2	ENSG00000163904	3:185396146-185795858	rs62291884
GTEx_V8_Esophagus_Muscularis	1506	2.52328e-06	6.78698e-05	0.00477016	0.127437	0.867722	HLA-C	ENSG00000204525	6:30155966-30554818	rs3094060
nephQTL_tub	377	2.01944e-09	7.93443e-10	0.0962268	0.0369409	0.866832	SENP2	ENSG00000163904	3:185396146-185795858	rs62291884
GTEx_V8_Esophagus_Gastroesophageal_Junction	1506	8.18523e-06	6.37773e-05	0.0154738	0.119703	0.864751	HLA-C	ENSG00000204525	6:30155966-30554818	rs3094060
GTEx_V8_Stomach	1506	1.847e-05	5.42975e-05	0.0349167	0.101784	0.863227	HLA-C	ENSG00000204525	6:30155966-30554818	rs3094060
GTEx_V8_Adipose_Visceral_Omentum	2059	8.49631e-19	6.78733e-05	1.72662e-15	0.137069	0.862863	ZFP57	ENSG00000204644	6:30155966-30554818	rs3094060
GTEx_V8_Testis	2059	3.41102e-05	3.48007e-05	0.0693187	0.0698611	0.860751	IFITM4P	ENSG00000235821	6:30155966-30554818	rs3094060
GTEx_V8_Skin_Sun_Exposed_Lower_leg	2059	1.25234e-16	6.94404e-05	2.54499e-13	0.140257	0.859674	ZFP57	ENSG00000204644	6:30155966-30554818	rs3094060
GTEx_V8_Artery_Tibial	2059	6.71497e-18	6.94949e-05	1.36461e-14	0.140368	0.859563	ZFP57	ENSG00000204644	6:30155966-30554818	rs3094060
GTEx_V8_Stomach	2059	9.12038e-08	6.94175e-05	0.000185344	0.14021	0.859535	ZFP57	ENSG00000204644	6:30155966-30554818	rs3094060
GTEx_V8_Breast_Mammary_Tissue	2059	1.59644e-10	7.00765e-05	3.24427e-07	0.141551	0.858379	ZFP57	ENSG00000204644	6:30155966-30554818	rs3094060
GTEx_V8_Cells_Cultured_fibroblasts	2059	3.8064e-09	7.03611e-05	7.73535e-06	0.14213	0.857792	HLA-G	ENSG00000204632	6:30155966-30554818	rs3094060
GTEx_V8_Brain_Cerebellum	2039	2.88589e-06	6.96623e-05	0.00583606	0.140022	0.854069	CCHCR1	ENSG00000204536	6:30155966-30554818	rs3094060
GTEx_V8_Colon_Sigmoid	2059	6.19979e-07	7.17142e-05	0.00125992	0.144884	0.853784	ZFP57	ENSG00000204644	6:30155966-30554818	rs3094060
GTEx_V8_Breast_Mammary_Tissue	1506	1.49439e-05	6.31145e-05	0.0282508	0.118462	0.853209	HLA-C	ENSG00000204525	6:30155966-30554818	rs3094060
GTEx_V8_Skin_Sun_Exposed_Lower_leg	2059	5.39618e-11	7.32989e-05	1.09661e-07	0.148106	0.851821	HLA-J	ENSG00000204622	6:30155966-30554818	rs3094060
GTEx_V8_Esophagus_Mucosa	2059	2.00392e-15	7.35008e-05	4.07236e-12	0.148517	0.85141	ZFP57	ENSG00000204644	6:30155966-30554818	rs3094060
GTEx_V8_Whole_Blood	2059	1.23143e-23	7.37759e-05	2.5025e-20	0.149076	0.85085	ZFP57	ENSG00000204644	6:30155966-30554818	rs3094060
GTEx_V8_Artery_Coronary	731	8.48777e-10	9.25623e-10	0.0718897	0.0775478	0.850562	SENP2	ENSG00000163904	3:185396146-185795858	rs62291884
GTEx_V8_Artery_Aorta	1506	3.19272e-06	7.90976e-05	0.0060357	0.148686	0.845196	HLA-C	ENSG00000204525	6:30155966-30554818	rs3094060
GTEx_V8_Esophagus_Gastroesophageal_Junction	2059	4.10774e-07	7.72004e-05	0.000834774	0.156043	0.843044	ZFP57	ENSG00000204644	6:30155966-30554818	rs3094060
GTEx_V8_Spleen	2059	3.77817e-07	7.80061e-05	0.000767798	0.157682	0.841472	ZFP57	ENSG00000204644	6:30155966-30554818	rs3094060
GTEx_V8_Artery_Tibial	1506	9.68624e-07	8.34002e-05	0.00183114	0.156823	0.841261	HLA-C	ENSG00000204525	6:30155966-30554818	rs3094060
GTEx_V8_Testis	2059	3.1439e-06	7.56468e-05	0.00638903	0.152888	0.840644	VARS2	ENSG00000137411	6:30155966-30554818	rs3094060
GTEx_V8_Colon_Transverse	2059	7.24419e-10	7.88743e-05	1.47216e-06	0.159448	0.840472	ZFP57	ENSG00000204644	6:30155966-30554818	rs3094060
GTEx_V8_Thyroid	1506	1.43896e-05	7.07025e-05	0.027203	0.13282	0.839892	HLA-C	ENSG00000204525	6:30155966-30554818	rs3094060
GTEx_V8_Cells_Cultured_fibroblasts	2059	2.81708e-13	7.95251e-05	5.72486e-10	0.160771	0.839149	ZFP57	ENSG00000204644	6:30155966-30554818	rs3094060
GTEx_V8_Thyroid	731	1.04951e-09	8.70137e-10	0.0888916	0.0728606	0.838248	SENP2	ENSG00000163904	3:185396146-185795858	rs62291884
GTEx_V8_Skin_Not_Sun_Exposed_Suprapubic	2059	3.58391e-13	8.01404e-05	7.2832e-10	0.162023	0.837897	ZFP57	ENSG00000204644	6:30155966-30554818	rs3094060
GTEx_V8_Skin_Not_Sun_Exposed_Suprapubic	2059	1.74648e-07	8.00438e-05	0.000354919	0.161827	0.837738	HLA-G	ENSG00000204632	6:30155966-30554818	rs3094060
GTEx_V8_Colon_Sigmoid	2059	5.09824e-05	2.97947e-05	0.103606	0.059712	0.836601	VARS2	ENSG00000137411	6:30155966-30554818	rs3094060
GTEx_V8_Adrenal_Gland	2059	1.58221e-06	7.93627e-05	0.00321537	0.160444	0.836259	ZFP57	ENSG00000204644	6:30155966-30554818	rs3094060
GTEx_V8_Esophagus_Muscularis	2059	6.86118e-06	7.45383e-05	0.0139433	0.150641	0.835334	FLOT1	ENSG00000137312	6:30155966-30554818	rs3094060
GTEx_V8_Artery_Aorta	2059	8.13917e-11	8.186e-05	1.65404e-07	0.165521	0.834397	ZFP57	ENSG00000204644	6:30155966-30554818	rs3094060
GTEx_V8_Skin_Sun_Exposed_Lower_leg	1506	1.80724e-05	7.07547e-05	0.0341652	0.132926	0.83282	HLA-C	ENSG00000204525	6:30155966-30554818	rs3094060
GTEx_V8_Thyroid	2059	1.55463e-15	8.37803e-05	3.15932e-12	0.169427	0.830489	ZFP57	ENSG00000204644	6:30155966-30554818	rs3094060
GTEx_V8_Artery_Coronary	2059	3.43518e-05	5.21548e-05	0.0698096	0.105164	0.82494	VARS2	ENSG00000137411	6:30155966-30554818	rs3094060
CEDAR_monocyte_CD14	2072	4.58703e-05	4.53143e-05	0.0932316	0.0912862	0.815391	IER3	ENSG00000137331	6:30155966-30554818	rs3094060
GTEx_V8_Brain_Cortex	2059	5.07111e-05	4.08241e-05	0.103055	0.0821479	0.814706	VARS2	ENSG00000137411	6:30155966-30554818	rs3094060
GTEx_V8_Esophagus_Mucosa	2059	5.39211e-06	8.65964e-05	0.0109578	0.175167	0.813783	ZNRD1	ENSG00000066379	6:30155966-30554818	rs3094060
GTEx_V8_Nerve_Tibial	2059	2.68666e-05	6.83449e-05	0.0545983	0.138083	0.807223	ZNRD1	ENSG00000066379	6:30155966-30554818	rs3094060
GTEx_V8_Colon_Transverse	731	1.71767e-09	6e-10	0.145483	0.0500143	0.804503	SENP2	ENSG00000163904	3:185396146-185795858	rs62291884
GTEx_V8_Small_Intestine_Terminal_Ileum	2059	1.95202e-05	7.78216e-05	0.039669	0.157346	0.802888	FLOT1	ENSG00000137312	6:30155966-30554818	rs3094060
GTEx_V8_Nerve_Tibial	2039	2.38263e-09	9.82987e-05	4.81833e-06	0.197985	0.801912	CCHCR1	ENSG00000204536	6:30155966-30554818	rs3094060
GTEx_V8_Brain_Cerebellar_Hemisphere	2059	7.97261e-06	9.14429e-05	0.0162019	0.185031	0.798667	FLOT1	ENSG00000137312	6:30155966-30554818	rs3094060
GTEx_V8_Adipose_Subcutaneous	1927	6.59444e-06	9.588e-05	0.0131679	0.190659	0.796071	POU5F1	ENSG00000204531	6:30155966-30554818	rs3094060
GTEx_V8_Skin_Sun_Exposed_Lower_leg	2059	3.356e-05	6.82293e-05	0.0682004	0.137862	0.793836	LINC00243	ENSG00000214894	6:30155966-30554818	rs3094060
GTEx_V8_Whole_Blood	2059	4.04007e-08	0.000102335	8.21021e-05	0.207172	0.792644	HLA-T	ENSG00000231130	6:30155966-30554818	rs3094060
GTEx_V8_Pancreas	1506	1.79751e-05	9.21507e-05	0.0339813	0.173415	0.792494	HLA-C	ENSG00000204525	6:30155966-30554818	rs3094060
GTEx_V8_Whole_Blood	2059	2.28759e-08	0.000102971	4.64882e-05	0.208465	0.791385	HLA-G	ENSG00000204632	6:30155966-30554818	rs3094060
GTEx_V8_Skin_Not_Sun_Exposed_Suprapubic	2059	2.25001e-05	8.05391e-05	0.0457246	0.16288	0.791292	FLOT1	ENSG00000137312	6:30155966-30554818	rs3094060
GTEx_V8_Pancreas	2059	4.9857e-06	9.93134e-05	0.0101319	0.201036	0.788728	FLOT1	ENSG00000137312	6:30155966-30554818	rs3094060
GTEx_V8_Stomach	2059	1.87483e-05	8.83683e-05	0.0381002	0.178799	0.782994	HLA-G	ENSG00000204632	6:30155966-30554818	rs3094060
GTEx_V8_Prostate	2059	2.28761e-05	8.60483e-05	0.0464887	0.174088	0.779315	ZFP57	ENSG00000204644	6:30155966-30554818	rs3094060
GTEx_V8_Adipose_Visceral_Omentum	2059	3.43168e-05	7.5325e-05	0.0697384	0.152297	0.777854	LINC00243	ENSG00000214894	6:30155966-30554818	rs3094060
GTEx_V8_Artery_Coronary	2059	7.52185e-05	3.60418e-05	0.152859	0.0724695	0.774561	HCG4	ENSG00000176998	6:30155966-30554818	rs3094060
GTEx_V8_Artery_Tibial	2059	5.99415e-07	0.000112623	0.00121813	0.228101	0.770568	HLA-G	ENSG00000204632	6:30155966-30554818	rs3094060
GTEx_V8_Spleen	2059	5.08574e-05	6.43981e-05	0.103352	0.130103	0.766429	FLOT1	ENSG00000137312	6:30155966-30554818	rs3094060
GTEx_V8_Pituitary	2059	1.02631e-08	0.00011649	2.08566e-05	0.235967	0.763895	FLOT1	ENSG00000137312	6:30155966-30554818	rs3094060
GTEx_V8_Liver	2059	1.48934e-07	0.000116971	0.000302663	0.236946	0.762635	ZFP57	ENSG00000204644	6:30155966-30554818	rs3094060
GTEx_V8_Liver	2059	2.42719e-05	9.36572e-05	0.0493252	0.189569	0.760988	TRIM31	ENSG00000204616	6:30155966-30554818	rs3094060
GTEx_V8_Heart_Atrial_Appendage	1643	1.4238e-12	5.21379e-10	0.000653841	0.238668	0.760678	AMACR	ENSG00000242110	5:34308100-34707826	rs10079122
GTEx_V8_Esophagus_Gastroesophageal_Junction	2059	4.41548e-05	7.50253e-05	0.0897312	0.151708	0.758442	VARS2	ENSG00000137411	6:30155966-30554818	rs3094060
GTEx_V8_Cells_Cultured_fibroblasts	731	1.62843e-09	1.23857e-09	0.137924	0.104146	0.757929	SENP2	ENSG00000163904	3:185396146-185795858	rs62291884
GTEx_V8_Esophagus_Gastroesophageal_Junction	2039	5.20805e-05	6.88153e-05	0.105321	0.138407	0.756151	CCHCR1	ENSG00000204536	6:30155966-30554818	rs3094060
GTEx_V8_Brain_Hypothalamus	730	1.76314e-09	1.12564e-09	0.149335	0.0945833	0.756082	VPS8	ENSG00000156931	3:185396146-185795858	rs62291884
GTEx_V8_Lung	2059	3.29455e-12	0.000121205	6.69517e-09	0.245558	0.754321	FLOT1	ENSG00000137312	6:30155966-30554818	rs3094060
GTEx_V8_Esophagus_Gastroesophageal_Junction	2059	4.76952e-05	7.373e-05	0.0969259	0.14908	0.753873	FLOT1	ENSG00000137312	6:30155966-30554818	rs3094060
GTEx_V8_Brain_Anterior_cingulate_cortex_BA24	2059	7.69073e-05	4.52505e-05	0.156291	0.0912056	0.752381	VARS2	ENSG00000137411	6:30155966-30554818	rs3094060
GTEx_V8_Heart_Atrial_Appendage	2039	4.84947e-05	7.58196e-05	0.0980695	0.152579	0.749228	CCHCR1	ENSG00000204536	6:30155966-30554818	rs3094060
GTEx_V8_Lung	2059	1.59665e-06	0.000122846	0.00324471	0.2489	0.747731	HLA-J	ENSG00000204622	6:30155966-30554818	rs3094060
GTEx_V8_Lung	2059	8.62581e-06	0.000116558	0.0175293	0.236122	0.746223	LINC00243	ENSG00000214894	6:30155966-30554818	rs3094060
GTEx_V8_Esophagus_Muscularis	1082	1.21401e-07	5.33852e-08	0.178771	0.0778701	0.743359	IGF1R	ENSG00000140443	15:98525749-98925284	rs4965430
GTEx_V8_Heart_Left_Ventricle	731	1.73325e-09	1.30638e-09	0.146803	0.109904	0.743292	EHHADH	ENSG00000113790	3:185396146-185795858	rs62291884
GTEx_V8_Adipose_Subcutaneous	2059	4.38734e-05	8.33227e-05	0.0891593	0.168586	0.742128	ZNRD1	ENSG00000066379	6:30155966-30554818	rs3094060
GTEx_V8_Artery_Tibial	2059	2.77522e-05	0.000102423	0.056398	0.207407	0.736065	FLOT1	ENSG00000137312	6:30155966-30554818	rs3094060
GTEx_V8_Artery_Tibial	2039	4.47297e-06	0.000127198	0.00904556	0.256495	0.734328	CCHCR1	ENSG00000204536	6:30155966-30554818	rs3094060
GTEx_V8_Brain_Cerebellum	2059	4.87095e-08	0.00013143	9.89872e-05	0.266358	0.733412	FLOT1	ENSG00000137312	6:30155966-30554818	rs3094060
GTEx_V8_Lung	2059	6.99578e-11	0.000133448	1.42168e-07	0.270462	0.729404	ZFP57	ENSG00000204644	6:30155966-30554818	rs3094060
GTEx_V8_Artery_Aorta	2039	1.6786e-05	0.000117768	0.0339458	0.23743	0.72849	CCHCR1	ENSG00000204536	6:30155966-30554818	rs3094060
Fairfax_2012_B-cell_CD19	1994	6.29441e-05	7.31463e-05	0.127928	0.147938	0.723998	ZFP57	ENSG00000204644	6:30155966-30554818	rs3094060
nephQTL_tub	1173	0.000240027	0.000132088	0.178654	0.0975913	0.723382	HCG4	ENSG00000176998	6:30155966-30554818	rs3094060
GTEx_V8_Brain_Cortex	2059	5.43887e-06	0.000131165	0.0110529	0.26583	0.72298	FLOT1	ENSG00000137312	6:30155966-30554818	rs3094060
GTEx_brain_cerebellum	902	3.74866e-08	2.22337e-08	0.175537	0.103392	0.721072	FCHO2	ENSG00000157107	5:72940485-73339091	rs11744018
GTEx_spleen	697	6.78979e-12	9.65731e-12	0.116496	0.164977	0.718527	RNF146	ENSG00000118518	6:126977111-127376384	rs7771990
GTEx_V8_Artery_Aorta	1927	5.47867e-05	8.74746e-05	0.109399	0.173954	0.716505	POU5F1	ENSG00000204531	6:30155966-30554818	rs3094060
GTEx_V8_Skin_Sun_Exposed_Lower_leg	2059	1.53323e-08	0.000140575	3.11583e-05	0.284962	0.714866	HCG4	ENSG00000176998	6:30155966-30554818	rs3094060
GTEx_V8_Artery_Tibial	1927	1.8972e-05	0.00012423	0.0378837	0.247349	0.714624	POU5F1	ENSG00000204531	6:30155966-30554818	rs3094060
Fairfax_2014_monocyte_naive	2020	1.21309e-05	0.00012966	0.024655	0.26281	0.712393	IER3	ENSG00000137331	6:30155966-30554818	rs3094060
CEDAR_neutrophil_CD15	2070	1.07784e-06	0.000141354	0.00219071	0.286592	0.711075	IER3	ENSG00000137331	6:30155966-30554818	rs3094060
GTEx_V8_Breast_Mammary_Tissue	2059	5.07959e-05	9.20464e-05	0.103227	0.186346	0.710284	HCG4	ENSG00000176998	6:30155966-30554818	rs3094060
GTEx_V8_Muscle_Skeletal	2059	3.17713e-08	0.000143482	6.45656e-05	0.290874	0.708917	HLA-G	ENSG00000204632	6:30155966-30554818	rs3094060
GTEx_V8_Thyroid	2059	4.3291e-07	0.000143739	0.000879758	0.291399	0.707577	ZNRD1	ENSG00000066379	6:30155966-30554818	rs3094060
GTEx_V8_Pituitary	2059	5.10996e-06	0.000139495	0.0103844	0.282775	0.706696	ZFP57	ENSG00000204644	6:30155966-30554818	rs3094060
nephQTL_tub	1173	0.000196232	0.000198373	0.146057	0.146944	0.706604	HLA-G	ENSG00000204632	6:30155966-30554818	rs3094060
GTEx_V8_Testis	2039	0.000101694	4.39269e-05	0.205653	0.0881259	0.706075	CCHCR1	ENSG00000204536	6:30155966-30554818	rs3094060
GTEx_V8_Breast_Mammary_Tissue	2059	1.71293e-06	0.000143262	0.00348101	0.29043	0.705944	VARS2	ENSG00000137411	6:30155966-30554818	rs3094060
GTEx_V8_Skin_Not_Sun_Exposed_Suprapubic	2059	3.54236e-06	0.000142678	0.00719876	0.289246	0.703409	TRIM31	ENSG00000204616	6:30155966-30554818	rs3094060
nephQTL_tub	1173	0.000202335	0.000200784	0.1506	0.148745	0.700252	HLA-L	ENSG00000243753	6:30155966-30554818	rs3094060
GTEx_V8_Adipose_Visceral_Omentum	1927	7.29762e-05	7.79408e-05	0.14572	0.154934	0.699195	POU5F1	ENSG00000204531	6:30155966-30554818	rs3094060
GTEx_V8_Liver	2039	9.59968e-05	5.5954e-05	0.194132	0.112461	0.693256	CCHCR1	ENSG00000204536	6:30155966-30554818	rs3094060
GTEx_V8_Colon_Sigmoid	2059	0.000111431	4.51218e-05	0.22645	0.091014	0.68238	FLOT1	ENSG00000137312	6:30155966-30554818	rs3094060
GTEx_V8_Lung	2059	2.22438e-06	0.000155992	0.00452039	0.316327	0.678994	HCG4	ENSG00000176998	6:30155966-30554818	rs3094060
GTEx_V8_Thyroid	2059	1.21174e-24	0.000158536	2.46249e-21	0.321497	0.678344	FLOT1	ENSG00000137312	6:30155966-30554818	rs3094060
GTEx_V8_Whole_Blood	2059	2.78173e-13	0.000159669	5.65302e-10	0.323804	0.676037	LINC00243	ENSG00000214894	6:30155966-30554818	rs3094060
GTEx_V8_Adrenal_Gland	731	2.83718e-09	9.99619e-10	0.240303	0.08399	0.675707	SENP2	ENSG00000163904	3:185396146-185795858	rs62291884
GTEx_V8_Lung	2039	2.26139e-09	0.000161556	4.57314e-06	0.326037	0.673797	CCHCR1	ENSG00000204536	6:30155966-30554818	rs3094060
GTEx_V8_Heart_Left_Ventricle	2059	5.76936e-08	0.000161233	0.000117245	0.326985	0.672737	ZFP57	ENSG00000204644	6:30155966-30554818	rs3094060
GTEx_V8_Cells_Cultured_fibroblasts	2059	9.3013e-05	6.8576e-05	0.189021	0.138688	0.67213	LINC00243	ENSG00000214894	6:30155966-30554818	rs3094060
GTEx_V8_Colon_Transverse	2039	1.17829e-05	0.000153651	0.0238282	0.310058	0.665948	CCHCR1	ENSG00000204536	6:30155966-30554818	rs3094060
GTEx_V8_Heart_Left_Ventricle	2059	5.14424e-05	0.000113642	0.104541	0.230278	0.665015	HLA-G	ENSG00000204632	6:30155966-30554818	rs3094060
GTEx_V8_Whole_Blood	2059	3.78618e-05	0.000127405	0.0769426	0.258248	0.664644	TRIM10	ENSG00000204613	6:30155966-30554818	rs3094060
GTEx_V8_Testis	2059	1.55835e-08	0.000168966	3.16687e-05	0.342715	0.657085	ZDHHC20P1	ENSG00000233916	6:30155966-30554818	rs3094060
GTEx_V8_Esophagus_Mucosa	2059	7.58327e-09	0.000169179	1.54107e-05	0.343148	0.656668	HCG4	ENSG00000176998	6:30155966-30554818	rs3094060
GTEx_V8_Colon_Sigmoid	731	3.24568e-09	8.75859e-10	0.274903	0.073532	0.651565	SENP2	ENSG00000163904	3:185396146-185795858	rs62291884
GTEx_V8_Adipose_Subcutaneous	2039	5.03351e-10	0.000173806	1.01791e-06	0.350834	0.648991	CCHCR1	ENSG00000204536	6:30155966-30554818	rs3094060
GTEx_V8_Artery_Aorta	2059	1.20981e-07	0.000176458	0.000245857	0.357955	0.641623	FLOT1	ENSG00000137312	6:30155966-30554818	rs3094060
GTEx_V8_Adipose_Visceral_Omentum	2059	1.24509e-14	0.000176596	2.53027e-11	0.358237	0.641587	FLOT1	ENSG00000137312	6:30155966-30554818	rs3094060
GTEx_V8_Brain_Caudate_basal_ganglia	2059	5.81546e-05	0.000119044	0.118182	0.241279	0.640362	FLOT1	ENSG00000137312	6:30155966-30554818	rs3094060
GTEx_V8_Esophagus_Muscularis	2039	2.5549e-05	0.00015255	0.0516671	0.307857	0.640298	CCHCR1	ENSG00000204536	6:30155966-30554818	rs3094060
GTEx_V8_Skin_Sun_Exposed_Lower_leg	2059	0.000107957	6.93993e-05	0.219389	0.140393	0.64004	FLOT1	ENSG00000137312	6:30155966-30554818	rs3094060
GTEx_V8_Skin_Not_Sun_Exposed_Suprapubic	1506	0.000108724	8.21251e-05	0.205539	0.154614	0.639656	HLA-C	ENSG00000204525	6:30155966-30554818	rs3094060
GTEx_V8_Brain_Cerebellar_Hemisphere	2059	0.000131745	4.6608e-05	0.267731	0.0940786	0.638012	VARS2	ENSG00000137411	6:30155966-30554818	rs3094060
GTEx_V8_Adipose_Subcutaneous	2059	1.70238e-13	0.000178974	3.45958e-10	0.363074	0.636747	ZFP57	ENSG00000204644	6:30155966-30554818	rs3094060
GTEx_V8_Artery_Tibial	1154	2.47005e-08	3.29996e-08	0.156737	0.208765	0.634498	SLC25A16	ENSG00000122912	10:68005684-68403135	rs3956959
GTEx_V8_Prostate	2059	8.37818e-07	0.000181159	0.00170261	0.367521	0.630594	FLOT1	ENSG00000137312	6:30155966-30554818	rs3094060
GTEx_V8_Breast_Mammary_Tissue	2059	4.93772e-05	0.000133296	0.100344	0.270254	0.629219	HLA-T	ENSG00000231130	6:30155966-30554818	rs3094060
GTEx_V8_Lung	1506	0.000118221	7.96898e-05	0.223493	0.150024	0.626285	HLA-C	ENSG00000204525	6:30155966-30554818	rs3094060
GTEx_V8_Brain_Hippocampus	2059	0.000134739	4.98346e-05	0.273816	0.100648	0.625351	VARS2	ENSG00000137411	6:30155966-30554818	rs3094060
GTEx_V8_Skin_Not_Sun_Exposed_Suprapubic	2039	9.10283e-05	9.4461e-05	0.184084	0.1904	0.62533	CCHCR1	ENSG00000204536	6:30155966-30554818	rs3094060
GTEx_V8_Spleen	751	7.02454e-12	1.51773e-11	0.120524	0.259785	0.619692	RNF146	ENSG00000118518	6:126977111-127376384	rs7771990
BrainSeq_brain	1059	4.77494e-08	1.22206e-08	0.303312	0.0770078	0.61968	SLC25A16	ENSG00000122912	10:68005684-68403135	rs3956959
GTEx_V8_Pancreas	2059	0.000127295	6.28827e-05	0.258689	0.127176	0.613945	HLA-J	ENSG00000204622	6:30155966-30554818	rs3094060
GTEx_V8_Ovary	2059	4.54162e-05	0.000146054	0.0922947	0.2962	0.611314	FLOT1	ENSG00000137312	6:30155966-30554818	rs3094060
GTEx_V8_Esophagus_Mucosa	1082	6.59405e-08	1.9864e-07	0.0971021	0.291901	0.610997	IGF1R	ENSG00000140443	15:98525749-98925284	rs4965430
GTEx_V8_Esophagus_Mucosa	2059	4.14971e-06	0.000188374	0.00843303	0.382203	0.609171	IER3	ENSG00000137331	6:30155966-30554818	rs3094060
GTEx_V8_Whole_Blood	2059	1.87162e-09	0.000197071	3.8035e-06	0.399887	0.599912	VARS2	ENSG00000137411	6:30155966-30554818	rs3094060
GTEx_V8_Thyroid	1927	5.17149e-05	0.000149877	0.103265	0.29868	0.597854	POU5F1	ENSG00000204531	6:30155966-30554818	rs3094060
GTEx_V8_Esophagus_Mucosa	2059	7.19685e-05	0.000126734	0.146254	0.256952	0.596595	LINC00243	ENSG00000214894	6:30155966-30554818	rs3094060
GTEx_V8_Artery_Aorta	2059	0.000137635	6.12168e-05	0.279702	0.123808	0.59629	IER3	ENSG00000137331	6:30155966-30554818	rs3094060
GTEx_V8_Spleen	2059	0.000116113	8.4663e-05	0.235964	0.171459	0.592376	HCG4	ENSG00000176998	6:30155966-30554818	rs3094060
GTEx_V8_Nerve_Tibial	1506	8.2996e-05	0.000133399	0.156901	0.251595	0.591289	HLA-C	ENSG00000204525	6:30155966-30554818	rs3094060
GTEx_V8_Brain_Nucleus_accumbens_basal_ganglia	2059	6.90794e-05	0.000132887	0.140383	0.269462	0.589953	HLA-G	ENSG00000204632	6:30155966-30554818	rs3094060
GTEx_V8_Lung	2059	2.73155e-05	0.000174815	0.0555105	0.354669	0.589618	HLA-T	ENSG00000231130	6:30155966-30554818	rs3094060
GTEx_V8_Cells_Cultured_fibroblasts	2059	9.76911e-05	0.000104596	0.198528	0.211971	0.5893	IER3	ENSG00000137331	6:30155966-30554818	rs3094060
GTEx_V8_Esophagus_Muscularis	731	4.2108e-09	6.62066e-10	0.356647	0.0554878	0.587866	SENP2	ENSG00000163904	3:185396146-185795858	rs62291884
GTEx_artery_tibial	1070	2.14998e-07	6.83879e-08	0.3166	0.100123	0.583277	IGF1R	ENSG00000140443	15:98525749-98925284	rs4965430
GTEx_V8_Testis	2059	4.91317e-05	0.000156183	0.0998452	0.31681	0.583139	TRIM26	ENSG00000234127	6:30155966-30554818	rs3094060
GTEx_V8_Brain_Frontal_Cortex_BA9	2059	0.00011009	9.7981e-05	0.223725	0.198539	0.577528	HCG4P3	ENSG00000237669	6:30155966-30554818	rs3094060
GTEx_V8_Liver	1506	9.76465e-05	0.000126353	0.184597	0.238289	0.57689	HLA-C	ENSG00000204525	6:30155966-30554818	rs3094060
GTEx_V8_Heart_Atrial_Appendage	2059	3.02854e-05	0.000180902	0.0615459	0.367057	0.571186	HLA-G	ENSG00000204632	6:30155966-30554818	rs3094060
GTEx_V8_Skin_Not_Sun_Exposed_Suprapubic	731	4.17319e-09	8.99578e-10	0.353461	0.0756215	0.570917	EHHADH	ENSG00000113790	3:185396146-185795858	rs62291884
GTEx_brain_hippocampus	817	2.57563e-14	6.50778e-15	0.346172	0.0868994	0.566929	FAM215B	ENSG00000232300	17:46711919-47111303	rs4968247
GTEx_V8_Uterus	2052	0.000137082	7.64423e-05	0.278576	0.154778	0.566432	VARS2	ENSG00000137411	6:30155966-30554818	rs3094060
GTEx_V8_Brain_Cerebellum	2059	0.000136827	7.90276e-05	0.278059	0.160038	0.561687	RPL23AP1	ENSG00000239257	6:30155966-30554818	rs3094060
GTEx_V8_Breast_Mammary_Tissue	1927	0.000139791	8.20099e-05	0.279137	0.163201	0.55744	POU5F1	ENSG00000204531	6:30155966-30554818	rs3094060
GTEx_V8_Ovary	2059	0.000151028	6.71156e-05	0.306919	0.135835	0.557027	RPL23AP1	ENSG00000239257	6:30155966-30554818	rs3094060
nephQTL_tub	1173	0.000483353	0.000115749	0.359764	0.0855991	0.554038	HLA-F	ENSG00000204642	6:30155966-30554818	rs3094060
GTEx_V8_Brain_Cerebellum	2059	0.000144023	7.73915e-05	0.292683	0.156724	0.550372	HLA-G	ENSG00000204632	6:30155966-30554818	rs3094060
GTEx_V8_Skin_Sun_Exposed_Lower_leg	1191	9.026e-30	3.64045e-28	0.0109496	0.441081	0.54797	TFDP2	ENSG00000114126	3:141841922-142240317	rs7630837
GTEx_V8_Stomach	2059	0.000129736	9.63116e-05	0.263649	0.195183	0.540942	FLOT1	ENSG00000137312	6:30155966-30554818	rs3094060
GTEx_V8_Adipose_Subcutaneous	2059	2.76765e-05	0.000200701	0.0562442	0.407328	0.536199	FLOT1	ENSG00000137312	6:30155966-30554818	rs3094060
GTEx_V8_Brain_Hippocampus	2059	0.000158183	7.04892e-05	0.321458	0.142712	0.535601	FLOT1	ENSG00000137312	6:30155966-30554818	rs3094060
GTEx_V8_Brain_Cortex	1506	0.000194392	5.33358e-05	0.36749	0.100297	0.531966	HLA-C	ENSG00000204525	6:30155966-30554818	rs3094060
GTEx_V8_Muscle_Skeletal	731	4.87489e-09	6.6553e-10	0.412893	0.0558378	0.531269	SENP2	ENSG00000163904	3:185396146-185795858	rs62291884
GTEx_V8_Vagina	2059	1.50522e-05	0.000216537	0.0305889	0.439515	0.529664	ZFP57	ENSG00000204644	6:30155966-30554818	rs3094060
GTEx_V8_Brain_Nucleus_accumbens_basal_ganglia	2059	3.16923e-05	0.000200538	0.064405	0.407005	0.528358	HLA-K	ENSG00000230795	6:30155966-30554818	rs3094060
GTEx_V8_Pancreas	824	2.3538e-09	8.85109e-09	0.0994076	0.373279	0.527313	ASAP3	ENSG00000088280	1:23168827-23568664	rs680386
GTEx_V8_Artery_Coronary	2059	9.52333e-06	0.000223848	0.0193533	0.454378	0.526036	ZFP57	ENSG00000204644	6:30155966-30554818	rs3094060
GTEx_V8_Heart_Atrial_Appendage	2059	1.84604e-09	0.000234773	3.75152e-06	0.476582	0.523179	ZFP57	ENSG00000204644	6:30155966-30554818	rs3094060
GTEx_V8_Spleen	731	4.59894e-09	1.06624e-09	0.389521	0.0897874	0.520692	SENP2	ENSG00000163904	3:185396146-185795858	rs62291884
GTEx_V8_Spleen	2059	1.99531e-05	0.000216344	0.0405486	0.439133	0.520082	RPL23AP1	ENSG00000239257	6:30155966-30554818	rs3094060
GTEx_V8_Artery_Aorta	2059	4.9101e-06	0.000233753	0.00997829	0.474516	0.515267	VARS2	ENSG00000137411	6:30155966-30554818	rs3094060
GTEx_V8_Testis	1506	0.000112834	0.000146839	0.213308	0.277083	0.509349	HLA-C	ENSG00000204525	6:30155966-30554818	rs3094060
GTEx_V8_Pancreas	1154	3.23644e-08	4.51521e-08	0.205369	0.286005	0.508626	SLC25A16	ENSG00000122912	10:68005684-68403135	rs3956959
GTEx_V8_Whole_Blood	1506	6.74816e-05	0.000201013	0.127571	0.379513	0.492647	HLA-C	ENSG00000204525	6:30155966-30554818	rs3094060
GTEx_V8_Brain_Nucleus_accumbens_basal_ganglia	2059	1.45205e-05	0.000235795	0.0295086	0.478691	0.49155	FLOT1	ENSG00000137312	6:30155966-30554818	rs3094060
GTEx_V8_Colon_Transverse	1506	0.000151415	0.000117878	0.286243	0.222352	0.491135	HLA-C	ENSG00000204525	6:30155966-30554818	rs3094060
GTEx_V8_Adipose_Visceral_Omentum	1506	0.000183239	8.87172e-05	0.346405	0.16723	0.486093	HLA-C	ENSG00000204525	6:30155966-30554818	rs3094060
GTEx_V8_Brain_Cerebellar_Hemisphere	2059	0.000176224	7.68421e-05	0.358122	0.155672	0.485953	HLA-G	ENSG00000204632	6:30155966-30554818	rs3094060
GTEx_V8_Pituitary	2059	0.000173019	8.20418e-05	0.351608	0.166243	0.481894	ZNRD1	ENSG00000066379	6:30155966-30554818	rs3094060
GTEx_V8_Esophagus_Mucosa	2059	1.26981e-06	0.000256899	0.00258051	0.521593	0.475568	HCG4P3	ENSG00000237669	6:30155966-30554818	rs3094060
GTEx_V8_Brain_Nucleus_accumbens_basal_ganglia	2059	0.000136814	0.000122045	0.278033	0.247545	0.474163	HLA-T	ENSG00000231130	6:30155966-30554818	rs3094060
GTEx_V8_Artery_Aorta	2059	6.6102e-08	0.000260908	0.000134332	0.529747	0.469858	MICD	ENSG00000229390	6:30155966-30554818	rs3094060
GTEx_V8_Small_Intestine_Terminal_Ileum	731	5.65152e-09	6.61048e-10	0.478672	0.0555236	0.465804	SENP2	ENSG00000163904	3:185396146-185795858	rs62291884
GTEx_V8_Skin_Not_Sun_Exposed_Suprapubic	2059	1.19863e-06	0.000261824	0.00243585	0.531612	0.465689	VARS2	ENSG00000137411	6:30155966-30554818	rs3094060
GTEx_artery_tibial	1141	6.39998e-08	2.0646e-08	0.406111	0.130546	0.463342	SLC25A16	ENSG00000122912	10:68005684-68403135	rs3956959
GTEx_V8_Brain_Frontal_Cortex_BA9	2059	0.000192534	7.5415e-05	0.391266	0.152802	0.455663	HLA-G	ENSG00000204632	6:30155966-30554818	rs3094060
GTEx_V8_Prostate	2059	0.000149947	0.000118801	0.304722	0.240972	0.454036	VARS2	ENSG00000137411	6:30155966-30554818	rs3094060
GTEx_V8_Adipose_Visceral_Omentum	2059	8.3082e-06	0.00026142	0.0168839	0.530804	0.452042	VARS2	ENSG00000137411	6:30155966-30554818	rs3094060
GTEx_V8_Brain_Hypothalamus	2059	0.000173303	9.66972e-05	0.352187	0.196056	0.451487	VARS2	ENSG00000137411	6:30155966-30554818	rs3094060
iPSCORE_iPSC	906	3.12252e-07	6.18309e-08	0.459814	0.090601	0.449585	IGF1R	ENSG00000140443	15:98525749-98925284	rs4965430
GTEx_V8_Ovary	2059	0.000182404	8.96106e-05	0.370681	0.181659	0.447388	ZFP57	ENSG00000204644	6:30155966-30554818	rs3094060
GTEx_V8_Pituitary	2039	0.000202754	7.1271e-05	0.410023	0.143683	0.44602	CCHCR1	ENSG00000204536	6:30155966-30554818	rs3094060
GTEx_V8_Colon_Sigmoid	1927	0.00022137	5.83511e-05	0.442035	0.116075	0.44161	POU5F1	ENSG00000204531	6:30155966-30554818	rs3094060
GTEx_V8_Adrenal_Gland	2059	2.70373e-05	0.000248304	0.0549451	0.504162	0.440618	HLA-K	ENSG00000230795	6:30155966-30554818	rs3094060
FUSION_muscle_naive	679	2.70947e-11	5.60355e-12	0.464891	0.0957064	0.439402	RNF146	ENSG00000118518	6:126977111-127376384	rs7771990
Fairfax_2014_monocyte_naive	2020	0.000142785	0.000135368	0.290198	0.274688	0.434836	ZFP57	ENSG00000204644	6:30155966-30554818	rs3094060
GTEx_V8_Brain_Caudate_basal_ganglia	2059	0.000210274	6.97233e-05	0.427318	0.14126	0.431142	HLA-G	ENSG00000204632	6:30155966-30554818	rs3094060
CEDAR_T-cell_CD8	1182	3.50518e-28	1.1916e-28	0.425331	0.144163	0.430506	TFDP2	ENSG00000114126	3:141841922-142240317	rs7630837
GTEx_V8_Colon_Transverse	2059	0.000131699	0.000150422	0.267638	0.305261	0.426819	FLOT1	ENSG00000137312	6:30155966-30554818	rs3094060
GTEx_V8_Skin_Not_Sun_Exposed_Suprapubic	1191	3.49088e-28	1.26311e-28	0.423485	0.152807	0.423708	TFDP2	ENSG00000114126	3:141841922-142240317	rs7630837
GTEx_V8_Brain_Amygdala	1642	1.03112e-09	2.25406e-10	0.473513	0.103088	0.423399	AMACR	ENSG00000242110	5:34308100-34707826	rs10079122
GTEx_V8_Brain_Spinal_cord_cervical_c-1	2054	0.000145642	0.000139229	0.295973	0.28252	0.421222	HLA-K	ENSG00000230795	6:30155966-30554818	rs3094060
Fairfax_2014_monocyte_LPS24	1992	0.000138142	0.000150754	0.27939	0.304482	0.41584	CCHCR1	ENSG00000204536	6:30155966-30554818	rs3094060
GTEx_V8_Artery_Aorta	731	4.1936e-09	2.71682e-09	0.355189	0.229694	0.415117	VPS8	ENSG00000156931	3:185396146-185795858	rs62291884
GTEx_V8_Brain_Nucleus_accumbens_basal_ganglia	2059	0.000112343	0.000175873	0.228302	0.356995	0.414415	HLA-J	ENSG00000204622	6:30155966-30554818	rs3094060
GTEx_V8_Spleen	2059	0.000196452	9.24482e-05	0.399229	0.18746	0.413022	HCG4P7	ENSG00000230521	6:30155966-30554818	rs3094060
GTEx_V8_Pituitary	2059	9.76305e-05	0.00019182	0.198404	0.389405	0.411901	HLA-J	ENSG00000204622	6:30155966-30554818	rs3094060
GTEx_V8_Spleen	2059	0.000173444	0.000117595	0.352471	0.238566	0.408671	HLA-J	ENSG00000204622	6:30155966-30554818	rs3094060
GTEx_V8_Vagina	2039	0.000207265	8.55473e-05	0.419146	0.172592	0.407969	CCHCR1	ENSG00000204536	6:30155966-30554818	rs3094060
GTEx_V8_Esophagus_Mucosa	2059	0.000203939	8.83793e-05	0.414445	0.179198	0.406065	TRIM31	ENSG00000204616	6:30155966-30554818	rs3094060
GTEx_V8_Artery_Coronary	2039	0.000232771	6.13378e-05	0.470726	0.123636	0.405343	CCHCR1	ENSG00000204536	6:30155966-30554818	rs3094060
CEDAR_T-cell_CD4	2072	0.000184174	0.000108628	0.374334	0.220381	0.404992	HLA-G	ENSG00000204632	6:30155966-30554818	rs3094060
GTEx_V8_Liver	2059	0.000150386	0.000142542	0.305615	0.289268	0.404825	VARS2	ENSG00000137411	6:30155966-30554818	rs3094060
GTEx_V8_Uterus	2052	0.000210752	8.35817e-05	0.428287	0.169452	0.401967	HLA-J	ENSG00000204622	6:30155966-30554818	rs3094060
GTEx_brain_amygdala	869	1.16089e-07	1.23869e-08	0.543603	0.057605	0.398792	FCHO2	ENSG00000157107	5:72940485-73339091	rs11744018
GTEx_V8_Colon_Transverse	1154	5.5153e-08	3.98471e-08	0.349974	0.252453	0.397573	SLC25A16	ENSG00000122912	10:68005684-68403135	rs3956959
GTEx_V8_Skin_Sun_Exposed_Lower_leg	2039	9.2115e-05	0.000207749	0.186281	0.419731	0.393687	CCHCR1	ENSG00000204536	6:30155966-30554818	rs3094060
GTEx_V8_Liver	2059	0.000140319	0.000159534	0.285156	0.323813	0.39073	HLA-F	ENSG00000204642	6:30155966-30554818	rs3094060
GTEx_V8_Esophagus_Muscularis	1927	0.000218783	8.68064e-05	0.436869	0.172946	0.389878	POU5F1	ENSG00000204531	6:30155966-30554818	rs3094060
GTEx_V8_Colon_Sigmoid	2039	0.000220941	8.09061e-05	0.446803	0.163224	0.389671	CCHCR1	ENSG00000204536	6:30155966-30554818	rs3094060
GTEx_V8_Skin_Not_Sun_Exposed_Suprapubic	2059	0.00018905	0.000113981	0.384187	0.231248	0.384262	LINC00243	ENSG00000214894	6:30155966-30554818	rs3094060
GTEx_V8_Artery_Aorta	2059	9.79772e-05	0.000205753	0.199109	0.417747	0.38284	HLA-G	ENSG00000204632	6:30155966-30554818	rs3094060
GTEx_V8_Brain_Caudate_basal_ganglia	2059	0.000235639	7.09386e-05	0.478865	0.143784	0.377045	VARS2	ENSG00000137411	6:30155966-30554818	rs3094060
GTEx_V8_Nerve_Tibial	731	6.68229e-09	6.88263e-10	0.565976	0.0579184	0.376105	SENP2	ENSG00000163904	3:185396146-185795858	rs62291884
GTEx_V8_Prostate	2039	0.000248108	6.10835e-05	0.501742	0.123153	0.374796	CCHCR1	ENSG00000204536	6:30155966-30554818	rs3094060
GTEx_V8_Artery_Tibial	2059	2.54322e-12	0.000308792	5.16833e-09	0.627153	0.372538	VARS2	ENSG00000137411	6:30155966-30554818	rs3094060
CEDAR_platelet	1022	4.26578e-99	5.56772e-100	0.555928	0.0721883	0.371884	FAM47E-STBD1	ENSG00000118804	4:76272939-76672160	rs28394165
GTEx_brain_frontal_cortex	1540	1.14764e-09	2.23391e-10	0.527021	0.102215	0.370764	AMACR	ENSG00000242110	5:34308100-34707826	rs10079122
GTEx_nerve_tibial	1633	1.1569e-09	2.145e-10	0.531275	0.0981324	0.370592	AMACR	ENSG00000242110	5:34308100-34707826	rs10079122
GTEx_heart_atrial_appendage	1623	5.9525e-10	7.81329e-10	0.273352	0.358435	0.368213	AMACR	ENSG00000242110	5:34308100-34707826	rs10079122
GTEx_V8_Heart_Left_Ventricle	2059	4.38138e-05	0.000271287	0.0890383	0.550948	0.359698	HLA-J	ENSG00000204622	6:30155966-30554818	rs3094060
GTEx_V8_Esophagus_Mucosa	2059	0.000247294	6.80942e-05	0.50255	0.138022	0.359113	FLOT1	ENSG00000137312	6:30155966-30554818	rs3094060
GTEx_V8_Brain_Substantia_nigra	1040	4.35398e-99	5.93139e-100	0.567422	0.0769439	0.355634	SHROOM3	ENSG00000138771	4:76272939-76672160	rs28394165
GTEx_esophagus_muscularis	1585	1.22035e-09	1.85569e-10	0.560413	0.0848627	0.354725	AMACR	ENSG00000242110	5:34308100-34707826	rs10079122
GTEx_V8_Brain_Cerebellar_Hemisphere	957	1.24285e-07	1.44015e-08	0.581985	0.0670862	0.350929	FCHO2	ENSG00000157107	5:72940485-73339091	rs11744018
GTEx_V8_Prostate	2059	0.000230373	8.91332e-05	0.468163	0.180786	0.350732	TRIM26	ENSG00000234127	6:30155966-30554818	rs3094060
GTEx_V8_Muscle_Skeletal	1082	3.35571e-07	1.07288e-07	0.494153	0.157641	0.348206	IGF1R	ENSG00000140443	15:98525749-98925284	rs4965430
GTEx_V8_Cells_EBV-transformed_lymphocytes	2057	0.000212627	0.000108657	0.4321	0.220465	0.347114	VARS2	ENSG00000137411	6:30155966-30554818	rs3094060
GTEx_V8_Stomach	731	6.94037e-09	7.72515e-10	0.587835	0.0650834	0.347082	SENP2	ENSG00000163904	3:185396146-185795858	rs62291884
GTEx_V8_Esophagus_Mucosa	731	5.63018e-09	2.10861e-09	0.476865	0.17825	0.344885	EHHADH	ENSG00000113790	3:185396146-185795858	rs62291884
GTEx_fibroblast	739	3.56053e-11	2.63053e-12	0.610899	0.0447891	0.344312	RNF146	ENSG00000118518	6:126977111-127376384	rs7771990
Naranbhai_2015_neutrophil_CD16	1741	0.000225307	9.74254e-05	0.457912	0.197663	0.344103	HCG9	ENSG00000204625	6:30155966-30554818	rs3094060
GTEx_V8_Stomach	2059	0.000157012	0.000167426	0.31908	0.339903	0.340693	HLA-J	ENSG00000204622	6:30155966-30554818	rs3094060
GTEx_V8_Brain_Frontal_Cortex_BA9	1506	0.000289391	5.96449e-05	0.547082	0.112416	0.340153	HLA-C	ENSG00000204525	6:30155966-30554818	rs3094060
GTEx_brain_hypothalamus	1596	1.13787e-09	3.16049e-10	0.522535	0.144804	0.332661	AMACR	ENSG00000242110	5:34308100-34707826	rs10079122
GTEx_V8_Artery_Tibial	731	4.34883e-09	3.53998e-09	0.368337	0.299497	0.332166	VPS8	ENSG00000156931	3:185396146-185795858	rs62291884
nephQTL_tub	860	0.000954466	9.55483e-05	0.606665	0.0603993	0.331885	HLA-C	ENSG00000204525	6:30155966-30554818	rs3094060
GTEx_V8_Vagina	2059	0.000256262	7.25384e-05	0.520775	0.14708	0.331816	HCG4	ENSG00000176998	6:30155966-30554818	rs3094060
GTEx_V8_Skin_Sun_Exposed_Lower_leg	1040	4.70342e-99	4.31765e-100	0.612963	0.0559377	0.331099	G3BP2	ENSG00000138757	4:76272939-76672160	rs28394165
GTEx_V8_Brain_Hypothalamus	2059	0.000112576	0.000218135	0.228777	0.442965	0.327927	HLA-G	ENSG00000204632	6:30155966-30554818	rs3094060
TwinsUK_LCL	849	1.69054e-14	3.33412e-14	0.227217	0.447798	0.324984	FAM215B	ENSG00000232300	17:46711919-47111303	rs4968247
GTEx_V8_Breast_Mammary_Tissue	2059	1.57992e-08	0.000333413	3.21071e-05	0.677238	0.322397	HLA-J	ENSG00000204622	6:30155966-30554818	rs3094060
nephQTL_tub	1173	0.000745973	0.000165208	0.555235	0.122645	0.321209	ZFP57	ENSG00000204644	6:30155966-30554818	rs3094060
GTEx_V8_Uterus	2052	0.000267899	6.6626e-05	0.544421	0.135076	0.320168	IFITM4P	ENSG00000235821	6:30155966-30554818	rs3094060
GTEx_V8_Small_Intestine_Terminal_Ileum	2059	0.000129957	0.000206217	0.264098	0.418757	0.316809	ZFP57	ENSG00000204644	6:30155966-30554818	rs3094060
GTEx_V8_Colon_Sigmoid	1506	9.5521e-05	0.000266202	0.180578	0.502927	0.316133	HLA-C	ENSG00000204525	6:30155966-30554818	rs3094060
GTEx_V8_Stomach	2059	0.00027087	6.58574e-05	0.55046	0.13352	0.315684	TRIM31	ENSG00000204616	6:30155966-30554818	rs3094060
GTEx_V8_Whole_Blood	1154	6.50513e-08	4.31247e-08	0.412784	0.273335	0.313881	SLC25A16	ENSG00000122912	10:68005684-68403135	rs3956959
GTEx_blood	1070	4.17133e-07	4.90351e-08	0.614259	0.0718938	0.313847	IGF1R	ENSG00000140443	15:98525749-98925284	rs4965430
GTEx_V8_Stomach	2039	0.000189407	0.000150008	0.383032	0.303044	0.313584	CCHCR1	ENSG00000204536	6:30155966-30554818	rs3094060
GTEx_V8_Brain_Spinal_cord_cervical_c-1	2054	0.000262835	7.6346e-05	0.534132	0.154839	0.310689	HCG4	ENSG00000176998	6:30155966-30554818	rs3094060
GTEx_V8_Heart_Left_Ventricle	2059	0.000252885	8.76816e-05	0.513912	0.177878	0.307869	FLOT1	ENSG00000137312	6:30155966-30554818	rs3094060
GTEx_V8_Colon_Transverse	1082	4.08648e-07	6.33185e-08	0.601763	0.0929358	0.305301	IGF1R	ENSG00000140443	15:98525749-98925284	rs4965430
GTEx_V8_Muscle_Skeletal	2059	0.00017424	0.000168723	0.35409	0.342574	0.302993	HCG4P3	ENSG00000237669	6:30155966-30554818	rs3094060
GTEx_V8_Skin_Sun_Exposed_Lower_leg	2059	0.000167314	0.000176637	0.340015	0.35866	0.300981	ZNRD1	ENSG00000066379	6:30155966-30554818	rs3094060
FUSION_muscle_naive	939	4.20827e-07	5.50731e-08	0.619699	0.0807996	0.299501	IGF1R	ENSG00000140443	15:98525749-98925284	rs4965430
GTEx_V8_Vagina	1506	0.000309175	6.23555e-05	0.584483	0.117583	0.297563	HLA-C	ENSG00000204525	6:30155966-30554818	rs3094060
GTEx_V8_Brain_Frontal_Cortex_BA9	2059	0.000265881	8.01792e-05	0.540323	0.162643	0.296688	HLA-J	ENSG00000204622	6:30155966-30554818	rs3094060
GTEx_V8_Artery_Coronary	2059	9.6208e-05	0.0002503	0.195514	0.508364	0.295776	HLA-K	ENSG00000230795	6:30155966-30554818	rs3094060
GTEx_V8_Brain_Amygdala	2058	0.000205131	0.000142867	0.416866	0.290041	0.292745	IER3	ENSG00000137331	6:30155966-30554818	rs3094060
GTEx_V8_Pituitary	2059	7.39517e-05	0.000274381	0.150284	0.557303	0.292064	HCG4	ENSG00000176998	6:30155966-30554818	rs3094060
GTEx_V8_Brain_Cortex	2059	0.000281774	6.72838e-05	0.572619	0.136443	0.290588	HLA-G	ENSG00000204632	6:30155966-30554818	rs3094060
GTEx_vagina	984	4.35954e-07	4.88405e-08	0.641973	0.0716348	0.286391	IGF1R	ENSG00000140443	15:98525749-98925284	rs4965430
BLUEPRINT_neutrophil	1022	4.32334e-07	5.26365e-08	0.636643	0.0772249	0.286131	IGF1R	ENSG00000140443	15:98525749-98925284	rs4965430
GTEx_V8_Whole_Blood	2059	0.000114194	0.000238482	0.232065	0.484358	0.283224	IER3	ENSG00000137331	6:30155966-30554818	rs3094060
GTEx_V8_Brain_Spinal_cord_cervical_c-1	2054	0.000242571	0.000110358	0.492953	0.223987	0.282707	HLA-G	ENSG00000204632	6:30155966-30554818	rs3094060
GTEx_V8_Spleen	2039	0.000218949	0.000135789	0.442774	0.274319	0.282552	CCHCR1	ENSG00000204536	6:30155966-30554818	rs3094060
GTEx_V8_Cells_EBV-transformed_lymphocytes	2057	0.000286989	6.65442e-05	0.583217	0.13495	0.28148	HLA-T	ENSG00000231130	6:30155966-30554818	rs3094060
GTEx_V8_Pancreas	2059	3.1669e-05	0.000322421	0.0643576	0.654942	0.280347	RPL23AP1	ENSG00000239257	6:30155966-30554818	rs3094060
GTEx_V8_Muscle_Skeletal	1927	0.000300704	6.19722e-05	0.60045	0.123471	0.275716	POU5F1	ENSG00000204531	6:30155966-30554818	rs3094060
GTEx_V8_Prostate	2059	0.000193221	0.000163205	0.392663	0.331389	0.275591	HLA-T	ENSG00000231130	6:30155966-30554818	rs3094060
GTEx_V8_Adipose_Visceral_Omentum	1191	3.79779e-28	2.17603e-28	0.460716	0.263702	0.275582	TFDP2	ENSG00000114126	3:141841922-142240317	rs7630837
Fairfax_2014_monocyte_IFN24	1995	0.000283354	7.34636e-05	0.575891	0.149033	0.274719	ZFP57	ENSG00000204644	6:30155966-30554818	rs3094060
GTEx_V8_Minor_Salivary_Gland	1190	5.21814e-28	7.72158e-29	0.633021	0.0933983	0.273581	TFDP2	ENSG00000114126	3:141841922-142240317	rs7630837
GTEx_brain_cortex	1576	1.32807e-09	2.57225e-10	0.609881	0.117851	0.272268	AMACR	ENSG00000242110	5:34308100-34707826	rs10079122
nephQTL_tub	618	8.98575e-39	1.36937e-27	4.78747e-12	0.72931	0.27069	TFDP2	ENSG00000114126	3:141841922-142240317	rs7630837
GTEx_V8_Skin_Not_Sun_Exposed_Suprapubic	1643	1.29707e-09	2.94921e-10	0.595641	0.135165	0.269194	AMACR	ENSG00000242110	5:34308100-34707826	rs10079122
Schmiedel_2018_CD8_T-cell_anti-CD3-CD28	682	1.01337e-08	6.56034e-09	0.447152	0.289213	0.263635	ASAP3	ENSG00000088280	1:23168827-23568664	rs680386
GTEx_V8_Brain_Spinal_cord_cervical_c-1	2054	0.000291564	7.07382e-05	0.592516	0.14349	0.263632	HLA-J	ENSG00000204622	6:30155966-30554818	rs3094060
GTEx_V8_Brain_Spinal_cord_cervical_c-1	1506	0.000338647	5.11779e-05	0.640197	0.0964868	0.262926	HLA-C	ENSG00000204525	6:30155966-30554818	rs3094060
BrainSeq_brain	690	3.93207e-11	3.66624e-12	0.674664	0.0626426	0.262693	RNF146	ENSG00000118518	6:126977111-127376384	rs7771990
GTEx_V8_Brain_Putamen_basal_ganglia	2059	0.000218098	0.000145315	0.443218	0.295048	0.261371	HLA-J	ENSG00000204622	6:30155966-30554818	rs3094060
GTEx_esophagus_gej	1588	1.28723e-09	3.24986e-10	0.591126	0.148981	0.259894	AMACR	ENSG00000242110	5:34308100-34707826	rs10079122
GTEx_V8_Vagina	1078	4.48686e-07	5.42676e-08	0.660722	0.0796533	0.259624	IGF1R	ENSG00000140443	15:98525749-98925284	rs4965430
GTEx_V8_Brain_Nucleus_accumbens_basal_ganglia	2059	0.000246318	0.000118097	0.500567	0.239736	0.259332	RPL23AP1	ENSG00000239257	6:30155966-30554818	rs3094060
GTEx_artery_aorta	717	3.87038e-11	4.62728e-12	0.66406	0.0791358	0.256804	RNF146	ENSG00000118518	6:126977111-127376384	rs7771990
Braineac2_substantia_nigra	412	4.08596e-11	2.51506e-12	0.701068	0.0428974	0.256035	RNF146	ENSG00000118518	6:126977111-127376384	rs7771990
GTEx_V8_Minor_Salivary_Gland	2058	0.000293438	7.29089e-05	0.596323	0.14791	0.255401	HCG4	ENSG00000176998	6:30155966-30554818	rs3094060
GTEx_V8_Brain_Frontal_Cortex_BA9	1643	1.19925e-09	4.2414e-10	0.550721	0.19452	0.254759	AMACR	ENSG00000242110	5:34308100-34707826	rs10079122
CEDAR_T-cell_CD4	2072	0.000284418	8.2239e-05	0.578081	0.166897	0.254656	IER3	ENSG00000137331	6:30155966-30554818	rs3094060
GTEx_V8_Nerve_Tibial	1927	0.000315029	5.83318e-05	0.629055	0.116223	0.254348	POU5F1	ENSG00000204531	6:30155966-30554818	rs3094060
GTEx_V8_Brain_Amygdala	2058	0.000200538	0.000166623	0.407532	0.338358	0.253743	VARS2	ENSG00000137411	6:30155966-30554818	rs3094060
GTEx_V8_Heart_Atrial_Appendage	1154	7.76855e-08	4.00057e-08	0.492955	0.253603	0.253441	SLC25A16	ENSG00000122912	10:68005684-68403135	rs3956959
GTEx_V8_Heart_Atrial_Appendage	2059	1.88374e-05	0.000348563	0.0382814	0.708095	0.253256	HLA-J	ENSG00000204622	6:30155966-30554818	rs3094060
GTEx_V8_Spleen	2059	0.000253304	0.000114527	0.514764	0.23249	0.252379	ZNRD1	ENSG00000066379	6:30155966-30554818	rs3094060
GTEx_V8_Vagina	2059	0.000281303	8.67034e-05	0.571663	0.175946	0.252023	HCG4P7	ENSG00000230521	6:30155966-30554818	rs3094060
GTEx_V8_Adrenal_Gland	2059	0.000257307	0.000110927	0.522899	0.225173	0.25156	HCG4	ENSG00000176998	6:30155966-30554818	rs3094060
GTEx_V8_Cells_Cultured_fibroblasts	2059	2.19199e-05	0.000346716	0.0445454	0.704344	0.250742	VARS2	ENSG00000137411	6:30155966-30554818	rs3094060
GTEx_V8_Heart_Atrial_Appendage	2059	0.000103794	0.000265916	0.210931	0.540144	0.248555	HCG4	ENSG00000176998	6:30155966-30554818	rs3094060
GTEx_V8_Adrenal_Gland	2059	0.00029188	7.78843e-05	0.593157	0.158028	0.248446	HLA-J	ENSG00000204622	6:30155966-30554818	rs3094060
GTEx_small_intestine	659	3.97684e-11	4.1444e-12	0.682326	0.0708607	0.246813	RNF146	ENSG00000118518	6:126977111-127376384	rs7771990
GTEx_V8_Liver	2059	0.000298628	7.21297e-05	0.606871	0.146335	0.246423	FLOT1	ENSG00000137312	6:30155966-30554818	rs3094060
GTEx_brain_amygdala	953	4.64476e-07	4.75436e-08	0.683974	0.0697652	0.24626	IGF1R	ENSG00000140443	15:98525749-98925284	rs4965430
GTEx_V8_Brain_Nucleus_accumbens_basal_ganglia	824	1.55775e-08	2.2881e-09	0.657879	0.0963869	0.245734	ASAP3	ENSG00000088280	1:23168827-23568664	rs680386
GTEx_V8_Brain_Frontal_Cortex_BA9	2059	0.000205375	0.000165844	0.417362	0.336781	0.245486	FLOT1	ENSG00000137312	6:30155966-30554818	rs3094060
GTEx_V8_Pancreas	2039	0.000165451	0.000208586	0.334588	0.421575	0.243463	CCHCR1	ENSG00000204536	6:30155966-30554818	rs3094060
GTEx_V8_Colon_Sigmoid	731	6.67725e-09	2.25808e-09	0.565549	0.191011	0.243439	VPS8	ENSG00000156931	3:185396146-185795858	rs62291884
GTEx_V8_Brain_Cerebellum	731	6.83796e-09	2.10596e-09	0.579161	0.178128	0.242711	VPS8	ENSG00000156931	3:185396146-185795858	rs62291884
GTEx_V8_Pituitary	1506	0.000342478	5.82192e-05	0.64744	0.109819	0.242341	HLA-C	ENSG00000204525	6:30155966-30554818	rs3094060
Naranbhai_2015_neutrophil_CD16	1741	0.000286319	8.65035e-05	0.581911	0.175567	0.242149	IER3	ENSG00000137331	6:30155966-30554818	rs3094060
GTEx_V8_Artery_Coronary	2059	0.000241466	0.000131711	0.490707	0.267421	0.241499	FLOT1	ENSG00000137312	6:30155966-30554818	rs3094060
GTEx_V8_Uterus	1499	0.000305667	9.66109e-05	0.577846	0.182398	0.239353	HLA-C	ENSG00000204525	6:30155966-30554818	rs3094060
GTEx_V8_Brain_Anterior_cingulate_cortex_BA24	1506	0.000350426	5.27509e-05	0.662466	0.0994857	0.237645	HLA-C	ENSG00000204525	6:30155966-30554818	rs3094060
Bossini-Castillo_2019_Treg_naive	743	4.84531e-14	8.34232e-15	0.651235	0.111888	0.236877	FAM215B	ENSG00000232300	17:46711919-47111303	rs4968247
GTEx_V8_Artery_Tibial	2059	0.000291653	8.4138e-05	0.592696	0.170749	0.23618	ZDHHC20P1	ENSG00000233916	6:30155966-30554818	rs3094060
GTEx_V8_Artery_Aorta	2059	0.000315188	6.2749e-05	0.640524	0.127286	0.231811	HLA-F	ENSG00000204642	6:30155966-30554818	rs3094060
FUSION_adipose_naive	1671	1.36741e-09	3.06858e-10	0.62796	0.140688	0.231351	AMACR	ENSG00000242110	5:34308100-34707826	rs10079122
GTEx_brain_hippocampus	1513	7.99305e-10	8.75378e-10	0.367058	0.401761	0.23118	AMACR	ENSG00000242110	5:34308100-34707826	rs10079122
GTEx_V8_Brain_Putamen_basal_ganglia	731	8.38086e-09	7.20696e-10	0.709842	0.0608121	0.229346	MAP3K13	ENSG00000073803	3:185396146-185795858	rs62291884
GTEx_V8_Artery_Coronary	731	8.35757e-09	7.4487e-10	0.707869	0.0628597	0.229271	EHHADH	ENSG00000113790	3:185396146-185795858	rs62291884
GTEx_spleen	1005	4.70321e-07	5.39083e-08	0.692582	0.0791556	0.228262	IGF1R	ENSG00000140443	15:98525749-98925284	rs4965430
GTEx_V8_Brain_Putamen_basal_ganglia	824	1.6005e-08	2.29704e-09	0.675936	0.0967833	0.227281	ASAP3	ENSG00000088280	1:23168827-23568664	rs680386
GTEx_V8_Liver	2059	3.76228e-05	0.000342876	0.076457	0.696564	0.226599	HCG4P7	ENSG00000230521	6:30155966-30554818	rs3094060
GTEx_V8_Prostate	1506	0.000322837	8.63576e-05	0.61031	0.163029	0.226252	HLA-C	ENSG00000204525	6:30155966-30554818	rs3094060
GTEx_V8_Brain_Caudate_basal_ganglia	2059	0.000221868	0.000158935	0.450879	0.322761	0.225979	HLA-J	ENSG00000204622	6:30155966-30554818	rs3094060
GTEx_V8_Heart_Atrial_Appendage	2059	1.60302e-05	0.000365627	0.0325766	0.742802	0.22424	VARS2	ENSG00000137411	6:30155966-30554818	rs3094060
GTEx_colon_transverse	1139	1.05999e-07	1.62935e-08	0.672618	0.103166	0.224215	SLC25A16	ENSG00000122912	10:68005684-68403135	rs3956959
GTEx_V8_Pancreas	2059	8.2757e-05	0.00029902	0.168178	0.607444	0.223996	HCG4	ENSG00000176998	6:30155966-30554818	rs3094060
GTEx_brain_cerebellum	1555	1.42805e-09	2.64948e-10	0.65579	0.121447	0.222763	AMACR	ENSG00000242110	5:34308100-34707826	rs10079122
GTEx_brain_cerebellar_hemisphere	1535	1.41467e-09	2.78934e-10	0.649645	0.12787	0.222485	AMACR	ENSG00000242110	5:34308100-34707826	rs10079122
GTEx_V8_Colon_Sigmoid	2059	0.000308634	7.3947e-05	0.627206	0.150052	0.222359	GABBR1	ENSG00000204681	6:30155966-30554818	rs3094060
GTEx_V8_Whole_Blood	2059	1.00448e-05	0.000373375	0.0204129	0.758551	0.220653	FLOT1	ENSG00000137312	6:30155966-30554818	rs3094060
GTEx_V8_Brain_Hypothalamus	2059	0.000306635	7.71432e-05	0.623143	0.15655	0.219923	HLA-T	ENSG00000231130	6:30155966-30554818	rs3094060
nephQTL_tub	1173	0.000895675	0.000152704	0.66666	0.11344	0.218852	TRIM31	ENSG00000204616	6:30155966-30554818	rs3094060
GTEx_V8_Brain_Caudate_basal_ganglia	2059	0.000313849	7.09967e-05	0.637803	0.144062	0.217751	ZNRD1	ENSG00000066379	6:30155966-30554818	rs3094060
CEDAR_B-cell_CD19	2054	0.000304587	8.0844e-05	0.619075	0.164099	0.216441	IER3	ENSG00000137331	6:30155966-30554818	rs3094060
GTEx_V8_Brain_Frontal_Cortex_BA9	1040	1.30046e-99	4.72021e-99	0.16948	0.614935	0.215585	FAM47E-STBD1	ENSG00000118804	4:76272939-76672160	rs28394165
GTEx_pituitary	919	1.52634e-07	1.51273e-08	0.714735	0.0706212	0.214644	FCHO2	ENSG00000157107	5:72940485-73339091	rs11744018
GTEx_V8_Testis	2059	0.000300544	8.63e-05	0.610765	0.175165	0.213683	FLOT1	ENSG00000137312	6:30155966-30554818	rs3094060
GTEx_V8_Esophagus_Mucosa	731	4.86797e-09	4.42003e-09	0.412307	0.374154	0.213539	VPS8	ENSG00000156931	3:185396146-185795858	rs62291884
GTEx_V8_Heart_Atrial_Appendage	731	8.46889e-09	8.27416e-10	0.717298	0.0698677	0.212834	SENP2	ENSG00000163904	3:185396146-185795858	rs62291884
GTEx_V8_Brain_Frontal_Cortex_BA9	731	8.55921e-09	7.49662e-10	0.724948	0.0632831	0.211769	VPS8	ENSG00000156931	3:185396146-185795858	rs62291884
GTEx_V8_Brain_Amygdala	2058	0.000301205	8.66559e-05	0.612108	0.17589	0.211614	HLA-J	ENSG00000204622	6:30155966-30554818	rs3094060
GTEx_artery_aorta	1629	1.4183e-09	2.99866e-10	0.651312	0.137494	0.211194	AMACR	ENSG00000242110	5:34308100-34707826	rs10079122
GTEx_V8_Brain_Anterior_cingulate_cortex_BA24	2059	0.000307855	8.04133e-05	0.625621	0.163205	0.210786	FLOT1	ENSG00000137312	6:30155966-30554818	rs3094060
GTEx_V8_Small_Intestine_Terminal_Ileum	2059	0.000313441	7.51684e-05	0.636973	0.152547	0.210092	ZNRD1	ENSG00000066379	6:30155966-30554818	rs3094060
nephQTL_tub	1173	0.000878706	0.000181442	0.654029	0.134839	0.210071	ZNRD1	ENSG00000066379	6:30155966-30554818	rs3094060
GTEx_V8_Cells_Cultured_fibroblasts	2059	3.38797e-06	0.000385425	0.00688502	0.78305	0.209676	IFITM4P	ENSG00000235821	6:30155966-30554818	rs3094060
GTEx_V8_Esophagus_Gastroesophageal_Junction	2059	0.000314931	7.47588e-05	0.640001	0.151717	0.207892	ZDHHC20P1	ENSG00000233916	6:30155966-30554818	rs3094060
GTEx_V8_Brain_Putamen_basal_ganglia	2059	0.000303492	8.62827e-05	0.616755	0.175136	0.207719	HLA-G	ENSG00000204632	6:30155966-30554818	rs3094060
GTEx_brain_nucleus_accumbens	1122	8.45056e-08	4.08739e-08	0.536232	0.259162	0.204607	SLC25A16	ENSG00000122912	10:68005684-68403135	rs3956959
GTEx_spleen	927	4.46859e-08	1.25374e-07	0.209249	0.586878	0.203873	FCHO2	ENSG00000157107	5:72940485-73339091	rs11744018
GTEx_V8_Small_Intestine_Terminal_Ileum	1192	8.62466e-50	1.46407e-50	0.68084	0.115372	0.203788	RP11-288H12.3	ENSG00000213073	6:160039050-160437939	rs315986
GTEx_V8_Brain_Caudate_basal_ganglia	1643	1.45007e-09	2.8568e-10	0.665902	0.130987	0.203111	AMACR	ENSG00000242110	5:34308100-34707826	rs10079122
GTEx_V8_Brain_Cerebellum	1506	0.000357506	6.41331e-05	0.675851	0.121038	0.202689	HLA-C	ENSG00000204525	6:30155966-30554818	rs3094060
GTEx_V8_Cells_EBV-transformed_lymphocytes	2057	0.000308075	8.4283e-05	0.626068	0.171077	0.202462	LINC00243	ENSG00000214894	6:30155966-30554818	rs3094060
Kasela_2017_T-cell_CD8	1979	0.000324	6.83537e-05	0.658497	0.13872	0.202391	FLOT1	ENSG00000137312	6:30155966-30554818	rs3094060
GTEx_V8_Adipose_Subcutaneous	2059	1.16788e-07	0.000392666	0.000237337	0.797772	0.201597	HLA-G	ENSG00000204632	6:30155966-30554818	rs3094060
CEDAR_neutrophil_CD15	2070	0.000266819	0.000126025	0.542311	0.255944	0.201352	FLOT1	ENSG00000137312	6:30155966-30554818	rs3094060
GTEx_V8_Uterus	2052	0.000323472	6.9497e-05	0.657355	0.141029	0.201223	RPL23AP1	ENSG00000239257	6:30155966-30554818	rs3094060
GTEx_V8_Adrenal_Gland	1082	4.86262e-07	5.64991e-08	0.716056	0.082998	0.200946	IGF1R	ENSG00000140443	15:98525749-98925284	rs4965430
GTEx_V8_Vagina	2059	0.000324515	6.88411e-05	0.659478	0.139698	0.20043	VARS2	ENSG00000137411	6:30155966-30554818	rs3094060
GTEx_V8_Kidney_Cortex	2052	0.000322872	7.04968e-05	0.65614	0.143063	0.200404	FLOT1	ENSG00000137312	6:30155966-30554818	rs3094060
GTEx_V8_Minor_Salivary_Gland	1154	1.05443e-07	2.08051e-08	0.669091	0.13182	0.199089	SLC25A16	ENSG00000122912	10:68005684-68403135	rs3956959
GTEx_V8_Brain_Hypothalamus	1506	0.000357457	6.63217e-05	0.675757	0.12518	0.19864	HLA-C	ENSG00000204525	6:30155966-30554818	rs3094060
GTEx_V8_Lung	731	7.71486e-09	1.75662e-09	0.653433	0.148584	0.197983	VPS8	ENSG00000156931	3:185396146-185795858	rs62291884
GTEx_V8_Pancreas	1040	5.49023e-99	6.70177e-100	0.715503	0.087142	0.197355	G3BP2	ENSG00000138757	4:76272939-76672160	rs28394165
Lepik_2017_blood	698	2.44877e-11	2.23639e-11	0.419866	0.383255	0.196879	RNF146	ENSG00000118518	6:126977111-127376384	rs7771990
GTEx_V8_Brain_Cerebellar_Hemisphere	1506	0.000357935	6.70244e-05	0.676661	0.12651	0.196404	HLA-C	ENSG00000204525	6:30155966-30554818	rs3094060
GTEx_V8_Brain_Cortex	1643	1.34914e-09	4.02835e-10	0.619556	0.184795	0.195649	AMACR	ENSG00000242110	5:34308100-34707826	rs10079122
Fairfax_2014_monocyte_IFN24	1995	0.000278577	0.000117159	0.566182	0.23792	0.195502	HCG9	ENSG00000204625	6:30155966-30554818	rs3094060
GTEx_V8_Esophagus_Gastroesophageal_Junction	731	8.86346e-09	6.49805e-10	0.750717	0.0548427	0.19444	EHHADH	ENSG00000113790	3:185396146-185795858	rs62291884
Schmiedel_2018_monocyte_CD16_naive	582	4.39637e-11	3.04071e-12	0.75433	0.0519788	0.193692	RNF146	ENSG00000118518	6:126977111-127376384	rs7771990
GTEx_V8_Cells_EBV-transformed_lymphocytes	2057	0.000231972	0.000164886	0.471412	0.334887	0.193303	HLA-G	ENSG00000204632	6:30155966-30554818	rs3094060
GTEx_V8_Esophagus_Mucosa	1191	1.62102e-28	5.03428e-28	0.196648	0.610524	0.192828	TFDP2	ENSG00000114126	3:141841922-142240317	rs7630837
GTEx_V8_Esophagus_Mucosa	2059	9.26202e-07	0.000396429	0.00188222	0.805429	0.192292	VARS2	ENSG00000137411	6:30155966-30554818	rs3094060
Kasela_2017_T-cell_CD4	691	8.60502e-09	7.78188e-10	0.741167	0.0668348	0.191999	MAP3K13	ENSG00000073803	3:185396146-185795858	rs62291884
GTEx_V8_Artery_Coronary	2059	0.000200333	0.000197178	0.407116	0.400513	0.191974	IFITM4P	ENSG00000235821	6:30155966-30554818	rs3094060
GTEx_V8_Brain_Nucleus_accumbens_basal_ganglia	2059	0.000226956	0.000170598	0.461219	0.346498	0.191886	VARS2	ENSG00000137411	6:30155966-30554818	rs3094060
TwinsUK_fat	672	4.15508e-11	5.56213e-12	0.712928	0.0952431	0.191829	RNF146	ENSG00000118518	6:126977111-127376384	rs7771990
nephQTL_tub	571	3.33412e-99	2.87724e-99	0.434237	0.374541	0.191222	FAM47E-STBD1	ENSG00000118804	4:76272939-76672160	rs28394165
CEDAR_ileum	2016	0.000278877	0.000119665	0.566819	0.243031	0.189751	FLOT1	ENSG00000137312	6:30155966-30554818	rs3094060
GTEx_V8_Pancreas	731	7.80023e-09	1.76995e-09	0.660664	0.149721	0.189615	VPS8	ENSG00000156931	3:185396146-185795858	rs62291884
GTEx_V8_Uterus	2052	0.00032268	7.60085e-05	0.655745	0.154274	0.189583	FLOT1	ENSG00000137312	6:30155966-30554818	rs3094060
iPSCORE_iPSC	1018	1.14156e-07	1.34592e-08	0.72514	0.0853058	0.189554	SLC25A16	ENSG00000122912	10:68005684-68403135	rs3956959
GTEx_V8_Testis	2059	0.000261338	0.000137523	0.53109	0.279285	0.189226	ZNRD1	ENSG00000066379	6:30155966-30554818	rs3094060
Fairfax_2012_B-cell_CD19	976	5.73088e-99	5.06524e-100	0.746865	0.0658243	0.187311	FAM47E	ENSG00000189157	4:76272939-76672160	rs28394165
GTEx_brain_spinal_cord	886	1.59643e-07	1.40675e-08	0.747555	0.0656865	0.186758	FCHO2	ENSG00000157107	5:72940485-73339091	rs11744018
GTEx_V8_Thyroid	2059	0.000226623	0.000173812	0.460542	0.353034	0.186024	LINC00243	ENSG00000214894	6:30155966-30554818	rs3094060
GTEx_V8_Brain_Caudate_basal_ganglia	2039	0.000314302	8.85502e-05	0.635604	0.178887	0.185106	CCHCR1	ENSG00000204536	6:30155966-30554818	rs3094060
GTEx_V8_Brain_Frontal_Cortex_BA9	731	8.76683e-09	8.58778e-10	0.742533	0.0725519	0.184915	SENP2	ENSG00000163904	3:185396146-185795858	rs62291884
GTEx_V8_Whole_Blood	1082	5.04322e-07	5.02695e-08	0.742651	0.0738419	0.183507	IGF1R	ENSG00000140443	15:98525749-98925284	rs4965430
GTEx_V8_Artery_Aorta	1643	1.45579e-09	3.22852e-10	0.668531	0.148077	0.183392	AMACR	ENSG00000242110	5:34308100-34707826	rs10079122
GTEx_V8_Nerve_Tibial	1643	1.48652e-09	2.92191e-10	0.682642	0.133997	0.183361	AMACR	ENSG00000242110	5:34308100-34707826	rs10079122
GTEx_V8_Vagina	956	1.59914e-07	1.48674e-08	0.748824	0.069437	0.181739	FCHO2	ENSG00000157107	5:72940485-73339091	rs11744018
GTEx_V8_Colon_Sigmoid	1154	9.755e-08	3.14559e-08	0.619005	0.199422	0.181572	SLC25A16	ENSG00000122912	10:68005684-68403135	rs3956959
Schmiedel_2018_Th1_memory	870	4.88417e-07	6.74957e-08	0.71923	0.0992108	0.181559	IGF1R	ENSG00000140443	15:98525749-98925284	rs4965430
CEDAR_monocyte_CD14	1191	5.91268e-28	8.34259e-29	0.717466	0.10105	0.181483	TFDP2	ENSG00000114126	3:141841922-142240317	rs7630837
GTEx_V8_Artery_Coronary	731	8.99855e-09	6.71118e-10	0.762159	0.0566612	0.18118	VPS8	ENSG00000156931	3:185396146-185795858	rs62291884
GTEx_V8_Artery_Tibial	2059	0.000275037	0.00012791	0.558929	0.259757	0.180912	ZNRD1	ENSG00000066379	6:30155966-30554818	rs3094060
GTEx_V8_Small_Intestine_Terminal_Ileum	2059	0.000322097	8.09709e-05	0.654564	0.164368	0.180665	HCG4	ENSG00000176998	6:30155966-30554818	rs3094060
GTEx_V8_Cells_EBV-transformed_lymphocytes	2057	0.000254029	0.000149545	0.516237	0.303725	0.179634	ZDHHC20P1	ENSG00000233916	6:30155966-30554818	rs3094060
nephQTL_tub	1173	0.000906632	0.000194575	0.674815	0.144644	0.179439	VARS2	ENSG00000137411	6:30155966-30554818	rs3094060
GTEx_V8_Small_Intestine_Terminal_Ileum	2059	0.000107749	0.000296089	0.218968	0.601532	0.179096	RPL23AP1	ENSG00000239257	6:30155966-30554818	rs3094060
GTEx_V8_Spleen	2059	0.00020059	0.000203315	0.407637	0.412998	0.178961	HCG4P3	ENSG00000237669	6:30155966-30554818	rs3094060
GTEx_V8_Brain_Caudate_basal_ganglia	2059	0.00031338	9.05905e-05	0.636851	0.183919	0.178826	RPL23AP1	ENSG00000239257	6:30155966-30554818	rs3094060
GTEx_brain_anterior_cingulate_cortex	879	1.56681e-07	1.87218e-08	0.733685	0.087489	0.178826	FCHO2	ENSG00000157107	5:72940485-73339091	rs11744018
BrainSeq_brain	778	6.07167e-09	1.25433e-08	0.267914	0.553299	0.178787	ASAP3	ENSG00000088280	1:23168827-23568664	rs680386
GTEx_V8_Heart_Atrial_Appendage	1040	5.42532e-99	8.79204e-100	0.707043	0.114402	0.178556	G3BP2	ENSG00000138757	4:76272939-76672160	rs28394165
CEDAR_platelet	1987	0.000340698	6.54141e-05	0.689089	0.132127	0.178378	CCHCR1	ENSG00000204536	6:30155966-30554818	rs3094060
Schmiedel_2018_monocyte_naive	676	1.68577e-08	1.78258e-09	0.74385	0.078479	0.177671	ASAP3	ENSG00000088280	1:23168827-23568664	rs680386
GTEx_V8_Brain_Hypothalamus	2059	0.000317574	8.73632e-05	0.645373	0.177362	0.176859	FLOT1	ENSG00000137312	6:30155966-30554818	rs3094060
CEDAR_B-cell_CD19	2054	0.000311538	9.34188e-05	0.633202	0.189698	0.176695	HLA-G	ENSG00000204632	6:30155966-30554818	rs3094060
GTEx_V8_Adrenal_Gland	2059	0.000313336	9.17285e-05	0.636761	0.186234	0.1766	TRIM31	ENSG00000204616	6:30155966-30554818	rs3094060
GTEx_brain_cerebellar_hemisphere	901	1.59637e-07	1.63166e-08	0.747524	0.0762288	0.176247	FCHO2	ENSG00000157107	5:72940485-73339091	rs11744018
Fairfax_2014_monocyte_IFN24	1976	0.000258596	0.000148632	0.523006	0.30043	0.176157	CCHCR1	ENSG00000204536	6:30155966-30554818	rs3094060
GTEx_V8_Brain_Spinal_cord_cervical_c-1	2054	0.000269732	0.000135853	0.548148	0.275905	0.175541	HLA-T	ENSG00000231130	6:30155966-30554818	rs3094060
GTEx_V8_Testis	731	8.92135e-09	8.17692e-10	0.75562	0.0690816	0.175298	EHHADH	ENSG00000113790	3:185396146-185795858	rs62291884
GTEx_V8_Brain_Nucleus_accumbens_basal_ganglia	2059	0.00031664	8.92994e-05	0.643474	0.181299	0.17482	HLA-F	ENSG00000204642	6:30155966-30554818	rs3094060
GTEx_V8_Uterus	2032	0.000330588	7.73888e-05	0.668535	0.156325	0.174732	CCHCR1	ENSG00000204536	6:30155966-30554818	rs3094060
GTEx_V8_Brain_Cerebellar_Hemisphere	2059	0.000311343	9.46954e-05	0.632711	0.192265	0.174618	ZNRD1	ENSG00000066379	6:30155966-30554818	rs3094060
GTEx_skin_not_sun_exposed	1634	1.52506e-09	2.7441e-10	0.700342	0.125841	0.173817	AMACR	ENSG00000242110	5:34308100-34707826	rs10079122
GTEx_V8_Cells_EBV-transformed_lymphocytes	2057	0.000309668	9.68228e-05	0.629305	0.196589	0.173699	HLA-J	ENSG00000204622	6:30155966-30554818	rs3094060
GTEx_V8_Brain_Frontal_Cortex_BA9	2059	4.96511e-05	0.000356849	0.100901	0.725015	0.173678	HLA-K	ENSG00000230795	6:30155966-30554818	rs3094060
GTEx_V8_Heart_Atrial_Appendage	1040	5.08601e-99	1.26855e-99	0.662824	0.165148	0.172028	SHROOM3	ENSG00000138771	4:76272939-76672160	rs28394165
GTEx_V8_Brain_Anterior_cingulate_cortex_BA24	2059	0.000328217	7.91107e-05	0.667002	0.160596	0.171994	HLA-G	ENSG00000204632	6:30155966-30554818	rs3094060
GTEx_heart_left_ventricle	1621	1.49385e-09	3.10241e-10	0.68601	0.142298	0.171692	AMACR	ENSG00000242110	5:34308100-34707826	rs10079122
GTEx_V8_Esophagus_Mucosa	2039	0.000224842	0.000184887	0.454691	0.373721	0.171179	CCHCR1	ENSG00000204536	6:30155966-30554818	rs3094060
GTEx_V8_Cells_Cultured_fibroblasts	1927	0.000355417	5.98187e-05	0.709702	0.119276	0.170606	POU5F1	ENSG00000204531	6:30155966-30554818	rs3094060
GTEx_V8_Stomach	2059	0.000343437	6.47678e-05	0.697932	0.131451	0.170209	LINC00243	ENSG00000214894	6:30155966-30554818	rs3094060
GTEx_V8_Vagina	2059	0.00032458	8.37715e-05	0.659609	0.17007	0.169912	IFITM4P	ENSG00000235821	6:30155966-30554818	rs3094060
nephQTL_glom	1203	0.0010037	0.000137704	0.72918	0.0998715	0.169807	POU5F1	ENSG00000204531	6:30155966-30554818	rs3094060
GTEx_V8_Stomach	2059	0.000328597	8.00489e-05	0.667774	0.162506	0.169311	GABBR1	ENSG00000204681	6:30155966-30554818	rs3094060
GTEx_V8_Brain_Hypothalamus	730	8.94453e-09	8.71946e-10	0.757584	0.0736833	0.168733	SENP2	ENSG00000163904	3:185396146-185795858	rs62291884
GTEx_V8_Pituitary	731	9.126e-09	6.93996e-10	0.772954	0.0586117	0.168435	SENP2	ENSG00000163904	3:185396146-185795858	rs62291884
nephQTL_glom	643	1.45728e-27	1.0446e-28	0.776418	0.0554868	0.168095	TFDP2	ENSG00000114126	3:141841922-142240317	rs7630837
GTEx_V8_Colon_Transverse	2059	0.000149661	0.000259871	0.304142	0.527941	0.167508	HLA-A	ENSG00000206503	6:30155966-30554818	rs3094060
GTEx_V8_Cells_Cultured_fibroblasts	731	6.72494e-09	3.12508e-09	0.569589	0.264522	0.16589	VPS8	ENSG00000156931	3:185396146-185795858	rs62291884
GTEx_V8_Brain_Frontal_Cortex_BA9	2059	0.000302088	0.000108635	0.613903	0.220603	0.165083	HCG4	ENSG00000176998	6:30155966-30554818	rs3094060
GTEx_V8_Brain_Putamen_basal_ganglia	2059	0.000237899	0.000172978	0.483457	0.351361	0.164772	HLA-K	ENSG00000230795	6:30155966-30554818	rs3094060
GTEx_V8_Colon_Sigmoid	2059	0.000337746	7.32329e-05	0.686366	0.148659	0.164564	TRIM10	ENSG00000204613	6:30155966-30554818	rs3094060
ROSMAP_brain_naive	673	4.50405e-11	3.67726e-12	0.772805	0.0629302	0.164265	RNF146	ENSG00000118518	6:126977111-127376384	rs7771990
GTEx_V8_Vagina	2059	0.000265982	0.000145277	0.540528	0.295067	0.163994	RPL23AP1	ENSG00000239257	6:30155966-30554818	rs3094060
GTEx_V8_Heart_Atrial_Appendage	1082	5.13834e-07	5.44296e-08	0.756657	0.0799881	0.163354	IGF1R	ENSG00000140443	15:98525749-98925284	rs4965430
GTEx_brain_caudate	925	1.61827e-07	1.68791e-08	0.757782	0.0788757	0.163342	FCHO2	ENSG00000157107	5:72940485-73339091	rs11744018
GTEx_V8_Brain_Nucleus_accumbens_basal_ganglia	731	8.72841e-09	1.1544e-09	0.739279	0.0976125	0.163108	VPS8	ENSG00000156931	3:185396146-185795858	rs62291884
GTEx_V8_Heart_Left_Ventricle	1643	1.55402e-09	2.70087e-10	0.713641	0.123867	0.162492	AMACR	ENSG00000242110	5:34308100-34707826	rs10079122
GTEx_V8_Vagina	1040	5.82342e-99	6.05934e-100	0.758925	0.0788048	0.16227	FAM47E-STBD1	ENSG00000118804	4:76272939-76672160	rs28394165
GTEx_V8_Brain_Substantia_nigra	1506	0.000361074	8.20474e-05	0.682596	0.154945	0.162016	HLA-C	ENSG00000204525	6:30155966-30554818	rs3094060
GTEx_adrenal_gland	1024	5.18865e-07	5.03184e-08	0.764065	0.0739354	0.161999	IGF1R	ENSG00000140443	15:98525749-98925284	rs4965430
nephQTL_glom	1230	0.000964852	0.000160442	0.71815	0.119257	0.161468	HLA-E	ENSG00000204592	6:30155966-30554818	rs3094060
GTEx_V8_Heart_Left_Ventricle	2059	0.000329747	8.27761e-05	0.670111	0.168056	0.16142	HLA-F	ENSG00000204642	6:30155966-30554818	rs3094060
GTEx_V8_Esophagus_Muscularis	2059	0.000273544	0.00013911	0.555896	0.282537	0.161154	LINC00243	ENSG00000214894	6:30155966-30554818	rs3094060
GTEx_V8_Brain_Putamen_basal_ganglia	2039	0.000322716	9.20196e-05	0.65262	0.185928	0.161038	CCHCR1	ENSG00000204536	6:30155966-30554818	rs3094060
GTEx_V8_Vagina	1040	5.84526e-99	5.94737e-100	0.76177	0.0773469	0.160883	G3BP2	ENSG00000138757	4:76272939-76672160	rs28394165
GTEx_vagina	888	1.64954e-07	1.4319e-08	0.772424	0.0668904	0.160686	FCHO2	ENSG00000157107	5:72940485-73339091	rs11744018
nephQTL_tub	1115	0.000550823	0.0006159	0.395844	0.442451	0.160538	PSORS1C3	ENSG00000204528	6:30155966-30554818	rs3094060
GTEx_V8_Brain_Nucleus_accumbens_basal_ganglia	1154	7.42471e-08	5.80779e-08	0.471136	0.368374	0.16049	SLC25A16	ENSG00000122912	10:68005684-68403135	rs3956959
GTEx_V8_Brain_Nucleus_accumbens_basal_ganglia	1506	0.000376038	6.81801e-05	0.710883	0.128732	0.159941	HLA-C	ENSG00000204525	6:30155966-30554818	rs3094060
GTEx_V8_Vagina	2059	0.000331214	8.22064e-05	0.673092	0.1669	0.159595	FLOT1	ENSG00000137312	6:30155966-30554818	rs3094060
GTEx_V8_Brain_Hippocampus	1638	1.43754e-09	3.9352e-10	0.66015	0.180554	0.159297	AMACR	ENSG00000242110	5:34308100-34707826	rs10079122
nephQTL_tub	1173	0.000375867	0.000752929	0.279762	0.560254	0.158856	HLA-H	ENSG00000206341	6:30155966-30554818	rs3094060
GTEx_V8_Prostate	1040	5.74153e-99	7.16983e-100	0.748253	0.0932808	0.158467	G3BP2	ENSG00000138757	4:76272939-76672160	rs28394165
GTEx_V8_Whole_Blood	2059	0.000328083	8.60035e-05	0.666729	0.174618	0.15824	GABBR1	ENSG00000204681	6:30155966-30554818	rs3094060
GTEx_V8_Esophagus_Muscularis	2059	0.000165407	0.000248955	0.336139	0.505768	0.157679	HLA-T	ENSG00000231130	6:30155966-30554818	rs3094060
GTEx_V8_Brain_Hippocampus	731	8.24621e-09	1.70436e-09	0.698438	0.144198	0.157364	VPS8	ENSG00000156931	3:185396146-185795858	rs62291884
GTEx_V8_Brain_Hippocampus	2059	0.000347548	6.70635e-05	0.706286	0.136129	0.15717	HLA-T	ENSG00000231130	6:30155966-30554818	rs3094060
GTEx_V8_Stomach	2059	0.000352128	6.25673e-05	0.715594	0.126992	0.157	IER3	ENSG00000137331	6:30155966-30554818	rs3094060
GTEx_V8_Lung	2059	8.09918e-08	0.000415071	0.000164591	0.843349	0.156071	TRIM31	ENSG00000204616	6:30155966-30554818	rs3094060
GTEx_V8_Muscle_Skeletal	752	1.89923e-11	3.0214e-11	0.32586	0.518241	0.155899	RNF146	ENSG00000118518	6:126977111-127376384	rs7771990
GTEx_V8_Ovary	731	9.17026e-09	7.97644e-10	0.776703	0.067403	0.155894	VPS8	ENSG00000156931	3:185396146-185795858	rs62291884
GTEx_V8_Lung	1154	8.3848e-08	4.92892e-08	0.532059	0.31261	0.155331	SLC25A16	ENSG00000122912	10:68005684-68403135	rs3956959
GTEx_V8_Adrenal_Gland	2059	8.68023e-05	0.000329297	0.176399	0.669042	0.154142	VARS2	ENSG00000137411	6:30155966-30554818	rs3094060
GTEx_V8_Brain_Cortex	731	8.89651e-09	1.09345e-09	0.753517	0.0924586	0.154025	VPS8	ENSG00000156931	3:185396146-185795858	rs62291884
van_de_Bunt_2015_pancreatic_islet	773	1.76204e-08	1.56464e-09	0.777506	0.0688864	0.153608	ASAP3	ENSG00000088280	1:23168827-23568664	rs680386
GTEx_V8_Adrenal_Gland	2059	0.000333701	8.27248e-05	0.678146	0.167959	0.153478	LINC00243	ENSG00000214894	6:30155966-30554818	rs3094060
CEDAR_transverse_colon	2067	1.19537e-05	0.000404472	0.0242959	0.821938	0.15335	HLA-G	ENSG00000204632	6:30155966-30554818	rs3094060
GTEx_V8_Small_Intestine_Terminal_Ileum	2059	0.000195341	0.000221208	0.396972	0.449384	0.153228	MICD	ENSG00000229390	6:30155966-30554818	rs3094060
GTEx_V8_Artery_Aorta	1040	1.75618e-99	4.74456e-99	0.22887	0.618171	0.152959	FAM47E-STBD1	ENSG00000118804	4:76272939-76672160	rs28394165
GTEx_esophagus_gej	1141	1.07809e-07	2.5754e-08	0.684101	0.16327	0.15263	SLC25A16	ENSG00000122912	10:68005684-68403135	rs3956959
GTEx_V8_Breast_Mammary_Tissue	1643	1.59063e-09	2.55226e-10	0.730453	0.117053	0.152494	AMACR	ENSG00000242110	5:34308100-34707826	rs10079122
GTEx_V8_Uterus	2052	0.000246075	0.000171185	0.500069	0.347728	0.151785	HLA-K	ENSG00000230795	6:30155966-30554818	rs3094060
GTEx_V8_Brain_Putamen_basal_ganglia	1506	0.000390278	5.82589e-05	0.737804	0.109984	0.151763	HLA-C	ENSG00000204525	6:30155966-30554818	rs3094060
GTEx_V8_Stomach	824	1.80955e-08	1.99981e-09	0.764222	0.0843061	0.151472	ASAP3	ENSG00000088280	1:23168827-23568664	rs680386
GTEx_V8_Vagina	1040	2.66521e-99	3.84835e-99	0.347338	0.501376	0.151285	FAM47E	ENSG00000189157	4:76272939-76672160	rs28394165
Fairfax_2014_monocyte_LPS24	2011	0.000212708	0.000205085	0.43231	0.416667	0.150605	FLOT1	ENSG00000137312	6:30155966-30554818	rs3094060
GTEx_V8_Skin_Not_Sun_Exposed_Suprapubic	2059	0.000265311	0.000152894	0.539165	0.310561	0.149856	IER3	ENSG00000137331	6:30155966-30554818	rs3094060
GTEx_V8_Cells_EBV-transformed_lymphocytes	730	9.2336e-09	8.06777e-10	0.782068	0.0681826	0.14975	SENP2	ENSG00000163904	3:185396146-185795858	rs62291884
GTEx_V8_Brain_Nucleus_accumbens_basal_ganglia	731	9.29479e-09	7.47079e-10	0.78725	0.0631265	0.149624	SENP2	ENSG00000163904	3:185396146-185795858	rs62291884
CEDAR_rectum	1190	6.30434e-28	7.07073e-29	0.764991	0.0856495	0.149359	TFDP2	ENSG00000114126	3:141841922-142240317	rs7630837
GTEx_V8_Cells_Cultured_fibroblasts	2059	1.29996e-05	0.000405478	0.0264177	0.823862	0.149302	HLA-T	ENSG00000231130	6:30155966-30554818	rs3094060
GTEx_V8_Brain_Hypothalamus	1192	9.69146e-50	1.08983e-50	0.765055	0.085883	0.149062	RP11-288H12.3	ENSG00000213073	6:160039050-160437939	rs315986
GTEx_adipose_visceral	816	1.7786e-08	2.38766e-09	0.751154	0.100689	0.148156	ASAP3	ENSG00000088280	1:23168827-23568664	rs680386
nephQTL_glom	1230	0.00100431	0.000139182	0.74752	0.103447	0.14789	ZFP57	ENSG00000204644	6:30155966-30554818	rs3094060
GTEx_V8_Brain_Hippocampus	2059	0.000318293	0.000101112	0.646833	0.205332	0.147415	HLA-J	ENSG00000204622	6:30155966-30554818	rs3094060
GTEx_V8_Adrenal_Gland	2059	0.000208536	0.000210938	0.423787	0.428521	0.147273	HCG9	ENSG00000204625	6:30155966-30554818	rs3094060
GTEx_V8_Brain_Amygdala	1189	6.05379e-28	9.76872e-29	0.734395	0.118359	0.147246	TFDP2	ENSG00000114126	3:141841922-142240317	rs7630837
GTEx_V8_Cells_EBV-transformed_lymphocytes	2057	0.000291312	0.000128203	0.592004	0.260386	0.14719	HLA-K	ENSG00000230795	6:30155966-30554818	rs3094060
GTEx_V8_Esophagus_Gastroesophageal_Junction	2059	0.000215383	0.000204318	0.4377	0.415067	0.146813	MICD	ENSG00000229390	6:30155966-30554818	rs3094060
GTEx_V8_Colon_Sigmoid	731	9.25819e-09	8.23963e-10	0.78415	0.0696418	0.146208	EHHADH	ENSG00000113790	3:185396146-185795858	rs62291884
nephQTL_glom	1230	0.00101455	0.000132073	0.755138	0.0981581	0.145557	HLA-J	ENSG00000204622	6:30155966-30554818	rs3094060
GTEx_V8_Colon_Transverse	2059	0.000251538	0.000168849	0.511174	0.342988	0.145417	TRIM31	ENSG00000204616	6:30155966-30554818	rs3094060
GTEx_V8_Spleen	2059	0.0003317	8.88208e-05	0.674079	0.180356	0.145144	LINC00243	ENSG00000214894	6:30155966-30554818	rs3094060
GTEx_V8_Brain_Cerebellum	1082	5.18269e-07	6.23855e-08	0.763188	0.0917221	0.145089	IGF1R	ENSG00000140443	15:98525749-98925284	rs4965430
GTEx_V8_Brain_Cerebellum	957	1.11189e-07	7.14153e-08	0.520658	0.334268	0.145073	FCHO2	ENSG00000157107	5:72940485-73339091	rs11744018
GTEx_V8_Pancreas	1040	2.76848e-99	3.79466e-99	0.360795	0.494386	0.144819	FAM47E-STBD1	ENSG00000118804	4:76272939-76672160	rs28394165
GTEx_V8_Esophagus_Muscularis	731	6.23247e-09	3.86688e-09	0.527878	0.327372	0.14475	VPS8	ENSG00000156931	3:185396146-185795858	rs62291884
GTEx_V8_Small_Intestine_Terminal_Ileum	2039	0.000343499	7.92895e-05	0.694647	0.1602	0.14473	CCHCR1	ENSG00000204536	6:30155966-30554818	rs3094060
GTEx_V8_Brain_Cerebellar_Hemisphere	1643	1.49692e-09	3.66145e-10	0.687418	0.167997	0.144585	AMACR	ENSG00000242110	5:34308100-34707826	rs10079122
GTEx_V8_Artery_Coronary	1040	5.80637e-99	7.6619e-100	0.756703	0.0997084	0.143589	FAM47E-STBD1	ENSG00000118804	4:76272939-76672160	rs28394165
Schmiedel_2018_CD4_T-cell_anti-CD3-CD28	682	1.77833e-08	1.63711e-09	0.78469	0.0720944	0.143216	ASAP3	ENSG00000088280	1:23168827-23568664	rs680386
FUSION_muscle_naive	1672	3.34828e-10	1.53156e-09	0.153764	0.703199	0.143036	AMACR	ENSG00000242110	5:34308100-34707826	rs10079122
nephQTL_glom	1230	0.00101223	0.000137937	0.753416	0.102525	0.142909	HLA-L	ENSG00000243753	6:30155966-30554818	rs3094060
GTEx_V8_Ovary	1506	0.000240793	0.000212428	0.455208	0.401443	0.142896	HLA-C	ENSG00000204525	6:30155966-30554818	rs3094060
GTEx_V8_Brain_Putamen_basal_ganglia	2059	0.000331401	9.02295e-05	0.673472	0.183221	0.142886	HCG4P3	ENSG00000237669	6:30155966-30554818	rs3094060
GTEx_skin_not_sun_exposed	731	4.62981e-11	3.67052e-12	0.79436	0.0628341	0.142806	RNF146	ENSG00000118518	6:126977111-127376384	rs7771990
GTEx_V8_Kidney_Cortex	2052	0.000347428	7.42646e-05	0.706042	0.150778	0.142759	ZFP57	ENSG00000204644	6:30155966-30554818	rs3094060
GTEx_lung	1143	1.14435e-07	2.07342e-08	0.726149	0.131427	0.142424	SLC25A16	ENSG00000122912	10:68005684-68403135	rs3956959
GTEx_V8_Liver	2059	0.000350535	7.14177e-05	0.712356	0.144993	0.142229	IER3	ENSG00000137331	6:30155966-30554818	rs3094060
GTEx_V8_Stomach	2059	0.000281677	0.000140384	0.572424	0.285146	0.142009	HLA-F	ENSG00000204642	6:30155966-30554818	rs3094060
GTEx_V8_Stomach	731	9.09192e-09	1.03997e-09	0.770067	0.0879415	0.141991	MAP3K13	ENSG00000073803	3:185396146-185795858	rs62291884
GTEx_V8_Brain_Putamen_basal_ganglia	1927	0.000364763	6.48314e-05	0.728365	0.129315	0.141891	POU5F1	ENSG00000204531	6:30155966-30554818	rs3094060
nephQTL_glom	1230	0.000928694	0.000223373	0.691237	0.166118	0.141493	ZNRD1	ENSG00000066379	6:30155966-30554818	rs3094060
GTEx_V8_Artery_Aorta	2059	0.000361434	6.16338e-05	0.734505	0.125112	0.13996	LINC00243	ENSG00000214894	6:30155966-30554818	rs3094060
GTEx_muscle	1074	5.20112e-07	6.41562e-08	0.765902	0.0943348	0.139762	IGF1R	ENSG00000140443	15:98525749-98925284	rs4965430
GTEx_V8_Stomach	1927	0.000327379	0.00010329	0.653715	0.206112	0.139742	POU5F1	ENSG00000204531	6:30155966-30554818	rs3094060
GTEx_testis	814	6.9073e-10	1.96861e-08	0.0291714	0.831257	0.139571	ASAP3	ENSG00000088280	1:23168827-23568664	rs680386
GTEx_prostate	1618	1.6304e-09	2.44657e-10	0.748717	0.112213	0.13907	AMACR	ENSG00000242110	5:34308100-34707826	rs10079122
GTEx_V8_Pituitary	1154	7.68968e-08	5.88144e-08	0.48795	0.373069	0.138981	SLC25A16	ENSG00000122912	10:68005684-68403135	rs3956959
GTEx_V8_Cells_EBV-transformed_lymphocytes	2057	6.26832e-05	0.000361129	0.127385	0.733746	0.138446	HLA-A	ENSG00000206503	6:30155966-30554818	rs3094060
GTEx_V8_Cells_EBV-transformed_lymphocytes	1035	5.79688e-99	8.18035e-100	0.755466	0.106471	0.138063	FAM47E-STBD1	ENSG00000118804	4:76272939-76672160	rs28394165
GTEx_V8_Thyroid	731	8.69462e-09	1.48923e-09	0.736417	0.125997	0.137586	MAP3K13	ENSG00000073803	3:185396146-185795858	rs62291884
GTEx_V8_Ovary	731	9.39393e-09	7.91359e-10	0.795647	0.066889	0.137464	SENP2	ENSG00000163904	3:185396146-185795858	rs62291884
GENCORD_T-cell	493	7.00693e-33	4.08944e-34	0.815155	0.0474374	0.137407	NA	ENSG00000251246	1:155002444-155398412	rs2974937
nephQTL_tub	1173	0.000618581	0.000539009	0.460416	0.401053	0.137373	HLA-J	ENSG00000204622	6:30155966-30554818	rs3094060
GTEx_V8_Brain_Cerebellum	824	9.81058e-09	1.06216e-08	0.414328	0.448442	0.13723	ASAP3	ENSG00000088280	1:23168827-23568664	rs680386
GTEx_V8_Pancreas	2059	1.23796e-05	0.000412091	0.0251578	0.837312	0.137105	ZFP57	ENSG00000204644	6:30155966-30554818	rs3094060
CEDAR_ileum	1998	0.000345454	8.15531e-05	0.698709	0.164812	0.136052	CCHCR1	ENSG00000204536	6:30155966-30554818	rs3094060
Quach_2016_monocyte_IAV	696	4.31792e-11	7.19944e-12	0.740869	0.123392	0.135739	RNF146	ENSG00000118518	6:126977111-127376384	rs7771990
GTEx_V8_Ovary	752	4.58617e-11	4.55373e-12	0.786872	0.0779956	0.135132	RNF146	ENSG00000118518	6:126977111-127376384	rs7771990
GTEx_brain_hypothalamus	1131	1.03275e-07	3.30951e-08	0.655332	0.20987	0.134797	SLC25A16	ENSG00000122912	10:68005684-68403135	rs3956959
GTEx_V8_Adipose_Visceral_Omentum	2059	3.65916e-05	0.000389059	0.0743612	0.79051	0.134703	ZNRD1	ENSG00000066379	6:30155966-30554818	rs3094060
GTEx_V8_Vagina	2059	0.000179158	0.000246642	0.364083	0.50109	0.134401	HLA-J	ENSG00000204622	6:30155966-30554818	rs3094060
nephQTL_glom	1230	0.000896875	0.000264858	0.667554	0.197003	0.134281	HLA-K	ENSG00000230795	6:30155966-30554818	rs3094060
GTEx_V8_Brain_Putamen_basal_ganglia	2059	0.000341525	8.44968e-05	0.694045	0.17158	0.133949	VARS2	ENSG00000137411	6:30155966-30554818	rs3094060
GTEx_V8_Esophagus_Muscularis	2059	7.05631e-07	0.000425365	0.00143398	0.864292	0.133848	HLA-G	ENSG00000204632	6:30155966-30554818	rs3094060
CEDAR_T-cell_CD8	2072	0.000359207	6.69106e-05	0.73009	0.135863	0.133621	IER3	ENSG00000137331	6:30155966-30554818	rs3094060
GTEx_V8_Brain_Caudate_basal_ganglia	1040	4.1689e-99	2.48078e-99	0.543303	0.323168	0.133528	SHROOM3	ENSG00000138771	4:76272939-76672160	rs28394165
Schmiedel_2018_Treg_memory	580	4.71393e-11	3.3852e-12	0.808817	0.05795	0.133233	RNF146	ENSG00000118518	6:126977111-127376384	rs7771990
GTEx_V8_Artery_Coronary	2059	0.000301486	0.000124922	0.612679	0.253734	0.133161	HCG4P3	ENSG00000237669	6:30155966-30554818	rs3094060
GTEx_V8_Brain_Hypothalamus	2059	0.000315141	0.000111411	0.640428	0.226276	0.13287	HLA-J	ENSG00000204622	6:30155966-30554818	rs3094060
GTEx_V8_Brain_Cortex	2059	0.000220789	0.000205923	0.448687	0.418343	0.132544	HCG4P3	ENSG00000237669	6:30155966-30554818	rs3094060
Quach_2016_monocyte_LPS	693	4.58596e-11	4.71166e-12	0.786858	0.0807102	0.132432	RNF146	ENSG00000118518	6:126977111-127376384	rs7771990
GTEx_V8_Brain_Caudate_basal_ganglia	2059	0.00036125	6.55586e-05	0.73413	0.133096	0.132347	HCG4	ENSG00000176998	6:30155966-30554818	rs3094060
GTEx_V8_Brain_Spinal_cord_cervical_c-1	730	9.4641e-09	7.83134e-10	0.801591	0.0661977	0.132212	SENP2	ENSG00000163904	3:185396146-185795858	rs62291884
GTEx_prostate	806	1.39386e-08	6.61701e-09	0.588667	0.279323	0.13201	ASAP3	ENSG00000088280	1:23168827-23568664	rs680386
Quach_2016_monocyte_LPS	1087	5.10917e-08	8.5597e-08	0.324543	0.543594	0.131863	SLC25A16	ENSG00000122912	10:68005684-68403135	rs3956959
GTEx_V8_Brain_Cerebellum	2059	0.000354599	7.25226e-05	0.720614	0.147248	0.13171	GABBR1	ENSG00000204681	6:30155966-30554818	rs3094060
CEDAR_transverse_colon	2067	0.000323784	0.000103415	0.658093	0.210061	0.131419	HLA-E	ENSG00000204592	6:30155966-30554818	rs3094060
FUSION_adipose_naive	935	5.33973e-07	5.60075e-08	0.786314	0.0823438	0.131342	IGF1R	ENSG00000140443	15:98525749-98925284	rs4965430
GTEx_V8_Ovary	2059	0.000310646	0.000116667	0.631294	0.236959	0.13132	HLA-L	ENSG00000243753	6:30155966-30554818	rs3094060
GTEx_V8_Pituitary	2059	0.000351985	7.55514e-05	0.715303	0.153405	0.130865	LINC00243	ENSG00000214894	6:30155966-30554818	rs3094060
Schmiedel_2018_CD4_T-cell_naive	1426	1.61492e-09	2.78647e-10	0.741627	0.127834	0.130539	AMACR	ENSG00000242110	5:34308100-34707826	rs10079122
GTEx_V8_Cells_EBV-transformed_lymphocytes	2057	0.000344403	8.3377e-05	0.699894	0.169308	0.13037	RPL23AP1	ENSG00000239257	6:30155966-30554818	rs3094060
Fairfax_2014_monocyte_naive	614	9.51051e-09	5.94517e-10	0.819158	0.0510771	0.129765	MAP3K13	ENSG00000073803	3:185396146-185795858	rs62291884
GTEx_V8_Brain_Cerebellum	2059	0.000287051	0.000141763	0.583344	0.287962	0.128266	HCG4P3	ENSG00000237669	6:30155966-30554818	rs3094060
GTEx_brain_spinal_cord	663	4.74444e-11	3.37877e-12	0.814027	0.0578431	0.12813	RNF146	ENSG00000118518	6:126977111-127376384	rs7771990
GTEx_V8_Brain_Cerebellar_Hemisphere	751	4.7334e-11	3.49476e-12	0.812134	0.0598334	0.128032	RNF146	ENSG00000118518	6:126977111-127376384	rs7771990
GTEx_V8_Heart_Atrial_Appendage	1192	1.87558e-50	9.17242e-50	0.148061	0.723953	0.127986	RP11-288H12.3	ENSG00000213073	6:160039050-160437939	rs315986
Fairfax_2014_monocyte_IFN24	1179	6.30026e-28	8.88634e-29	0.764497	0.107702	0.127801	TFDP2	ENSG00000114126	3:141841922-142240317	rs7630837
GTEx_V8_Uterus	2052	0.000333003	9.60588e-05	0.676723	0.195081	0.127767	HCG4	ENSG00000176998	6:30155966-30554818	rs3094060
GTEx_uterus	751	1.9162e-08	1.49803e-09	0.809263	0.0631384	0.127598	ASAP3	ENSG00000088280	1:23168827-23568664	rs680386
GTEx_V8_Esophagus_Mucosa	897	1.82964e-14	4.6642e-14	0.245908	0.626753	0.127339	FAM215B	ENSG00000232300	17:46711919-47111303	rs4968247
GTEx_heart_left_ventricle	934	1.66556e-07	1.98368e-08	0.779924	0.0927618	0.127314	FCHO2	ENSG00000157107	5:72940485-73339091	rs11744018
GTEx_V8_Breast_Mammary_Tissue	731	5.22388e-09	5.08209e-09	0.442452	0.430315	0.127233	VPS8	ENSG00000156931	3:185396146-185795858	rs62291884
Schmiedel_2018_monocyte_CD16_naive	684	1.79873e-08	1.8006e-09	0.793694	0.0793251	0.126981	ASAP3	ENSG00000088280	1:23168827-23568664	rs680386
GTEx_V8_Brain_Cerebellar_Hemisphere	731	9.63922e-09	6.72151e-10	0.816423	0.0568031	0.126774	MAP3K13	ENSG00000073803	3:185396146-185795858	rs62291884
GTEx_V8_Colon_Sigmoid	1643	1.64744e-09	2.54386e-10	0.756542	0.116693	0.126765	AMACR	ENSG00000242110	5:34308100-34707826	rs10079122
GTEx_V8_Ovary	2059	0.00022438	0.000205266	0.455984	0.417015	0.126571	IFITM4P	ENSG00000235821	6:30155966-30554818	rs3094060
GTEx_V8_Artery_Coronary	1506	0.000399837	6.21911e-05	0.755875	0.117443	0.126219	HLA-C	ENSG00000204525	6:30155966-30554818	rs3094060
GTEx_V8_Breast_Mammary_Tissue	1040	4.10084e-99	2.60546e-99	0.534433	0.339425	0.126142	FAM47E-STBD1	ENSG00000118804	4:76272939-76672160	rs28394165
GTEx_V8_Brain_Substantia_nigra	2059	0.000340403	8.94561e-05	0.691766	0.181666	0.126137	VARS2	ENSG00000137411	6:30155966-30554818	rs3094060
GTEx_V8_Adipose_Subcutaneous	731	9.53597e-09	7.8638e-10	0.807677	0.0664789	0.125844	MAP3K13	ENSG00000073803	3:185396146-185795858	rs62291884
GTEx_V8_Brain_Cerebellum	1643	1.49772e-09	4.06501e-10	0.687787	0.186548	0.125665	AMACR	ENSG00000242110	5:34308100-34707826	rs10079122
GTEx_V8_Ovary	2059	0.000351801	7.84894e-05	0.714929	0.159381	0.12526	HLA-E	ENSG00000204592	6:30155966-30554818	rs3094060
GTEx_V8_Brain_Anterior_cingulate_cortex_BA24	1643	1.61531e-09	2.89919e-10	0.741784	0.133012	0.125204	AMACR	ENSG00000242110	5:34308100-34707826	rs10079122
GTEx_V8_Adipose_Subcutaneous	2059	0.000356191	7.41329e-05	0.72385	0.150527	0.125193	ZDHHC20P1	ENSG00000233916	6:30155966-30554818	rs3094060
GTEx_V8_Vagina	2059	0.000330455	9.99715e-05	0.671549	0.203037	0.124984	LINC00243	ENSG00000214894	6:30155966-30554818	rs3094060
GTEx_V8_Esophagus_Gastroesophageal_Junction	2059	0.000347453	8.30935e-05	0.706092	0.168738	0.12474	IER3	ENSG00000137331	6:30155966-30554818	rs3094060
GENCORD_LCL	700	4.73453e-11	3.67547e-12	0.812351	0.062939	0.124711	RNF146	ENSG00000118518	6:126977111-127376384	rs7771990
GTEx_V8_Heart_Atrial_Appendage	1506	0.000335069	0.000127802	0.633434	0.241481	0.124622	HLA-C	ENSG00000204525	6:30155966-30554818	rs3094060
GTEx_V8_Vagina	1939	0.000348339	8.99523e-05	0.695582	0.179497	0.124483	PSORS1C3	ENSG00000204528	6:30155966-30554818	rs3094060
GTEx_V8_Liver	2059	0.000217823	0.0002129	0.44266	0.43253	0.124379	RPL23AP1	ENSG00000239257	6:30155966-30554818	rs3094060
GTEx_V8_Vagina	2059	0.000347221	8.35985e-05	0.705622	0.169764	0.124183	HLA-G	ENSG00000204632	6:30155966-30554818	rs3094060
GTEx_V8_Brain_Amygdala	956	1.72776e-07	1.43189e-08	0.80905	0.0669265	0.124024	FCHO2	ENSG00000157107	5:72940485-73339091	rs11744018
GTEx_V8_Brain_Substantia_nigra	2059	0.000353288	7.76656e-05	0.717951	0.157708	0.12391	HCG4	ENSG00000176998	6:30155966-30554818	rs3094060
GTEx_V8_Stomach	2059	3.40244e-05	0.000396988	0.0691442	0.806634	0.123791	HLA-T	ENSG00000231130	6:30155966-30554818	rs3094060
GTEx_V8_Brain_Anterior_cingulate_cortex_BA24	731	9.32762e-09	1.01918e-09	0.790031	0.0861984	0.123771	VPS8	ENSG00000156931	3:185396146-185795858	rs62291884
GTEx_V8_Brain_Caudate_basal_ganglia	1506	0.000403033	6.03482e-05	0.761918	0.113962	0.123657	HLA-C	ENSG00000204525	6:30155966-30554818	rs3094060
GTEx_V8_Minor_Salivary_Gland	730	9.63493e-09	7.13486e-10	0.81606	0.0603072	0.123633	VPS8	ENSG00000156931	3:185396146-185795858	rs62291884
Nedelec_2016_macrophage_Salmonella	1004	5.36586e-07	5.86323e-08	0.790162	0.0862168	0.123621	IGF1R	ENSG00000140443	15:98525749-98925284	rs4965430
Schmiedel_2018_Th17_memory	1426	1.6156e-09	2.93365e-10	0.741936	0.1346	0.123464	AMACR	ENSG00000242110	5:34308100-34707826	rs10079122
GTEx_V8_Uterus	1039	6.06675e-99	6.60158e-100	0.790635	0.0859102	0.123454	FAM47E-STBD1	ENSG00000118804	4:76272939-76672160	rs28394165
GTEx_V8_Adipose_Visceral_Omentum	1082	5.35033e-07	6.0469e-08	0.787874	0.0889217	0.123204	IGF1R	ENSG00000140443	15:98525749-98925284	rs4965430
GTEx_V8_Uterus	2052	0.000307285	0.000124223	0.624461	0.252322	0.122786	HLA-G	ENSG00000204632	6:30155966-30554818	rs3094060
GTEx_V8_Adrenal_Gland	2059	0.000363428	6.81049e-05	0.738557	0.13828	0.122731	FLOT1	ENSG00000137312	6:30155966-30554818	rs3094060
GTEx_brain_frontal_cortex	993	5.35818e-07	6.00104e-08	0.789031	0.0882468	0.122722	IGF1R	ENSG00000140443	15:98525749-98925284	rs4965430
GTEx_V8_Adipose_Visceral_Omentum	1040	3.79509e-99	2.93759e-99	0.494587	0.382712	0.1227	SHROOM3	ENSG00000138771	4:76272939-76672160	rs28394165
GTEx_V8_Thyroid	1082	4.73145e-07	1.22854e-07	0.69674	0.180789	0.122471	IGF1R	ENSG00000140443	15:98525749-98925284	rs4965430
Lepik_2017_blood	802	8.56504e-09	1.22198e-08	0.361726	0.515954	0.12232	ASAP3	ENSG00000088280	1:23168827-23568664	rs680386
GTEx_V8_Adipose_Subcutaneous	1506	0.00037112	9.30041e-05	0.701587	0.175698	0.122251	HLA-C	ENSG00000204525	6:30155966-30554818	rs3094060
GTEx_V8_Uterus	728	9.60882e-09	7.58603e-10	0.813848	0.0641301	0.122022	SENP2	ENSG00000163904	3:185396146-185795858	rs62291884
GTEx_V8_Brain_Amygdala	1040	5.92896e-99	8.09075e-100	0.772678	0.105319	0.122003	G3BP2	ENSG00000138757	4:76272939-76672160	rs28394165
GTEx_V8_Colon_Sigmoid	2059	0.000174357	0.000257699	0.354328	0.523573	0.121667	TRIM26	ENSG00000234127	6:30155966-30554818	rs3094060
GTEx_V8_Minor_Salivary_Gland	1192	9.93153e-50	1.20367e-50	0.784006	0.0948981	0.121096	RP11-288H12.3	ENSG00000213073	6:160039050-160437939	rs315986
Kasela_2017_T-cell_CD4	1962	0.000361907	7.25213e-05	0.731947	0.146551	0.121067	CCHCR1	ENSG00000204536	6:30155966-30554818	rs3094060
GTEx_V8_Pituitary	731	9.50601e-09	8.73615e-10	0.80514	0.0738725	0.120987	VPS8	ENSG00000156931	3:185396146-185795858	rs62291884
GTEx_V8_Stomach	2059	0.000350974	8.14699e-05	0.713248	0.165442	0.120877	ZNRD1	ENSG00000066379	6:30155966-30554818	rs3094060
GTEx_V8_Brain_Amygdala	2058	0.000357202	7.53042e-05	0.725906	0.152912	0.12075	FLOT1	ENSG00000137312	6:30155966-30554818	rs3094060
GTEx_V8_Brain_Amygdala	731	9.59663e-09	7.87699e-10	0.812815	0.0665959	0.120589	SENP2	ENSG00000163904	3:185396146-185795858	rs62291884
GTEx_V8_Esophagus_Gastroesophageal_Junction	2059	0.000316062	0.000116536	0.6423	0.236703	0.120564	ZNRD1	ENSG00000066379	6:30155966-30554818	rs3094060
CEDAR_B-cell_CD19	2054	0.000363159	6.96404e-05	0.738122	0.141425	0.120021	ZFP57	ENSG00000204644	6:30155966-30554818	rs3094060
GTEx_V8_Pituitary	2059	0.000254892	0.000178128	0.51799	0.361871	0.119706	HLA-T	ENSG00000231130	6:30155966-30554818	rs3094060
GTEx_V8_Adrenal_Gland	752	4.77703e-11	3.55498e-12	0.819619	0.060875	0.119506	RNF146	ENSG00000118518	6:126977111-127376384	rs7771990
GTEx_V8_Brain_Anterior_cingulate_cortex_BA24	2059	0.000346131	8.70485e-05	0.703407	0.17678	0.119379	HCG9	ENSG00000204625	6:30155966-30554818	rs3094060
Schmiedel_2018_Treg_naive	580	2.1545e-11	2.97903e-11	0.369668	0.511022	0.11931	RNF146	ENSG00000118518	6:126977111-127376384	rs7771990
GTEx_V8_Brain_Anterior_cingulate_cortex_BA24	1040	3.83505e-99	2.9243e-99	0.499795	0.380984	0.119221	FAM47E-STBD1	ENSG00000118804	4:76272939-76672160	rs28394165
GTEx_V8_Adipose_Visceral_Omentum	2059	0.000329979	0.000103369	0.670581	0.209947	0.119038	TRIM31	ENSG00000204616	6:30155966-30554818	rs3094060
GTEx_V8_Uterus	2052	0.000357558	7.58641e-05	0.726624	0.154051	0.118892	ZFP57	ENSG00000204644	6:30155966-30554818	rs3094060
GTEx_V8_Vagina	727	9.6887e-09	7.19305e-10	0.820613	0.0608051	0.118582	SENP2	ENSG00000163904	3:185396146-185795858	rs62291884
GTEx_V8_Artery_Aorta	731	9.54683e-09	8.70875e-10	0.808597	0.0736436	0.11776	MAP3K13	ENSG00000073803	3:185396146-185795858	rs62291884
Schmiedel_2018_Tfh_memory	1426	1.69216e-09	2.29383e-10	0.777097	0.105223	0.117681	AMACR	ENSG00000242110	5:34308100-34707826	rs10079122
Kasela_2017_T-cell_CD8	690	9.0461e-09	1.19935e-09	0.779158	0.103184	0.117658	EHHADH	ENSG00000113790	3:185396146-185795858	rs62291884
GTEx_V8_Brain_Amygdala	2058	0.000350044	8.39899e-05	0.711359	0.170566	0.117641	HLA-G	ENSG00000204632	6:30155966-30554818	rs3094060
GTEx_V8_Testis	1191	6.43322e-28	8.45889e-29	0.780425	0.102499	0.117076	TFDP2	ENSG00000114126	3:141841922-142240317	rs7630837
GTEx_V8_Pituitary	2059	0.000343326	9.12408e-05	0.697705	0.185303	0.116558	TRIM31	ENSG00000204616	6:30155966-30554818	rs3094060
GTEx_V8_Heart_Left_Ventricle	2039	0.00037174	6.4974e-05	0.751759	0.131278	0.116526	CCHCR1	ENSG00000204536	6:30155966-30554818	rs3094060
GTEx_V8_Brain_Cerebellar_Hemisphere	2059	0.000255863	0.000178922	0.519963	0.363488	0.116114	HLA-J	ENSG00000204622	6:30155966-30554818	rs3094060
GTEx_V8_Stomach	2059	0.000211521	0.00022328	0.429852	0.453632	0.116081	HCG4P3	ENSG00000237669	6:30155966-30554818	rs3094060
GTEx_V8_Small_Intestine_Terminal_Ileum	2059	0.000331856	0.000103007	0.674396	0.209215	0.115954	TRIM31	ENSG00000204616	6:30155966-30554818	rs3094060
GTEx_V8_Esophagus_Gastroesophageal_Junction	1192	9.29002e-50	1.91351e-50	0.733365	0.150939	0.115696	RP11-288H12.3	ENSG00000213073	6:160039050-160437939	rs315986
GTEx_brain_putamen	1128	9.97424e-08	3.96368e-08	0.632917	0.2514	0.115683	SLC25A16	ENSG00000122912	10:68005684-68403135	rs3956959
GTEx_V8_Heart_Atrial_Appendage	1927	0.000352926	9.0018e-05	0.704729	0.179634	0.115194	POU5F1	ENSG00000204531	6:30155966-30554818	rs3094060
GTEx_V8_Brain_Putamen_basal_ganglia	1153	6.37764e-08	7.5681e-08	0.404694	0.48012	0.115186	SLC25A16	ENSG00000122912	10:68005684-68403135	rs3956959
GTEx_V8_Brain_Nucleus_accumbens_basal_ganglia	2059	0.000176702	0.000258557	0.359094	0.525323	0.115148	HCG4P3	ENSG00000237669	6:30155966-30554818	rs3094060
GTEx_V8_Esophagus_Gastroesophageal_Junction	1154	1.08968e-07	3.04972e-08	0.691461	0.193405	0.115134	SLC25A16	ENSG00000122912	10:68005684-68403135	rs3956959
GTEx_V8_Esophagus_Gastroesophageal_Junction	2059	0.000355351	7.99698e-05	0.722143	0.162399	0.115023	HCG9	ENSG00000204625	6:30155966-30554818	rs3094060
GTEx_V8_Brain_Anterior_cingulate_cortex_BA24	2059	0.000360671	7.47745e-05	0.732955	0.151842	0.114768	HCG4P7	ENSG00000230521	6:30155966-30554818	rs3094060
GTEx_V8_Brain_Anterior_cingulate_cortex_BA24	824	1.42574e-08	6.70645e-09	0.602131	0.283117	0.114752	ASAP3	ENSG00000088280	1:23168827-23568664	rs680386
Quach_2016_monocyte_Pam3CSK4	680	3.90504e-11	1.25587e-11	0.670026	0.215367	0.114607	RNF146	ENSG00000118518	6:126977111-127376384	rs7771990
GTEx_V8_Kidney_Cortex	1026	6.14302e-99	6.55017e-100	0.800576	0.0852495	0.114175	SHROOM3	ENSG00000138771	4:76272939-76672160	rs28394165
GTEx_kidney_cortex	825	5.55676e-07	4.59639e-08	0.818273	0.067571	0.114155	IGF1R	ENSG00000140443	15:98525749-98925284	rs4965430
nephQTL_tub	1146	0.00109115	0.000126786	0.792714	0.0919952	0.114073	POU5F1	ENSG00000204531	6:30155966-30554818	rs3094060
GTEx_V8_Brain_Cortex	1191	5.88639e-28	1.4177e-28	0.714088	0.17187	0.114043	TFDP2	ENSG00000114126	3:141841922-142240317	rs7630837
GTEx_brain_substantia_nigra	736	1.93498e-08	1.63101e-09	0.817197	0.0687679	0.114035	ASAP3	ENSG00000088280	1:23168827-23568664	rs680386
GTEx_brain_spinal_cord	958	5.44009e-07	5.77192e-08	0.801093	0.0848816	0.114025	IGF1R	ENSG00000140443	15:98525749-98925284	rs4965430
GTEx_V8_Brain_Hypothalamus	2059	0.000335447	0.000100394	0.681694	0.203906	0.113964	RPL23AP1	ENSG00000239257	6:30155966-30554818	rs3094060
GTEx_V8_Kidney_Cortex	1026	6.18686e-99	6.12986e-100	0.806289	0.0797721	0.113939	FAM47E-STBD1	ENSG00000118804	4:76272939-76672160	rs28394165
nephQTL_glom	591	4.55003e-99	2.25996e-99	0.592597	0.294224	0.113179	FAM47E	ENSG00000189157	4:76272939-76672160	rs28394165
GTEx_V8_Heart_Atrial_Appendage	2059	0.000338842	9.7475e-05	0.688594	0.197975	0.112995	TRIM26	ENSG00000234127	6:30155966-30554818	rs3094060
GTEx_V8_Brain_Hypothalamus	1191	6.33665e-28	9.78591e-29	0.76871	0.118602	0.112689	TFDP2	ENSG00000114126	3:141841922-142240317	rs7630837
GTEx_V8_Brain_Amygdala	1082	5.46425e-07	5.63557e-08	0.80465	0.0828753	0.112474	IGF1R	ENSG00000140443	15:98525749-98925284	rs4965430
GTEx_brain_caudate	1132	7.17956e-08	6.80937e-08	0.45558	0.431977	0.112442	SLC25A16	ENSG00000122912	10:68005684-68403135	rs3956959
Fairfax_2014_monocyte_naive	2020	0.000373594	6.29986e-05	0.759297	0.127927	0.11234	HCG9	ENSG00000204625	6:30155966-30554818	rs3094060
GTEx_V8_Minor_Salivary_Gland	730	9.66298e-09	8.22486e-10	0.818435	0.0695509	0.112014	EHHADH	ENSG00000113790	3:185396146-185795858	rs62291884
GTEx_brain_amygdala	1456	1.71019e-09	2.24137e-10	0.785356	0.102817	0.111827	AMACR	ENSG00000242110	5:34308100-34707826	rs10079122
GTEx_brain_anterior_cingulate_cortex	1507	1.67699e-09	2.5739e-10	0.77011	0.118087	0.111803	AMACR	ENSG00000242110	5:34308100-34707826	rs10079122
GTEx_V8_Brain_Caudate_basal_ganglia	1040	6.17679e-99	6.42107e-100	0.804977	0.0835698	0.111453	G3BP2	ENSG00000138757	4:76272939-76672160	rs28394165
GTEx_V8_Brain_Hippocampus	2059	0.000369514	6.77618e-05	0.750925	0.137594	0.111044	HLA-F	ENSG00000204642	6:30155966-30554818	rs3094060
GTEx_ovary	1120	1.14882e-07	2.52455e-08	0.728988	0.160085	0.110927	SLC25A16	ENSG00000122912	10:68005684-68403135	rs3956959
GTEx_brain_substantia_nigra	902	5.53948e-07	4.99928e-08	0.815728	0.0735071	0.110764	IGF1R	ENSG00000140443	15:98525749-98925284	rs4965430
GTEx_V8_Esophagus_Gastroesophageal_Junction	731	9.81002e-09	6.92505e-10	0.830889	0.0585432	0.110568	SENP2	ENSG00000163904	3:185396146-185795858	rs62291884
GEUVADIS_LCL	1096	5.40602e-07	6.34883e-08	0.796076	0.0933807	0.110543	IGF1R	ENSG00000140443	15:98525749-98925284	rs4965430
GTEx_V8_Stomach	2059	0.000348596	8.91007e-05	0.708416	0.18096	0.110187	HLA-E	ENSG00000204592	6:30155966-30554818	rs3094060
GTEx_V8_Prostate	731	9.78864e-09	7.21794e-10	0.829078	0.0610246	0.109898	MAP3K13	ENSG00000073803	3:185396146-185795858	rs62291884
GTEx_V8_Liver	2059	0.000342326	9.57934e-05	0.695674	0.194562	0.109327	IFITM4P	ENSG00000235821	6:30155966-30554818	rs3094060
Fairfax_2014_monocyte_LPS2	1898	0.000383195	5.71078e-05	0.775005	0.11539	0.109165	CCHCR1	ENSG00000204536	6:30155966-30554818	rs3094060
GTEx_V8_Nerve_Tibial	2059	0.000322018	0.000116195	0.654403	0.236022	0.109137	HCG9	ENSG00000204625	6:30155966-30554818	rs3094060
GTEx_V8_Brain_Cortex	2059	0.000353796	8.45047e-05	0.718983	0.171621	0.108957	HCG4	ENSG00000176998	6:30155966-30554818	rs3094060
Fairfax_2014_monocyte_LPS2	1902	0.000364298	7.39925e-05	0.740402	0.150274	0.108886	ZFP57	ENSG00000204644	6:30155966-30554818	rs3094060
nephQTL_glom	1230	0.00104517	0.000150735	0.777928	0.112085	0.108791	FLOT1	ENSG00000137312	6:30155966-30554818	rs3094060
GTEx_V8_Minor_Salivary_Gland	1926	0.00035675	8.93987e-05	0.712363	0.178404	0.108787	POU5F1	ENSG00000204531	6:30155966-30554818	rs3094060
GTEx_V8_Brain_Anterior_cingulate_cortex_BA24	2059	0.000365504	7.28901e-05	0.742777	0.148018	0.108766	ZFP57	ENSG00000204644	6:30155966-30554818	rs3094060
GTEx_V8_Liver	2059	0.000321296	0.000117107	0.652938	0.237877	0.108747	HLA-T	ENSG00000231130	6:30155966-30554818	rs3094060
GTEx_V8_Testis	2059	0.000306235	0.00013245	0.622329	0.269056	0.108177	HCG4	ENSG00000176998	6:30155966-30554818	rs3094060
GTEx_V8_Muscle_Skeletal	1040	6.29974e-99	5.44795e-100	0.821	0.0708911	0.108109	G3BP2	ENSG00000138757	4:76272939-76672160	rs28394165
GTEx_spleen	1558	1.70815e-09	2.34837e-10	0.78442	0.107734	0.107846	AMACR	ENSG00000242110	5:34308100-34707826	rs10079122
GTEx_V8_Adrenal_Gland	2059	0.000294764	0.000144155	0.599018	0.292844	0.1077	HCG4P3	ENSG00000237669	6:30155966-30554818	rs3094060
GTEx_V8_Cells_EBV-transformed_lymphocytes	1937	0.000369725	7.69698e-05	0.738286	0.15359	0.107677	PSORS1C3	ENSG00000204528	6:30155966-30554818	rs3094060
GTEx_V8_Brain_Hippocampus	2059	0.000329411	0.000109548	0.669428	0.222515	0.107619	HCG4	ENSG00000176998	6:30155966-30554818	rs3094060
GTEx_V8_Brain_Hippocampus	731	9.34866e-09	1.19406e-09	0.791813	0.101028	0.10716	MAP3K13	ENSG00000073803	3:185396146-185795858	rs62291884
GTEx_brain_nucleus_accumbens	1550	1.60182e-09	3.42784e-10	0.735592	0.157307	0.107102	AMACR	ENSG00000242110	5:34308100-34707826	rs10079122
Schmiedel_2018_Th1_memory	536	4.8883e-11	3.17245e-12	0.838734	0.0543259	0.106941	RNF146	ENSG00000118518	6:126977111-127376384	rs7771990
GTEx_V8_Brain_Nucleus_accumbens_basal_ganglia	957	1.73593e-07	1.7161e-08	0.812879	0.0802524	0.106869	FCHO2	ENSG00000157107	5:72940485-73339091	rs11744018
GTEx_V8_Pituitary	731	9.81526e-09	7.30947e-10	0.831333	0.0618029	0.106864	MAP3K13	ENSG00000073803	3:185396146-185795858	rs62291884
GTEx_brain_hippocampus	985	5.48874e-07	5.78624e-08	0.808257	0.0850999	0.106643	IGF1R	ENSG00000140443	15:98525749-98925284	rs4965430
GTEx_V8_Brain_Substantia_nigra	2059	0.000309302	0.000130168	0.628561	0.26442	0.106579	HLA-K	ENSG00000230795	6:30155966-30554818	rs3094060
GTEx_V8_Pancreas	1040	3.98179e-99	2.87546e-99	0.518918	0.374631	0.10645	SHROOM3	ENSG00000138771	4:76272939-76672160	rs28394165
GTEx_brain_nucleus_accumbens	912	1.69951e-07	2.09466e-08	0.795823	0.0979798	0.106197	FCHO2	ENSG00000157107	5:72940485-73339091	rs11744018
GTEx_V8_Brain_Anterior_cingulate_cortex_BA24	955	1.74322e-07	1.6594e-08	0.81629	0.0775977	0.106112	FCHO2	ENSG00000157107	5:72940485-73339091	rs11744018
GTEx_V8_Esophagus_Gastroesophageal_Junction	1643	1.66914e-09	2.77692e-10	0.766505	0.127416	0.106079	AMACR	ENSG00000242110	5:34308100-34707826	rs10079122
GTEx_V8_Colon_Sigmoid	2059	0.000351299	8.84795e-05	0.713909	0.179702	0.105949	TRIM31	ENSG00000204616	6:30155966-30554818	rs3094060
GTEx_V8_Breast_Mammary_Tissue	2059	5.16559e-06	0.000434662	0.0104975	0.883214	0.105849	HLA-G	ENSG00000204632	6:30155966-30554818	rs3094060
GENCORD_T-cell	1391	1.68356e-09	2.63746e-10	0.773145	0.121015	0.105839	AMACR	ENSG00000242110	5:34308100-34707826	rs10079122
GTEx_V8_Breast_Mammary_Tissue	2059	0.000306451	0.000133406	0.622768	0.271001	0.105792	MICD	ENSG00000229390	6:30155966-30554818	rs3094060
PhLiPS_HLC	1469	1.62468e-09	3.22774e-10	0.746106	0.148123	0.105771	AMACR	ENSG00000242110	5:34308100-34707826	rs10079122
Alasoo_2018_macrophage_naive	620	5.7188e-07	3.57514e-08	0.842134	0.0525412	0.105324	IGF1R	ENSG00000140443	15:98525749-98925284	rs4965430
GTEx_V8_Muscle_Skeletal	2059	3.72804e-06	0.00043645	0.00757612	0.886848	0.105136	VARS2	ENSG00000137411	6:30155966-30554818	rs3094060
GTEx_V8_Adrenal_Gland	2059	0.000307078	0.00013319	0.624043	0.270562	0.104954	RPL23AP1	ENSG00000239257	6:30155966-30554818	rs3094060
GTEx_V8_Small_Intestine_Terminal_Ileum	2059	0.000330482	0.000109879	0.671605	0.22319	0.104764	LINC00243	ENSG00000214894	6:30155966-30554818	rs3094060
GTEx_V8_Vagina	2059	0.000366624	7.38332e-05	0.745052	0.149939	0.104569	HLA-F	ENSG00000204642	6:30155966-30554818	rs3094060
GTEx_V8_Kidney_Cortex	1183	5.48435e-28	1.8986e-28	0.665315	0.230218	0.104466	TFDP2	ENSG00000114126	3:141841922-142240317	rs7630837
CEDAR_neutrophil_CD15	2070	0.000176518	0.000263996	0.358775	0.53647	0.104315	HCG9	ENSG00000204625	6:30155966-30554818	rs3094060
GTEx_V8_Brain_Amygdala	1505	0.000415794	5.78363e-05	0.78604	0.109233	0.104253	HLA-C	ENSG00000204525	6:30155966-30554818	rs3094060
Fairfax_2014_monocyte_LPS2	1902	0.000298619	0.000141965	0.606917	0.288428	0.104215	IER3	ENSG00000137331	6:30155966-30554818	rs3094060
GTEx_V8_Pituitary	2059	0.000253667	0.000186974	0.515502	0.379864	0.104194	HLA-H	ENSG00000206341	6:30155966-30554818	rs3094060
GTEx_V8_Brain_Anterior_cingulate_cortex_BA24	1191	6.01198e-28	1.37355e-28	0.729324	0.166523	0.104153	TFDP2	ENSG00000114126	3:141841922-142240317	rs7630837
Schmiedel_2018_CD4_T-cell_anti-CD3-CD28	817	1.73985e-07	1.7375e-08	0.814711	0.081257	0.104032	FCHO2	ENSG00000157107	5:72940485-73339091	rs11744018
GTEx_V8_Stomach	731	9.52027e-09	1.06093e-09	0.806348	0.0897549	0.103897	VPS8	ENSG00000156931	3:185396146-185795858	rs62291884
GTEx_V8_Minor_Salivary_Gland	2058	0.000369924	7.11006e-05	0.751757	0.144387	0.103415	ZDHHC20P1	ENSG00000233916	6:30155966-30554818	rs3094060
GTEx_V8_Adipose_Subcutaneous	2059	0.000314286	0.000126783	0.638691	0.257545	0.103323	LINC00243	ENSG00000214894	6:30155966-30554818	rs3094060
GTEx_brain_putamen	788	1.88333e-08	2.40215e-09	0.795382	0.101346	0.103271	ASAP3	ENSG00000088280	1:23168827-23568664	rs680386
GTEx_V8_Brain_Spinal_cord_cervical_c-1	730	9.89704e-09	6.91878e-10	0.838259	0.0584974	0.103243	MAP3K13	ENSG00000073803	3:185396146-185795858	rs62291884
GTEx_V8_Vagina	2059	0.000368352	7.27936e-05	0.748563	0.147828	0.103168	ZNRD1	ENSG00000066379	6:30155966-30554818	rs3094060
GTEx_V8_Brain_Spinal_cord_cervical_c-1	2054	0.000198904	0.000242258	0.404212	0.492212	0.103135	TRIM26	ENSG00000234127	6:30155966-30554818	rs3094060
iPSCORE_iPSC	576	4.94579e-11	2.83797e-12	0.848598	0.048591	0.102811	RNF146	ENSG00000118518	6:126977111-127376384	rs7771990
CAP_LCL_statin	579	4.97996e-11	2.49634e-12	0.854461	0.0427293	0.10281	RNF146	ENSG00000118518	6:126977111-127376384	rs7771990
GTEx_V8_Adipose_Visceral_Omentum	1643	1.53175e-09	4.22265e-10	0.703415	0.193811	0.102775	AMACR	ENSG00000242110	5:34308100-34707826	rs10079122
GTEx_V8_Brain_Substantia_nigra	2059	0.000373008	6.84379e-05	0.758025	0.138977	0.102557	HCG9	ENSG00000204625	6:30155966-30554818	rs3094060
Schmiedel_2018_CD4_T-cell_naive	894	5.38608e-07	7.09141e-08	0.793139	0.104324	0.102536	IGF1R	ENSG00000140443	15:98525749-98925284	rs4965430
GTEx_V8_Prostate	731	9.59877e-09	1.00115e-09	0.812996	0.0846933	0.102311	VPS8	ENSG00000156931	3:185396146-185795858	rs62291884
GTEx_V8_Cells_EBV-transformed_lymphocytes	1504	0.000379517	9.52714e-05	0.717461	0.180005	0.10206	HLA-C	ENSG00000204525	6:30155966-30554818	rs3094060
nephQTL_tub	377	1.81891e-08	6.57968e-10	0.866713	0.0312503	0.102036	EHHADH	ENSG00000113790	3:185396146-185795858	rs62291884
GTEx_V8_Uterus	2052	0.000292503	0.000149283	0.594421	0.303269	0.101868	HLA-T	ENSG00000231130	6:30155966-30554818	rs3094060
GTEx_V8_Minor_Salivary_Gland	2058	0.000335917	0.000105891	0.682649	0.215088	0.101821	HLA-J	ENSG00000204622	6:30155966-30554818	rs3094060
GTEx_V8_Colon_Transverse	2059	0.000163964	0.000277911	0.333207	0.564668	0.101683	ZNRD1	ENSG00000066379	6:30155966-30554818	rs3094060
GTEx_V8_Brain_Putamen_basal_ganglia	1190	6.5842e-28	8.23363e-29	0.79874	0.099782	0.101478	TFDP2	ENSG00000114126	3:141841922-142240317	rs7630837
nephQTL_tub	571	6.53065e-99	3.69375e-100	0.850554	0.048006	0.10144	G3BP2	ENSG00000138757	4:76272939-76672160	rs28394165
GTEx_V8_Esophagus_Gastroesophageal_Junction	1927	0.00033473	0.00011513	0.668393	0.229791	0.101366	POU5F1	ENSG00000204531	6:30155966-30554818	rs3094060
GTEx_V8_Artery_Coronary	1927	0.000372714	7.7163e-05	0.744242	0.153979	0.101329	POU5F1	ENSG00000204531	6:30155966-30554818	rs3094060
GTEx_V8_Brain_Hypothalamus	1643	1.56573e-09	3.91493e-10	0.719019	0.179681	0.1013	AMACR	ENSG00000242110	5:34308100-34707826	rs10079122
GTEx_V8_Brain_Substantia_nigra	2059	0.000327666	0.000114457	0.665882	0.232498	0.101178	RPL23AP1	ENSG00000239257	6:30155966-30554818	rs3094060
GTEx_V8_Breast_Mammary_Tissue	731	9.64378e-09	9.702e-10	0.816809	0.0820729	0.101118	SENP2	ENSG00000163904	3:185396146-185795858	rs62291884
CommonMind_DLPFC_naive	1066	5.54343e-07	5.61609e-08	0.816311	0.0825999	0.101089	IGF1R	ENSG00000140443	15:98525749-98925284	rs4965430
GTEx_V8_Cells_EBV-transformed_lymphocytes	730	9.75988e-09	8.54756e-10	0.826642	0.072295	0.101063	EHHADH	ENSG00000113790	3:185396146-185795858	rs62291884
GTEx_V8_Brain_Caudate_basal_ganglia	2059	0.000308722	0.000133459	0.627384	0.271114	0.101059	HLA-A	ENSG00000206503	6:30155966-30554818	rs3094060
PhLiPS_HLC	673	1.81507e-08	2.22844e-09	0.800751	0.0982108	0.101038	ASAP3	ENSG00000088280	1:23168827-23568664	rs680386
Schwartzentruber_2018_sensory_neuron	659	1.90675e-08	1.30868e-09	0.841359	0.0576446	0.100997	ASAP3	ENSG00000088280	1:23168827-23568664	rs680386
GTEx_minor_salivary_gland	1063	1.21062e-07	2.06463e-08	0.768201	0.13091	0.100889	SLC25A16	ENSG00000122912	10:68005684-68403135	rs3956959
Alasoo_2018_macrophage_IFNg+Salmonella	646	1.90696e-08	1.30905e-09	0.841452	0.0576614	0.100886	ASAP3	ENSG00000088280	1:23168827-23568664	rs680386
GTEx_V8_Brain_Hippocampus	1506	0.000412383	6.30297e-05	0.779594	0.119054	0.100876	HLA-C	ENSG00000204525	6:30155966-30554818	rs3094060
GTEx_V8_Cells_EBV-transformed_lymphocytes	1082	5.45465e-07	6.53161e-08	0.803236	0.0960819	0.100681	IGF1R	ENSG00000140443	15:98525749-98925284	rs4965430
GTEx_V8_Brain_Cortex	2039	0.000377078	6.74662e-05	0.762553	0.136334	0.100668	CCHCR1	ENSG00000204536	6:30155966-30554818	rs3094060
CEDAR_T-cell_CD8	714	9.85288e-09	5.8998e-10	0.848647	0.0507154	0.100638	MAP3K13	ENSG00000073803	3:185396146-185795858	rs62291884
GTEx_nerve_tibial	747	4.91721e-11	3.25336e-12	0.843671	0.0557189	0.10061	RNF146	ENSG00000118518	6:126977111-127376384	rs7771990
CEDAR_B-cell_CD19	1939	0.000337229	0.000113027	0.673501	0.225632	0.100417	PSORS1C3	ENSG00000204528	6:30155966-30554818	rs3094060
nephQTL_tub	377	1.82707e-08	6.17081e-10	0.870603	0.0293039	0.100093	VPS8	ENSG00000156931	3:185396146-185795858	rs62291884
GTEx_vagina	687	4.84129e-11	4.04799e-12	0.830645	0.0693534	0.100001	RNF146	ENSG00000118518	6:126977111-127376384	rs7771990
BLUEPRINT_T-cell	827	1.82854e-08	2.11524e-09	0.806845	0.0932356	0.0999192	ASAP3	ENSG00000088280	1:23168827-23568664	rs680386
GTEx_V8_Minor_Salivary_Gland	2038	0.000363683	8.13318e-05	0.735464	0.164375	0.0997157	CCHCR1	ENSG00000204536	6:30155966-30554818	rs3094060
GTEx_brain_hypothalamus	1031	5.5855e-07	5.30176e-08	0.822504	0.0779727	0.0995223	IGF1R	ENSG00000140443	15:98525749-98925284	rs4965430
GTEx_V8_Brain_Substantia_nigra	2059	0.000351881	9.10591e-05	0.715091	0.184951	0.0995158	IFITM4P	ENSG00000235821	6:30155966-30554818	rs3094060
GTEx_artery_tibial	1632	1.71574e-09	2.45822e-10	0.787906	0.112788	0.0993063	AMACR	ENSG00000242110	5:34308100-34707826	rs10079122
GTEx_V8_Brain_Cortex	2059	0.000262328	0.000180735	0.533102	0.367189	0.0992657	HLA-J	ENSG00000204622	6:30155966-30554818	rs3094060
GTEx_V8_Adipose_Subcutaneous	2059	0.000332373	0.000110692	0.675448	0.224849	0.0992608	HCG9	ENSG00000204625	6:30155966-30554818	rs3094060
GTEx_V8_Brain_Hippocampus	2059	0.000343194	9.99111e-05	0.697437	0.20294	0.0991797	HLA-G	ENSG00000204632	6:30155966-30554818	rs3094060
GTEx_V8_Spleen	1082	5.42127e-07	6.97096e-08	0.798321	0.102553	0.0991248	IGF1R	ENSG00000140443	15:98525749-98925284	rs4965430
GTEx_V8_Brain_Hippocampus	2059	0.000238276	0.000204884	0.484224	0.416265	0.0990679	HLA-K	ENSG00000230795	6:30155966-30554818	rs3094060
GTEx_V8_Testis	731	1.00332e-08	6.07825e-10	0.849795	0.0513827	0.0988223	SENP2	ENSG00000163904	3:185396146-185795858	rs62291884
CEDAR_B-cell_CD19	2035	0.000378282	6.71528e-05	0.765105	0.135723	0.0987261	CCHCR1	ENSG00000204536	6:30155966-30554818	rs3094060
GTEx_V8_Brain_Putamen_basal_ganglia	1192	1.02309e-49	1.18927e-50	0.807642	0.0937838	0.0985738	RP11-288H12.3	ENSG00000213073	6:160039050-160437939	rs315986
GTEx_V8_Artery_Coronary	1191	6.24059e-28	1.19203e-28	0.757057	0.144509	0.0984342	TFDP2	ENSG00000114126	3:141841922-142240317	rs7630837
GTEx_V8_Prostate	2059	0.000139411	0.000304126	0.283311	0.617945	0.0983	MICD	ENSG00000229390	6:30155966-30554818	rs3094060
GTEx_V8_Small_Intestine_Terminal_Ileum	2059	0.000297833	0.000145731	0.605256	0.296056	0.0982443	IFITM4P	ENSG00000235821	6:30155966-30554818	rs3094060
GTEx_heart_atrial_appendage	1066	5.52538e-07	6.00565e-08	0.813652	0.0883394	0.0980084	IGF1R	ENSG00000140443	15:98525749-98925284	rs4965430
GTEx_V8_Brain_Substantia_nigra	2059	0.000331636	0.000112105	0.673949	0.227722	0.0978855	IER3	ENSG00000137331	6:30155966-30554818	rs3094060
GTEx_V8_Kidney_Cortex	2033	0.000369344	7.66881e-05	0.746913	0.154987	0.0976542	CCHCR1	ENSG00000204536	6:30155966-30554818	rs3094060
GTEx_V8_Adrenal_Gland	2059	0.000365183	7.86805e-05	0.742124	0.159797	0.0976359	IER3	ENSG00000137331	6:30155966-30554818	rs3094060
Steinberg_2020_synovium_naive	599	1.93837e-08	1.06932e-09	0.85531	0.0470865	0.0976032	ASAP3	ENSG00000088280	1:23168827-23568664	rs680386
GTEx_V8_Brain_Spinal_cord_cervical_c-1	2054	0.000215736	0.000228156	0.438418	0.46356	0.0975778	HLA-L	ENSG00000243753	6:30155966-30554818	rs3094060
GTEx_V8_Liver	2059	0.000366596	7.73195e-05	0.744995	0.157031	0.0975301	HCG4	ENSG00000176998	6:30155966-30554818	rs3094060
GTEx_V8_Ovary	2059	0.000371072	7.28437e-05	0.754092	0.147935	0.0975286	MICD	ENSG00000229390	6:30155966-30554818	rs3094060
GTEx_brain_substantia_nigra	600	4.97592e-11	2.85806e-12	0.853744	0.0489399	0.0973157	RNF146	ENSG00000118518	6:126977111-127376384	rs7771990
Kasela_2017_T-cell_CD8	1979	0.000223621	0.00022038	0.454488	0.447804	0.0972642	HLA-E	ENSG00000204592	6:30155966-30554818	rs3094060
GTEx_V8_Cells_EBV-transformed_lymphocytes	2057	0.000346606	9.74416e-05	0.704372	0.197923	0.097261	HCG18	ENSG00000231074	6:30155966-30554818	rs3094060
GTEx_muscle	1635	9.59844e-10	1.00641e-09	0.440781	0.462067	0.097152	AMACR	ENSG00000242110	5:34308100-34707826	rs10079122
nephQTL_glom	591	6.59174e-99	3.41401e-100	0.85851	0.044367	0.0971232	G3BP2	ENSG00000138757	4:76272939-76672160	rs28394165
GTEx_V8_Brain_Amygdala	2058	0.000211973	0.000232173	0.430771	0.471724	0.0970608	HLA-K	ENSG00000230795	6:30155966-30554818	rs3094060
GTEx_pancreas	1138	1.22157e-07	2.01721e-08	0.775152	0.127905	0.0969427	SLC25A16	ENSG00000122912	10:68005684-68403135	rs3956959
CAP_LCL_statin	1354	1.69005e-09	2.7665e-10	0.776129	0.12695	0.0969215	AMACR	ENSG00000242110	5:34308100-34707826	rs10079122
GTEx_V8_Kidney_Cortex	717	9.95469e-09	7.08817e-10	0.843142	0.0599384	0.0969191	EHHADH	ENSG00000113790	3:185396146-185795858	rs62291884
GTEx_brain_putamen	916	1.76708e-07	1.6213e-08	0.827463	0.0758232	0.0967137	FCHO2	ENSG00000157107	5:72940485-73339091	rs11744018
GTEx_V8_Brain_Amygdala	2058	0.00024564	0.000198699	0.499188	0.403698	0.0966697	HCG4P3	ENSG00000237669	6:30155966-30554818	rs3094060
GTEx_V8_Adipose_Subcutaneous	2059	0.000323297	0.000121206	0.657002	0.246219	0.0963342	HLA-F	ENSG00000204642	6:30155966-30554818	rs3094060
GTEx_V8_Ovary	2059	0.000372257	7.22922e-05	0.756499	0.146816	0.0962407	TRIM31	ENSG00000204616	6:30155966-30554818	rs3094060
GTEx_V8_Brain_Hypothalamus	2039	0.000362752	8.4006e-05	0.733582	0.169787	0.0961843	CCHCR1	ENSG00000204536	6:30155966-30554818	rs3094060
GTEx_V8_Brain_Putamen_basal_ganglia	2059	0.000354526	9.00767e-05	0.720467	0.182957	0.0961307	HLA-L	ENSG00000243753	6:30155966-30554818	rs3094060
GTEx_V8_Brain_Amygdala	2058	0.000373562	7.10492e-05	0.759152	0.14429	0.0961139	ZFP57	ENSG00000204644	6:30155966-30554818	rs3094060
GTEx_V8_Brain_Hypothalamus	2059	0.000215617	0.00022906	0.438176	0.465399	0.0959811	HLA-K	ENSG00000230795	6:30155966-30554818	rs3094060
Steinberg_2020_low_grade_cartilage_naive	689	1.91183e-08	1.37304e-09	0.843597	0.0604899	0.0959127	ASAP3	ENSG00000088280	1:23168827-23568664	rs680386
GTEx_V8_Thyroid	957	1.69247e-07	2.38532e-08	0.792525	0.1116	0.095874	FCHO2	ENSG00000157107	5:72940485-73339091	rs11744018
GTEx_V8_Skin_Not_Sun_Exposed_Suprapubic	1040	6.33236e-99	6.06167e-100	0.825251	0.0789015	0.0958477	G3BP2	ENSG00000138757	4:76272939-76672160	rs28394165
GTEx_V8_Esophagus_Gastroesophageal_Junction	2059	1.37059e-05	0.00043105	0.0278532	0.875882	0.0958197	HLA-G	ENSG00000204632	6:30155966-30554818	rs3094060
GTEx_V8_Vagina	2059	0.000212534	0.000232361	0.43191	0.472107	0.0955384	HCG4P3	ENSG00000237669	6:30155966-30554818	rs3094060
GTEx_V8_Brain_Hypothalamus	2059	0.000371462	7.35234e-05	0.754884	0.149319	0.0953518	ZNRD1	ENSG00000066379	6:30155966-30554818	rs3094060
nephQTL_glom	1230	0.00109112	0.000122862	0.812136	0.0913519	0.0952982	GABBR1	ENSG00000204681	6:30155966-30554818	rs3094060
GTEx_brain_cerebellum	793	1.76718e-08	3.75491e-09	0.746329	0.158485	0.0951859	ASAP3	ENSG00000088280	1:23168827-23568664	rs680386
GTEx_brain_hippocampus	896	1.75571e-07	1.76837e-08	0.822139	0.0827116	0.0951496	FCHO2	ENSG00000157107	5:72940485-73339091	rs11744018
GTEx_V8_Kidney_Cortex	2052	0.000366328	7.88414e-05	0.744451	0.160126	0.0949778	HLA-T	ENSG00000231130	6:30155966-30554818	rs3094060
GTEx_V8_Colon_Transverse	731	7.64727e-09	3.03949e-09	0.647708	0.257343	0.0949484	VPS8	ENSG00000156931	3:185396146-185795858	rs62291884
GTEx_adipose_subcutaneous	1060	5.41761e-07	7.29896e-08	0.797781	0.107388	0.0948305	IGF1R	ENSG00000140443	15:98525749-98925284	rs4965430
GTEx_V8_Spleen	2059	0.000353912	9.13338e-05	0.719219	0.185513	0.0948228	ZDHHC20P1	ENSG00000233916	6:30155966-30554818	rs3094060
GTEx_V8_Prostate	2059	0.000345992	9.92839e-05	0.703125	0.20167	0.0947604	HLA-A	ENSG00000206503	6:30155966-30554818	rs3094060
GTEx_V8_Brain_Caudate_basal_ganglia	2059	0.000329119	0.000116171	0.668834	0.235988	0.0947326	HLA-T	ENSG00000231130	6:30155966-30554818	rs3094060
GTEx_ovary	1008	5.59912e-07	5.50058e-08	0.824511	0.0809054	0.0945834	IGF1R	ENSG00000140443	15:98525749-98925284	rs4965430
GTEx_kidney_cortex	726	2.00343e-08	1.4071e-09	0.846106	0.0593314	0.0945627	ASAP3	ENSG00000088280	1:23168827-23568664	rs680386
GTEx_adipose_subcutaneous	1588	1.7474e-09	2.24707e-10	0.802444	0.103096	0.0944598	AMACR	ENSG00000242110	5:34308100-34707826	rs10079122
CEDAR_platelet	2006	0.000368578	7.68012e-05	0.749137	0.156004	0.0944131	HLA-G	ENSG00000204632	6:30155966-30554818	rs3094060
TwinsUK_blood	998	1.29254e-07	1.33259e-08	0.82104	0.0845536	0.0944067	SLC25A16	ENSG00000122912	10:68005684-68403135	rs3956959
Bossini-Castillo_2019_Treg_naive	526	4.99896e-11	2.79881e-12	0.857721	0.0479277	0.0943509	RNF146	ENSG00000118518	6:126977111-127376384	rs7771990
GTEx_V8_Pituitary	2059	0.000234783	0.000210732	0.477126	0.428155	0.0942732	MICD	ENSG00000229390	6:30155966-30554818	rs3094060
GTEx_V8_Muscle_Skeletal	1643	1.32483e-09	6.47773e-10	0.608392	0.297377	0.0942302	AMACR	ENSG00000242110	5:34308100-34707826	rs10079122
nephQTL_glom	1230	0.00109704	0.000118411	0.816541	0.0880403	0.0942033	HLA-F	ENSG00000204642	6:30155966-30554818	rs3094060
GTEx_V8_Heart_Atrial_Appendage	2059	0.000385566	5.99921e-05	0.783546	0.121822	0.0941867	LINC00243	ENSG00000214894	6:30155966-30554818	rs3094060
GTEx_V8_Cells_EBV-transformed_lymphocytes	1190	6.35002e-28	1.11877e-28	0.770332	0.135625	0.094043	TFDP2	ENSG00000114126	3:141841922-142240317	rs7630837
GTEx_V8_Colon_Sigmoid	1082	5.46677e-07	6.86097e-08	0.805022	0.100939	0.0940392	IGF1R	ENSG00000140443	15:98525749-98925284	rs4965430
GTEx_brain_frontal_cortex	904	1.74695e-07	1.88179e-08	0.818035	0.088024	0.0939411	FCHO2	ENSG00000157107	5:72940485-73339091	rs11744018
Kasela_2017_T-cell_CD4	1981	0.000376043	6.96517e-05	0.764269	0.141466	0.0938189	HCG9	ENSG00000204625	6:30155966-30554818	rs3094060
nephQTL_glom	1230	0.00109319	0.000122808	0.813673	0.0913138	0.0937974	CCHCR1	ENSG00000204536	6:30155966-30554818	rs3094060
GTEx_V8_Breast_Mammary_Tissue	2059	0.000387943	5.78114e-05	0.788376	0.11739	0.0937876	TRIM31	ENSG00000204616	6:30155966-30554818	rs3094060
GTEx_colon_sigmoid	1633	1.6918e-09	2.81816e-10	0.776914	0.129322	0.0937642	AMACR	ENSG00000242110	5:34308100-34707826	rs10079122
GTEx_V8_Adrenal_Gland	2059	0.000278662	0.000167121	0.566296	0.339528	0.0937297	HLA-T	ENSG00000231130	6:30155966-30554818	rs3094060
nephQTL_glom	1230	0.00107923	0.000136989	0.803285	0.101869	0.0936301	HLA-A	ENSG00000206503	6:30155966-30554818	rs3094060
GTEx_V8_Colon_Transverse	2059	0.00035624	8.96186e-05	0.72395	0.182029	0.0935754	LINC00243	ENSG00000214894	6:30155966-30554818	rs3094060
GTEx_V8_Kidney_Cortex	717	9.98018e-09	7.22883e-10	0.845301	0.0611331	0.0935657	VPS8	ENSG00000156931	3:185396146-185795858	rs62291884
GTEx_small_intestine	781	1.91961e-08	2.26958e-09	0.810706	0.0957574	0.0935366	ASAP3	ENSG00000088280	1:23168827-23568664	rs680386
nephQTL_tub	1173	0.0010747	0.000141681	0.799909	0.105361	0.0935141	CCHCR1	ENSG00000204536	6:30155966-30554818	rs3094060
GTEx_artery_aorta	1147	1.24405e-07	1.84771e-08	0.789414	0.117153	0.093433	SLC25A16	ENSG00000122912	10:68005684-68403135	rs3956959
Naranbhai_2015_neutrophil_CD16	1741	0.000383452	6.24613e-05	0.779325	0.126853	0.093377	HCG18	ENSG00000231074	6:30155966-30554818	rs3094060
Schmiedel_2018_Th17_memory	580	4.91952e-11	3.65843e-12	0.84409	0.0626781	0.0932317	RNF146	ENSG00000118518	6:126977111-127376384	rs7771990
GTEx_V8_Brain_Anterior_cingulate_cortex_BA24	2059	0.000355608	9.05635e-05	0.722665	0.18395	0.0929393	IER3	ENSG00000137331	6:30155966-30554818	rs3094060
GTEx_V8_Ovary	2059	0.000371184	7.5043e-05	0.754318	0.152409	0.0928267	VARS2	ENSG00000137411	6:30155966-30554818	rs3094060
Schmiedel_2018_Tfh_memory	682	1.88189e-08	1.74272e-09	0.830386	0.0768049	0.0928091	ASAP3	ENSG00000088280	1:23168827-23568664	rs680386
GTEx_V8_Minor_Salivary_Gland	2058	0.000372501	7.37657e-05	0.756996	0.149814	0.0927446	LINC00243	ENSG00000214894	6:30155966-30554818	rs3094060
GTEx_V8_Nerve_Tibial	2059	0.00032462	0.000121651	0.659691	0.247125	0.0927378	ZDHHC20P1	ENSG00000233916	6:30155966-30554818	rs3094060
GTEx_V8_Artery_Coronary	2059	0.000367655	7.8652e-05	0.747146	0.159744	0.0926638	IER3	ENSG00000137331	6:30155966-30554818	rs3094060
nephQTL_glom	1230	0.0010481	0.000169477	0.78011	0.126051	0.092621	VARS2	ENSG00000137411	6:30155966-30554818	rs3094060
Schmiedel_2018_Th2_memory	894	5.64725e-07	5.15249e-08	0.831599	0.0757816	0.0926191	IGF1R	ENSG00000140443	15:98525749-98925284	rs4965430
GTEx_V8_Brain_Hippocampus	1040	6.25249e-99	7.11273e-100	0.814842	0.0926025	0.0925559	G3BP2	ENSG00000138757	4:76272939-76672160	rs28394165
GTEx_V8_Vagina	2059	0.000278507	0.000167886	0.565981	0.341085	0.0924874	HLA-E	ENSG00000204592	6:30155966-30554818	rs3094060
GTEx_V8_Brain_Spinal_cord_cervical_c-1	2054	0.000371048	7.53457e-05	0.754043	0.153025	0.0924861	GABBR1	ENSG00000204681	6:30155966-30554818	rs3094060
GTEx_V8_Brain_Spinal_cord_cervical_c-1	2054	0.000363469	8.29783e-05	0.738641	0.168536	0.0923764	HLA-A	ENSG00000206503	6:30155966-30554818	rs3094060
Kasela_2017_T-cell_CD8	1979	0.000339989	0.000106467	0.690993	0.216291	0.0922686	HCG18	ENSG00000231074	6:30155966-30554818	rs3094060
van_de_Bunt_2015_pancreatic_islet	1427	1.72688e-09	2.50025e-10	0.793042	0.114728	0.0922301	AMACR	ENSG00000242110	5:34308100-34707826	rs10079122
Naranbhai_2015_neutrophil_CD16	611	9.81872e-09	7.24134e-10	0.845704	0.062279	0.0920165	MAP3K13	ENSG00000073803	3:185396146-185795858	rs62291884
GTEx_skin_sun_exposed	819	9.04401e-09	1.24591e-08	0.381954	0.52609	0.0919562	ASAP3	ENSG00000088280	1:23168827-23568664	rs680386
Alasoo_2018_macrophage_Salmonella	646	1.93615e-08	1.22273e-09	0.854329	0.0538612	0.0918101	ASAP3	ENSG00000088280	1:23168827-23568664	rs680386
Gilchrist_2021_NK-cell_naive	1898	0.000384754	6.9838e-05	0.768378	0.139379	0.0917877	PSORS1C3	ENSG00000204528	6:30155966-30554818	rs3094060
GTEx_V8_Brain_Caudate_basal_ganglia	752	4.72189e-11	5.72361e-12	0.810158	0.0981112	0.0917305	RNF146	ENSG00000118518	6:126977111-127376384	rs7771990
Alasoo_2018_macrophage_IFNg+Salmonella	905	1.31778e-07	1.12227e-08	0.837073	0.0711969	0.0917303	SLC25A16	ENSG00000122912	10:68005684-68403135	rs3956959
Steinberg_2020_synovium_naive	840	1.32112e-07	1.09046e-08	0.839196	0.0691762	0.0916276	SLC25A16	ENSG00000122912	10:68005684-68403135	rs3956959
Fairfax_2014_monocyte_naive	2001	0.000386719	6.22916e-05	0.782133	0.125892	0.0915254	CCHCR1	ENSG00000204536	6:30155966-30554818	rs3094060
GTEx_V8_Brain_Substantia_nigra	1927	0.000371576	8.3204e-05	0.741968	0.166052	0.0915253	POU5F1	ENSG00000204531	6:30155966-30554818	rs3094060
Schmiedel_2018_Th17_memory	682	1.66098e-08	3.98792e-09	0.732911	0.175877	0.0912127	ASAP3	ENSG00000088280	1:23168827-23568664	rs680386
GTEx_V8_Brain_Putamen_basal_ganglia	1643	1.65436e-09	3.25366e-10	0.759717	0.149324	0.0909588	AMACR	ENSG00000242110	5:34308100-34707826	rs10079122
GTEx_V8_Brain_Caudate_basal_ganglia	2059	0.000330843	0.000116345	0.672338	0.236345	0.0908699	ZFP57	ENSG00000204644	6:30155966-30554818	rs3094060
GTEx_V8_Cells_EBV-transformed_lymphocytes	2057	0.000277251	0.000169998	0.563429	0.345378	0.0907458	ZFP57	ENSG00000204644	6:30155966-30554818	rs3094060
GTEx_V8_Pancreas	2059	6.94949e-05	0.000377767	0.141227	0.767606	0.0907191	HLA-L	ENSG00000243753	6:30155966-30554818	rs3094060
GTEx_V8_Colon_Transverse	2059	0.000107915	0.000339348	0.219304	0.689531	0.0907181	IFITM4P	ENSG00000235821	6:30155966-30554818	rs3094060
GTEx_V8_Cells_Cultured_fibroblasts	752	4.92197e-11	3.78342e-12	0.844487	0.0648233	0.0906897	RNF146	ENSG00000118518	6:126977111-127376384	rs7771990
GTEx_V8_Prostate	731	1.0056e-08	6.81917e-10	0.85172	0.0576664	0.0906132	SENP2	ENSG00000163904	3:185396146-185795858	rs62291884
GTEx_V8_Brain_Putamen_basal_ganglia	2059	0.000371143	7.62246e-05	0.754235	0.154813	0.0905048	FLOT1	ENSG00000137312	6:30155966-30554818	rs3094060
TwinsUK_skin	1063	1.14848e-07	2.83564e-08	0.729534	0.180034	0.0904325	SLC25A16	ENSG00000122912	10:68005684-68403135	rs3956959
GTEx_V8_Heart_Left_Ventricle	2059	0.000360091	8.73272e-05	0.731775	0.177376	0.0904018	TRIM26	ENSG00000234127	6:30155966-30554818	rs3094060
GTEx_V8_Small_Intestine_Terminal_Ileum	2059	0.000382516	6.49414e-05	0.777348	0.131883	0.0903214	HLA-E	ENSG00000204592	6:30155966-30554818	rs3094060
GTEx_V8_Brain_Substantia_nigra	1190	1.03712e-49	1.15442e-50	0.818718	0.091041	0.0902409	RP11-288H12.3	ENSG00000213073	6:160039050-160437939	rs315986
GTEx_V8_Uterus	2052	0.00035193	9.57073e-05	0.715187	0.194405	0.08996	HCG4P7	ENSG00000230521	6:30155966-30554818	rs3094060
GTEx_V8_Brain_Substantia_nigra	730	1.00108e-08	7.35005e-10	0.847894	0.0621635	0.0899423	VPS8	ENSG00000156931	3:185396146-185795858	rs62291884
Schmiedel_2018_B-cell_naive	676	1.6952e-08	3.67626e-09	0.748011	0.162126	0.089863	ASAP3	ENSG00000088280	1:23168827-23568664	rs680386
GTEx_V8_Whole_Blood	731	9.73557e-09	1.01602e-09	0.824583	0.0859651	0.0894517	EHHADH	ENSG00000113790	3:185396146-185795858	rs62291884
GTEx_V8_Pituitary	2059	0.00038345	6.44902e-05	0.779247	0.130967	0.089338	HLA-F	ENSG00000204642	6:30155966-30554818	rs3094060
Kasela_2017_T-cell_CD8	1863	0.000390056	6.58499e-05	0.778963	0.131417	0.0891646	PSORS1C3	ENSG00000204528	6:30155966-30554818	rs3094060
GTEx_V8_Minor_Salivary_Gland	2058	0.000337697	0.000110337	0.686266	0.224137	0.0891489	MICD	ENSG00000229390	6:30155966-30554818	rs3094060
GTEx_V8_Minor_Salivary_Gland	2058	0.000366992	8.10823e-05	0.745799	0.164686	0.0890673	IFITM4P	ENSG00000235821	6:30155966-30554818	rs3094060
GTEx_V8_Brain_Amygdala	731	1.00226e-08	7.33975e-10	0.848891	0.0620772	0.0890319	VPS8	ENSG00000156931	3:185396146-185795858	rs62291884
GTEx_V8_Cells_EBV-transformed_lymphocytes	2057	0.000330002	0.000118159	0.670629	0.240034	0.0888893	ZNRD1	ENSG00000066379	6:30155966-30554818	rs3094060
Kasela_2017_T-cell_CD4	1168	6.70906e-28	8.01616e-29	0.814101	0.0971823	0.0887165	TFDP2	ENSG00000114126	3:141841922-142240317	rs7630837
GTEx_V8_Brain_Cerebellum	751	4.89998e-11	4.11981e-12	0.840715	0.070597	0.0886885	RNF146	ENSG00000118518	6:126977111-127376384	rs7771990
nephQTL_glom	1230	0.00105594	0.000167149	0.785947	0.124322	0.0885075	HCG4	ENSG00000176998	6:30155966-30554818	rs3094060
GTEx_V8_Brain_Nucleus_accumbens_basal_ganglia	1643	1.70879e-09	2.76384e-10	0.784715	0.126833	0.0884515	AMACR	ENSG00000242110	5:34308100-34707826	rs10079122
GTEx_V8_Pancreas	2059	0.000381121	6.72804e-05	0.774513	0.136639	0.0884002	ZNRD1	ENSG00000066379	6:30155966-30554818	rs3094060
GTEx_V8_Brain_Substantia_nigra	2059	0.000354484	9.40322e-05	0.720381	0.191004	0.0881665	TRIM26	ENSG00000234127	6:30155966-30554818	rs3094060
GTEx_V8_Minor_Salivary_Gland	2058	0.000159442	0.00028915	0.324018	0.587521	0.0880125	ZFP57	ENSG00000204644	6:30155966-30554818	rs3094060
GTEx_LCL	965	5.58495e-07	6.09011e-08	0.822425	0.0895933	0.0879816	IGF1R	ENSG00000140443	15:98525749-98925284	rs4965430
GTEx_V8_Nerve_Tibial	731	1.01389e-08	6.31649e-10	0.858745	0.0534116	0.0878437	MAP3K13	ENSG00000073803	3:185396146-185795858	rs62291884
GTEx_V8_Brain_Spinal_cord_cervical_c-1	1040	6.36553e-99	6.34372e-100	0.829574	0.0825853	0.0878411	SHROOM3	ENSG00000138771	4:76272939-76672160	rs28394165
GTEx_pituitary	1028	5.64184e-07	5.53557e-08	0.830801	0.0814275	0.0877706	IGF1R	ENSG00000140443	15:98525749-98925284	rs4965430
Schmiedel_2018_B-cell_naive	885	5.31699e-07	8.78971e-08	0.782966	0.129347	0.0876862	IGF1R	ENSG00000140443	15:98525749-98925284	rs4965430
CEDAR_B-cell_CD19	2054	0.000363894	8.48173e-05	0.739617	0.172304	0.0876299	FLOT1	ENSG00000137312	6:30155966-30554818	rs3094060
GTEx_V8_Brain_Frontal_Cortex_BA9	731	1.00302e-08	7.42907e-10	0.84954	0.0628351	0.0876246	EHHADH	ENSG00000113790	3:185396146-185795858	rs62291884
GTEx_V8_Prostate	752	4.99822e-11	3.20315e-12	0.85757	0.0548705	0.0875597	RNF146	ENSG00000118518	6:126977111-127376384	rs7771990
GTEx_V8_Kidney_Cortex	818	1.99877e-08	1.62065e-09	0.844135	0.0683571	0.0875077	ASAP3	ENSG00000088280	1:23168827-23568664	rs680386
Bossini-Castillo_2019_Treg_naive	698	5.76594e-07	4.31519e-08	0.849077	0.0634568	0.0874652	IGF1R	ENSG00000140443	15:98525749-98925284	rs4965430
CAP_LCL_naive	979	1.29408e-07	1.42697e-08	0.822018	0.0905562	0.0874257	SLC25A16	ENSG00000122912	10:68005684-68403135	rs3956959
GTEx_V8_Brain_Spinal_cord_cervical_c-1	1040	6.3396e-99	6.63829e-100	0.826194	0.0864247	0.0873808	FAM47E-STBD1	ENSG00000118804	4:76272939-76672160	rs28394165
GTEx_V8_Heart_Atrial_Appendage	1191	6.64721e-28	8.78035e-29	0.806384	0.106429	0.0871874	TFDP2	ENSG00000114126	3:141841922-142240317	rs7630837
Braineac2_substantia_nigra	692	5.75974e-07	4.39642e-08	0.848165	0.0646534	0.0871814	IGF1R	ENSG00000140443	15:98525749-98925284	rs4965430
GTEx_V8_Small_Intestine_Terminal_Ileum	731	9.90512e-09	8.7488e-10	0.838944	0.0740136	0.0870429	VPS8	ENSG00000156931	3:185396146-185795858	rs62291884
CAP_LCL_naive	579	5.01076e-11	3.11054e-12	0.859745	0.0532836	0.0869711	RNF146	ENSG00000118518	6:126977111-127376384	rs7771990
GTEx_V8_Kidney_Cortex	938	1.77831e-07	1.71699e-08	0.83272	0.0803139	0.0869659	FCHO2	ENSG00000157107	5:72940485-73339091	rs11744018
GTEx_brain_cortex	1123	1.15002e-07	2.89125e-08	0.729746	0.183378	0.0868756	SLC25A16	ENSG00000122912	10:68005684-68403135	rs3956959
Gilchrist_2021_NK-cell_naive	621	1.00865e-08	5.17639e-10	0.86877	0.0444985	0.0867315	MAP3K13	ENSG00000073803	3:185396146-185795858	rs62291884
GTEx_V8_Pancreas	2059	0.000388567	6.07529e-05	0.789645	0.123375	0.0865305	IER3	ENSG00000137331	6:30155966-30554818	rs3094060
GTEx_V8_Small_Intestine_Terminal_Ileum	1506	0.000401526	8.14779e-05	0.759069	0.153944	0.0865038	HLA-C	ENSG00000204525	6:30155966-30554818	rs3094060
Steinberg_2020_low_grade_cartilage_naive	676	5.79286e-07	4.11457e-08	0.85304	0.0605036	0.0864554	IGF1R	ENSG00000140443	15:98525749-98925284	rs4965430
CEDAR_platelet	1891	0.000396722	6.05297e-05	0.792318	0.120801	0.0864235	PSORS1C3	ENSG00000204528	6:30155966-30554818	rs3094060
GTEx_V8_Kidney_Cortex	2052	0.000370434	7.90215e-05	0.752794	0.160501	0.0862555	TRIM10	ENSG00000204613	6:30155966-30554818	rs3094060
GTEx_V8_Brain_Cerebellum	1192	1.04628e-49	1.11367e-50	0.825948	0.0878279	0.0862237	RP11-288H12.3	ENSG00000213073	6:160039050-160437939	rs315986
CEDAR_T-cell_CD8	2072	0.000345692	0.000103713	0.702622	0.210712	0.0862168	ZFP57	ENSG00000204644	6:30155966-30554818	rs3094060
GTEx_V8_Brain_Spinal_cord_cervical_c-1	1192	1.0304e-49	1.27421e-50	0.813409	0.100501	0.0860893	RP11-288H12.3	ENSG00000213073	6:160039050-160437939	rs315986
van_de_Bunt_2015_pancreatic_islet	574	5.04956e-11	2.78153e-12	0.866404	0.0476396	0.0859565	RNF146	ENSG00000118518	6:126977111-127376384	rs7771990
GTEx_V8_Minor_Salivary_Gland	751	4.8957e-11	4.32843e-12	0.83998	0.0741793	0.0858408	RNF146	ENSG00000118518	6:126977111-127376384	rs7771990
CEDAR_T-cell_CD4	2072	0.000347568	0.000102024	0.706435	0.207278	0.0858382	FLOT1	ENSG00000137312	6:30155966-30554818	rs3094060
GTEx_V8_Cells_EBV-transformed_lymphocytes	1035	6.37828e-99	6.37016e-100	0.831236	0.0829318	0.0858323	G3BP2	ENSG00000138757	4:76272939-76672160	rs28394165
GTEx_V8_Spleen	1927	0.000382451	7.5195e-05	0.763684	0.150065	0.0857933	POU5F1	ENSG00000204531	6:30155966-30554818	rs3094060
Fairfax_2014_monocyte_LPS2	618	1.00198e-08	5.96257e-10	0.863027	0.051271	0.0857018	EHHADH	ENSG00000113790	3:185396146-185795858	rs62291884
GTEx_V8_Artery_Coronary	2059	0.000375341	7.43987e-05	0.762767	0.151107	0.0856765	LINC00243	ENSG00000214894	6:30155966-30554818	rs3094060
GTEx_V8_Brain_Caudate_basal_ganglia	824	1.94217e-08	2.23111e-09	0.820232	0.0941404	0.0856279	ASAP3	ENSG00000088280	1:23168827-23568664	rs680386
GTEx_V8_Minor_Salivary_Gland	2058	0.000331326	0.00011864	0.673319	0.241015	0.0852159	HLA-G	ENSG00000204632	6:30155966-30554818	rs3094060
Schmiedel_2018_Tfh_memory	817	1.18845e-07	7.65304e-08	0.556513	0.35828	0.0852065	FCHO2	ENSG00000157107	5:72940485-73339091	rs11744018
GTEx_V8_Brain_Caudate_basal_ganglia	2059	0.000378619	7.13577e-05	0.769428	0.144928	0.0851945	HLA-E	ENSG00000204592	6:30155966-30554818	rs3094060
GTEx_V8_Uterus	2052	0.000377532	7.25069e-05	0.767215	0.147262	0.0850722	IER3	ENSG00000137331	6:30155966-30554818	rs3094060
GTEx_V8_Artery_Coronary	752	4.98007e-11	3.53727e-12	0.854457	0.0606058	0.0849376	RNF146	ENSG00000118518	6:126977111-127376384	rs7771990
GTEx_V8_Brain_Amygdala	2058	0.000378504	7.16919e-05	0.769195	0.145607	0.0847472	HCG18	ENSG00000231074	6:30155966-30554818	rs3094060
CEDAR_monocyte_CD14	716	9.62898e-09	1.0004e-09	0.829362	0.086082	0.0845556	MAP3K13	ENSG00000073803	3:185396146-185795858	rs62291884
Braineac2_substantia_nigra	665	1.92704e-08	1.47831e-09	0.850312	0.0651463	0.0845422	ASAP3	ENSG00000088280	1:23168827-23568664	rs680386
GTEx_V8_Brain_Anterior_cingulate_cortex_BA24	2059	0.000357785	9.2514e-05	0.72709	0.187922	0.0845375	HLA-J	ENSG00000204622	6:30155966-30554818	rs3094060
GTEx_V8_Uterus	749	4.97261e-11	3.63757e-12	0.853177	0.0623272	0.0844959	RNF146	ENSG00000118518	6:126977111-127376384	rs7771990
GTEx_V8_Liver	2059	0.000376154	7.41884e-05	0.764419	0.150681	0.08445	ZNRD1	ENSG00000066379	6:30155966-30554818	rs3094060
GTEx_V8_Brain_Hippocampus	731	1.00649e-08	7.45731e-10	0.852473	0.0630774	0.0844492	SENP2	ENSG00000163904	3:185396146-185795858	rs62291884
GTEx_prostate	931	1.52454e-07	4.31192e-08	0.71389	0.201828	0.084282	FCHO2	ENSG00000157107	5:72940485-73339091	rs11744018
nephQTL_tub	664	1.29378e-49	1.26011e-50	0.834534	0.081197	0.0842695	RP11-288H12.3	ENSG00000213073	6:160039050-160437939	rs315986
GTEx_V8_Stomach	2059	0.00029951	0.000150944	0.608664	0.306664	0.0842216	HCG4	ENSG00000176998	6:30155966-30554818	rs3094060
GTEx_V8_Vagina	2059	0.000370218	8.02583e-05	0.752356	0.163016	0.084177	HLA-L	ENSG00000243753	6:30155966-30554818	rs3094060
GTEx_V8_Adrenal_Gland	2039	0.000372285	8.0455e-05	0.75286	0.162618	0.0840692	CCHCR1	ENSG00000204536	6:30155966-30554818	rs3094060
GTEx_V8_Kidney_Cortex	1185	1.01523e-49	1.45301e-50	0.801431	0.114618	0.0839512	RP11-288H12.3	ENSG00000213073	6:160039050-160437939	rs315986
GTEx_brain_spinal_cord	1072	1.18278e-07	2.6104e-08	0.750533	0.16556	0.0839071	SLC25A16	ENSG00000122912	10:68005684-68403135	rs3956959
GTEx_brain_frontal_cortex	1105	1.27946e-07	1.64523e-08	0.811883	0.104315	0.0838019	SLC25A16	ENSG00000122912	10:68005684-68403135	rs3956959
iPSCORE_iPSC	783	1.8794e-08	1.97407e-09	0.829288	0.0870228	0.0836888	ASAP3	ENSG00000088280	1:23168827-23568664	rs680386
GTEx_V8_Uterus	815	1.99327e-08	1.76636e-09	0.841816	0.0745145	0.0836699	ASAP3	ENSG00000088280	1:23168827-23568664	rs680386
Alasoo_2018_macrophage_Salmonella	620	5.88555e-07	3.37874e-08	0.86669	0.0496708	0.0836383	IGF1R	ENSG00000140443	15:98525749-98925284	rs4965430
GTEx_V8_Brain_Cerebellar_Hemisphere	731	1.00091e-08	8.11686e-10	0.847751	0.0686646	0.0835841	SENP2	ENSG00000163904	3:185396146-185795858	rs62291884
GTEx_V8_Kidney_Cortex	2052	0.000354373	9.64046e-05	0.720156	0.195829	0.083564	HCG9	ENSG00000204625	6:30155966-30554818	rs3094060
GTEx_V8_Brain_Putamen_basal_ganglia	2059	0.000344409	0.000106401	0.699908	0.216145	0.083497	HCG9	ENSG00000204625	6:30155966-30554818	rs3094060
GTEx_V8_Brain_Hippocampus	2059	0.000370543	8.03231e-05	0.753016	0.163149	0.0833838	HCG4P3	ENSG00000237669	6:30155966-30554818	rs3094060
GTEx_V8_Prostate	2059	0.000265737	0.000185137	0.54003	0.376152	0.0833676	HLA-J	ENSG00000204622	6:30155966-30554818	rs3094060
GTEx_V8_Brain_Spinal_cord_cervical_c-1	2054	0.000249704	0.000201216	0.507448	0.408827	0.0832744	IFITM4P	ENSG00000235821	6:30155966-30554818	rs3094060
GTEx_V8_Pancreas	1643	1.74956e-09	2.46967e-10	0.803435	0.113329	0.0832353	AMACR	ENSG00000242110	5:34308100-34707826	rs10079122
GTEx_V8_Brain_Hypothalamus	1040	6.28204e-99	7.53635e-100	0.818693	0.0981326	0.0831741	SHROOM3	ENSG00000138771	4:76272939-76672160	rs28394165
GTEx_V8_Colon_Sigmoid	2059	3.11399e-05	0.000419831	0.0632823	0.853096	0.0831706	HLA-J	ENSG00000204622	6:30155966-30554818	rs3094060
GTEx_V8_Heart_Atrial_Appendage	2059	0.000342017	0.000109073	0.695046	0.221574	0.0829288	GABBR1	ENSG00000204681	6:30155966-30554818	rs3094060
GTEx_brain_anterior_cingulate_cortex	765	2.01148e-08	1.60302e-09	0.849504	0.067617	0.0828793	ASAP3	ENSG00000088280	1:23168827-23568664	rs680386
Schmiedel_2018_CD8_T-cell_naive	682	1.91506e-08	1.63871e-09	0.845024	0.0722255	0.0827502	ASAP3	ENSG00000088280	1:23168827-23568664	rs680386
GTEx_V8_Brain_Spinal_cord_cervical_c-1	730	1.00462e-08	7.85276e-10	0.850894	0.0664286	0.0826779	VPS8	ENSG00000156931	3:185396146-185795858	rs62291884
GTEx_V8_Colon_Sigmoid	1040	6.50875e-99	5.31071e-100	0.848239	0.069128	0.0826334	SHROOM3	ENSG00000138771	4:76272939-76672160	rs28394165
GTEx_V8_Uterus	1643	1.65101e-09	3.46894e-10	0.758181	0.159219	0.0826008	AMACR	ENSG00000242110	5:34308100-34707826	rs10079122
Fairfax_2014_monocyte_IFN24	1883	0.000385162	7.40278e-05	0.769194	0.147756	0.0825912	PSORS1C3	ENSG00000204528	6:30155966-30554818	rs3094060
GTEx_V8_Heart_Left_Ventricle	2059	0.000304874	0.000146384	0.619563	0.297399	0.0825869	IFITM4P	ENSG00000235821	6:30155966-30554818	rs3094060
GTEx_V8_Prostate	2059	0.000300961	0.000150308	0.611612	0.305372	0.0825646	ZNRD1	ENSG00000066379	6:30155966-30554818	rs3094060
GTEx_brain_hypothalamus	918	1.7998e-07	1.60069e-08	0.842783	0.0748724	0.0823443	FCHO2	ENSG00000157107	5:72940485-73339091	rs11744018
GTEx_V8_Brain_Cerebellum	2059	0.000344808	0.000106578	0.700719	0.216504	0.0823257	HLA-L	ENSG00000243753	6:30155966-30554818	rs3094060
GTEx_V8_Ovary	1073	5.6136e-07	6.19967e-08	0.826642	0.0912124	0.0821445	IGF1R	ENSG00000140443	15:98525749-98925284	rs4965430
GTEx_V8_Vagina	2059	0.000218665	0.000232853	0.44437	0.47312	0.0820588	HLA-K	ENSG00000230795	6:30155966-30554818	rs3094060
GTEx_V8_Heart_Left_Ventricle	2059	0.000250967	0.000200577	0.510015	0.407531	0.0820031	HCG4	ENSG00000176998	6:30155966-30554818	rs3094060
Schwartzentruber_2018_sensory_neuron	655	5.8655e-07	3.69162e-08	0.863738	0.0542798	0.0819814	IGF1R	ENSG00000140443	15:98525749-98925284	rs4965430
Fairfax_2012_B-cell_CD19	1994	0.000354641	9.69231e-05	0.720771	0.196905	0.0818723	FLOT1	ENSG00000137312	6:30155966-30554818	rs3094060
GTEx_pituitary	1129	1.09309e-07	3.53949e-08	0.693619	0.224517	0.0818638	SLC25A16	ENSG00000122912	10:68005684-68403135	rs3956959
GTEx_V8_Kidney_Cortex	2052	0.000366647	8.49713e-05	0.745098	0.172597	0.0818534	HCG4P3	ENSG00000237669	6:30155966-30554818	rs3094060
GTEx_brain_cortex	787	1.86343e-08	3.10788e-09	0.786977	0.131173	0.0818505	ASAP3	ENSG00000088280	1:23168827-23568664	rs680386
nephQTL_glom	1230	0.00107921	0.000152837	0.803266	0.113677	0.0818248	HCG4P3	ENSG00000237669	6:30155966-30554818	rs3094060
GTEx_V8_Ovary	1189	6.80971e-28	7.60345e-29	0.826097	0.0921569	0.081746	TFDP2	ENSG00000114126	3:141841922-142240317	rs7630837
nephQTL_tub	1173	0.00110833	0.000123825	0.82494	0.0920823	0.0817453	GABBR1	ENSG00000204681	6:30155966-30554818	rs3094060
GTEx_V8_Uterus	2052	0.000377005	7.47302e-05	0.766144	0.151784	0.0816204	LINC00243	ENSG00000214894	6:30155966-30554818	rs3094060
Alasoo_2018_macrophage_Salmonella	1199	1.7907e-09	2.09432e-10	0.822351	0.0960968	0.0815525	AMACR	ENSG00000242110	5:34308100-34707826	rs10079122
Fairfax_2012_B-cell_CD19	976	6.20929e-99	8.39232e-100	0.809212	0.10929	0.081498	FAM47E-STBD1	ENSG00000118804	4:76272939-76672160	rs28394165
GTEx_V8_Kidney_Cortex	717	1.00844e-08	7.61107e-10	0.85413	0.0643827	0.0814871	MAP3K13	ENSG00000073803	3:185396146-185795858	rs62291884
GTEx_V8_Ovary	2059	0.000347958	0.000103848	0.707119	0.210958	0.0814713	HLA-F	ENSG00000204642	6:30155966-30554818	rs3094060
Schmiedel_2018_CD8_T-cell_naive	1426	1.64297e-09	3.57671e-10	0.754508	0.164173	0.081319	AMACR	ENSG00000242110	5:34308100-34707826	rs10079122
GTEx_V8_Brain_Nucleus_accumbens_basal_ganglia	2059	0.000375697	7.61895e-05	0.76349	0.154751	0.0813072	ZFP57	ENSG00000204644	6:30155966-30554818	rs3094060
GTEx_V8_Brain_Spinal_cord_cervical_c-1	2054	0.000377821	7.40817e-05	0.767806	0.150467	0.0812746	ZNRD1	ENSG00000066379	6:30155966-30554818	rs3094060
GTEx_V8_Kidney_Cortex	1933	0.000385218	7.47246e-05	0.769223	0.149133	0.0811844	PSORS1C3	ENSG00000204528	6:30155966-30554818	rs3094060
GTEx_V8_Brain_Spinal_cord_cervical_c-1	2054	0.000381042	7.0952e-05	0.774352	0.144107	0.0810887	HCG4P3	ENSG00000237669	6:30155966-30554818	rs3094060
GTEx_V8_Artery_Coronary	1082	5.63784e-07	6.02991e-08	0.830212	0.0887137	0.0810733	IGF1R	ENSG00000140443	15:98525749-98925284	rs4965430
GTEx_uterus	1481	1.59819e-09	4.03073e-10	0.733924	0.185019	0.0810571	AMACR	ENSG00000242110	5:34308100-34707826	rs10079122
CEDAR_T-cell_CD4	1957	0.000393216	6.67201e-05	0.785317	0.13317	0.0810537	PSORS1C3	ENSG00000204528	6:30155966-30554818	rs3094060
Alasoo_2018_macrophage_IFNg	476	5.12794e-11	2.28483e-12	0.879852	0.039122	0.081026	RNF146	ENSG00000118518	6:126977111-127376384	rs7771990
Steinberg_2020_high_grade_cartilage_naive	685	1.9434e-08	1.39475e-09	0.857527	0.0614625	0.0810103	ASAP3	ENSG00000088280	1:23168827-23568664	rs680386
GTEx_brain_hippocampus	780	1.89196e-08	2.84425e-09	0.799028	0.12004	0.0809325	ASAP3	ENSG00000088280	1:23168827-23568664	rs680386
GTEx_V8_Ovary	2039	0.000366312	8.80572e-05	0.740782	0.177995	0.0807687	CCHCR1	ENSG00000204536	6:30155966-30554818	rs3094060
GTEx_V8_Artery_Coronary	1040	6.30587e-99	7.48879e-100	0.821798	0.0975153	0.0806866	G3BP2	ENSG00000138757	4:76272939-76672160	rs28394165
GTEx_V8_Small_Intestine_Terminal_Ileum	824	1.99541e-08	1.81585e-09	0.842718	0.0766079	0.0806737	ASAP3	ENSG00000088280	1:23168827-23568664	rs680386
GTEx_adipose_visceral	1055	5.68046e-07	5.64063e-08	0.836489	0.0829818	0.0805289	IGF1R	ENSG00000140443	15:98525749-98925284	rs4965430
Schmiedel_2018_Th1-17_memory	681	1.94007e-08	1.44018e-09	0.856059	0.0634679	0.0804731	ASAP3	ENSG00000088280	1:23168827-23568664	rs680386
GTEx_V8_Cells_EBV-transformed_lymphocytes	2057	0.000378323	7.39783e-05	0.768826	0.150258	0.0804635	TRIM31	ENSG00000204616	6:30155966-30554818	rs3094060
nephQTL_tub	1173	0.0011111	0.000122804	0.827004	0.0913239	0.0804384	HCG4P3	ENSG00000237669	6:30155966-30554818	rs3094060
Kasela_2017_T-cell_CD8	1979	0.000365718	8.65763e-05	0.743285	0.175877	0.0803857	IER3	ENSG00000137331	6:30155966-30554818	rs3094060
GTEx_V8_Uterus	2052	0.000324076	0.000128332	0.658581	0.260714	0.0802526	HLA-A	ENSG00000206503	6:30155966-30554818	rs3094060
GTEx_V8_Brain_Caudate_basal_ganglia	1927	0.000395273	6.51521e-05	0.789288	0.130017	0.0802354	POU5F1	ENSG00000204531	6:30155966-30554818	rs3094060
GTEx_V8_Small_Intestine_Terminal_Ileum	2059	0.000377172	7.52847e-05	0.766488	0.152913	0.0801462	IER3	ENSG00000137331	6:30155966-30554818	rs3094060
Schmiedel_2018_Th17_memory	996	1.1747e-07	2.73704e-08	0.746187	0.173781	0.0800316	SLC25A16	ENSG00000122912	10:68005684-68403135	rs3956959
CEDAR_rectum	2048	0.000367245	8.5238e-05	0.746428	0.173167	0.0799529	HLA-E	ENSG00000204592	6:30155966-30554818	rs3094060
GENCORD_LCL	1404	1.75678e-09	2.46831e-10	0.806775	0.113273	0.0799521	AMACR	ENSG00000242110	5:34308100-34707826	rs10079122
Schmiedel_2018_Tfh_memory	894	5.72229e-07	5.26405e-08	0.842649	0.077437	0.0799129	IGF1R	ENSG00000140443	15:98525749-98925284	rs4965430
van_de_Bunt_2015_pancreatic_islet	745	4.88121e-14	1.96647e-14	0.656035	0.264214	0.0797511	FAM215B	ENSG00000232300	17:46711919-47111303	rs4968247
GTEx_V8_Colon_Sigmoid	2059	0.000363676	8.90429e-05	0.739062	0.180873	0.0796125	HCG9	ENSG00000204625	6:30155966-30554818	rs3094060
GTEx_V8_Kidney_Cortex	2052	0.000364729	8.79919e-05	0.741202	0.178737	0.0796084	VARS2	ENSG00000137411	6:30155966-30554818	rs3094060
GTEx_V8_Brain_Anterior_cingulate_cortex_BA24	2059	0.000349858	0.000103008	0.71098	0.209253	0.0793141	HCG4P3	ENSG00000237669	6:30155966-30554818	rs3094060
GTEx_V8_Brain_Hypothalamus	2059	0.000386304	6.65712e-05	0.785045	0.135206	0.0792952	HLA-E	ENSG00000204592	6:30155966-30554818	rs3094060
GTEx_V8_Brain_Anterior_cingulate_cortex_BA24	2059	0.000344922	0.000108018	0.700949	0.219435	0.0791632	HCG18	ENSG00000231074	6:30155966-30554818	rs3094060
Quach_2016_monocyte_naive	697	4.99823e-11	3.69876e-12	0.857596	0.0633843	0.0790202	RNF146	ENSG00000118518	6:126977111-127376384	rs7771990
GTEx_V8_Brain_Cortex	2059	0.000347653	0.00010537	0.706498	0.214053	0.0789954	HCG4P7	ENSG00000230521	6:30155966-30554818	rs3094060
GTEx_V8_Vagina	750	4.9603e-11	4.0816e-12	0.851065	0.069951	0.0789841	RNF146	ENSG00000118518	6:126977111-127376384	rs7771990
Fairfax_2014_monocyte_LPS2	1168	6.37617e-28	1.21488e-28	0.773707	0.147339	0.0789538	TFDP2	ENSG00000114126	3:141841922-142240317	rs7630837
GTEx_V8_Minor_Salivary_Gland	2058	0.000382825	7.02353e-05	0.777976	0.142653	0.078918	TRIM26	ENSG00000234127	6:30155966-30554818	rs3094060
GTEx_adrenal_gland	796	1.56143e-08	6.1979e-09	0.659435	0.261676	0.0788894	ASAP3	ENSG00000088280	1:23168827-23568664	rs680386
GTEx_V8_Brain_Cerebellum	1191	6.79592e-28	7.97915e-29	0.824424	0.0967175	0.0788585	TFDP2	ENSG00000114126	3:141841922-142240317	rs7630837
GTEx_blood	1147	8.92457e-08	5.59484e-08	0.56631	0.354943	0.078747	SLC25A16	ENSG00000122912	10:68005684-68403135	rs3956959
CEDAR_rectum	2029	0.000382626	7.26887e-05	0.773892	0.14694	0.0787128	CCHCR1	ENSG00000204536	6:30155966-30554818	rs3094060
GTEx_V8_Brain_Amygdala	2058	0.000381799	7.13818e-05	0.775891	0.144983	0.0786728	RPL23AP1	ENSG00000239257	6:30155966-30554818	rs3094060
Peng_2018_placenta_naive	928	5.60639e-07	6.50734e-08	0.825582	0.0957467	0.0786708	IGF1R	ENSG00000140443	15:98525749-98925284	rs4965430
GTEx_V8_Whole_Blood	2059	0.000342916	0.000110288	0.696872	0.224047	0.0786275	ZDHHC20P1	ENSG00000233916	6:30155966-30554818	rs3094060
GTEx_V8_Kidney_Cortex	2052	0.000380032	7.31746e-05	0.772301	0.148627	0.0786196	TRIM31	ENSG00000204616	6:30155966-30554818	rs3094060
GTEx_brain_caudate	701	4.91617e-11	4.54549e-12	0.843492	0.0779107	0.0785971	RNF146	ENSG00000118518	6:126977111-127376384	rs7771990
GTEx_V8_Liver	2059	0.000365817	8.74055e-05	0.743413	0.177546	0.0785876	HCG4P3	ENSG00000237669	6:30155966-30554818	rs3094060
Alasoo_2018_macrophage_IFNg+Salmonella	620	5.89194e-07	3.6576e-08	0.867632	0.0537823	0.0785852	IGF1R	ENSG00000140443	15:98525749-98925284	rs4965430
GTEx_V8_Brain_Amygdala	2058	0.000377284	7.59592e-05	0.766715	0.154286	0.0785464	TRIM26	ENSG00000234127	6:30155966-30554818	rs3094060
GTEx_V8_Brain_Cerebellar_Hemisphere	2059	0.000344535	0.000108708	0.700163	0.220838	0.078545	HCG4P3	ENSG00000237669	6:30155966-30554818	rs3094060
GTEx_V8_Brain_Anterior_cingulate_cortex_BA24	731	1.00445e-08	8.36377e-10	0.85075	0.070761	0.0784888	SENP2	ENSG00000163904	3:185396146-185795858	rs62291884
GTEx_V8_Minor_Salivary_Gland	2058	0.000350074	0.000103213	0.711418	0.209671	0.0784577	RPL23AP1	ENSG00000239257	6:30155966-30554818	rs3094060
nephQTL_glom	386	1.84842e-08	8.58077e-10	0.880774	0.0408091	0.0784168	VPS8	ENSG00000156931	3:185396146-185795858	rs62291884
GTEx_V8_Pituitary	1939	0.000351728	0.000109623	0.702348	0.218823	0.078367	PSORS1C3	ENSG00000204528	6:30155966-30554818	rs3094060
Braineac2_substantia_nigra	753	1.82704e-07	1.41336e-08	0.855543	0.0661046	0.0783525	FCHO2	ENSG00000157107	5:72940485-73339091	rs11744018
GTEx_V8_Testis	1939	0.000266014	0.000195352	0.531189	0.390011	0.078338	PSORS1C3	ENSG00000204528	6:30155966-30554818	rs3094060
van_de_Bunt_2015_pancreatic_islet	863	1.83187e-07	1.36577e-08	0.857803	0.0638758	0.0783211	FCHO2	ENSG00000157107	5:72940485-73339091	rs11744018
Steinberg_2020_low_grade_cartilage_naive	804	1.82305e-07	1.45589e-08	0.853672	0.0680961	0.0782319	FCHO2	ENSG00000157107	5:72940485-73339091	rs11744018
Quach_2016_monocyte_Pam3CSK4	1058	1.01019e-07	4.4114e-08	0.641688	0.280141	0.0781704	SLC25A16	ENSG00000122912	10:68005684-68403135	rs3956959
GTEx_V8_Brain_Substantia_nigra	2039	0.000377017	7.86545e-05	0.76243	0.158983	0.0781322	CCHCR1	ENSG00000204536	6:30155966-30554818	rs3094060
GTEx_V8_Brain_Hypothalamus	2059	0.000370692	8.27767e-05	0.75332	0.16814	0.0780863	IER3	ENSG00000137331	6:30155966-30554818	rs3094060
GTEx_brain_spinal_cord	751	2.04195e-08	1.412e-09	0.862374	0.0595547	0.0780715	ASAP3	ENSG00000088280	1:23168827-23568664	rs680386
GTEx_V8_Brain_Substantia_nigra	1185	6.53742e-28	1.06327e-28	0.793065	0.128909	0.0780259	TFDP2	ENSG00000114126	3:141841922-142240317	rs7630837
GTEx_V8_Heart_Left_Ventricle	1927	0.000401148	6.03936e-05	0.801019	0.120517	0.0780031	POU5F1	ENSG00000204531	6:30155966-30554818	rs3094060
GTEx_V8_Lung	2059	0.000364195	8.93354e-05	0.740115	0.181469	0.0779619	TRIM10	ENSG00000204613	6:30155966-30554818	rs3094060
GTEx_V8_Brain_Caudate_basal_ganglia	731	1.01367e-08	7.51336e-10	0.858556	0.0635588	0.0778856	VPS8	ENSG00000156931	3:185396146-185795858	rs62291884
GTEx_V8_Brain_Cerebellum	2059	0.000376036	7.75644e-05	0.764178	0.157548	0.0778199	IER3	ENSG00000137331	6:30155966-30554818	rs3094060
nephQTL_glom	1230	0.0011165	0.000120989	0.83102	0.0899753	0.077767	LINC00243	ENSG00000214894	6:30155966-30554818	rs3094060
nephQTL_glom	672	1.30709e-49	1.22878e-50	0.843117	0.0791825	0.0777003	RP11-288H12.3	ENSG00000213073	6:160039050-160437939	rs315986
GTEx_V8_Heart_Left_Ventricle	2059	0.00031694	0.000136721	0.644084	0.277767	0.0776954	ZNRD1	ENSG00000066379	6:30155966-30554818	rs3094060
CEDAR_rectum	2048	0.000382462	7.11352e-05	0.777356	0.144505	0.0776851	IER3	ENSG00000137331	6:30155966-30554818	rs3094060
GTEx_V8_Nerve_Tibial	2059	0.00033281	0.000120867	0.676335	0.245548	0.0776631	IER3	ENSG00000137331	6:30155966-30554818	rs3094060
GTEx_V8_Kidney_Cortex	2052	0.000373414	8.02962e-05	0.758851	0.1631	0.0775955	HLA-E	ENSG00000204592	6:30155966-30554818	rs3094060
Alasoo_2018_macrophage_Salmonella	476	5.15532e-11	2.21142e-12	0.88455	0.0378659	0.0775843	RNF146	ENSG00000118518	6:126977111-127376384	rs7771990
GTEx_V8_Brain_Frontal_Cortex_BA9	2059	0.000330651	0.000123065	0.671948	0.250015	0.0775833	ZNRD1	ENSG00000066379	6:30155966-30554818	rs3094060
GTEx_V8_Liver	752	4.69906e-11	6.77658e-12	0.806241	0.116192	0.0775674	RNF146	ENSG00000118518	6:126977111-127376384	rs7771990
GTEx_V8_Pancreas	731	1.01345e-08	7.57501e-10	0.858368	0.0640813	0.0775509	SENP2	ENSG00000163904	3:185396146-185795858	rs62291884
PhLiPS_iPSC	680	1.83537e-08	2.55759e-09	0.809707	0.112756	0.0775369	ASAP3	ENSG00000088280	1:23168827-23568664	rs680386
Nedelec_2016_macrophage_Salmonella	691	4.98017e-11	3.96787e-12	0.854497	0.0680031	0.0774996	RNF146	ENSG00000118518	6:126977111-127376384	rs7771990
GTEx_V8_Brain_Putamen_basal_ganglia	2059	0.000347794	0.000106039	0.706786	0.215414	0.0773463	HCG4	ENSG00000176998	6:30155966-30554818	rs3094060
GTEx_V8_Testis	2059	0.000394747	5.91386e-05	0.802203	0.120104	0.0772393	HLA-E	ENSG00000204592	6:30155966-30554818	rs3094060
GTEx_V8_Kidney_Cortex	2052	0.000380741	7.3241e-05	0.773741	0.148763	0.0770419	HCG4	ENSG00000176998	6:30155966-30554818	rs3094060
GTEx_V8_Prostate	2059	0.000374098	7.99103e-05	0.76024	0.162316	0.0769898	GABBR1	ENSG00000204681	6:30155966-30554818	rs3094060
GTEx_V8_Skin_Sun_Exposed_Lower_leg	1154	1.08342e-07	3.71323e-08	0.687484	0.235547	0.076969	SLC25A16	ENSG00000122912	10:68005684-68403135	rs3956959
GTEx_V8_Kidney_Cortex	2052	0.000379032	7.50204e-05	0.770268	0.152379	0.0768991	HLA-H	ENSG00000206341	6:30155966-30554818	rs3094060
nephQTL_glom	898	0.00133736	0.000112805	0.850035	0.0716228	0.0768921	HLA-C	ENSG00000204525	6:30155966-30554818	rs3094060
CEDAR_neutrophil_CD15	1039	6.54816e-99	5.36322e-100	0.853375	0.0698182	0.0768067	FAM47E	ENSG00000189157	4:76272939-76672160	rs28394165
nephQTL_tub	1173	0.00110564	0.000133215	0.822936	0.0990763	0.0767491	TRIM10	ENSG00000204613	6:30155966-30554818	rs3094060
GTEx_V8_Uterus	1192	1.01875e-49	1.50891e-50	0.804216	0.119038	0.0767455	RP11-288H12.3	ENSG00000213073	6:160039050-160437939	rs315986
GTEx_V8_Small_Intestine_Terminal_Ileum	2059	0.000284698	0.000169494	0.578563	0.344369	0.0766138	HLA-K	ENSG00000230795	6:30155966-30554818	rs3094060
Fairfax_2014_monocyte_naive	2020	0.000153722	0.000300427	0.312426	0.610514	0.0766055	FLOT1	ENSG00000137312	6:30155966-30554818	rs3094060
GTEx_lung	811	1.41804e-08	7.68603e-09	0.598877	0.324526	0.0765974	ASAP3	ENSG00000088280	1:23168827-23568664	rs680386
GTEx_V8_Skin_Not_Sun_Exposed_Suprapubic	2059	1.82399e-05	0.000435966	0.037067	0.885891	0.0765876	ZNRD1	ENSG00000066379	6:30155966-30554818	rs3094060
GTEx_V8_Colon_Sigmoid	1939	0.000361042	0.000101212	0.720947	0.202028	0.0765628	PSORS1C3	ENSG00000204528	6:30155966-30554818	rs3094060
GTEx_V8_Skin_Not_Sun_Exposed_Suprapubic	752	5.07676e-11	3.06352e-12	0.871046	0.0524858	0.0764679	RNF146	ENSG00000118518	6:126977111-127376384	rs7771990
Braineac2_putamen	702	1.93686e-08	1.56309e-09	0.854645	0.0688953	0.0764596	ASAP3	ENSG00000088280	1:23168827-23568664	rs680386
GTEx_V8_Kidney_Cortex	1026	6.33891e-99	7.49328e-100	0.826104	0.0975782	0.0763177	G3BP2	ENSG00000138757	4:76272939-76672160	rs28394165
CEDAR_B-cell_CD19	2054	0.00038211	7.2166e-05	0.776642	0.146602	0.0763023	HCG9	ENSG00000204625	6:30155966-30554818	rs3094060
GTEx_V8_Artery_Coronary	1643	1.69783e-09	3.13877e-10	0.77968	0.144063	0.076257	AMACR	ENSG00000242110	5:34308100-34707826	rs10079122
GTEx_V8_Kidney_Cortex	1500	0.00042314	6.52918e-05	0.799928	0.123355	0.0762285	HLA-C	ENSG00000204525	6:30155966-30554818	rs3094060
GTEx_V8_Ovary	2059	0.000383508	7.08802e-05	0.779363	0.143966	0.0762161	GABBR1	ENSG00000204681	6:30155966-30554818	rs3094060
CEDAR_monocyte_CD14	2053	0.000387212	6.93549e-05	0.783167	0.1402	0.0761767	CCHCR1	ENSG00000204536	6:30155966-30554818	rs3094060
GTEx_V8_Brain_Substantia_nigra	2059	0.000377177	7.72382e-05	0.766497	0.156887	0.0761618	HLA-J	ENSG00000204622	6:30155966-30554818	rs3094060
GTEx_V8_Brain_Caudate_basal_ganglia	2059	0.000351531	0.000102885	0.714379	0.209007	0.076159	HLA-L	ENSG00000243753	6:30155966-30554818	rs3094060
Steinberg_2020_high_grade_cartilage_naive	677	5.85119e-07	4.22998e-08	0.86163	0.0622135	0.0761557	IGF1R	ENSG00000140443	15:98525749-98925284	rs4965430
GTEx_pituitary	809	1.91101e-08	2.76748e-09	0.807071	0.116802	0.0761269	ASAP3	ENSG00000088280	1:23168827-23568664	rs680386
TwinsUK_blood	818	5.84665e-14	1.02818e-14	0.785821	0.138117	0.0760621	FAM215B	ENSG00000232300	17:46711919-47111303	rs4968247
GTEx_V8_Brain_Putamen_basal_ganglia	2059	0.000277095	0.000177388	0.563112	0.36041	0.0760231	HLA-T	ENSG00000231130	6:30155966-30554818	rs3094060
GTEx_V8_Prostate	1643	1.74624e-09	2.66025e-10	0.801911	0.122089	0.0760004	AMACR	ENSG00000242110	5:34308100-34707826	rs10079122
GTEx_brain_anterior_cingulate_cortex	954	5.69105e-07	5.84275e-08	0.838047	0.0859627	0.0759892	IGF1R	ENSG00000140443	15:98525749-98925284	rs4965430
CEDAR_monocyte_CD14	1957	0.000356379	0.000106111	0.711747	0.211845	0.0759455	PSORS1C3	ENSG00000204528	6:30155966-30554818	rs3094060
CEDAR_neutrophil_CD15	1955	0.000373666	8.8825e-05	0.746272	0.177322	0.0759433	PSORS1C3	ENSG00000204528	6:30155966-30554818	rs3094060
nephQTL_glom	1230	0.00101595	0.000223995	0.756186	0.166646	0.0759285	IER3	ENSG00000137331	6:30155966-30554818	rs3094060
Alasoo_2018_macrophage_IFNg	1199	1.79018e-09	2.22236e-10	0.822113	0.101982	0.0759043	AMACR	ENSG00000242110	5:34308100-34707826	rs10079122
GTEx_V8_Heart_Atrial_Appendage	2059	0.000351029	0.000103545	0.713359	0.210347	0.0758393	FLOT1	ENSG00000137312	6:30155966-30554818	rs3094060
GTEx_V8_Minor_Salivary_Gland	1505	0.000425474	6.31678e-05	0.80434	0.11934	0.0758312	HLA-C	ENSG00000204525	6:30155966-30554818	rs3094060
GTEx_V8_Stomach	731	1.02208e-08	6.95053e-10	0.865679	0.0587941	0.0755271	EHHADH	ENSG00000113790	3:185396146-185795858	rs62291884
Schmiedel_2018_Treg_naive	682	1.94157e-08	1.53744e-09	0.856723	0.0677644	0.0755121	ASAP3	ENSG00000088280	1:23168827-23568664	rs680386
GTEx_V8_Brain_Nucleus_accumbens_basal_ganglia	1927	0.000401361	6.14293e-05	0.801444	0.122587	0.0755061	POU5F1	ENSG00000204531	6:30155966-30554818	rs3094060
GTEx_V8_Cells_EBV-transformed_lymphocytes	730	9.95462e-09	9.61535e-10	0.843137	0.0813646	0.0754988	VPS8	ENSG00000156931	3:185396146-185795858	rs62291884
GTEx_V8_Uterus	2052	0.000377237	7.75306e-05	0.766616	0.157481	0.0754481	TRIM31	ENSG00000204616	6:30155966-30554818	rs3094060
Kasela_2017_T-cell_CD4	1981	0.000385297	6.94299e-05	0.783077	0.141034	0.0754339	HCG18	ENSG00000231074	6:30155966-30554818	rs3094060
GTEx_V8_Ovary	824	2.03441e-08	1.55193e-09	0.859188	0.0654671	0.0753453	ASAP3	ENSG00000088280	1:23168827-23568664	rs680386
Alasoo_2018_macrophage_IFNg	646	1.9742e-08	1.21553e-09	0.871119	0.0535602	0.0753208	ASAP3	ENSG00000088280	1:23168827-23568664	rs680386
GTEx_V8_Minor_Salivary_Gland	1938	0.00036756	9.53371e-05	0.733963	0.190298	0.0752759	PSORS1C3	ENSG00000204528	6:30155966-30554818	rs3094060
GTEx_V8_Minor_Salivary_Gland	2058	0.000378062	7.68309e-05	0.768297	0.15606	0.0751883	HCG9	ENSG00000204625	6:30155966-30554818	rs3094060
Schmiedel_2018_CD8_T-cell_naive	817	1.68065e-07	2.94493e-08	0.786992	0.137826	0.0751816	FCHO2	ENSG00000157107	5:72940485-73339091	rs11744018
GTEx_V8_Adrenal_Gland	2059	0.000357277	9.76364e-05	0.726057	0.198341	0.0751469	TRIM26	ENSG00000234127	6:30155966-30554818	rs3094060
GTEx_V8_Breast_Mammary_Tissue	2059	0.000122698	0.00033223	0.249346	0.675082	0.0751165	IFITM4P	ENSG00000235821	6:30155966-30554818	rs3094060
GTEx_colon_sigmoid	816	1.85345e-08	3.36798e-09	0.782764	0.142164	0.0750718	ASAP3	ENSG00000088280	1:23168827-23568664	rs680386
GTEx_V8_Brain_Cortex	731	1.02785e-08	6.43381e-10	0.870567	0.0544181	0.0750151	EHHADH	ENSG00000113790	3:185396146-185795858	rs62291884
GTEx_V8_Pancreas	2059	0.000293153	0.000161833	0.595744	0.328802	0.0749989	HLA-T	ENSG00000231130	6:30155966-30554818	rs3094060
GTEx_V8_Brain_Substantia_nigra	1642	1.74425e-09	2.70216e-10	0.800999	0.124014	0.0749872	AMACR	ENSG00000242110	5:34308100-34707826	rs10079122
GTEx_V8_Stomach	2059	0.000376968	7.80595e-05	0.766073	0.158557	0.0749142	HCG9	ENSG00000204625	6:30155966-30554818	rs3094060
GTEx_V8_Brain_Nucleus_accumbens_basal_ganglia	2059	0.000348453	0.000106615	0.708124	0.216587	0.0748334	HCG9	ENSG00000204625	6:30155966-30554818	rs3094060
GTEx_V8_Brain_Substantia_nigra	823	2.01261e-08	1.78214e-09	0.84998	0.0751899	0.0748306	ASAP3	ENSG00000088280	1:23168827-23568664	rs680386
GTEx_V8_Uterus	2052	0.000376996	7.80844e-05	0.766125	0.158607	0.074813	TRIM26	ENSG00000234127	6:30155966-30554818	rs3094060
GTEx_V8_Spleen	731	1.02472e-08	6.77042e-10	0.867921	0.0572693	0.0748102	EHHADH	ENSG00000113790	3:185396146-185795858	rs62291884
GTEx_V8_Vagina	1927	0.000396215	6.69328e-05	0.791167	0.133578	0.0747918	POU5F1	ENSG00000204531	6:30155966-30554818	rs3094060
CEDAR_T-cell_CD4	716	1.00871e-08	6.55552e-10	0.868819	0.0563891	0.0747914	EHHADH	ENSG00000113790	3:185396146-185795858	rs62291884
Braineac2_putamen	1022	1.33269e-07	1.24029e-08	0.846548	0.0787102	0.0747412	SLC25A16	ENSG00000122912	10:68005684-68403135	rs3956959
GTEx_V8_Kidney_Cortex	2052	0.00037542	7.97106e-05	0.762926	0.161913	0.0747059	HLA-G	ENSG00000204632	6:30155966-30554818	rs3094060
GTEx_V8_Brain_Spinal_cord_cervical_c-1	823	2.01338e-08	1.77811e-09	0.850308	0.07502	0.0746715	ASAP3	ENSG00000088280	1:23168827-23568664	rs680386
GTEx_V8_Kidney_Cortex	2052	0.000383397	7.17558e-05	0.779138	0.145747	0.0746595	GABBR1	ENSG00000204681	6:30155966-30554818	rs3094060
GTEx_V8_Kidney_Cortex	1147	1.30654e-07	1.51838e-08	0.82907	0.0962745	0.0746554	SLC25A16	ENSG00000122912	10:68005684-68403135	rs3956959
GTEx_V8_Brain_Putamen_basal_ganglia	2059	0.00035916	9.6038e-05	0.729884	0.195094	0.0745669	HLA-F	ENSG00000204642	6:30155966-30554818	rs3094060
GTEx_V8_Vagina	2059	0.00035505	0.000100194	0.72153	0.203539	0.0744754	HCG18	ENSG00000231074	6:30155966-30554818	rs3094060
GTEx_V8_Brain_Cerebellar_Hemisphere	2059	0.000350163	0.0001051	0.711601	0.213509	0.0744354	HLA-L	ENSG00000243753	6:30155966-30554818	rs3094060
GTEx_V8_Colon_Transverse	731	1.00744e-08	8.54813e-10	0.85328	0.0723265	0.0743934	EHHADH	ENSG00000113790	3:185396146-185795858	rs62291884
GTEx_V8_Esophagus_Gastroesophageal_Junction	2059	3.47792e-05	0.000420507	0.0706781	0.854479	0.0743874	HCG4P7	ENSG00000230521	6:30155966-30554818	rs3094060
GTEx_V8_Vagina	2059	0.000385344	6.99505e-05	0.783095	0.142079	0.0743709	HLA-A	ENSG00000206503	6:30155966-30554818	rs3094060
GTEx_LCL	1061	1.33415e-07	1.24722e-08	0.846585	0.0790682	0.0743466	SLC25A16	ENSG00000122912	10:68005684-68403135	rs3956959
FUSION_adipose_naive	655	5.1152e-11	2.80134e-12	0.877665	0.0479911	0.074344	RNF146	ENSG00000118518	6:126977111-127376384	rs7771990
Braineac2_putamen	843	5.79624e-07	4.90611e-08	0.853539	0.0721717	0.0742888	IGF1R	ENSG00000140443	15:98525749-98925284	rs4965430
GTEx_V8_Small_Intestine_Terminal_Ileum	2059	0.00038145	7.39224e-05	0.775181	0.150151	0.0742129	HLA-F	ENSG00000204642	6:30155966-30554818	rs3094060
GTEx_V8_Cells_EBV-transformed_lymphocytes	2037	0.000359782	9.78381e-05	0.727577	0.197781	0.0741842	CCHCR1	ENSG00000204536	6:30155966-30554818	rs3094060
GTEx_V8_Brain_Amygdala	2058	0.000388278	6.71102e-05	0.789057	0.136307	0.0741809	HLA-E	ENSG00000204592	6:30155966-30554818	rs3094060
Young_2019_microglia_naive	783	1.9599e-08	1.38492e-09	0.864809	0.0610356	0.0741552	ASAP3	ENSG00000088280	1:23168827-23568664	rs680386
GTEx_V8_Brain_Spinal_cord_cervical_c-1	2054	0.000360462	9.49465e-05	0.732529	0.192876	0.0741398	HLA-E	ENSG00000204592	6:30155966-30554818	rs3094060
nephQTL_glom	1230	0.00109879	0.00014371	0.817838	0.106891	0.0740283	HCG4P7	ENSG00000230521	6:30155966-30554818	rs3094060
Schmiedel_2018_Th2_memory	996	9.00946e-08	5.56987e-08	0.572295	0.353734	0.073971	SLC25A16	ENSG00000122912	10:68005684-68403135	rs3956959
GTEx_V8_Brain_Anterior_cingulate_cortex_BA24	1927	0.000390262	7.33268e-05	0.779281	0.146346	0.0739088	POU5F1	ENSG00000204531	6:30155966-30554818	rs3094060
Schmiedel_2018_CD4_T-cell_naive	682	1.96506e-08	1.33947e-09	0.867086	0.0590303	0.0738833	ASAP3	ENSG00000088280	1:23168827-23568664	rs680386
GTEx_V8_Kidney_Cortex	2052	0.000383054	7.25266e-05	0.778441	0.147314	0.0737892	ZNRD1	ENSG00000066379	6:30155966-30554818	rs3094060
GTEx_V8_Kidney_Cortex	2052	0.000382439	7.3174e-05	0.777192	0.14863	0.0737221	IER3	ENSG00000137331	6:30155966-30554818	rs3094060
Alasoo_2018_macrophage_naive	1199	1.80843e-09	2.08827e-10	0.83049	0.0958266	0.0736836	AMACR	ENSG00000242110	5:34308100-34707826	rs10079122
GTEx_V8_Brain_Hippocampus	2059	0.000382501	7.31505e-05	0.777317	0.148583	0.0736449	GABBR1	ENSG00000204681	6:30155966-30554818	rs3094060
Kasela_2017_T-cell_CD8	1960	0.000398001	5.98424e-05	0.804947	0.120956	0.0736389	CCHCR1	ENSG00000204536	6:30155966-30554818	rs3094060
GTEx_V8_Vagina	2059	0.000382054	7.36066e-05	0.776408	0.149509	0.0736267	TRIM31	ENSG00000204616	6:30155966-30554818	rs3094060
GTEx_brain_putamen	1011	5.59894e-07	6.92428e-08	0.824484	0.101891	0.0736242	IGF1R	ENSG00000140443	15:98525749-98925284	rs4965430
GTEx_artery_tibial	735	5.00991e-11	3.90015e-12	0.859576	0.0668433	0.0735803	RNF146	ENSG00000118518	6:126977111-127376384	rs7771990
Naranbhai_2015_neutrophil_CD16	1741	0.000388116	6.75575e-05	0.788805	0.13723	0.07351	ZFP57	ENSG00000204644	6:30155966-30554818	rs3094060
GTEx_V8_Minor_Salivary_Gland	2058	0.000380663	7.50713e-05	0.773581	0.152486	0.0734768	VARS2	ENSG00000137411	6:30155966-30554818	rs3094060
GTEx_V8_Breast_Mammary_Tissue	1082	5.04609e-07	1.24664e-07	0.743073	0.183504	0.0734231	IGF1R	ENSG00000140443	15:98525749-98925284	rs4965430
nephQTL_glom	1230	0.00111322	0.000130091	0.82858	0.0967547	0.073422	HLA-G	ENSG00000204632	6:30155966-30554818	rs3094060
GTEx_V8_Brain_Nucleus_accumbens_basal_ganglia	1192	9.40437e-50	2.33476e-50	0.742392	0.184235	0.0733728	RP11-288H12.3	ENSG00000213073	6:160039050-160437939	rs315986
GTEx_brain_frontal_cortex	777	1.80262e-08	3.91685e-09	0.761296	0.165346	0.0733577	ASAP3	ENSG00000088280	1:23168827-23568664	rs680386
GTEx_skin_sun_exposed	1054	5.67895e-07	6.14557e-08	0.836266	0.0904246	0.073309	IGF1R	ENSG00000140443	15:98525749-98925284	rs4965430
GTEx_V8_Small_Intestine_Terminal_Ileum	1082	5.71868e-07	5.74853e-08	0.842116	0.0845779	0.0733054	IGF1R	ENSG00000140443	15:98525749-98925284	rs4965430
nephQTL_glom	1230	0.0011177	0.000125805	0.831913	0.0935647	0.073279	TRIM10	ENSG00000204613	6:30155966-30554818	rs3094060
GTEx_V8_Ovary	2059	0.000371584	8.42513e-05	0.755131	0.171142	0.0732709	HLA-T	ENSG00000231130	6:30155966-30554818	rs3094060
GTEx_V8_Small_Intestine_Terminal_Ileum	2059	0.000378888	7.696e-05	0.769976	0.156325	0.073244	HCG9	ENSG00000204625	6:30155966-30554818	rs3094060
GTEx_V8_Skin_Not_Sun_Exposed_Suprapubic	1040	6.41217e-99	6.99678e-100	0.835652	0.0911108	0.0732376	SHROOM3	ENSG00000138771	4:76272939-76672160	rs28394165
GTEx_V8_Liver	1643	1.78194e-09	2.36393e-10	0.818305	0.108484	0.0732118	AMACR	ENSG00000242110	5:34308100-34707826	rs10079122
GTEx_V8_Brain_Hippocampus	1927	0.000389648	7.42967e-05	0.778056	0.148284	0.0731966	POU5F1	ENSG00000204531	6:30155966-30554818	rs3094060
GTEx_V8_Prostate	2059	0.000333278	0.00012261	0.677286	0.249095	0.0731627	TRIM31	ENSG00000204616	6:30155966-30554818	rs3094060
CEDAR_T-cell_CD8	2072	0.000365541	9.03005e-05	0.742964	0.183463	0.0731166	HCG9	ENSG00000204625	6:30155966-30554818	rs3094060
Schmiedel_2018_CD4_T-cell_anti-CD3-CD28	996	1.33396e-07	1.25459e-08	0.847354	0.0796204	0.073025	SLC25A16	ENSG00000122912	10:68005684-68403135	rs3956959
GTEx_V8_Esophagus_Gastroesophageal_Junction	2059	0.00038553	7.04514e-05	0.783473	0.143098	0.0729727	GABBR1	ENSG00000204681	6:30155966-30554818	rs3094060
van_de_Bunt_2015_pancreatic_islet	773	5.87204e-07	4.23838e-08	0.8647	0.0623403	0.0729589	IGF1R	ENSG00000140443	15:98525749-98925284	rs4965430
GTEx_V8_Spleen	1939	0.000291575	0.000172498	0.582232	0.34438	0.0729241	PSORS1C3	ENSG00000204528	6:30155966-30554818	rs3094060
GENCORD_LCL	1047	4.65446e-07	1.64186e-07	0.685403	0.241702	0.0728941	IGF1R	ENSG00000140443	15:98525749-98925284	rs4965430
GTEx_V8_Kidney_Cortex	2052	0.000383688	7.2347e-05	0.779728	0.14695	0.0728652	HLA-F	ENSG00000204642	6:30155966-30554818	rs3094060
Gilchrist_2021_NK-cell_naive	1995	0.00038864	6.96045e-05	0.786019	0.140701	0.0728218	CCHCR1	ENSG00000204536	6:30155966-30554818	rs3094060
GTEx_V8_Kidney_Cortex	2052	0.000377835	7.82218e-05	0.767834	0.158889	0.0728209	TRIM26	ENSG00000234127	6:30155966-30554818	rs3094060
GTEx_V8_Minor_Salivary_Gland	2058	0.000389768	6.63362e-05	0.792085	0.134735	0.0727236	IER3	ENSG00000137331	6:30155966-30554818	rs3094060
Steinberg_2020_synovium_naive	1129	1.81112e-09	2.08302e-10	0.831726	0.0955867	0.0726875	AMACR	ENSG00000242110	5:34308100-34707826	rs10079122
GTEx_V8_Brain_Substantia_nigra	2059	0.000366515	8.96494e-05	0.74483	0.182113	0.0726013	HCG4P7	ENSG00000230521	6:30155966-30554818	rs3094060
GTEx_V8_Kidney_Cortex	2052	0.000381767	7.44265e-05	0.775826	0.151177	0.0725414	HLA-L	ENSG00000243753	6:30155966-30554818	rs3094060
Schmiedel_2018_B-cell_naive	560	5.12731e-11	2.78582e-12	0.879743	0.0477265	0.0725302	RNF146	ENSG00000118518	6:126977111-127376384	rs7771990
GTEx_V8_Heart_Left_Ventricle	731	1.0219e-08	7.33613e-10	0.865528	0.0620631	0.0724084	SENP2	ENSG00000163904	3:185396146-185795858	rs62291884
GTEx_V8_Kidney_Cortex	2052	0.000362287	9.39886e-05	0.736239	0.190931	0.072374	HCG18	ENSG00000231074	6:30155966-30554818	rs3094060
Alasoo_2018_macrophage_naive	646	1.97954e-08	1.22932e-09	0.873474	0.0541714	0.0723541	ASAP3	ENSG00000088280	1:23168827-23568664	rs680386
GTEx_V8_Brain_Frontal_Cortex_BA9	2059	0.000368851	8.74349e-05	0.749578	0.177613	0.0723533	IER3	ENSG00000137331	6:30155966-30554818	rs3094060
GTEx_V8_Liver	731	8.51071e-09	2.44304e-09	0.72084	0.206848	0.0723121	MAP3K13	ENSG00000073803	3:185396146-185795858	rs62291884
GTEx_kidney_cortex	844	1.82246e-07	1.58901e-08	0.853395	0.0743356	0.0722693	FCHO2	ENSG00000157107	5:72940485-73339091	rs11744018
GTEx_V8_Adipose_Visceral_Omentum	1040	4.53647e-100	6.6657e-99	0.0591205	0.868621	0.0722588	FAM47E-STBD1	ENSG00000118804	4:76272939-76672160	rs28394165
GTEx_V8_Pancreas	1927	0.000355733	0.00010872	0.710334	0.217022	0.0721798	POU5F1	ENSG00000204531	6:30155966-30554818	rs3094060
GTEx_V8_Kidney_Cortex	1921	0.000376997	8.75086e-05	0.752793	0.174667	0.0720755	POU5F1	ENSG00000204531	6:30155966-30554818	rs3094060
GTEx_V8_Spleen	2059	0.000164311	0.000292117	0.333911	0.593567	0.072065	HLA-G	ENSG00000204632	6:30155966-30554818	rs3094060
Schmiedel_2018_Th1_memory	656	1.95321e-08	1.50107e-09	0.861858	0.0661631	0.0719786	ASAP3	ENSG00000088280	1:23168827-23568664	rs680386
Naranbhai_2015_neutrophil_CD16	1695	0.000399014	6.54861e-05	0.796851	0.130707	0.0719778	PSORS1C3	ENSG00000204528	6:30155966-30554818	rs3094060
GTEx_brain_nucleus_accumbens	797	2.0207e-08	1.77011e-09	0.853398	0.0746849	0.0719172	ASAP3	ENSG00000088280	1:23168827-23568664	rs680386
GTEx_V8_Brain_Hippocampus	2039	0.000355981	0.000102773	0.71989	0.207764	0.0718881	CCHCR1	ENSG00000204536	6:30155966-30554818	rs3094060
GTEx_V8_Esophagus_Mucosa	731	1.02525e-08	7.06296e-10	0.868369	0.05975	0.0718809	MAP3K13	ENSG00000073803	3:185396146-185795858	rs62291884
GTEx_V8_Small_Intestine_Terminal_Ileum	1939	0.000362057	0.000102592	0.722973	0.204789	0.0717736	PSORS1C3	ENSG00000204528	6:30155966-30554818	rs3094060
GTEx_V8_Kidney_Cortex	2052	0.000362423	9.41498e-05	0.736514	0.191259	0.0717699	HLA-K	ENSG00000230795	6:30155966-30554818	rs3094060
GTEx_V8_Kidney_Cortex	2052	0.000375003	8.16297e-05	0.762079	0.165816	0.0716482	HLA-J	ENSG00000204622	6:30155966-30554818	rs3094060
GTEx_V8_Brain_Cerebellar_Hemisphere	1939	0.000397149	6.75792e-05	0.793046	0.134874	0.0716149	PSORS1C3	ENSG00000204528	6:30155966-30554818	rs3094060
GTEx_kidney_cortex	569	5.14784e-11	2.63722e-12	0.883242	0.0451766	0.0715817	RNF146	ENSG00000118518	6:126977111-127376384	rs7771990
GTEx_V8_Brain_Amygdala	2058	0.000381418	7.52824e-05	0.775117	0.152917	0.0715091	GABBR1	ENSG00000204681	6:30155966-30554818	rs3094060
GTEx_V8_Breast_Mammary_Tissue	2059	0.000389435	6.72763e-05	0.791409	0.136647	0.0714871	ZNRD1	ENSG00000066379	6:30155966-30554818	rs3094060
TwinsUK_blood	789	1.95634e-08	1.48116e-09	0.863241	0.0652849	0.0714745	ASAP3	ENSG00000088280	1:23168827-23568664	rs680386
GTEx_V8_Breast_Mammary_Tissue	2059	0.00035106	0.000105661	0.713423	0.214652	0.0714688	GABBR1	ENSG00000204681	6:30155966-30554818	rs3094060
CEDAR_transverse_colon	2067	0.000386146	7.05076e-05	0.784845	0.143236	0.0714631	IER3	ENSG00000137331	6:30155966-30554818	rs3094060
GTEx_V8_Kidney_Cortex	2052	0.000371476	8.52488e-05	0.754912	0.173171	0.0714607	RPL23AP1	ENSG00000239257	6:30155966-30554818	rs3094060
GTEx_kidney_cortex	1020	1.30313e-07	1.60301e-08	0.826901	0.101648	0.0714505	SLC25A16	ENSG00000122912	10:68005684-68403135	rs3956959
GTEx_V8_Brain_Cerebellar_Hemisphere	1927	0.000400056	6.47757e-05	0.798838	0.129274	0.0714239	POU5F1	ENSG00000204531	6:30155966-30554818	rs3094060
GTEx_V8_Muscle_Skeletal	731	9.99453e-09	9.69959e-10	0.846517	0.0820821	0.0714011	MAP3K13	ENSG00000073803	3:185396146-185795858	rs62291884
Alasoo_2018_macrophage_IFNg+Salmonella	476	5.18534e-11	2.27268e-12	0.889701	0.0389232	0.0713762	RNF146	ENSG00000118518	6:126977111-127376384	rs7771990
GTEx_V8_Heart_Left_Ventricle	2059	0.000379966	7.68072e-05	0.772165	0.156016	0.0713624	IER3	ENSG00000137331	6:30155966-30554818	rs3094060
Naranbhai_2015_neutrophil_CD16	1741	0.000389569	6.71623e-05	0.791757	0.136429	0.0713579	FLOT1	ENSG00000137312	6:30155966-30554818	rs3094060
GTEx_V8_Spleen	2059	0.00038151	7.52707e-05	0.775304	0.152894	0.071346	HCG9	ENSG00000204625	6:30155966-30554818	rs3094060
GTEx_brain_caudate	803	2.01876e-08	1.80475e-09	0.852578	0.0761482	0.0712736	ASAP3	ENSG00000088280	1:23168827-23568664	rs680386
GTEx_V8_Liver	2059	0.000291341	0.000165494	0.592063	0.336244	0.0712358	HLA-J	ENSG00000204622	6:30155966-30554818	rs3094060
GTEx_V8_Prostate	824	1.90113e-08	2.98431e-09	0.8029	0.125965	0.0711358	ASAP3	ENSG00000088280	1:23168827-23568664	rs680386
GTEx_V8_Pituitary	731	9.93545e-09	1.03234e-09	0.841513	0.0873657	0.0711215	EHHADH	ENSG00000113790	3:185396146-185795858	rs62291884
GTEx_V8_Brain_Caudate_basal_ganglia	2059	0.000358067	9.8825e-05	0.727663	0.200761	0.0711195	IER3	ENSG00000137331	6:30155966-30554818	rs3094060
Steinberg_2020_synovium_naive	648	5.93409e-07	3.74454e-08	0.873839	0.05507	0.0710906	IGF1R	ENSG00000140443	15:98525749-98925284	rs4965430
GTEx_V8_Colon_Sigmoid	2059	0.000392206	6.47208e-05	0.79704	0.131454	0.0710487	IER3	ENSG00000137331	6:30155966-30554818	rs3094060
GTEx_V8_Brain_Spinal_cord_cervical_c-1	2054	0.00037188	8.50505e-05	0.755733	0.172768	0.0710417	HLA-F	ENSG00000204642	6:30155966-30554818	rs3094060
GTEx_V8_Uterus	1039	7.02739e-100	6.42618e-99	0.091583	0.837407	0.0710101	FAM47E	ENSG00000189157	4:76272939-76672160	rs28394165
GTEx_V8_Brain_Caudate_basal_ganglia	731	1.03255e-08	6.4396e-10	0.874546	0.0544712	0.0709825	SENP2	ENSG00000163904	3:185396146-185795858	rs62291884
GTEx_V8_Brain_Substantia_nigra	2059	0.00037921	7.77858e-05	0.77063	0.158005	0.0709078	FLOT1	ENSG00000137312	6:30155966-30554818	rs3094060
GTEx_V8_Artery_Coronary	824	1.99832e-08	2.01808e-09	0.843945	0.0851583	0.0708967	ASAP3	ENSG00000088280	1:23168827-23568664	rs680386
nephQTL_glom	1230	0.00106022	0.000186499	0.789132	0.138742	0.0708788	RPL23AP1	ENSG00000239257	6:30155966-30554818	rs3094060
GTEx_V8_Liver	2059	0.000375448	8.1582e-05	0.762984	0.16572	0.0708393	TRIM26	ENSG00000234127	6:30155966-30554818	rs3094060
GTEx_V8_Brain_Frontal_Cortex_BA9	956	1.82303e-07	1.61379e-08	0.853664	0.0754975	0.0708384	FCHO2	ENSG00000157107	5:72940485-73339091	rs11744018
Schmiedel_2018_NK-cell_naive	996	1.28775e-07	1.7516e-08	0.817999	0.111193	0.0708071	SLC25A16	ENSG00000122912	10:68005684-68403135	rs3956959
nephQTL_tub	1173	0.00112703	0.000119792	0.838857	0.0890915	0.0708047	FLOT1	ENSG00000137312	6:30155966-30554818	rs3094060
Fairfax_2014_monocyte_LPS24	617	1.01275e-08	6.61577e-10	0.8723	0.0569121	0.0707878	MAP3K13	ENSG00000073803	3:185396146-185795858	rs62291884
GTEx_small_intestine	966	5.74944e-07	5.61437e-08	0.846646	0.0826049	0.070748	IGF1R	ENSG00000140443	15:98525749-98925284	rs4965430
GTEx_V8_Brain_Spinal_cord_cervical_c-1	2034	0.000374119	8.52238e-05	0.756569	0.172275	0.0706964	CCHCR1	ENSG00000204536	6:30155966-30554818	rs3094060
Braineac2_substantia_nigra	664	6.45579e-14	4.59214e-15	0.867658	0.0616476	0.0706944	FAM215B	ENSG00000232300	17:46711919-47111303	rs4968247
Naranbhai_2015_neutrophil_CD16	1738	0.000383451	7.58643e-05	0.775517	0.153362	0.0706611	CCHCR1	ENSG00000204536	6:30155966-30554818	rs3094060
GTEx_V8_Esophagus_Mucosa	2059	0.000397959	5.91592e-05	0.80873	0.120152	0.0706602	ZDHHC20P1	ENSG00000233916	6:30155966-30554818	rs3094060
Schmiedel_2018_Th2_memory	580	5.10087e-11	3.16005e-12	0.875207	0.0541494	0.0706434	RNF146	ENSG00000118518	6:126977111-127376384	rs7771990
GTEx_V8_Brain_Amygdala	2038	0.000390246	6.91231e-05	0.789183	0.139715	0.0706423	CCHCR1	ENSG00000204536	6:30155966-30554818	rs3094060
GTEx_V8_Brain_Substantia_nigra	730	1.02987e-08	6.74905e-10	0.872279	0.0570925	0.070629	SENP2	ENSG00000163904	3:185396146-185795858	rs62291884
GTEx_V8_Pituitary	1927	0.00038137	8.38799e-05	0.761527	0.167422	0.070586	POU5F1	ENSG00000204531	6:30155966-30554818	rs3094060
GTEx_V8_Brain_Putamen_basal_ganglia	2059	0.000369623	8.75325e-05	0.751146	0.177813	0.0705846	ZFP57	ENSG00000204644	6:30155966-30554818	rs3094060
Schmiedel_2018_CD4_T-cell_naive	580	5.13012e-11	2.87157e-12	0.880226	0.0491998	0.0705742	RNF146	ENSG00000118518	6:126977111-127376384	rs7771990
GTEx_V8_Kidney_Cortex	717	1.02382e-08	7.36632e-10	0.867154	0.0623207	0.0705256	SENP2	ENSG00000163904	3:185396146-185795858	rs62291884
GTEx_V8_Brain_Amygdala	1926	0.00039014	7.51472e-05	0.779039	0.149985	0.0705115	POU5F1	ENSG00000204531	6:30155966-30554818	rs3094060
Alasoo_2018_macrophage_naive	905	1.34287e-07	1.20525e-08	0.853015	0.0764888	0.0704963	SLC25A16	ENSG00000122912	10:68005684-68403135	rs3956959
Schmiedel_2018_NK-cell_naive	581	5.09257e-11	3.25317e-12	0.873782	0.0557474	0.0704704	RNF146	ENSG00000118518	6:126977111-127376384	rs7771990
GTEx_adrenal_gland	724	4.83511e-11	5.83198e-12	0.829584	0.0999919	0.0704239	RNF146	ENSG00000118518	6:126977111-127376384	rs7771990
GTEx_brain_substantia_nigra	996	1.30667e-07	1.58394e-08	0.829151	0.100439	0.0704103	SLC25A16	ENSG00000122912	10:68005684-68403135	rs3956959
PhLiPS_HLC	791	1.85265e-07	1.32752e-08	0.867532	0.0620927	0.0703752	FCHO2	ENSG00000157107	5:72940485-73339091	rs11744018
GTEx_V8_Brain_Spinal_cord_cervical_c-1	957	1.79702e-07	1.88521e-08	0.841481	0.0882076	0.0703111	FCHO2	ENSG00000157107	5:72940485-73339091	rs11744018
nephQTL_tub	1173	0.00110866	0.000138918	0.825185	0.103328	0.0702392	HLA-E	ENSG00000204592	6:30155966-30554818	rs3094060
GTEx_V8_Spleen	1506	0.000126731	0.000364872	0.239579	0.689706	0.0702237	HLA-C	ENSG00000204525	6:30155966-30554818	rs3094060
nephQTL_tub	1173	0.00112106	0.000126548	0.834416	0.0941204	0.0702165	IER3	ENSG00000137331	6:30155966-30554818	rs3094060
nephQTL_glom	1230	0.00105893	0.000188677	0.788175	0.140364	0.0702136	HLA-H	ENSG00000206341	6:30155966-30554818	rs3094060
GTEx_V8_Brain_Substantia_nigra	2059	0.000384511	7.28739e-05	0.781402	0.148024	0.0701166	HCG4P3	ENSG00000237669	6:30155966-30554818	rs3094060
GTEx_brain_amygdala	740	2.0507e-08	1.51275e-09	0.866069	0.0638174	0.0701134	ASAP3	ENSG00000088280	1:23168827-23568664	rs680386
GTEx_V8_Minor_Salivary_Gland	2058	0.000388046	6.93813e-05	0.788585	0.140926	0.0700317	FLOT1	ENSG00000137312	6:30155966-30554818	rs3094060
BLUEPRINT_T-cell	1034	5.75842e-07	5.57776e-08	0.84797	0.0820667	0.0699629	IGF1R	ENSG00000140443	15:98525749-98925284	rs4965430
GTEx_V8_Brain_Hippocampus	1082	5.67094e-07	6.45367e-08	0.835086	0.0949649	0.069948	IGF1R	ENSG00000140443	15:98525749-98925284	rs4965430
Fairfax_2012_B-cell_CD19	1994	0.000395633	6.17949e-05	0.804086	0.125522	0.069935	IER3	ENSG00000137331	6:30155966-30554818	rs3094060
GTEx_V8_Ovary	1927	0.000401931	6.36627e-05	0.802582	0.127053	0.0698994	POU5F1	ENSG00000204531	6:30155966-30554818	rs3094060
GTEx_V8_Small_Intestine_Terminal_Ileum	1927	0.000397343	6.8251e-05	0.793422	0.136215	0.0698979	POU5F1	ENSG00000204531	6:30155966-30554818	rs3094060
GTEx_V8_Minor_Salivary_Gland	2058	0.000365198	9.23013e-05	0.742154	0.187504	0.0698837	HCG18	ENSG00000231074	6:30155966-30554818	rs3094060
GTEx_V8_Brain_Substantia_nigra	2059	0.000368327	8.91833e-05	0.748512	0.181168	0.069862	HCG18	ENSG00000231074	6:30155966-30554818	rs3094060
GTEx_LCL	1507	1.75339e-09	2.72236e-10	0.805195	0.124947	0.0698583	AMACR	ENSG00000242110	5:34308100-34707826	rs10079122
GTEx_V8_Liver	1927	0.000400456	6.51725e-05	0.799637	0.130068	0.0698298	POU5F1	ENSG00000204531	6:30155966-30554818	rs3094060
Braineac2_putamen	859	1.82758e-07	1.59042e-08	0.855795	0.0744042	0.0698008	FCHO2	ENSG00000157107	5:72940485-73339091	rs11744018
Braineac2_putamen	739	6.41136e-14	5.11129e-15	0.861686	0.068626	0.0696882	FAM215B	ENSG00000232300	17:46711919-47111303	rs4968247
GTEx_fibroblast	1072	4.33325e-07	1.98513e-07	0.638102	0.292255	0.0696419	IGF1R	ENSG00000140443	15:98525749-98925284	rs4965430
GTEx_V8_Ovary	2059	0.000326367	0.00013128	0.663242	0.266717	0.0695828	HLA-J	ENSG00000204622	6:30155966-30554818	rs3094060
GTEx_ovary	790	2.04698e-08	1.56333e-09	0.864498	0.0659541	0.0695482	ASAP3	ENSG00000088280	1:23168827-23568664	rs680386
GTEx_V8_Minor_Salivary_Gland	2058	0.000365413	9.22753e-05	0.74259	0.187452	0.0695006	TRIM31	ENSG00000204616	6:30155966-30554818	rs3094060
CEDAR_rectum	2048	0.00039091	6.67228e-05	0.794527	0.135545	0.06947	FLOT1	ENSG00000137312	6:30155966-30554818	rs3094060
GTEx_V8_Brain_Spinal_cord_cervical_c-1	1081	5.72048e-07	5.99213e-08	0.842381	0.088169	0.0694489	IGF1R	ENSG00000140443	15:98525749-98925284	rs4965430
Schmiedel_2018_Th17_memory	894	5.80506e-07	5.14753e-08	0.854838	0.0757318	0.0694295	IGF1R	ENSG00000140443	15:98525749-98925284	rs4965430
GTEx_V8_Colon_Transverse	2059	0.00037613	8.16218e-05	0.76437	0.165802	0.0693701	IER3	ENSG00000137331	6:30155966-30554818	rs3094060
GTEx_uterus	614	5.14779e-11	2.7671e-12	0.883233	0.0474071	0.0693601	RNF146	ENSG00000118518	6:126977111-127376384	rs7771990
Naranbhai_2015_neutrophil_CD16	1078	6.93181e-28	7.38224e-29	0.841131	0.0895094	0.0693598	TFDP2	ENSG00000114126	3:141841922-142240317	rs7630837
Steinberg_2020_low_grade_cartilage_naive	452	5.22221e-11	2.02267e-12	0.896026	0.0346357	0.0693382	RNF146	ENSG00000118518	6:126977111-127376384	rs7771990
GTEx_brain_cerebellar_hemisphere	983	5.68465e-07	6.35836e-08	0.837105	0.093562	0.0693322	IGF1R	ENSG00000140443	15:98525749-98925284	rs4965430
CEDAR_ileum	2016	0.000325591	0.000132113	0.661765	0.268451	0.0693262	IER3	ENSG00000137331	6:30155966-30554818	rs3094060
GTEx_V8_Pituitary	2059	0.000372171	8.56097e-05	0.756324	0.173906	0.0693115	HCG4P3	ENSG00000237669	6:30155966-30554818	rs3094060
GTEx_V8_Whole_Blood	1927	0.000387237	7.86617e-05	0.773242	0.157004	0.0692887	POU5F1	ENSG00000204531	6:30155966-30554818	rs3094060
GTEx_V8_Pituitary	2059	0.000312131	0.000145694	0.634312	0.29601	0.06922	HLA-L	ENSG00000243753	6:30155966-30554818	rs3094060
Schmiedel_2018_Th1-17_memory	891	5.72894e-07	5.92897e-08	0.843628	0.0872393	0.0691321	IGF1R	ENSG00000140443	15:98525749-98925284	rs4965430
GTEx_V8_Uterus	2052	0.000326665	0.000131253	0.663843	0.266662	0.0690369	MICD	ENSG00000229390	6:30155966-30554818	rs3094060
GTEx_V8_Brain_Frontal_Cortex_BA9	1040	6.53835e-99	6.05806e-100	0.852096	0.0788813	0.0690225	G3BP2	ENSG00000138757	4:76272939-76672160	rs28394165
GTEx_V8_Ovary	1040	6.16854e-99	9.75685e-100	0.803901	0.127085	0.0690138	FAM47E	ENSG00000189157	4:76272939-76672160	rs28394165
Peng_2018_placenta_naive	770	1.97575e-08	1.34468e-09	0.871806	0.0592655	0.0689288	ASAP3	ENSG00000088280	1:23168827-23568664	rs680386
GTEx_V8_Brain_Hypothalamus	2059	0.00036783	9.01389e-05	0.747503	0.183111	0.0689277	IFITM4P	ENSG00000235821	6:30155966-30554818	rs3094060
GTEx_V8_Uterus	2052	0.000389466	6.85061e-05	0.791467	0.139148	0.0689268	GABBR1	ENSG00000204681	6:30155966-30554818	rs3094060
GTEx_V8_Prostate	2059	0.000357322	0.000100651	0.726149	0.204474	0.0689197	HCG4P3	ENSG00000237669	6:30155966-30554818	rs3094060
GTEx_brain_putamen	712	5.10233e-11	3.24816e-12	0.875432	0.0556614	0.0689066	RNF146	ENSG00000118518	6:126977111-127376384	rs7771990
GTEx_V8_Vagina	824	2.04711e-08	1.57837e-09	0.864551	0.0665902	0.0688588	ASAP3	ENSG00000088280	1:23168827-23568664	rs680386
GTEx_V8_Artery_Coronary	2059	0.000390385	6.76249e-05	0.793338	0.137358	0.0688458	ZNRD1	ENSG00000066379	6:30155966-30554818	rs3094060
GTEx_V8_Brain_Spinal_cord_cervical_c-1	2054	0.000370338	8.7681e-05	0.7526	0.178116	0.068826	HCG18	ENSG00000231074	6:30155966-30554818	rs3094060
Fairfax_2014_monocyte_LPS2	1902	0.000356868	0.000101114	0.725302	0.205436	0.0688042	FLOT1	ENSG00000137312	6:30155966-30554818	rs3094060
GTEx_V8_Cells_EBV-transformed_lymphocytes	2057	0.000372218	8.58457e-05	0.756421	0.174387	0.0687347	TRIM26	ENSG00000234127	6:30155966-30554818	rs3094060
GTEx_V8_Brain_Cerebellar_Hemisphere	2059	0.000394228	6.38434e-05	0.801149	0.129674	0.0687199	HLA-E	ENSG00000204592	6:30155966-30554818	rs3094060
GTEx_V8_Kidney_Cortex	2052	0.000249862	0.00020821	0.507769	0.423055	0.0687178	HCG4P7	ENSG00000230521	6:30155966-30554818	rs3094060
GTEx_V8_Uterus	2052	0.000389817	6.82578e-05	0.792181	0.138644	0.0687177	ZDHHC20P1	ENSG00000233916	6:30155966-30554818	rs3094060
GTEx_V8_Small_Intestine_Terminal_Ileum	2059	0.000387189	7.08974e-05	0.786845	0.144009	0.0686883	GABBR1	ENSG00000204681	6:30155966-30554818	rs3094060
Steinberg_2020_high_grade_cartilage_naive	858	1.35712e-07	1.0913e-08	0.862063	0.0692525	0.0686848	SLC25A16	ENSG00000122912	10:68005684-68403135	rs3956959
GTEx_V8_Pituitary	2059	0.000350462	0.000107644	0.712207	0.218684	0.0686502	HLA-G	ENSG00000204632	6:30155966-30554818	rs3094060
nephQTL_tub	571	6.67483e-99	4.77387e-100	0.869332	0.0621064	0.0685619	FAM47E	ENSG00000189157	4:76272939-76672160	rs28394165
Schmiedel_2018_CD4_T-cell_anti-CD3-CD28	580	5.1614e-11	2.67947e-12	0.885592	0.0459058	0.0685017	RNF146	ENSG00000118518	6:126977111-127376384	rs7771990
GTEx_V8_Brain_Anterior_cingulate_cortex_BA24	2059	0.00036225	9.59312e-05	0.736163	0.194883	0.068496	ZNRD1	ENSG00000066379	6:30155966-30554818	rs3094060
GTEx_V8_Brain_Hippocampus	2059	0.000372148	8.60409e-05	0.756278	0.174784	0.0684799	RPL23AP1	ENSG00000239257	6:30155966-30554818	rs3094060
GTEx_V8_Brain_Anterior_cingulate_cortex_BA24	2039	0.000386823	7.36277e-05	0.78226	0.148827	0.0684528	CCHCR1	ENSG00000204536	6:30155966-30554818	rs3094060
GTEx_V8_Brain_Amygdala	2058	0.00037767	8.05354e-05	0.767499	0.163595	0.0684475	HCG4P7	ENSG00000230521	6:30155966-30554818	rs3094060
GTEx_V8_Cells_EBV-transformed_lymphocytes	824	2.0569e-08	1.49023e-09	0.868687	0.0628681	0.0684448	ASAP3	ENSG00000088280	1:23168827-23568664	rs680386
GTEx_V8_Ovary	731	1.02811e-08	7.18383e-10	0.870785	0.0607771	0.0684378	EHHADH	ENSG00000113790	3:185396146-185795858	rs62291884
CEDAR_T-cell_CD4	2053	0.000390699	6.96894e-05	0.790221	0.140884	0.068435	CCHCR1	ENSG00000204536	6:30155966-30554818	rs3094060
GTEx_V8_Brain_Substantia_nigra	2059	0.000385887	7.23274e-05	0.784198	0.146915	0.0684283	ZNRD1	ENSG00000066379	6:30155966-30554818	rs3094060
Steinberg_2020_high_grade_cartilage_naive	453	5.16044e-11	2.69686e-12	0.885428	0.0462043	0.0683673	RNF146	ENSG00000118518	6:126977111-127376384	rs7771990
GTEx_V8_Whole_Blood	1191	2.4404e-28	5.23999e-28	0.296048	0.635604	0.0683476	TFDP2	ENSG00000114126	3:141841922-142240317	rs7630837
GTEx_V8_Brain_Anterior_cingulate_cortex_BA24	2059	0.00036865	8.96317e-05	0.74917	0.182081	0.0682906	GABBR1	ENSG00000204681	6:30155966-30554818	rs3094060
PhLiPS_HLC	956	1.31287e-07	1.54006e-08	0.833959	0.0977588	0.0682824	SLC25A16	ENSG00000122912	10:68005684-68403135	rs3956959
GTEx_V8_Uterus	1932	0.000383224	8.31877e-05	0.765237	0.166044	0.0682526	PSORS1C3	ENSG00000204528	6:30155966-30554818	rs3094060
GTEx_V8_Brain_Putamen_basal_ganglia	2059	0.000364621	9.36903e-05	0.740981	0.190329	0.0682322	HLA-A	ENSG00000206503	6:30155966-30554818	rs3094060
Steinberg_2020_high_grade_cartilage_naive	804	1.76961e-07	2.20434e-08	0.828649	0.103153	0.0681974	FCHO2	ENSG00000157107	5:72940485-73339091	rs11744018
GTEx_V8_Brain_Cerebellar_Hemisphere	2059	0.000329209	0.000129135	0.669017	0.26236	0.0681652	RPL23AP1	ENSG00000239257	6:30155966-30554818	rs3094060
BrainSeq_brain	905	1.83807e-07	1.52179e-08	0.860707	0.0711923	0.0681001	FCHO2	ENSG00000157107	5:72940485-73339091	rs11744018
GTEx_brain_substantia_nigra	1465	1.79128e-09	2.38213e-10	0.822595	0.109325	0.0680804	AMACR	ENSG00000242110	5:34308100-34707826	rs10079122
GTEx_V8_Brain_Anterior_cingulate_cortex_BA24	2059	0.000358522	9.98705e-05	0.728586	0.202888	0.068067	RPL23AP1	ENSG00000239257	6:30155966-30554818	rs3094060
GTEx_brain_caudate	1612	1.75752e-09	2.72182e-10	0.807093	0.124924	0.0679827	AMACR	ENSG00000242110	5:34308100-34707826	rs10079122
GTEx_V8_Brain_Substantia_nigra	2059	0.00036995	8.8492e-05	0.75181	0.179765	0.0679659	HLA-L	ENSG00000243753	6:30155966-30554818	rs3094060
Schmiedel_2018_Treg_memory	682	1.96615e-08	1.46309e-09	0.867567	0.0644913	0.0679418	ASAP3	ENSG00000088280	1:23168827-23568664	rs680386
Braineac2_substantia_nigra	908	1.34969e-07	1.1775e-08	0.857347	0.0747289	0.0679242	SLC25A16	ENSG00000122912	10:68005684-68403135	rs3956959
GTEx_V8_Brain_Anterior_cingulate_cortex_BA24	2059	0.000384754	7.37335e-05	0.781895	0.149773	0.0678734	HLA-F	ENSG00000204642	6:30155966-30554818	rs3094060
GTEx_V8_Pituitary	1040	6.38709e-99	7.66099e-100	0.832383	0.0997724	0.0678443	G3BP2	ENSG00000138757	4:76272939-76672160	rs28394165
GTEx_V8_Adipose_Visceral_Omentum	2059	6.16419e-05	0.00039689	0.125268	0.806491	0.0677823	HLA-T	ENSG00000231130	6:30155966-30554818	rs3094060
Schmiedel_2018_Th2_memory	682	1.79962e-08	3.13213e-09	0.794088	0.138138	0.0677738	ASAP3	ENSG00000088280	1:23168827-23568664	rs680386
GTEx_V8_Heart_Atrial_Appendage	2059	0.000278063	0.000180528	0.565079	0.366801	0.0676619	HLA-T	ENSG00000231130	6:30155966-30554818	rs3094060
GTEx_V8_Stomach	2059	1.1195e-05	0.000447409	0.0227504	0.909156	0.0676351	VARS2	ENSG00000137411	6:30155966-30554818	rs3094060
GTEx_V8_Spleen	2059	0.000396921	6.16839e-05	0.806622	0.125286	0.0676331	GABBR1	ENSG00000204681	6:30155966-30554818	rs3094060
GTEx_V8_Vagina	1192	1.06992e-49	1.11352e-50	0.84461	0.0878353	0.067555	RP11-288H12.3	ENSG00000213073	6:160039050-160437939	rs315986
GTEx_V8_Artery_Coronary	2059	0.000391157	6.74874e-05	0.794909	0.13708	0.0675524	GABBR1	ENSG00000204681	6:30155966-30554818	rs3094060
Schwartzentruber_2018_sensory_neuron	914	1.34716e-07	1.2093e-08	0.855738	0.0767493	0.0675127	SLC25A16	ENSG00000122912	10:68005684-68403135	rs3956959
GTEx_colon_transverse	1627	1.76808e-09	2.62683e-10	0.81194	0.120562	0.0674975	AMACR	ENSG00000242110	5:34308100-34707826	rs10079122
PhLiPS_HLC	541	5.15461e-11	2.80865e-12	0.884428	0.0481233	0.0674484	RNF146	ENSG00000118518	6:126977111-127376384	rs7771990
GTEx_blood	822	1.92589e-08	2.82424e-09	0.813357	0.119208	0.0674347	ASAP3	ENSG00000088280	1:23168827-23568664	rs680386
nephQTL_glom	1230	0.000873993	0.000377344	0.650522	0.280794	0.0674324	HCG18	ENSG00000231074	6:30155966-30554818	rs3094060
GTEx_V8_Heart_Atrial_Appendage	731	1.03519e-08	6.59497e-10	0.876789	0.0557907	0.0674202	EHHADH	ENSG00000113790	3:185396146-185795858	rs62291884
GTEx_V8_Uterus	1920	0.000400436	6.64096e-05	0.799592	0.132539	0.0674018	POU5F1	ENSG00000204531	6:30155966-30554818	rs3094060
PhLiPS_iPSC	793	1.75813e-07	2.33677e-08	0.823272	0.109356	0.0673724	FCHO2	ENSG00000157107	5:72940485-73339091	rs11744018
GTEx_V8_Ovary	2059	0.000391153	6.75984e-05	0.7949	0.137306	0.0673359	HCG4	ENSG00000176998	6:30155966-30554818	rs3094060
GTEx_uterus	1033	1.34309e-07	1.26825e-08	0.852262	0.0804096	0.0673282	SLC25A16	ENSG00000122912	10:68005684-68403135	rs3956959
Steinberg_2020_synovium_naive	796	1.78497e-07	2.07035e-08	0.835842	0.0968802	0.0672772	FCHO2	ENSG00000157107	5:72940485-73339091	rs11744018
GTEx_V8_Vagina	2059	0.000382729	7.60739e-05	0.777781	0.15453	0.0672303	IER3	ENSG00000137331	6:30155966-30554818	rs3094060
Alasoo_2018_macrophage_naive	476	5.21595e-11	2.2098e-12	0.894952	0.0378486	0.0671997	RNF146	ENSG00000118518	6:126977111-127376384	rs7771990
GTEx_vagina	775	2.05765e-08	1.51294e-09	0.869002	0.0638286	0.067169	ASAP3	ENSG00000088280	1:23168827-23568664	rs680386
GTEx_V8_Brain_Hypothalamus	1927	0.000387685	7.9274e-05	0.774136	0.158228	0.0671687	POU5F1	ENSG00000204531	6:30155966-30554818	rs3094060
Schmiedel_2018_Th1-17_memory	577	5.12334e-11	3.14045e-12	0.879062	0.0538167	0.067121	RNF146	ENSG00000118518	6:126977111-127376384	rs7771990
Braineac2_substantia_nigra	1090	1.84235e-09	1.89212e-10	0.846068	0.0868253	0.0671069	AMACR	ENSG00000242110	5:34308100-34707826	rs10079122
GTEx_V8_Brain_Frontal_Cortex_BA9	1154	1.25768e-07	2.12592e-08	0.798062	0.134833	0.0671039	SLC25A16	ENSG00000122912	10:68005684-68403135	rs3956959
GTEx_V8_Brain_Anterior_cingulate_cortex_BA24	1040	6.51432e-99	6.44944e-100	0.848965	0.0839838	0.0670516	G3BP2	ENSG00000138757	4:76272939-76672160	rs28394165
GTEx_V8_Spleen	2059	0.000368521	9.03894e-05	0.748907	0.183622	0.0670125	TRIM31	ENSG00000204616	6:30155966-30554818	rs3094060
Schmiedel_2018_CD8_T-cell_naive	580	5.07428e-11	3.63752e-12	0.870645	0.0623455	0.0670092	RNF146	ENSG00000118518	6:126977111-127376384	rs7771990
GTEx_V8_Brain_Cerebellum	2059	0.000329728	0.000129198	0.670072	0.262488	0.0669803	ZNRD1	ENSG00000066379	6:30155966-30554818	rs3094060
GTEx_V8_Breast_Mammary_Tissue	2059	0.00038971	6.92244e-05	0.791967	0.140611	0.0669634	LINC00243	ENSG00000214894	6:30155966-30554818	rs3094060
GTEx_V8_Cells_EBV-transformed_lymphocytes	1150	1.30869e-07	1.61825e-08	0.830432	0.102619	0.066948	SLC25A16	ENSG00000122912	10:68005684-68403135	rs3956959
GTEx_V8_Brain_Nucleus_accumbens_basal_ganglia	1189	6.86553e-28	8.26513e-29	0.832869	0.100199	0.0669326	TFDP2	ENSG00000114126	3:141841922-142240317	rs7630837
GTEx_V8_Brain_Cortex	2059	0.000388805	7.0145e-05	0.790128	0.142481	0.0669316	ZNRD1	ENSG00000066379	6:30155966-30554818	rs3094060
GTEx_V8_Brain_Hippocampus	1191	1.04495e-49	1.37128e-50	0.824898	0.108183	0.0669185	RP11-288H12.3	ENSG00000213073	6:160039050-160437939	rs315986
GTEx_V8_Breast_Mammary_Tissue	2059	0.000392994	6.59795e-05	0.79864	0.134017	0.0668844	IER3	ENSG00000137331	6:30155966-30554818	rs3094060
GTEx_V8_Brain_Amygdala	2058	0.000369521	8.94608e-05	0.750939	0.181735	0.066867	HLA-A	ENSG00000206503	6:30155966-30554818	rs3094060
GTEx_V8_Brain_Hypothalamus	2059	0.000389393	6.96094e-05	0.791323	0.141393	0.0668253	GABBR1	ENSG00000204681	6:30155966-30554818	rs3094060
GENCORD_T-cell	835	1.93502e-08	1.80295e-09	0.853832	0.0794887	0.0666791	ASAP3	ENSG00000088280	1:23168827-23568664	rs680386
GTEx_V8_Brain_Substantia_nigra	2059	0.000387416	7.16829e-05	0.787305	0.145607	0.0666289	ZFP57	ENSG00000204644	6:30155966-30554818	rs3094060
GTEx_liver	1014	5.81908e-07	5.19866e-08	0.856901	0.0764873	0.0666115	IGF1R	ENSG00000140443	15:98525749-98925284	rs4965430
GTEx_V8_Brain_Hypothalamus	2059	0.000326281	0.000132829	0.663067	0.269868	0.0666062	HCG4P3	ENSG00000237669	6:30155966-30554818	rs3094060
GTEx_V8_Uterus	2052	0.000382647	7.6466e-05	0.77761	0.155326	0.0666048	ZNRD1	ENSG00000066379	6:30155966-30554818	rs3094060
Kasela_2017_T-cell_CD4	691	1.01937e-08	6.43954e-10	0.878005	0.0553984	0.0665962	EHHADH	ENSG00000113790	3:185396146-185795858	rs62291884
GTEx_V8_Minor_Salivary_Gland	2058	0.000381374	7.77492e-05	0.775025	0.157935	0.0665804	HLA-A	ENSG00000206503	6:30155966-30554818	rs3094060
GTEx_nerve_tibial	815	2.06965e-08	1.40785e-09	0.874069	0.0593908	0.06654	ASAP3	ENSG00000088280	1:23168827-23568664	rs680386
GTEx_V8_Brain_Amygdala	823	2.04688e-08	1.63597e-09	0.864457	0.0690252	0.066518	ASAP3	ENSG00000088280	1:23168827-23568664	rs680386
GTEx_V8_Breast_Mammary_Tissue	752	5.13166e-11	3.09443e-12	0.880465	0.0530263	0.0665088	RNF146	ENSG00000118518	6:126977111-127376384	rs7771990
GTEx_V8_Brain_Substantia_nigra	1939	0.000389764	7.75391e-05	0.7783	0.154768	0.0664651	PSORS1C3	ENSG00000204528	6:30155966-30554818	rs3094060
GTEx_V8_Pituitary	2059	0.000339818	0.000119362	0.690577	0.2425	0.066463	HCG9	ENSG00000204625	6:30155966-30554818	rs3094060
PhLiPS_iPSC	551	5.18149e-11	2.59758e-12	0.889039	0.0445028	0.0664578	RNF146	ENSG00000118518	6:126977111-127376384	rs7771990
GTEx_V8_Brain_Putamen_basal_ganglia	1040	6.59164e-99	5.72413e-100	0.85904	0.074532	0.0664275	G3BP2	ENSG00000138757	4:76272939-76672160	rs28394165
GTEx_V8_Thyroid	2059	0.000330092	0.000129109	0.670813	0.262309	0.0664194	ZDHHC20P1	ENSG00000233916	6:30155966-30554818	rs3094060
GTEx_V8_Brain_Substantia_nigra	2059	0.00036155	9.76624e-05	0.734741	0.198403	0.0663968	GABBR1	ENSG00000204681	6:30155966-30554818	rs3094060
GTEx_V8_Kidney_Cortex	1056	5.72427e-07	6.1653e-08	0.84294	0.0907221	0.0663373	IGF1R	ENSG00000140443	15:98525749-98925284	rs4965430
GTEx_V8_Cells_EBV-transformed_lymphocytes	2057	0.000218444	0.000240813	0.443922	0.489313	0.0663064	HCG4P3	ENSG00000237669	6:30155966-30554818	rs3094060
Schmiedel_2018_CD8_T-cell_anti-CD3-CD28	817	1.82731e-07	1.66801e-08	0.855667	0.0780409	0.066292	FCHO2	ENSG00000157107	5:72940485-73339091	rs11744018
GTEx_V8_Brain_Caudate_basal_ganglia	1191	6.83709e-28	8.60274e-29	0.829419	0.104295	0.0662861	TFDP2	ENSG00000114126	3:141841922-142240317	rs7630837
GTEx_V8_Prostate	2059	0.000371954	8.7328e-05	0.755883	0.177401	0.0662563	HLA-F	ENSG00000204642	6:30155966-30554818	rs3094060
GTEx_V8_Brain_Hippocampus	2059	0.000375362	8.39246e-05	0.762809	0.170485	0.0662469	ZFP57	ENSG00000204644	6:30155966-30554818	rs3094060
Nedelec_2016_macrophage_Salmonella	1121	1.19384e-07	2.7626e-08	0.758345	0.175419	0.0662358	SLC25A16	ENSG00000122912	10:68005684-68403135	rs3956959
GTEx_V8_Uterus	1039	6.48096e-99	6.84733e-100	0.844617	0.0891701	0.0662127	SHROOM3	ENSG00000138771	4:76272939-76672160	rs28394165
GTEx_V8_Kidney_Cortex	747	5.08425e-11	3.5864e-12	0.87233	0.0614675	0.0662025	RNF146	ENSG00000118518	6:126977111-127376384	rs7771990
Fairfax_2014_monocyte_LPS24	1899	0.000394892	7.25378e-05	0.788625	0.144797	0.0661111	PSORS1C3	ENSG00000204528	6:30155966-30554818	rs3094060
van_de_Bunt_2015_pancreatic_islet	969	1.34991e-07	1.20397e-08	0.857484	0.076412	0.0661035	SLC25A16	ENSG00000122912	10:68005684-68403135	rs3956959
GTEx_V8_Cells_EBV-transformed_lymphocytes	2057	0.000354525	0.000104835	0.720464	0.212979	0.0660969	IER3	ENSG00000137331	6:30155966-30554818	rs3094060
GTEx_V8_Minor_Salivary_Gland	2058	0.000345455	0.000113905	0.702033	0.231411	0.0660964	HCG4P3	ENSG00000237669	6:30155966-30554818	rs3094060
GTEx_V8_Vagina	893	5.80614e-14	1.1432e-14	0.78036	0.153583	0.0660568	FAM215B	ENSG00000232300	17:46711919-47111303	rs4968247
GTEx_V8_Adipose_Visceral_Omentum	2059	0.000376411	8.29775e-05	0.764941	0.168561	0.0660392	IER3	ENSG00000137331	6:30155966-30554818	rs3094060
Bossini-Castillo_2019_Treg_naive	729	1.92008e-08	1.96691e-09	0.847239	0.0867244	0.0660362	ASAP3	ENSG00000088280	1:23168827-23568664	rs680386
Schmiedel_2018_Tfh_memory	580	5.19107e-11	2.52746e-12	0.890683	0.0433001	0.0660167	RNF146	ENSG00000118518	6:126977111-127376384	rs7771990
GTEx_V8_Cells_EBV-transformed_lymphocytes	1925	0.000392248	7.52917e-05	0.783246	0.150278	0.0660084	POU5F1	ENSG00000204531	6:30155966-30554818	rs3094060
Steinberg_2020_low_grade_cartilage_naive	858	1.35689e-07	1.13572e-08	0.861917	0.0720765	0.0660067	SLC25A16	ENSG00000122912	10:68005684-68403135	rs3956959
GTEx_V8_Vagina	2059	0.00038894	7.05018e-05	0.790403	0.143208	0.0659301	TRIM26	ENSG00000234127	6:30155966-30554818	rs3094060
Steinberg_2020_low_grade_cartilage_naive	1135	1.82152e-09	2.12646e-10	0.836504	0.0975885	0.0659073	AMACR	ENSG00000242110	5:34308100-34707826	rs10079122
GTEx_V8_Uterus	728	1.02056e-08	8.23791e-10	0.864392	0.0697076	0.0659007	MAP3K13	ENSG00000073803	3:185396146-185795858	rs62291884
Schmiedel_2018_Treg_memory	894	5.83411e-07	5.10006e-08	0.859115	0.0750363	0.0658478	IGF1R	ENSG00000140443	15:98525749-98925284	rs4965430
GTEx_V8_Artery_Aorta	2059	4.23184e-05	0.000417177	0.0859993	0.847721	0.0658205	ZNRD1	ENSG00000066379	6:30155966-30554818	rs3094060
CEDAR_monocyte_CD14	2072	0.000389447	6.99787e-05	0.791554	0.142166	0.06582	ZFP57	ENSG00000204644	6:30155966-30554818	rs3094060
GTEx_V8_Brain_Hypothalamus	2059	0.000383254	7.62663e-05	0.778847	0.154922	0.0657709	HLA-A	ENSG00000206503	6:30155966-30554818	rs3094060
Schmiedel_2018_CD4_T-cell_naive	817	1.54055e-07	4.54735e-08	0.721386	0.212871	0.0657425	FCHO2	ENSG00000157107	5:72940485-73339091	rs11744018
GTEx_V8_Ovary	731	1.03376e-08	6.93723e-10	0.875572	0.0586912	0.0657373	MAP3K13	ENSG00000073803	3:185396146-185795858	rs62291884
GTEx_V8_Brain_Putamen_basal_ganglia	751	5.09257e-11	3.53119e-12	0.873759	0.0605207	0.0657207	RNF146	ENSG00000118518	6:126977111-127376384	rs7771990
GTEx_V8_Colon_Transverse	2059	0.000249772	0.000209803	0.507586	0.426294	0.06566	HLA-T	ENSG00000231130	6:30155966-30554818	rs3094060
GTEx_V8_Liver	1040	6.2247e-99	9.45535e-100	0.81122	0.123159	0.065621	FAM47E-STBD1	ENSG00000118804	4:76272939-76672160	rs28394165
GTEx_V8_Brain_Hypothalamus	730	1.02674e-08	7.65289e-10	0.869629	0.0647528	0.0656186	EHHADH	ENSG00000113790	3:185396146-185795858	rs62291884
GTEx_V8_Brain_Spinal_cord_cervical_c-1	2054	0.000375715	8.39033e-05	0.763526	0.170442	0.0655716	FLOT1	ENSG00000137312	6:30155966-30554818	rs3094060
GTEx_V8_Ovary	1939	0.000353914	0.000113848	0.706713	0.227272	0.0655473	PSORS1C3	ENSG00000204528	6:30155966-30554818	rs3094060
Schmiedel_2018_CD8_T-cell_naive	894	5.77038e-07	5.75887e-08	0.84973	0.084738	0.0655312	IGF1R	ENSG00000140443	15:98525749-98925284	rs4965430
CEDAR_platelet	2006	0.000395593	6.39788e-05	0.804045	0.129972	0.0655239	HCG9	ENSG00000204625	6:30155966-30554818	rs3094060
GTEx_V8_Vagina	1185	6.86935e-28	8.34379e-29	0.833332	0.101154	0.0655132	TFDP2	ENSG00000114126	3:141841922-142240317	rs7630837
GTEx_esophagus_gej	809	2.0269e-08	1.85973e-09	0.856016	0.0784761	0.0655076	ASAP3	ENSG00000088280	1:23168827-23568664	rs680386
GTEx_V8_Brain_Substantia_nigra	2059	0.00032948	0.000130174	0.669568	0.264475	0.0654975	HLA-F	ENSG00000204642	6:30155966-30554818	rs3094060
Steinberg_2020_synovium_naive	438	5.16901e-11	2.77879e-12	0.886898	0.0476129	0.0654888	RNF146	ENSG00000118518	6:126977111-127376384	rs7771990
GTEx_V8_Ovary	1192	1.05278e-49	1.3113e-50	0.831075	0.10345	0.0654751	RP11-288H12.3	ENSG00000213073	6:160039050-160437939	rs315986
GTEx_V8_Brain_Caudate_basal_ganglia	2059	0.000388499	7.12137e-05	0.789506	0.144655	0.0653796	HCG9	ENSG00000204625	6:30155966-30554818	rs3094060
GTEx_V8_Brain_Putamen_basal_ganglia	1040	6.49721e-99	6.75242e-100	0.846735	0.0879341	0.0653306	SHROOM3	ENSG00000138771	4:76272939-76672160	rs28394165
GTEx_V8_Uterus	897	6.40487e-14	5.49878e-15	0.860831	0.0738398	0.0653288	FAM215B	ENSG00000232300	17:46711919-47111303	rs4968247
Gilchrist_2021_NK-cell_naive	2014	0.000369943	8.97494e-05	0.751877	0.182342	0.0653212	IER3	ENSG00000137331	6:30155966-30554818	rs3094060
Alasoo_2018_macrophage_Salmonella	905	1.35541e-07	1.16154e-08	0.860976	0.0737177	0.0653062	SLC25A16	ENSG00000122912	10:68005684-68403135	rs3956959
GTEx_V8_Cells_EBV-transformed_lymphocytes	2057	0.000364785	9.49784e-05	0.741315	0.192949	0.0652755	HLA-E	ENSG00000204592	6:30155966-30554818	rs3094060
GTEx_V8_Ovary	2059	0.000388072	7.1699e-05	0.78864	0.145641	0.0652594	ZNRD1	ENSG00000066379	6:30155966-30554818	rs3094060
Schmiedel_2018_CD4_T-cell_anti-CD3-CD28	894	5.8231e-07	5.25119e-08	0.857494	0.0772623	0.0652427	IGF1R	ENSG00000140443	15:98525749-98925284	rs4965430
nephQTL_glom	1230	0.00101711	0.000237193	0.757043	0.176481	0.0652219	HCG9	ENSG00000204625	6:30155966-30554818	rs3094060
GTEx_V8_Pituitary	2059	0.000384602	7.52075e-05	0.781587	0.152771	0.0651816	HCG18	ENSG00000231074	6:30155966-30554818	rs3094060
GTEx_heart_atrial_appendage	1139	1.00135e-07	4.71993e-08	0.63541	0.299439	0.065151	SLC25A16	ENSG00000122912	10:68005684-68403135	rs3956959
GTEx_V8_Uterus	2052	0.000380964	7.88797e-05	0.77419	0.160233	0.0651173	HLA-F	ENSG00000204642	6:30155966-30554818	rs3094060
Schmiedel_2018_CD8_T-cell_anti-CD3-CD28	893	5.78214e-07	5.67033e-08	0.851463	0.0834346	0.0651018	IGF1R	ENSG00000140443	15:98525749-98925284	rs4965430
GTEx_V8_Heart_Atrial_Appendage	2059	0.000391316	6.85475e-05	0.795231	0.139237	0.0650723	HLA-F	ENSG00000204642	6:30155966-30554818	rs3094060
GTEx_V8_Spleen	1040	5.81066e-99	1.36404e-99	0.757262	0.1777	0.0650384	SHROOM3	ENSG00000138771	4:76272939-76672160	rs28394165
GTEx_V8_Brain_Amygdala	2058	0.000389421	7.046e-05	0.791381	0.143124	0.0650357	ZNRD1	ENSG00000066379	6:30155966-30554818	rs3094060
TwinsUK_fat	1057	1.36446e-07	1.07536e-08	0.86673	0.0682433	0.0650267	SLC25A16	ENSG00000122912	10:68005684-68403135	rs3956959
GTEx_V8_Esophagus_Muscularis	731	1.01837e-08	8.56335e-10	0.86254	0.0724649	0.0649953	EHHADH	ENSG00000113790	3:185396146-185795858	rs62291884
GTEx_V8_Cells_EBV-transformed_lymphocytes	2057	0.00039109	6.88112e-05	0.794772	0.139773	0.0649948	GABBR1	ENSG00000204681	6:30155966-30554818	rs3094060
Schmiedel_2018_monocyte_naive	560	5.19305e-11	2.56861e-12	0.891023	0.0440073	0.06497	RNF146	ENSG00000118518	6:126977111-127376384	rs7771990
GTEx_V8_Minor_Salivary_Gland	2058	0.000383835	7.60865e-05	0.780027	0.154558	0.0649555	HLA-F	ENSG00000204642	6:30155966-30554818	rs3094060
GTEx_V8_Esophagus_Muscularis	1191	6.81962e-28	8.88732e-29	0.8273	0.107749	0.0649517	TFDP2	ENSG00000114126	3:141841922-142240317	rs7630837
GTEx_V8_Brain_Hypothalamus	2059	0.000383345	7.66013e-05	0.779033	0.155604	0.0649029	HLA-F	ENSG00000204642	6:30155966-30554818	rs3094060
GTEx_V8_Brain_Spinal_cord_cervical_c-1	2054	0.000388547	7.14094e-05	0.789604	0.145053	0.0648831	RPL23AP1	ENSG00000239257	6:30155966-30554818	rs3094060
GTEx_V8_Uterus	2052	0.000304534	0.000155425	0.618869	0.315788	0.0648822	HLA-L	ENSG00000243753	6:30155966-30554818	rs3094060
GTEx_V8_Brain_Spinal_cord_cervical_c-1	1922	0.000401825	6.63121e-05	0.802369	0.132348	0.0648142	POU5F1	ENSG00000204531	6:30155966-30554818	rs3094060
GTEx_V8_Brain_Nucleus_accumbens_basal_ganglia	2059	0.00035176	0.000108234	0.714845	0.219889	0.0648057	ZNRD1	ENSG00000066379	6:30155966-30554818	rs3094060
GTEx_V8_Small_Intestine_Terminal_Ileum	2059	0.000372986	8.70095e-05	0.757981	0.176756	0.0648038	ZDHHC20P1	ENSG00000233916	6:30155966-30554818	rs3094060
Schmiedel_2018_CD8_T-cell_anti-CD3-CD28	580	5.17203e-11	2.79226e-12	0.887417	0.0478448	0.0647381	RNF146	ENSG00000118518	6:126977111-127376384	rs7771990
GTEx_V8_Brain_Spinal_cord_cervical_c-1	1934	0.000387471	8.07027e-05	0.773722	0.161086	0.0647229	PSORS1C3	ENSG00000204528	6:30155966-30554818	rs3094060
GTEx_V8_Brain_Anterior_cingulate_cortex_BA24	749	5.07775e-11	3.73773e-12	0.871216	0.0640654	0.0647185	RNF146	ENSG00000118518	6:126977111-127376384	rs7771990
Schmiedel_2018_Th2_memory	817	1.72549e-07	2.71994e-08	0.807989	0.127301	0.0647104	FCHO2	ENSG00000157107	5:72940485-73339091	rs11744018
Steinberg_2020_high_grade_cartilage_naive	1137	1.83661e-09	2.00199e-10	0.843432	0.0918732	0.0646943	AMACR	ENSG00000242110	5:34308100-34707826	rs10079122
GTEx_V8_Liver	957	1.31837e-07	6.79225e-08	0.617348	0.317993	0.064658	FCHO2	ENSG00000157107	5:72940485-73339091	rs11744018
GTEx_artery_coronary	802	2.05804e-08	1.56853e-09	0.869168	0.0661789	0.0646529	ASAP3	ENSG00000088280	1:23168827-23568664	rs680386
GTEx_V8_Pituitary	2059	0.000392832	6.72614e-05	0.798311	0.136624	0.0646047	HLA-E	ENSG00000204592	6:30155966-30554818	rs3094060
GTEx_V8_Brain_Anterior_cingulate_cortex_BA24	2059	0.000388512	7.15843e-05	0.789532	0.145409	0.0645987	HLA-E	ENSG00000204592	6:30155966-30554818	rs3094060
Braineac2_putamen	1516	1.73927e-09	2.97899e-10	0.798732	0.136741	0.0645268	AMACR	ENSG00000242110	5:34308100-34707826	rs10079122
GTEx_V8_Brain_Cortex	957	1.83436e-07	1.63613e-08	0.858968	0.07655	0.064482	FCHO2	ENSG00000157107	5:72940485-73339091	rs11744018
GTEx_V8_Muscle_Skeletal	2059	0.000399458	6.06979e-05	0.811778	0.123286	0.0644762	HLA-F	ENSG00000204642	6:30155966-30554818	rs3094060
GTEx_V8_Brain_Frontal_Cortex_BA9	1927	0.000390807	7.75379e-05	0.78037	0.154764	0.0643969	POU5F1	ENSG00000204531	6:30155966-30554818	rs3094060
GTEx_V8_Brain_Amygdala	2058	0.000392578	6.7646e-05	0.797795	0.137406	0.0643387	HLA-F	ENSG00000204642	6:30155966-30554818	rs3094060
Young_2019_microglia_naive	583	5.18686e-11	2.66781e-12	0.889961	0.0457099	0.0643286	RNF146	ENSG00000118518	6:126977111-127376384	rs7771990
GTEx_V8_Brain_Spinal_cord_cervical_c-1	2054	0.00038291	7.73328e-05	0.778148	0.157091	0.0643008	IER3	ENSG00000137331	6:30155966-30554818	rs3094060
GTEx_V8_Esophagus_Gastroesophageal_Junction	2059	0.000389747	7.05432e-05	0.792042	0.143293	0.0642048	TRIM10	ENSG00000204613	6:30155966-30554818	rs3094060
GTEx_V8_Brain_Frontal_Cortex_BA9	2039	0.000386215	7.6341e-05	0.781031	0.154318	0.0641889	CCHCR1	ENSG00000204536	6:30155966-30554818	rs3094060
CEDAR_ileum	1919	0.000238081	0.000230289	0.475486	0.45986	0.0641856	PSORS1C3	ENSG00000204528	6:30155966-30554818	rs3094060
GTEx_V8_Ovary	2059	0.000389768	7.05489e-05	0.792084	0.143305	0.0641503	LINC00243	ENSG00000214894	6:30155966-30554818	rs3094060
Naranbhai_2015_neutrophil_CD16	611	1.02533e-08	6.12931e-10	0.883138	0.0527287	0.0641333	EHHADH	ENSG00000113790	3:185396146-185795858	rs62291884
GTEx_small_intestine	894	1.85823e-07	1.40543e-08	0.870146	0.0657472	0.064107	FCHO2	ENSG00000157107	5:72940485-73339091	rs11744018
GTEx_V8_Brain_Anterior_cingulate_cortex_BA24	1079	5.74062e-07	6.15401e-08	0.845347	0.0905581	0.0640945	IGF1R	ENSG00000140443	15:98525749-98925284	rs4965430
GTEx_V8_Ovary	2059	0.000383914	7.6436e-05	0.780189	0.155269	0.0640822	IER3	ENSG00000137331	6:30155966-30554818	rs3094060
GTEx_V8_Ovary	2059	0.000322779	0.000137589	0.65595	0.279543	0.0640461	HCG18	ENSG00000231074	6:30155966-30554818	rs3094060
GTEx_V8_Artery_Coronary	2059	0.000340882	0.000119502	0.692739	0.242787	0.0640136	HLA-T	ENSG00000231130	6:30155966-30554818	rs3094060
GTEx_V8_Testis	2059	0.000353101	0.00010729	0.71757	0.217971	0.0639992	LINC00243	ENSG00000214894	6:30155966-30554818	rs3094060
GTEx_V8_Brain_Cerebellum	1939	0.000400848	6.76892e-05	0.800433	0.135101	0.063997	PSORS1C3	ENSG00000204528	6:30155966-30554818	rs3094060
TwinsUK_LCL	677	4.9853e-11	4.70284e-12	0.855377	0.0806273	0.0639958	RNF146	ENSG00000118518	6:126977111-127376384	rs7771990
GTEx_heart_left_ventricle	742	5.16558e-11	2.9018e-12	0.886284	0.0497236	0.0639922	RNF146	ENSG00000118518	6:126977111-127376384	rs7771990
GTEx_V8_Prostate	2059	0.000385008	7.53963e-05	0.782413	0.153156	0.0639708	HLA-E	ENSG00000204592	6:30155966-30554818	rs3094060
GTEx_V8_Cells_EBV-transformed_lymphocytes	2057	0.000380446	7.99624e-05	0.773141	0.162435	0.0639629	FLOT1	ENSG00000137312	6:30155966-30554818	rs3094060
GTEx_brain_anterior_cingulate_cortex	1103	8.30325e-08	6.449e-08	0.526884	0.409159	0.0639571	SLC25A16	ENSG00000122912	10:68005684-68403135	rs3956959
GTEx_V8_Brain_Hippocampus	1040	6.57664e-99	6.06781e-100	0.857087	0.0790135	0.0638998	SHROOM3	ENSG00000138771	4:76272939-76672160	rs28394165
Kasela_2017_T-cell_CD8	1979	0.000380505	7.99024e-05	0.773339	0.16233	0.0638703	HLA-G	ENSG00000204632	6:30155966-30554818	rs3094060
GTEx_V8_Brain_Hypothalamus	2059	0.000381408	7.90494e-05	0.775095	0.16058	0.0638643	ZFP57	ENSG00000204644	6:30155966-30554818	rs3094060
GTEx_V8_Brain_Hippocampus	956	1.82596e-07	1.73404e-08	0.855033	0.0811351	0.0638317	FCHO2	ENSG00000157107	5:72940485-73339091	rs11744018
GTEx_V8_Esophagus_Gastroesophageal_Junction	731	1.01612e-08	8.93288e-10	0.860634	0.0755959	0.0637696	VPS8	ENSG00000156931	3:185396146-185795858	rs62291884
Bossini-Castillo_2019_Treg_naive	870	1.35959e-07	1.14417e-08	0.863635	0.0726159	0.0637494	SLC25A16	ENSG00000122912	10:68005684-68403135	rs3956959
GTEx_V8_Brain_Substantia_nigra	2059	0.000363233	9.73061e-05	0.73816	0.197681	0.0636978	HLA-T	ENSG00000231130	6:30155966-30554818	rs3094060
Braineac2_putamen	530	5.22139e-11	2.36863e-12	0.895885	0.0405775	0.0635375	RNF146	ENSG00000118518	6:126977111-127376384	rs7771990
Schmiedel_2018_CD4_T-cell_naive	996	1.14695e-07	3.274e-08	0.728561	0.207906	0.0635324	SLC25A16	ENSG00000122912	10:68005684-68403135	rs3956959
GTEx_V8_Prostate	2059	0.000391839	6.87832e-05	0.796293	0.139718	0.0635286	HCG9	ENSG00000204625	6:30155966-30554818	rs3094060
GTEx_V8_Cells_Cultured_fibroblasts	2059	0.000398079	6.2552e-05	0.808974	0.127055	0.0635108	GABBR1	ENSG00000204681	6:30155966-30554818	rs3094060
GTEx_V8_Minor_Salivary_Gland	2058	0.000367955	9.26857e-05	0.747757	0.188292	0.0634909	ZNRD1	ENSG00000066379	6:30155966-30554818	rs3094060
GTEx_V8_Adrenal_Gland	1192	7.89907e-50	3.96566e-50	0.623562	0.31299	0.0634481	RP11-288H12.3	ENSG00000213073	6:160039050-160437939	rs315986
GTEx_V8_Brain_Cortex	1040	6.44118e-99	7.45851e-100	0.839433	0.097138	0.0634292	SHROOM3	ENSG00000138771	4:76272939-76672160	rs28394165
Alasoo_2018_macrophage_IFNg	620	6.02232e-07	3.38424e-08	0.88683	0.0497721	0.0633971	IGF1R	ENSG00000140443	15:98525749-98925284	rs4965430
GTEx_V8_Brain_Hippocampus	2059	0.000329271	0.000131418	0.669143	0.267004	0.0633925	HLA-A	ENSG00000206503	6:30155966-30554818	rs3094060
GTEx_V8_Brain_Spinal_cord_cervical_c-1	2054	0.00037315	8.75613e-05	0.758314	0.177878	0.0633466	ZFP57	ENSG00000204644	6:30155966-30554818	rs3094060
Schmiedel_2018_monocyte_CD16_naive	994	1.35094e-07	1.23762e-08	0.858138	0.0785521	0.0633102	SLC25A16	ENSG00000122912	10:68005684-68403135	rs3956959
GTEx_V8_Vagina	2059	0.000390402	7.03452e-05	0.793374	0.142892	0.0632734	GABBR1	ENSG00000204681	6:30155966-30554818	rs3094060
GTEx_V8_Small_Intestine_Terminal_Ileum	2059	0.000332927	0.000127825	0.676572	0.259702	0.0632649	VARS2	ENSG00000137411	6:30155966-30554818	rs3094060
CEDAR_ileum	2016	0.000396183	6.45046e-05	0.805245	0.131043	0.0632515	HLA-E	ENSG00000204592	6:30155966-30554818	rs3094060
CEDAR_ileum	1170	6.98247e-28	7.38083e-29	0.847278	0.0894984	0.0632232	TFDP2	ENSG00000114126	3:141841922-142240317	rs7630837
GTEx_minor_salivary_gland	634	5.11754e-11	3.42889e-12	0.878043	0.058768	0.0631887	RNF146	ENSG00000118518	6:126977111-127376384	rs7771990
GTEx_V8_Brain_Substantia_nigra	2059	0.000369633	9.1173e-05	0.751167	0.185218	0.0631537	HLA-A	ENSG00000206503	6:30155966-30554818	rs3094060
GTEx_V8_Brain_Hippocampus	2059	0.000390921	6.98962e-05	0.794428	0.14198	0.0631319	HLA-E	ENSG00000204592	6:30155966-30554818	rs3094060
GTEx_V8_Brain_Cerebellar_Hemisphere	2059	0.000390983	6.98511e-05	0.794553	0.141888	0.0630978	ZFP57	ENSG00000204644	6:30155966-30554818	rs3094060
GTEx_pancreas	804	1.90177e-08	3.16843e-09	0.80317	0.133749	0.0630813	ASAP3	ENSG00000088280	1:23168827-23568664	rs680386
GTEx_V8_Uterus	1190	6.87744e-28	8.46899e-29	0.834314	0.102676	0.0630104	TFDP2	ENSG00000114126	3:141841922-142240317	rs7630837
CEDAR_B-cell_CD19	1186	6.92955e-28	7.92782e-29	0.840857	0.096136	0.0630074	TFDP2	ENSG00000114126	3:141841922-142240317	rs7630837
GTEx_V8_Brain_Amygdala	731	1.03102e-08	7.54353e-10	0.873251	0.0638293	0.0629199	EHHADH	ENSG00000113790	3:185396146-185795858	rs62291884
GTEx_artery_coronary	731	5.09175e-11	3.7037e-12	0.873618	0.0634834	0.0628988	RNF146	ENSG00000118518	6:126977111-127376384	rs7771990
GTEx_V8_Brain_Hippocampus	2059	0.000328012	0.000132928	0.666585	0.270073	0.0628811	IFITM4P	ENSG00000235821	6:30155966-30554818	rs3094060
GTEx_V8_Small_Intestine_Terminal_Ileum	2059	0.000281445	0.000179498	0.571951	0.364712	0.0628759	HLA-J	ENSG00000204622	6:30155966-30554818	rs3094060
GTEx_V8_Uterus	957	1.83651e-07	1.64905e-08	0.859976	0.0771566	0.0628675	FCHO2	ENSG00000157107	5:72940485-73339091	rs11744018
GTEx_V8_Liver	1939	0.000310435	0.00015867	0.619892	0.316778	0.062861	PSORS1C3	ENSG00000204528	6:30155966-30554818	rs3094060
GTEx_V8_Minor_Salivary_Gland	2058	0.000368642	9.23322e-05	0.749153	0.187574	0.0628113	HLA-E	ENSG00000204592	6:30155966-30554818	rs3094060
TwinsUK_blood	655	5.14641e-11	3.16193e-12	0.88302	0.0541895	0.06279	RNF146	ENSG00000118518	6:126977111-127376384	rs7771990
GTEx_V8_Brain_Spinal_cord_cervical_c-1	2054	0.000379687	8.12984e-05	0.771598	0.165152	0.0627891	HCG4P7	ENSG00000230521	6:30155966-30554818	rs3094060
GTEx_V8_Brain_Hypothalamus	2059	0.000378347	8.26448e-05	0.768875	0.167888	0.0627763	HCG9	ENSG00000204625	6:30155966-30554818	rs3094060
GTEx_V8_Brain_Cortex	2059	0.000386522	7.44759e-05	0.78549	0.151287	0.0627624	IFITM4P	ENSG00000235821	6:30155966-30554818	rs3094060
Kasela_2017_T-cell_CD4	1981	0.000390682	7.02805e-05	0.794022	0.142775	0.062742	IER3	ENSG00000137331	6:30155966-30554818	rs3094060
GTEx_kidney_cortex	1406	1.78456e-09	2.56588e-10	0.819509	0.117768	0.0627234	AMACR	ENSG00000242110	5:34308100-34707826	rs10079122
GTEx_V8_Brain_Hippocampus	824	1.93625e-08	2.83247e-09	0.817734	0.11956	0.0627056	ASAP3	ENSG00000088280	1:23168827-23568664	rs680386
GTEx_V8_Pancreas	2059	0.000354235	0.000106808	0.719875	0.216992	0.0626722	HCG9	ENSG00000204625	6:30155966-30554818	rs3094060
nephQTL_glom	1230	0.000958546	0.000299183	0.713457	0.222622	0.0626633	TRIM26	ENSG00000234127	6:30155966-30554818	rs3094060
GTEx_V8_Brain_Cortex	1192	1.07489e-49	1.12626e-50	0.84853	0.0888453	0.0626242	RP11-288H12.3	ENSG00000213073	6:160039050-160437939	rs315986
GTEx_V8_Brain_Frontal_Cortex_BA9	2059	0.000338398	0.000122672	0.68769	0.24923	0.0626184	HLA-T	ENSG00000231130	6:30155966-30554818	rs3094060
Kasela_2017_T-cell_CD4	1981	0.000391659	6.93676e-05	0.796008	0.14092	0.0626105	HLA-G	ENSG00000204632	6:30155966-30554818	rs3094060
GTEx_V8_Brain_Putamen_basal_ganglia	2059	0.000252521	0.000208599	0.513172	0.423851	0.0625157	HCG4P7	ENSG00000230521	6:30155966-30554818	rs3094060
Young_2019_microglia_naive	786	6.52662e-14	4.49059e-15	0.877212	0.0602935	0.0624943	FAM215B	ENSG00000232300	17:46711919-47111303	rs4968247
GTEx_V8_Skin_Sun_Exposed_Lower_leg	2059	0.000361706	9.94308e-05	0.735057	0.202	0.0624811	IER3	ENSG00000137331	6:30155966-30554818	rs3094060
GTEx_V8_Ovary	2059	0.00035808	0.000103063	0.727688	0.209382	0.0624679	TRIM26	ENSG00000234127	6:30155966-30554818	rs3094060
GTEx_V8_Adrenal_Gland	2059	0.00039158	6.95731e-05	0.795768	0.141324	0.0624466	ZNRD1	ENSG00000066379	6:30155966-30554818	rs3094060
GTEx_V8_Brain_Spinal_cord_cervical_c-1	730	1.04176e-08	6.5262e-10	0.882348	0.0552132	0.0624387	EHHADH	ENSG00000113790	3:185396146-185795858	rs62291884
GTEx_V8_Minor_Salivary_Gland	957	1.79395e-07	2.08401e-08	0.840045	0.0975245	0.0624302	FCHO2	ENSG00000157107	5:72940485-73339091	rs11744018
Schmiedel_2018_Th1_memory	953	1.32105e-07	1.55041e-08	0.839151	0.0984223	0.0624266	SLC25A16	ENSG00000122912	10:68005684-68403135	rs3956959
Alasoo_2018_macrophage_IFNg	905	1.35931e-07	1.16789e-08	0.863453	0.0741236	0.0624228	SLC25A16	ENSG00000122912	10:68005684-68403135	rs3956959
GTEx_V8_Brain_Hippocampus	2059	0.000323324	0.000137843	0.657058	0.280061	0.0624189	ZNRD1	ENSG00000066379	6:30155966-30554818	rs3094060
CEDAR_rectum	1933	0.000301802	0.000167452	0.602748	0.334366	0.0624169	PSORS1C3	ENSG00000204528	6:30155966-30554818	rs3094060
GTEx_V8_Brain_Nucleus_accumbens_basal_ganglia	2059	0.000367755	9.34176e-05	0.747351	0.189781	0.0624073	HCG4P7	ENSG00000230521	6:30155966-30554818	rs3094060
GTEx_V8_Ovary	1154	1.26673e-07	2.10966e-08	0.803807	0.133806	0.0623863	SLC25A16	ENSG00000122912	10:68005684-68403135	rs3956959
GTEx_V8_Adrenal_Gland	2059	0.00039299	6.82554e-05	0.798634	0.138646	0.062259	GABBR1	ENSG00000204681	6:30155966-30554818	rs3094060
GTEx_V8_Colon_Sigmoid	2059	0.00037629	8.49626e-05	0.764695	0.172598	0.0622448	HLA-F	ENSG00000204642	6:30155966-30554818	rs3094060
GTEx_brain_substantia_nigra	858	1.86101e-07	1.41846e-08	0.871446	0.0663596	0.0621945	FCHO2	ENSG00000157107	5:72940485-73339091	rs11744018
CEDAR_transverse_colon	2067	0.000279977	0.00018124	0.569056	0.36831	0.062173	HCG9	ENSG00000204625	6:30155966-30554818	rs3094060
GTEx_V8_Brain_Cerebellar_Hemisphere	2059	0.000390691	7.0608e-05	0.793962	0.143427	0.0621499	IER3	ENSG00000137331	6:30155966-30554818	rs3094060
GTEx_V8_Brain_Putamen_basal_ganglia	2059	0.000379049	8.2257e-05	0.770301	0.1671	0.0621372	IER3	ENSG00000137331	6:30155966-30554818	rs3094060
PhLiPS_iPSC	959	1.32369e-07	1.5289e-08	0.840827	0.097056	0.0621164	SLC25A16	ENSG00000122912	10:68005684-68403135	rs3956959
CEDAR_ileum	2016	0.000395612	6.56405e-05	0.804084	0.133353	0.0621025	ZFP57	ENSG00000204644	6:30155966-30554818	rs3094060
GTEx_V8_Brain_Anterior_cingulate_cortex_BA24	1040	6.45366e-99	7.43704e-100	0.84106	0.0968595	0.0620808	SHROOM3	ENSG00000138771	4:76272939-76672160	rs28394165
GTEx_V8_Brain_Anterior_cingulate_cortex_BA24	2059	0.000389296	7.20382e-05	0.791126	0.146334	0.0620787	HLA-A	ENSG00000206503	6:30155966-30554818	rs3094060
Schmiedel_2018_CD8_T-cell_anti-CD3-CD28	996	1.35596e-07	1.20711e-08	0.861327	0.0766159	0.0620567	SLC25A16	ENSG00000122912	10:68005684-68403135	rs3956959
GTEx_V8_Spleen	2059	0.00039411	6.7236e-05	0.800908	0.136575	0.0620558	TRIM10	ENSG00000204613	6:30155966-30554818	rs3094060
GTEx_V8_Adrenal_Gland	2059	0.000390309	7.10483e-05	0.793185	0.144322	0.0620313	HLA-E	ENSG00000204592	6:30155966-30554818	rs3094060
Schwartzentruber_2018_sensory_neuron	778	1.836e-07	1.67227e-08	0.859737	0.0782448	0.0620175	FCHO2	ENSG00000157107	5:72940485-73339091	rs11744018
GTEx_V8_Artery_Coronary	2059	0.000369577	9.18541e-05	0.751053	0.186604	0.0618819	HCG9	ENSG00000204625	6:30155966-30554818	rs3094060
GTEx_esophagus_mucosa	743	5.15545e-11	3.13011e-12	0.884546	0.0536431	0.0618106	RNF146	ENSG00000118518	6:126977111-127376384	rs7771990
GTEx_brain_putamen	1603	1.76248e-09	2.8068e-10	0.80937	0.128832	0.0617974	AMACR	ENSG00000242110	5:34308100-34707826	rs10079122
CEDAR_platelet	2006	0.000379263	8.21578e-05	0.770854	0.166925	0.0617597	IER3	ENSG00000137331	6:30155966-30554818	rs3094060
GTEx_V8_Brain_Nucleus_accumbens_basal_ganglia	2039	0.000394398	6.93588e-05	0.79758	0.140201	0.061756	CCHCR1	ENSG00000204536	6:30155966-30554818	rs3094060
GTEx_V8_Brain_Putamen_basal_ganglia	2059	0.000386216	7.52814e-05	0.784866	0.152925	0.0617477	GABBR1	ENSG00000204681	6:30155966-30554818	rs3094060
GTEx_V8_Brain_Cerebellum	2059	0.000390442	7.10679e-05	0.793454	0.144362	0.0617222	ZFP57	ENSG00000204644	6:30155966-30554818	rs3094060
nephQTL_glom	591	6.7671e-99	4.37724e-100	0.881348	0.0569476	0.0617042	FAM47E-STBD1	ENSG00000118804	4:76272939-76672160	rs28394165
PhLiPS_iPSC	1477	1.80973e-09	2.33715e-10	0.831087	0.107268	0.0616448	AMACR	ENSG00000242110	5:34308100-34707826	rs10079122
GTEx_V8_Small_Intestine_Terminal_Ileum	2059	0.000343276	0.000118277	0.697604	0.240301	0.0616331	HLA-A	ENSG00000206503	6:30155966-30554818	rs3094060
GTEx_V8_Brain_Amygdala	2058	0.000356645	0.000104911	0.724772	0.213139	0.0616276	HLA-H	ENSG00000206341	6:30155966-30554818	rs3094060
iPSCORE_iPSC	872	1.84115e-07	1.62938e-08	0.862147	0.0762366	0.061616	FCHO2	ENSG00000157107	5:72940485-73339091	rs11744018
GTEx_V8_Brain_Hypothalamus	2059	0.000390596	7.09724e-05	0.793767	0.144168	0.0616032	HLA-L	ENSG00000243753	6:30155966-30554818	rs3094060
Schmiedel_2018_monocyte_naive	964	1.35048e-07	1.26934e-08	0.857847	0.0805692	0.0615841	SLC25A16	ENSG00000122912	10:68005684-68403135	rs3956959
GTEx_V8_Stomach	1082	5.74662e-07	6.2689e-08	0.846231	0.0922525	0.0615154	IGF1R	ENSG00000140443	15:98525749-98925284	rs4965430
GTEx_V8_Nerve_Tibial	1191	6.76006e-28	9.76809e-29	0.820074	0.118437	0.0614887	TFDP2	ENSG00000114126	3:141841922-142240317	rs7630837
GTEx_V8_Brain_Substantia_nigra	1080	5.77294e-07	6.00883e-08	0.850107	0.0884229	0.0614695	IGF1R	ENSG00000140443	15:98525749-98925284	rs4965430
CEDAR_platelet	2006	0.000395423	6.61412e-05	0.803699	0.134371	0.0614682	ZFP57	ENSG00000204644	6:30155966-30554818	rs3094060
Young_2019_microglia_naive	870	1.858e-07	1.46457e-08	0.870038	0.0685195	0.0614422	FCHO2	ENSG00000157107	5:72940485-73339091	rs11744018
Fairfax_2014_monocyte_LPS2	1847	0.000413549	5.62292e-05	0.825885	0.112232	0.0614133	PSORS1C3	ENSG00000204528	6:30155966-30554818	rs3094060
GTEx_V8_Liver	2059	0.000328895	0.00013279	0.668379	0.269795	0.061365	HLA-L	ENSG00000243753	6:30155966-30554818	rs3094060
GTEx_V8_Brain_Amygdala	2058	0.000372046	8.96424e-05	0.756071	0.18211	0.0613579	HCG4	ENSG00000176998	6:30155966-30554818	rs3094060
GTEx_V8_Prostate	2059	0.000391166	7.05234e-05	0.794926	0.143256	0.0613559	ZDHHC20P1	ENSG00000233916	6:30155966-30554818	rs3094060
GTEx_V8_Small_Intestine_Terminal_Ileum	2059	0.000301176	0.00016052	0.612048	0.326147	0.0613436	HCG4P7	ENSG00000230521	6:30155966-30554818	rs3094060
GTEx_V8_Uterus	2052	0.000354508	0.000107192	0.720426	0.217772	0.0613397	HCG9	ENSG00000204625	6:30155966-30554818	rs3094060
Fairfax_2014_monocyte_LPS2	1902	0.000402753	5.89006e-05	0.818558	0.119649	0.0613316	HCG9	ENSG00000204625	6:30155966-30554818	rs3094060
GTEx_V8_Pituitary	1191	6.89616e-28	8.42062e-29	0.836585	0.102091	0.0613245	TFDP2	ENSG00000114126	3:141841922-142240317	rs7630837
GTEx_V8_Brain_Frontal_Cortex_BA9	1192	1.07304e-49	1.16128e-50	0.847069	0.0916117	0.0613195	RP11-288H12.3	ENSG00000213073	6:160039050-160437939	rs315986
GTEx_prostate	720	5.12821e-11	3.43167e-12	0.879873	0.0588175	0.0613094	RNF146	ENSG00000118518	6:126977111-127376384	rs7771990
GTEx_V8_Brain_Substantia_nigra	2059	0.000360315	0.000101397	0.732231	0.205998	0.0613089	HLA-H	ENSG00000206341	6:30155966-30554818	rs3094060
GTEx_V8_Adipose_Subcutaneous	2059	0.000253629	0.000208084	0.515425	0.422806	0.0613071	GABBR1	ENSG00000204681	6:30155966-30554818	rs3094060
GTEx_V8_Skin_Sun_Exposed_Lower_leg	731	1.04926e-08	5.91245e-10	0.888699	0.050016	0.0612849	EHHADH	ENSG00000113790	3:185396146-185795858	rs62291884
Kasela_2017_T-cell_CD4	1865	0.000407484	6.23666e-05	0.813768	0.124488	0.0612738	PSORS1C3	ENSG00000204528	6:30155966-30554818	rs3094060
GTEx_V8_Brain_Substantia_nigra	957	1.83716e-07	1.67676e-08	0.860279	0.0784558	0.0612653	FCHO2	ENSG00000157107	5:72940485-73339091	rs11744018
GTEx_V8_Liver	2059	0.00039236	6.93831e-05	0.797353	0.140939	0.0612467	HLA-E	ENSG00000204592	6:30155966-30554818	rs3094060
Naranbhai_2015_neutrophil_CD16	1741	0.000333376	0.00012834	0.677551	0.260776	0.0612116	HLA-E	ENSG00000204592	6:30155966-30554818	rs3094060
nephQTL_glom	591	6.83472e-99	3.73917e-100	0.890156	0.0486378	0.0612066	SHROOM3	ENSG00000138771	4:76272939-76672160	rs28394165
Gilchrist_2021_NK-cell_naive	1172	7.06396e-28	6.73405e-29	0.857166	0.0816523	0.061182	TFDP2	ENSG00000114126	3:141841922-142240317	rs7630837
GTEx_brain_hypothalamus	798	1.63221e-08	5.90921e-09	0.68933	0.249501	0.0611686	ASAP3	ENSG00000088280	1:23168827-23568664	rs680386
PhLiPS_HLC	849	5.836e-07	5.40148e-08	0.859394	0.0794797	0.0611261	IGF1R	ENSG00000140443	15:98525749-98925284	rs4965430
Schmiedel_2018_Tfh_memory	996	1.3002e-07	1.77937e-08	0.825907	0.112967	0.0611253	SLC25A16	ENSG00000122912	10:68005684-68403135	rs3956959
GTEx_V8_Brain_Amygdala	2058	0.000349738	0.000112077	0.710735	0.227702	0.061101	IFITM4P	ENSG00000235821	6:30155966-30554818	rs3094060
GTEx_V8_Brain_Hypothalamus	2059	0.000387464	7.43586e-05	0.787403	0.15105	0.0610854	HCG4	ENSG00000176998	6:30155966-30554818	rs3094060
CEDAR_platelet	2006	0.000388762	7.29958e-05	0.790162	0.148303	0.061073	FLOT1	ENSG00000137312	6:30155966-30554818	rs3094060
GTEx_V8_Brain_Putamen_basal_ganglia	957	1.79092e-07	2.14329e-08	0.838628	0.100302	0.06107	FCHO2	ENSG00000157107	5:72940485-73339091	rs11744018
GTEx_V8_Spleen	824	1.15498e-08	1.06847e-08	0.487782	0.451182	0.0610366	ASAP3	ENSG00000088280	1:23168827-23568664	rs680386
GTEx_V8_Brain_Spinal_cord_cervical_c-1	1190	6.97616e-28	7.65207e-29	0.846289	0.0927677	0.0609432	TFDP2	ENSG00000114126	3:141841922-142240317	rs7630837
GTEx_V8_Heart_Atrial_Appendage	752	5.10641e-11	3.67171e-12	0.876132	0.0629364	0.0609313	RNF146	ENSG00000118518	6:126977111-127376384	rs7771990
Schwartzentruber_2018_sensory_neuron	514	5.06639e-11	4.07088e-12	0.86929	0.0697873	0.0609223	RNF146	ENSG00000118518	6:126977111-127376384	rs7771990
GTEx_V8_Brain_Putamen_basal_ganglia	2059	0.000376904	8.50176e-05	0.765944	0.172712	0.0608828	ZNRD1	ENSG00000066379	6:30155966-30554818	rs3094060
GTEx_V8_Vagina	2059	0.000367433	9.45001e-05	0.746695	0.191982	0.0608608	ZDHHC20P1	ENSG00000233916	6:30155966-30554818	rs3094060
GTEx_V8_Ovary	957	1.78972e-07	2.16065e-08	0.838065	0.101115	0.0608203	FCHO2	ENSG00000157107	5:72940485-73339091	rs11744018
GTEx_V8_Brain_Substantia_nigra	1040	6.22386e-99	9.83429e-100	0.811111	0.128102	0.0607863	FAM47E-STBD1	ENSG00000118804	4:76272939-76672160	rs28394165
Schmiedel_2018_NK-cell_naive	1426	1.79511e-09	2.50252e-10	0.824373	0.114863	0.0607634	AMACR	ENSG00000242110	5:34308100-34707826	rs10079122
GTEx_V8_Brain_Amygdala	1040	6.50033e-99	7.07249e-100	0.847142	0.0921099	0.0607484	SHROOM3	ENSG00000138771	4:76272939-76672160	rs28394165
nephQTL_glom	386	1.90566e-08	6.57101e-10	0.908053	0.0312503	0.0606969	SENP2	ENSG00000163904	3:185396146-185795858	rs62291884
GTEx_V8_Heart_Atrial_Appendage	2059	0.000399121	6.28956e-05	0.811091	0.127755	0.0606912	IER3	ENSG00000137331	6:30155966-30554818	rs3094060
GTEx_V8_Artery_Tibial	1082	5.14443e-07	1.23468e-07	0.757555	0.181755	0.0606894	IGF1R	ENSG00000140443	15:98525749-98925284	rs4965430
Young_2019_microglia_naive	938	5.868e-07	5.11124e-08	0.864106	0.075206	0.0606869	IGF1R	ENSG00000140443	15:98525749-98925284	rs4965430
GTEx_minor_salivary_gland	1537	1.77998e-09	2.65611e-10	0.817408	0.121914	0.0606787	AMACR	ENSG00000242110	5:34308100-34707826	rs10079122
GTEx_V8_Small_Intestine_Terminal_Ileum	2059	0.000326732	0.000135291	0.663983	0.274877	0.0606787	HLA-L	ENSG00000243753	6:30155966-30554818	rs3094060
GTEx_V8_Brain_Hippocampus	2059	0.000381422	8.06036e-05	0.775124	0.163742	0.0606726	IER3	ENSG00000137331	6:30155966-30554818	rs3094060
GTEx_V8_Small_Intestine_Terminal_Ileum	2059	0.000248679	0.000213354	0.505365	0.433517	0.0606561	HLA-G	ENSG00000204632	6:30155966-30554818	rs3094060
GTEx_V8_Brain_Cerebellum	2059	0.000388149	7.3885e-05	0.788795	0.150088	0.0606544	HLA-E	ENSG00000204592	6:30155966-30554818	rs3094060
GTEx_V8_Brain_Putamen_basal_ganglia	2059	0.000315485	0.000146553	0.641128	0.297764	0.0606463	HLA-H	ENSG00000206341	6:30155966-30554818	rs3094060
GTEx_V8_Brain_Spinal_cord_cervical_c-1	2054	0.000353746	0.000108293	0.718882	0.220012	0.0606443	LINC00243	ENSG00000214894	6:30155966-30554818	rs3094060
CEDAR_rectum	2048	0.000385803	7.61747e-05	0.784147	0.154765	0.0606261	HCG9	ENSG00000204625	6:30155966-30554818	rs3094060
GTEx_V8_Adrenal_Gland	1927	0.000399669	7.05639e-05	0.798065	0.140843	0.060622	POU5F1	ENSG00000204531	6:30155966-30554818	rs3094060
GTEx_V8_Brain_Nucleus_accumbens_basal_ganglia	2059	0.000380362	8.16946e-05	0.77297	0.165959	0.0606095	IFITM4P	ENSG00000235821	6:30155966-30554818	rs3094060
Fairfax_2014_monocyte_naive	1904	0.000405697	6.44846e-05	0.810203	0.128719	0.0606072	PSORS1C3	ENSG00000204528	6:30155966-30554818	rs3094060
GTEx_V8_Brain_Caudate_basal_ganglia	1154	8.01817e-08	6.78697e-08	0.508794	0.430608	0.0605976	SLC25A16	ENSG00000122912	10:68005684-68403135	rs3956959
GTEx_V8_Minor_Salivary_Gland	1039	6.62125e-99	5.87904e-100	0.8629	0.0765568	0.0605428	G3BP2	ENSG00000138757	4:76272939-76672160	rs28394165
Schmiedel_2018_Treg_naive	894	5.37452e-07	1.00562e-07	0.791437	0.148025	0.0605376	IGF1R	ENSG00000140443	15:98525749-98925284	rs4965430
GTEx_V8_Brain_Frontal_Cortex_BA9	2059	0.000387885	7.42076e-05	0.788258	0.150744	0.0605363	HLA-A	ENSG00000206503	6:30155966-30554818	rs3094060
Kasela_2017_T-cell_CD8	1979	0.00039097	7.10819e-05	0.794607	0.144406	0.0605249	HCG9	ENSG00000204625	6:30155966-30554818	rs3094060
GTEx_liver	901	1.84126e-07	1.65183e-08	0.862201	0.0772888	0.0605095	FCHO2	ENSG00000157107	5:72940485-73339091	rs11744018
GTEx_V8_Brain_Cortex	1927	0.000361462	0.000108846	0.721773	0.217284	0.060473	POU5F1	ENSG00000204531	6:30155966-30554818	rs3094060
CEDAR_T-cell_CD4	2072	0.000400163	6.18945e-05	0.813335	0.12574	0.0604629	HCG9	ENSG00000204625	6:30155966-30554818	rs3094060
nephQTL_glom	386	1.90835e-08	6.3703e-10	0.909334	0.0302942	0.0603717	EHHADH	ENSG00000113790	3:185396146-185795858	rs62291884
nephQTL_glom	386	1.90429e-08	6.78054e-10	0.907397	0.032249	0.0603537	MAP3K13	ENSG00000073803	3:185396146-185795858	rs62291884
Young_2019_microglia_naive	1062	1.34595e-07	1.33402e-08	0.854971	0.0846785	0.0603504	SLC25A16	ENSG00000122912	10:68005684-68403135	rs3956959
GTEx_V8_Brain_Spinal_cord_cervical_c-1	1154	8.9647e-08	5.84488e-08	0.568857	0.370827	0.0603159	SLC25A16	ENSG00000122912	10:68005684-68403135	rs3956959
CEDAR_T-cell_CD8	2053	0.000386793	7.7611e-05	0.782319	0.156914	0.0603021	CCHCR1	ENSG00000204536	6:30155966-30554818	rs3094060
CEDAR_ileum	2016	0.000382643	7.94972e-05	0.777725	0.161518	0.0602946	HCG18	ENSG00000231074	6:30155966-30554818	rs3094060
Schmiedel_2018_B-cell_naive	964	1.20547e-07	2.74013e-08	0.765733	0.173997	0.0602695	SLC25A16	ENSG00000122912	10:68005684-68403135	rs3956959
GTEx_V8_Minor_Salivary_Gland	895	6.4549e-14	5.37658e-15	0.867556	0.0722025	0.0602416	FAM215B	ENSG00000232300	17:46711919-47111303	rs4968247
GTEx_V8_Brain_Hippocampus	731	1.03181e-08	7.78119e-10	0.873925	0.0658449	0.0602305	EHHADH	ENSG00000113790	3:185396146-185795858	rs62291884
GTEx_V8_Uterus	1077	5.72994e-07	6.52334e-08	0.843774	0.0960006	0.0602246	IGF1R	ENSG00000140443	15:98525749-98925284	rs4965430
Gilchrist_2021_NK-cell_naive	2014	0.000295036	0.00016717	0.599635	0.339698	0.0602045	FLOT1	ENSG00000137312	6:30155966-30554818	rs3094060
GTEx_brain_hypothalamus	689	5.16298e-11	3.15172e-12	0.885838	0.0540156	0.0601464	RNF146	ENSG00000118518	6:126977111-127376384	rs7771990
BLUEPRINT_T-cell	1097	1.13839e-07	3.43017e-08	0.722282	0.217575	0.0601428	SLC25A16	ENSG00000122912	10:68005684-68403135	rs3956959
GTEx_V8_Brain_Hypothalamus	2059	0.000325507	0.000136804	0.661494	0.277952	0.0600917	HCG4P7	ENSG00000230521	6:30155966-30554818	rs3094060
CEDAR_transverse_colon	715	1.02701e-08	6.43237e-10	0.884582	0.0553431	0.0600751	EHHADH	ENSG00000113790	3:185396146-185795858	rs62291884
GTEx_V8_Colon_Transverse	2059	0.000210329	0.000251992	0.427429	0.512036	0.0600724	TRIM10	ENSG00000204613	6:30155966-30554818	rs3094060
GTEx_uterus	910	5.86623e-07	5.17283e-08	0.863844	0.0761136	0.0600413	IGF1R	ENSG00000140443	15:98525749-98925284	rs4965430
GTEx_artery_aorta	816	1.6429e-08	5.82905e-09	0.693843	0.246117	0.0600402	ASAP3	ENSG00000088280	1:23168827-23568664	rs680386
GTEx_V8_Artery_Tibial	2059	0.000397339	6.50002e-05	0.80747	0.132033	0.0600345	IER3	ENSG00000137331	6:30155966-30554818	rs3094060
CEDAR_T-cell_CD8	1957	0.000407492	6.2961e-05	0.813827	0.125683	0.0600192	PSORS1C3	ENSG00000204528	6:30155966-30554818	rs3094060
GTEx_V8_Spleen	2059	0.000333839	0.000128525	0.678426	0.261128	0.0599836	IER3	ENSG00000137331	6:30155966-30554818	rs3094060
GTEx_V8_Pituitary	2059	0.000342394	0.000119971	0.695811	0.243746	0.0599811	IER3	ENSG00000137331	6:30155966-30554818	rs3094060
GTEx_V8_Brain_Amygdala	731	1.04305e-08	6.69322e-10	0.883444	0.0566303	0.0599254	MAP3K13	ENSG00000073803	3:185396146-185795858	rs62291884
GTEx_V8_Spleen	897	5.92166e-14	1.07341e-14	0.795886	0.144209	0.059905	FAM215B	ENSG00000232300	17:46711919-47111303	rs4968247
GTEx_V8_Uterus	1039	6.48994e-99	7.24256e-100	0.845787	0.0943272	0.0598861	G3BP2	ENSG00000138757	4:76272939-76672160	rs28394165
GTEx_V8_Vagina	1040	6.5379e-99	6.76771e-100	0.852037	0.0881389	0.0598241	SHROOM3	ENSG00000138771	4:76272939-76672160	rs28394165
GTEx_ovary	698	5.14288e-11	3.37341e-12	0.88239	0.0578196	0.05979	RNF146	ENSG00000118518	6:126977111-127376384	rs7771990
GTEx_V8_Vagina	2059	0.000353265	0.000109219	0.717904	0.221894	0.05974	HLA-T	ENSG00000231130	6:30155966-30554818	rs3094060
GTEx_LCL	650	5.09671e-11	3.84194e-12	0.874469	0.0658584	0.0596728	RNF146	ENSG00000118518	6:126977111-127376384	rs7771990
GTEx_V8_Brain_Hypothalamus	1040	6.38523e-99	8.30874e-100	0.832141	0.108222	0.0596372	G3BP2	ENSG00000138757	4:76272939-76672160	rs28394165
Nedelec_2016_macrophage_Listeria	659	4.82589e-11	6.55587e-12	0.828025	0.112426	0.0595489	RNF146	ENSG00000118518	6:126977111-127376384	rs7771990
GTEx_brain_amygdala	638	5.13035e-11	3.51739e-12	0.88024	0.0602901	0.0594701	RNF146	ENSG00000118518	6:126977111-127376384	rs7771990
GTEx_V8_Prostate	1191	6.84088e-28	9.12854e-29	0.829879	0.11068	0.0594409	TFDP2	ENSG00000114126	3:141841922-142240317	rs7630837
GTEx_colon_transverse	1043	5.87416e-07	5.13698e-08	0.865012	0.0755864	0.0594009	IGF1R	ENSG00000140443	15:98525749-98925284	rs4965430
GTEx_V8_Brain_Cortex	2059	0.000390203	7.24508e-05	0.792969	0.147175	0.0593936	HLA-E	ENSG00000204592	6:30155966-30554818	rs3094060
GTEx_V8_Brain_Anterior_cingulate_cortex_BA24	2059	0.000310725	0.00015194	0.631454	0.308712	0.0593711	TRIM26	ENSG00000234127	6:30155966-30554818	rs3094060
GTEx_V8_Brain_Substantia_nigra	1040	6.57849e-99	6.39793e-100	0.857328	0.0833203	0.0593518	G3BP2	ENSG00000138757	4:76272939-76672160	rs28394165
GTEx_V8_Minor_Salivary_Gland	2058	0.000325989	0.000136721	0.662473	0.277784	0.0592796	GABBR1	ENSG00000204681	6:30155966-30554818	rs3094060
GTEx_V8_Uterus	728	1.04029e-08	7.05179e-10	0.881107	0.0596681	0.0592253	EHHADH	ENSG00000113790	3:185396146-185795858	rs62291884
GTEx_V8_Brain_Nucleus_accumbens_basal_ganglia	2059	0.000381937	8.08035e-05	0.776171	0.164149	0.0592171	HLA-L	ENSG00000243753	6:30155966-30554818	rs3094060
GTEx_V8_Kidney_Cortex	1630	1.73104e-09	3.17795e-10	0.794931	0.145879	0.0591894	AMACR	ENSG00000242110	5:34308100-34707826	rs10079122
GTEx_liver	702	4.88902e-11	5.94819e-12	0.838834	0.101997	0.0591687	RNF146	ENSG00000118518	6:126977111-127376384	rs7771990
GTEx_V8_Brain_Substantia_nigra	730	1.02819e-08	8.27259e-10	0.870859	0.070008	0.0591328	EHHADH	ENSG00000113790	3:185396146-185795858	rs62291884
GTEx_V8_Liver	2059	0.000359665	0.00010312	0.730911	0.209501	0.0591259	GABBR1	ENSG00000204681	6:30155966-30554818	rs3094060
GTEx_V8_Ovary	1643	1.76809e-09	2.80896e-10	0.811944	0.128935	0.0591218	AMACR	ENSG00000242110	5:34308100-34707826	rs10079122
GTEx_V8_Breast_Mammary_Tissue	2059	0.000361124	0.000101669	0.733874	0.206552	0.0591115	HLA-F	ENSG00000204642	6:30155966-30554818	rs3094060
GTEx_V8_Brain_Nucleus_accumbens_basal_ganglia	1040	6.62615e-99	5.9399e-100	0.863539	0.0773513	0.0591097	SHROOM3	ENSG00000138771	4:76272939-76672160	rs28394165
GTEx_V8_Brain_Frontal_Cortex_BA9	2059	0.000376006	8.67881e-05	0.764118	0.176311	0.0591084	HLA-E	ENSG00000204592	6:30155966-30554818	rs3094060
Nedelec_2016_macrophage_Listeria	1082	1.24492e-07	2.36416e-08	0.790792	0.150116	0.0590918	SLC25A16	ENSG00000122912	10:68005684-68403135	rs3956959
GTEx_V8_Artery_Coronary	2059	0.000266473	0.000196331	0.541525	0.398923	0.059089	HLA-J	ENSG00000204622	6:30155966-30554818	rs3094060
GTEx_V8_Brain_Cortex	731	1.01724e-08	9.3771e-10	0.861582	0.0793631	0.0590553	MAP3K13	ENSG00000073803	3:185396146-185795858	rs62291884
GTEx_V8_Brain_Cortex	2059	0.000370871	9.19519e-05	0.753683	0.186805	0.0590485	HLA-A	ENSG00000206503	6:30155966-30554818	rs3094060
GTEx_V8_Brain_Amygdala	2058	0.000358547	0.000104295	0.728638	0.211889	0.0590097	HLA-L	ENSG00000243753	6:30155966-30554818	rs3094060
GTEx_brain_cerebellar_hemisphere	654	5.19186e-11	2.92954e-12	0.890793	0.0502046	0.0590022	RNF146	ENSG00000118518	6:126977111-127376384	rs7771990
GENCORD_T-cell	895	6.00613e-14	9.95746e-15	0.807255	0.133775	0.0589702	FAM215B	ENSG00000232300	17:46711919-47111303	rs4968247
GTEx_V8_Pituitary	2059	0.000394902	6.79835e-05	0.802518	0.138097	0.058922	TRIM26	ENSG00000234127	6:30155966-30554818	rs3094060
GTEx_V8_Brain_Frontal_Cortex_BA9	2059	0.000380835	8.20684e-05	0.773932	0.16672	0.0588854	HLA-F	ENSG00000204642	6:30155966-30554818	rs3094060
GTEx_V8_Brain_Frontal_Cortex_BA9	2059	0.0002771	0.000185808	0.563123	0.37754	0.0588741	HCG4P7	ENSG00000230521	6:30155966-30554818	rs3094060
GTEx_V8_Esophagus_Muscularis	2059	0.000356777	0.000106185	0.725041	0.21573	0.0587657	HLA-F	ENSG00000204642	6:30155966-30554818	rs3094060
GTEx_V8_Brain_Cerebellum	1927	0.000395917	7.5275e-05	0.790574	0.150252	0.0587031	POU5F1	ENSG00000204531	6:30155966-30554818	rs3094060
GTEx_V8_Pancreas	2059	0.000392772	7.02345e-05	0.798191	0.142672	0.0586747	GABBR1	ENSG00000204681	6:30155966-30554818	rs3094060
GTEx_brain_amygdala	1045	1.32879e-07	1.54909e-08	0.843187	0.0982394	0.0585734	SLC25A16	ENSG00000122912	10:68005684-68403135	rs3956959
GTEx_minor_salivary_gland	942	5.85435e-07	5.39881e-08	0.862095	0.0794429	0.0584617	IGF1R	ENSG00000140443	15:98525749-98925284	rs4965430
GTEx_V8_Esophagus_Gastroesophageal_Junction	2059	0.000391064	7.20495e-05	0.794718	0.14636	0.0584582	LINC00243	ENSG00000214894	6:30155966-30554818	rs3094060
GTEx_V8_Brain_Caudate_basal_ganglia	2059	0.000374086	8.9055e-05	0.760217	0.180919	0.0584012	HLA-F	ENSG00000204642	6:30155966-30554818	rs3094060
GTEx_V8_Brain_Frontal_Cortex_BA9	2059	0.000336251	0.000126902	0.683329	0.257831	0.0583771	HLA-H	ENSG00000206341	6:30155966-30554818	rs3094060
GTEx_minor_salivary_gland	774	1.16173e-08	1.06809e-08	0.490632	0.451028	0.0583403	ASAP3	ENSG00000088280	1:23168827-23568664	rs680386
GTEx_V8_Artery_Coronary	2059	0.000369049	9.41264e-05	0.749981	0.191225	0.058331	TRIM26	ENSG00000234127	6:30155966-30554818	rs3094060
CEDAR_T-cell_CD8	2072	0.000395372	6.77394e-05	0.803596	0.137623	0.0583185	FLOT1	ENSG00000137312	6:30155966-30554818	rs3094060
GTEx_V8_Brain_Amygdala	2058	0.000357986	0.000105198	0.727497	0.213724	0.0583154	HLA-T	ENSG00000231130	6:30155966-30554818	rs3094060
Nedelec_2016_macrophage_Listeria	961	5.75549e-07	6.39819e-08	0.847538	0.0941597	0.0583021	IGF1R	ENSG00000140443	15:98525749-98925284	rs4965430
GTEx_V8_Colon_Transverse	824	1.85926e-08	3.70802e-09	0.785217	0.156542	0.058241	ASAP3	ENSG00000088280	1:23168827-23568664	rs680386
GTEx_V8_Brain_Cortex	2059	0.000389015	7.42178e-05	0.790555	0.150767	0.0582147	ZFP57	ENSG00000204644	6:30155966-30554818	rs3094060
GTEx_V8_Brain_Hypothalamus	2059	0.000319011	0.000144226	0.648293	0.293038	0.0582058	TRIM26	ENSG00000234127	6:30155966-30554818	rs3094060
GTEx_V8_Brain_Cerebellar_Hemisphere	2059	0.000378594	8.46575e-05	0.769377	0.171982	0.0581777	HLA-A	ENSG00000206503	6:30155966-30554818	rs3094060
GTEx_V8_Adrenal_Gland	2059	0.000380927	8.23469e-05	0.774118	0.167287	0.0581322	ZDHHC20P1	ENSG00000233916	6:30155966-30554818	rs3094060
GTEx_V8_Vagina	727	1.045e-08	6.71262e-10	0.885095	0.0567965	0.0581088	EHHADH	ENSG00000113790	3:185396146-185795858	rs62291884
GTEx_V8_Artery_Coronary	1192	1.0735e-49	1.19729e-50	0.847436	0.0944576	0.0581064	RP11-288H12.3	ENSG00000213073	6:160039050-160437939	rs315986
GTEx_colon_sigmoid	1138	1.33928e-07	1.45271e-08	0.849845	0.0921241	0.0580312	SLC25A16	ENSG00000122912	10:68005684-68403135	rs3956959
GTEx_V8_Brain_Putamen_basal_ganglia	2059	0.000363086	0.000100249	0.737863	0.203667	0.0580063	IFITM4P	ENSG00000235821	6:30155966-30554818	rs3094060
CEDAR_ileum	694	1.0336e-08	6.01423e-10	0.890258	0.0517437	0.0579984	MAP3K13	ENSG00000073803	3:185396146-185795858	rs62291884
GTEx_V8_Brain_Amygdala	1152	1.29064e-07	1.93983e-08	0.818978	0.123034	0.0579877	SLC25A16	ENSG00000122912	10:68005684-68403135	rs3956959
GTEx_V8_Pituitary	2059	0.000391457	7.18898e-05	0.795518	0.146036	0.0579827	GABBR1	ENSG00000204681	6:30155966-30554818	rs3094060
GTEx_V8_Brain_Substantia_nigra	2059	0.000249424	0.000213924	0.506878	0.434677	0.0579819	HLA-E	ENSG00000204592	6:30155966-30554818	rs3094060
Peng_2018_placenta_naive	1045	1.35988e-07	1.23227e-08	0.863819	0.078218	0.0579624	SLC25A16	ENSG00000122912	10:68005684-68403135	rs3956959
GTEx_muscle	735	4.15626e-11	1.33479e-11	0.713111	0.228958	0.057931	RNF146	ENSG00000118518	6:126977111-127376384	rs7771990
GTEx_V8_Minor_Salivary_Gland	730	1.03435e-08	7.80842e-10	0.876073	0.0660779	0.057849	MAP3K13	ENSG00000073803	3:185396146-185795858	rs62291884
GTEx_V8_Brain_Caudate_basal_ganglia	731	1.0493e-08	6.31959e-10	0.888734	0.0534678	0.057798	EHHADH	ENSG00000113790	3:185396146-185795858	rs62291884
CAP_LCL_naive	787	5.9589e-07	4.39943e-08	0.877491	0.064727	0.0577812	IGF1R	ENSG00000140443	15:98525749-98925284	rs4965430
GTEx_liver	1568	1.80462e-09	2.47317e-10	0.82872	0.113516	0.057764	AMACR	ENSG00000242110	5:34308100-34707826	rs10079122
GTEx_V8_Colon_Transverse	1927	0.000414127	5.75383e-05	0.826935	0.114836	0.0577576	POU5F1	ENSG00000204531	6:30155966-30554818	rs3094060
GTEx_V8_Brain_Substantia_nigra	1150	1.25433e-07	2.30671e-08	0.795936	0.146315	0.057749	SLC25A16	ENSG00000122912	10:68005684-68403135	rs3956959
iPSCORE_iPSC	1150	1.84283e-09	2.09156e-10	0.84629	0.0959936	0.0577167	AMACR	ENSG00000242110	5:34308100-34707826	rs10079122
Schmiedel_2018_Th2_memory	1426	1.77674e-09	2.75287e-10	0.815939	0.126363	0.0576977	AMACR	ENSG00000242110	5:34308100-34707826	rs10079122
GTEx_V8_Esophagus_Muscularis	2059	0.000305142	0.000158349	0.620108	0.321739	0.0576891	TRIM10	ENSG00000204613	6:30155966-30554818	rs3094060
GTEx_V8_Brain_Amygdala	751	5.14915e-11	3.43408e-12	0.883466	0.0588627	0.0576714	RNF146	ENSG00000118518	6:126977111-127376384	rs7771990
GTEx_V8_Adipose_Visceral_Omentum	2059	0.000362638	0.000100869	0.736951	0.204929	0.0576568	HCG9	ENSG00000204625	6:30155966-30554818	rs3094060
GTEx_ovary	914	1.84986e-07	1.62717e-08	0.866225	0.0761371	0.0576373	FCHO2	ENSG00000157107	5:72940485-73339091	rs11744018
GTEx_V8_Brain_Cortex	2059	0.000357098	0.000106421	0.725693	0.216211	0.0576321	IER3	ENSG00000137331	6:30155966-30554818	rs3094060
GTEx_V8_Minor_Salivary_Gland	1081	5.80251e-07	5.97434e-08	0.854461	0.0879188	0.0576199	IGF1R	ENSG00000140443	15:98525749-98925284	rs4965430
GTEx_brain_frontal_cortex	666	5.16474e-11	3.28128e-12	0.886141	0.0562409	0.0576185	RNF146	ENSG00000118518	6:126977111-127376384	rs7771990
GTEx_V8_Brain_Cerebellar_Hemisphere	2059	0.00036861	9.49191e-05	0.749089	0.192837	0.0576111	GABBR1	ENSG00000204681	6:30155966-30554818	rs3094060
GTEx_V8_Brain_Nucleus_accumbens_basal_ganglia	2059	0.000370407	9.31396e-05	0.752741	0.18922	0.0575753	TRIM26	ENSG00000234127	6:30155966-30554818	rs3094060
Schmiedel_2018_Treg_memory	1426	1.7838e-09	2.68535e-10	0.81918	0.123263	0.0575575	AMACR	ENSG00000242110	5:34308100-34707826	rs10079122
TwinsUK_blood	856	5.65813e-07	7.42371e-08	0.833201	0.109262	0.0575362	IGF1R	ENSG00000140443	15:98525749-98925284	rs4965430
GTEx_V8_Brain_Nucleus_accumbens_basal_ganglia	731	1.04733e-08	6.54824e-10	0.887067	0.0554047	0.0575281	MAP3K13	ENSG00000073803	3:185396146-185795858	rs62291884
GTEx_V8_Pituitary	2059	0.00038986	7.37199e-05	0.792272	0.149756	0.0575081	ZDHHC20P1	ENSG00000233916	6:30155966-30554818	rs3094060
GTEx_V8_Liver	731	1.03725e-08	7.55936e-10	0.87853	0.0639687	0.0575013	VPS8	ENSG00000156931	3:185396146-185795858	rs62291884
GTEx_brain_anterior_cingulate_cortex	628	5.21169e-11	2.81943e-12	0.894196	0.048317	0.0574869	RNF146	ENSG00000118518	6:126977111-127376384	rs7771990
GTEx_pituitary	717	4.43269e-11	1.06105e-11	0.760539	0.181992	0.0574683	RNF146	ENSG00000118518	6:126977111-127376384	rs7771990
GTEx_V8_Minor_Salivary_Gland	730	1.03886e-08	7.40604e-10	0.879895	0.0626702	0.0574344	SENP2	ENSG00000163904	3:185396146-185795858	rs62291884
Peng_2018_placenta_naive	639	5.21501e-11	2.78974e-12	0.89479	0.047809	0.0574006	RNF146	ENSG00000118518	6:126977111-127376384	rs7771990
Schmiedel_2018_Treg_naive	1426	1.80741e-09	2.45282e-10	0.830022	0.112584	0.0573938	AMACR	ENSG00000242110	5:34308100-34707826	rs10079122
Kasela_2017_T-cell_CD8	1979	0.00035987	0.000103726	0.7314	0.210756	0.0573803	ZFP57	ENSG00000204644	6:30155966-30554818	rs3094060
CEDAR_neutrophil_CD15	2070	0.000399297	6.42833e-05	0.811574	0.130599	0.0573635	ZFP57	ENSG00000204644	6:30155966-30554818	rs3094060
CEDAR_monocyte_CD14	716	1.03413e-08	6.03898e-10	0.890711	0.0519575	0.0573313	EHHADH	ENSG00000113790	3:185396146-185795858	rs62291884
CEDAR_ileum	2016	0.000369741	9.38598e-05	0.751501	0.190713	0.0573224	HCG9	ENSG00000204625	6:30155966-30554818	rs3094060
CAP_LCL_statin	787	5.9494e-07	4.53072e-08	0.876093	0.0666609	0.0572453	IGF1R	ENSG00000140443	15:98525749-98925284	rs4965430
GTEx_V8_Artery_Aorta	2059	0.000381504	8.22054e-05	0.775292	0.167	0.0572442	GABBR1	ENSG00000204681	6:30155966-30554818	rs3094060
GTEx_V8_Skin_Not_Sun_Exposed_Suprapubic	2059	1.41711e-05	0.000449563	0.0287985	0.913543	0.0571949	IFITM4P	ENSG00000235821	6:30155966-30554818	rs3094060
GTEx_V8_Brain_Anterior_cingulate_cortex_BA24	731	1.0468e-08	6.65447e-10	0.886617	0.0563049	0.0570778	EHHADH	ENSG00000113790	3:185396146-185795858	rs62291884
Schwartzentruber_2018_sensory_neuron	1210	1.83601e-09	2.17403e-10	0.843158	0.0997816	0.05706	AMACR	ENSG00000242110	5:34308100-34707826	rs10079122
GTEx_V8_Brain_Cerebellar_Hemisphere	1191	6.93886e-28	8.34555e-29	0.841765	0.101184	0.0570512	TFDP2	ENSG00000114126	3:141841922-142240317	rs7630837
GTEx_V8_Pituitary	1643	1.81546e-09	2.38082e-10	0.8337	0.109275	0.0570242	AMACR	ENSG00000242110	5:34308100-34707826	rs10079122
CEDAR_monocyte_CD14	2072	0.000397993	6.57638e-05	0.808924	0.133608	0.0570039	HCG9	ENSG00000204625	6:30155966-30554818	rs3094060
GTEx_V8_Vagina	1638	1.7799e-09	2.73757e-10	0.817371	0.125658	0.0569708	AMACR	ENSG00000242110	5:34308100-34707826	rs10079122
GTEx_V8_Brain_Spinal_cord_cervical_c-1	1040	6.60738e-99	6.2991e-100	0.861093	0.0820348	0.0568725	G3BP2	ENSG00000138757	4:76272939-76672160	rs28394165
GTEx_uterus	859	1.82761e-07	1.86598e-08	0.855809	0.0873207	0.0568704	FCHO2	ENSG00000157107	5:72940485-73339091	rs11744018
GTEx_V8_Brain_Hypothalamus	1082	5.81383e-07	5.91252e-08	0.856129	0.0870092	0.0568613	IGF1R	ENSG00000140443	15:98525749-98925284	rs4965430
CEDAR_transverse_colon	2067	0.000384126	7.97046e-05	0.780739	0.161943	0.0568539	FLOT1	ENSG00000137312	6:30155966-30554818	rs3094060
GTEx_V8_Adrenal_Gland	2059	0.000350109	0.000113797	0.71149	0.2312	0.056846	HLA-F	ENSG00000204642	6:30155966-30554818	rs3094060
GTEx_V8_Kidney_Cortex	2052	0.000296263	0.000167645	0.602065	0.340631	0.0568404	LINC00243	ENSG00000214894	6:30155966-30554818	rs3094060
GTEx_V8_Uterus	2052	0.00032319	0.000140772	0.656781	0.286019	0.0567363	HCG18	ENSG00000231074	6:30155966-30554818	rs3094060
GTEx_V8_Small_Intestine_Terminal_Ileum	957	1.34681e-07	6.67692e-08	0.630664	0.312601	0.0567351	FCHO2	ENSG00000157107	5:72940485-73339091	rs11744018
GTEx_minor_salivary_gland	869	1.76155e-07	2.5303e-08	0.824875	0.118428	0.0566966	FCHO2	ENSG00000157107	5:72940485-73339091	rs11744018
GTEx_V8_Artery_Coronary	731	1.04656e-08	6.7268e-10	0.886416	0.0569179	0.056666	MAP3K13	ENSG00000073803	3:185396146-185795858	rs62291884
GTEx_V8_Testis	2059	0.000382119	8.18771e-05	0.77654	0.166334	0.0566623	TRIM10	ENSG00000204613	6:30155966-30554818	rs3094060
GTEx_V8_Vagina	1153	1.32997e-07	1.56803e-08	0.843933	0.0994428	0.0566236	SLC25A16	ENSG00000122912	10:68005684-68403135	rs3956959
GTEx_V8_Stomach	2059	0.000385362	7.86639e-05	0.78313	0.159804	0.0566016	ZDHHC20P1	ENSG00000233916	6:30155966-30554818	rs3094060
GTEx_V8_Brain_Nucleus_accumbens_basal_ganglia	2059	0.000379113	8.4924e-05	0.770432	0.172526	0.0565779	HLA-E	ENSG00000204592	6:30155966-30554818	rs3094060
GENCORD_LCL	903	6.07119e-14	9.48482e-15	0.816	0.127424	0.0565753	FAM215B	ENSG00000232300	17:46711919-47111303	rs4968247
GTEx_V8_Kidney_Cortex	2052	0.000300582	0.000163458	0.610842	0.332123	0.0565713	IFITM4P	ENSG00000235821	6:30155966-30554818	rs3094060
GTEx_V8_Minor_Salivary_Gland	1039	6.43374e-99	8.0627e-100	0.838463	0.105019	0.0565179	FAM47E-STBD1	ENSG00000118804	4:76272939-76672160	rs28394165
Fairfax_2014_monocyte_LPS24	1176	6.83472e-28	9.41068e-29	0.829349	0.114136	0.0565148	TFDP2	ENSG00000114126	3:141841922-142240317	rs7630837
GTEx_V8_Brain_Nucleus_accumbens_basal_ganglia	2059	0.00036209	0.000102005	0.735838	0.207238	0.0564596	GABBR1	ENSG00000204681	6:30155966-30554818	rs3094060
GTEx_breast	734	5.20747e-11	2.92252e-12	0.893473	0.0500868	0.0564402	RNF146	ENSG00000118518	6:126977111-127376384	rs7771990
GTEx_brain_spinal_cord	1506	1.82735e-09	2.27659e-10	0.839157	0.10449	0.056353	AMACR	ENSG00000242110	5:34308100-34707826	rs10079122
GTEx_V8_Vagina	727	1.04711e-08	6.72068e-10	0.886885	0.0568666	0.0562483	MAP3K13	ENSG00000073803	3:185396146-185795858	rs62291884
GTEx_artery_coronary	922	1.86124e-07	1.54416e-08	0.871555	0.0722518	0.0561927	FCHO2	ENSG00000157107	5:72940485-73339091	rs11744018
BLUEPRINT_T-cell	687	5.14518e-11	3.55879e-12	0.882809	0.0610054	0.0561857	RNF146	ENSG00000118518	6:126977111-127376384	rs7771990
GTEx_V8_Brain_Hypothalamus	955	1.87032e-07	1.45359e-08	0.875807	0.0680107	0.0561825	FCHO2	ENSG00000157107	5:72940485-73339091	rs11744018
GTEx_V8_Colon_Sigmoid	1192	1.03438e-49	1.613e-50	0.816555	0.127276	0.0561689	RP11-288H12.3	ENSG00000213073	6:160039050-160437939	rs315986
GTEx_V8_Lung	2059	0.000365135	9.91175e-05	0.742026	0.20137	0.0561398	ZDHHC20P1	ENSG00000233916	6:30155966-30554818	rs3094060
GTEx_V8_Adrenal_Gland	1191	6.73659e-28	1.0447e-28	0.817227	0.126678	0.0560949	TFDP2	ENSG00000114126	3:141841922-142240317	rs7630837
GTEx_V8_Thyroid	752	5.13786e-11	3.63903e-12	0.881528	0.0623805	0.0560913	RNF146	ENSG00000118518	6:126977111-127376384	rs7771990
Gilchrist_2021_NK-cell_naive	2014	0.000398437	6.58093e-05	0.809789	0.133696	0.0560516	HCG9	ENSG00000204625	6:30155966-30554818	rs3094060
BLUEPRINT_neutrophil	1681	1.80479e-09	2.50824e-10	0.828818	0.115131	0.0560507	AMACR	ENSG00000242110	5:34308100-34707826	rs10079122
Schmiedel_2018_Th1-17_memory	993	1.22077e-07	2.65365e-08	0.775456	0.168508	0.0560358	SLC25A16	ENSG00000122912	10:68005684-68403135	rs3956959
GTEx_V8_Brain_Anterior_cingulate_cortex_BA24	731	1.04755e-08	6.70349e-10	0.887257	0.0567212	0.0560223	MAP3K13	ENSG00000073803	3:185396146-185795858	rs62291884
GTEx_V8_Cells_Cultured_fibroblasts	2039	0.000391037	7.55576e-05	0.790782	0.152742	0.0560095	CCHCR1	ENSG00000204536	6:30155966-30554818	rs3094060
nephQTL_tub	1173	0.000171487	0.00109522	0.12764	0.815128	0.0559654	HLA-K	ENSG00000230795	6:30155966-30554818	rs3094060
GTEx_colon_sigmoid	716	5.15949e-11	3.43101e-12	0.88524	0.0588116	0.0559484	RNF146	ENSG00000118518	6:126977111-127376384	rs7771990
Peng_2018_placenta_naive	862	1.82077e-07	1.95528e-08	0.852602	0.0915031	0.0558943	FCHO2	ENSG00000157107	5:72940485-73339091	rs11744018
GTEx_V8_Breast_Mammary_Tissue	2059	0.000382654	8.17197e-05	0.777629	0.166015	0.0558919	HCG9	ENSG00000204625	6:30155966-30554818	rs3094060
GTEx_V8_Heart_Left_Ventricle	1506	0.000146122	0.000353074	0.276238	0.667417	0.0558466	HLA-C	ENSG00000204525	6:30155966-30554818	rs3094060
Fairfax_2012_B-cell_CD19	1975	0.000384737	8.18909e-05	0.778121	0.165567	0.055846	CCHCR1	ENSG00000204536	6:30155966-30554818	rs3094060
Schmiedel_2018_CD8_T-cell_naive	996	1.11296e-07	3.73524e-08	0.706973	0.237213	0.0558142	SLC25A16	ENSG00000122912	10:68005684-68403135	rs3956959
GTEx_brain_nucleus_accumbens	708	5.16938e-11	3.34064e-12	0.886937	0.0572613	0.0558021	RNF146	ENSG00000118518	6:126977111-127376384	rs7771990
GTEx_V8_Cells_EBV-transformed_lymphocytes	1641	1.74192e-09	3.14303e-10	0.799928	0.144279	0.055793	AMACR	ENSG00000242110	5:34308100-34707826	rs10079122
Young_2019_microglia_naive	1337	1.84161e-09	2.1457e-10	0.84573	0.098482	0.055788	AMACR	ENSG00000242110	5:34308100-34707826	rs10079122
nephQTL_tub	377	1.88788e-08	9.37894e-10	0.899581	0.044635	0.0557841	MAP3K13	ENSG00000073803	3:185396146-185795858	rs62291884
GTEx_V8_Brain_Putamen_basal_ganglia	731	1.05122e-08	6.36858e-10	0.890364	0.0538849	0.0557516	EHHADH	ENSG00000113790	3:185396146-185795858	rs62291884
CEDAR_neutrophil_CD15	2051	0.00040143	6.52335e-05	0.811925	0.131884	0.055724	CCHCR1	ENSG00000204536	6:30155966-30554818	rs3094060
GTEx_V8_Testis	2059	0.000305666	0.000158797	0.621174	0.32265	0.0557112	MICD	ENSG00000229390	6:30155966-30554818	rs3094060
Kasela_2017_T-cell_CD8	1169	7.08431e-28	6.98198e-29	0.859636	0.0846661	0.0556976	TFDP2	ENSG00000114126	3:141841922-142240317	rs7630837
CEDAR_platelet	673	1.02763e-08	6.8793e-10	0.885119	0.059197	0.0556841	MAP3K13	ENSG00000073803	3:185396146-185795858	rs62291884
GTEx_V8_Brain_Cerebellar_Hemisphere	1082	5.46291e-07	9.50267e-08	0.804453	0.139878	0.0556687	IGF1R	ENSG00000140443	15:98525749-98925284	rs4965430
CEDAR_T-cell_CD4	2072	0.000398623	6.58118e-05	0.810205	0.133707	0.0556235	ZFP57	ENSG00000204644	6:30155966-30554818	rs3094060
GTEx_V8_Brain_Cortex	2059	0.000368354	9.61552e-05	0.748567	0.195351	0.055618	RPL23AP1	ENSG00000239257	6:30155966-30554818	rs3094060
CAP_LCL_naive	1354	1.83084e-09	2.25712e-10	0.840786	0.103599	0.0556154	AMACR	ENSG00000242110	5:34308100-34707826	rs10079122
GTEx_artery_coronary	1138	1.33939e-07	1.48997e-08	0.84991	0.0944907	0.055599	SLC25A16	ENSG00000122912	10:68005684-68403135	rs3956959
GENCORD_fibroblast	1137	1.33809e-07	1.48889e-08	0.84998	0.0945214	0.0554987	SLC25A16	ENSG00000122912	10:68005684-68403135	rs3956959
CAP_LCL_statin	979	1.35977e-07	1.27317e-08	0.86375	0.0808185	0.0554316	SLC25A16	ENSG00000122912	10:68005684-68403135	rs3956959
GTEx_V8_Brain_Putamen_basal_ganglia	2059	0.000327742	0.000136875	0.666036	0.278101	0.0553982	HLA-E	ENSG00000204592	6:30155966-30554818	rs3094060
GTEx_V8_Heart_Left_Ventricle	1040	6.59244e-99	6.56689e-100	0.859145	0.0855262	0.0553286	G3BP2	ENSG00000138757	4:76272939-76672160	rs28394165
BLUEPRINT_monocyte	689	4.46623e-11	1.04006e-11	0.766315	0.178397	0.0552879	RNF146	ENSG00000118518	6:126977111-127376384	rs7771990
GTEx_V8_Small_Intestine_Terminal_Ileum	1191	6.78587e-28	1.00271e-28	0.823206	0.121585	0.0552096	TFDP2	ENSG00000114126	3:141841922-142240317	rs7630837
GTEx_brain_cerebellum	698	5.14859e-11	3.58304e-12	0.88337	0.0614209	0.0552094	RNF146	ENSG00000118518	6:126977111-127376384	rs7771990
GTEx_V8_Nerve_Tibial	2059	0.00040548	5.92444e-05	0.824015	0.120341	0.0551797	LINC00243	ENSG00000214894	6:30155966-30554818	rs3094060
GTEx_brain_cerebellum	1023	5.80962e-07	6.06991e-08	0.855508	0.0893286	0.0551627	IGF1R	ENSG00000140443	15:98525749-98925284	rs4965430
GTEx_V8_Adipose_Visceral_Omentum	2059	0.000313159	0.000151575	0.6364	0.307975	0.0551607	ZDHHC20P1	ENSG00000233916	6:30155966-30554818	rs3094060
GTEx_V8_Brain_Hippocampus	1190	7.0773e-28	7.11913e-29	0.858559	0.0863083	0.0551326	TFDP2	ENSG00000114126	3:141841922-142240317	rs7630837
CEDAR_rectum	2048	0.00039772	6.69886e-05	0.808368	0.1361	0.0550676	HCG18	ENSG00000231074	6:30155966-30554818	rs3094060
GTEx_V8_Brain_Cerebellar_Hemisphere	731	1.0419e-08	7.38366e-10	0.882465	0.062483	0.0550522	EHHADH	ENSG00000113790	3:185396146-185795858	rs62291884
GTEx_stomach	812	1.81639e-08	4.21211e-09	0.767114	0.177834	0.0550517	ASAP3	ENSG00000088280	1:23168827-23568664	rs680386
GTEx_V8_Spleen	2059	0.000277881	0.000186907	0.564708	0.379777	0.0550498	MICD	ENSG00000229390	6:30155966-30554818	rs3094060
GTEx_V8_Liver	2059	0.000112399	0.000352427	0.228417	0.716146	0.0549721	HLA-K	ENSG00000230795	6:30155966-30554818	rs3094060
GTEx_liver	1116	1.36135e-07	1.28033e-08	0.863846	0.0811886	0.0549652	SLC25A16	ENSG00000122912	10:68005684-68403135	rs3956959
GTEx_V8_Adrenal_Gland	1506	0.000247987	0.000251719	0.468809	0.47581	0.0548818	HLA-C	ENSG00000204525	6:30155966-30554818	rs3094060
GTEx_brain_cortex	1016	5.80177e-07	6.16921e-08	0.854352	0.0907911	0.0548563	IGF1R	ENSG00000140443	15:98525749-98925284	rs4965430
GTEx_V8_Brain_Frontal_Cortex_BA9	2059	0.00033338	0.000131518	0.677495	0.267216	0.0548241	ZFP57	ENSG00000204644	6:30155966-30554818	rs3094060
GTEx_V8_Brain_Frontal_Cortex_BA9	731	1.04817e-08	6.7832e-10	0.887782	0.0573975	0.0548209	MAP3K13	ENSG00000073803	3:185396146-185795858	rs62291884
GTEx_V8_Small_Intestine_Terminal_Ileum	2059	0.00031231	0.000152612	0.634676	0.310083	0.0547758	TRIM10	ENSG00000204613	6:30155966-30554818	rs3094060
CEDAR_transverse_colon	2048	0.000403007	6.41272e-05	0.815115	0.129648	0.0547706	CCHCR1	ENSG00000204536	6:30155966-30554818	rs3094060
CEDAR_transverse_colon	2067	0.000399462	6.54272e-05	0.811909	0.132927	0.0546996	ZFP57	ENSG00000204644	6:30155966-30554818	rs3094060
GTEx_V8_Artery_Coronary	2059	0.00030327	0.000161703	0.616304	0.328558	0.0546731	ZDHHC20P1	ENSG00000233916	6:30155966-30554818	rs3094060
GTEx_V8_Small_Intestine_Terminal_Ileum	1040	6.58847e-99	6.65776e-100	0.858627	0.0867112	0.0546615	SHROOM3	ENSG00000138771	4:76272939-76672160	rs28394165
GTEx_V8_Esophagus_Gastroesophageal_Junction	2059	0.000389014	7.59796e-05	0.790553	0.154351	0.0546315	HLA-F	ENSG00000204642	6:30155966-30554818	rs3094060
GTEx_vagina	1070	1.33768e-07	1.52305e-08	0.848825	0.0965911	0.0545833	SLC25A16	ENSG00000122912	10:68005684-68403135	rs3956959
Kasela_2017_T-cell_CD8	690	1.03215e-08	6.56354e-10	0.889008	0.0564784	0.0545139	MAP3K13	ENSG00000073803	3:185396146-185795858	rs62291884
GTEx_V8_Minor_Salivary_Gland	1039	6.63637e-99	6.19189e-100	0.86487	0.08064	0.0544899	SHROOM3	ENSG00000138771	4:76272939-76672160	rs28394165
CEDAR_neutrophil_CD15	2070	0.000369465	9.55542e-05	0.750939	0.19416	0.0544357	HCG18	ENSG00000231074	6:30155966-30554818	rs3094060
GTEx_V8_Small_Intestine_Terminal_Ileum	1040	6.70732e-99	5.48942e-100	0.874117	0.0714853	0.0543976	G3BP2	ENSG00000138757	4:76272939-76672160	rs28394165
GTEx_V8_Brain_Cerebellum	2059	0.000369731	9.53965e-05	0.751366	0.19381	0.0543591	HLA-A	ENSG00000206503	6:30155966-30554818	rs3094060
GTEx_small_intestine	1065	1.31382e-07	1.76714e-08	0.833684	0.11208	0.0542357	SLC25A16	ENSG00000122912	10:68005684-68403135	rs3956959
GTEx_V8_Ovary	1040	6.55917e-99	6.98374e-100	0.85481	0.0909598	0.0542302	SHROOM3	ENSG00000138771	4:76272939-76672160	rs28394165
GTEx_V8_Small_Intestine_Terminal_Ileum	2059	0.000302628	0.000162566	0.615	0.330313	0.054222	TRIM26	ENSG00000234127	6:30155966-30554818	rs3094060
GTEx_pancreas	938	1.21075e-07	8.09146e-08	0.566951	0.378841	0.0542071	FCHO2	ENSG00000157107	5:72940485-73339091	rs11744018
GTEx_vagina	1535	1.66588e-09	3.93796e-10	0.765007	0.180786	0.054207	AMACR	ENSG00000242110	5:34308100-34707826	rs10079122
CEDAR_T-cell_CD8	1044	6.59217e-99	6.66274e-100	0.85911	0.0867766	0.0541134	FAM47E-STBD1	ENSG00000118804	4:76272939-76672160	rs28394165
GTEx_V8_Small_Intestine_Terminal_Ileum	746	5.14039e-11	3.7331e-12	0.881963	0.0639967	0.0540406	RNF146	ENSG00000118518	6:126977111-127376384	rs7771990
GTEx_V8_Muscle_Skeletal	2059	0.000306933	0.000158359	0.623748	0.321762	0.0540253	FLOT1	ENSG00000137312	6:30155966-30554818	rs3094060
GTEx_V8_Esophagus_Muscularis	2059	0.000379231	8.61197e-05	0.770672	0.174958	0.0539044	GABBR1	ENSG00000204681	6:30155966-30554818	rs3094060
GTEx_V8_Heart_Left_Ventricle	2059	0.000307267	0.000158091	0.624426	0.321217	0.0538909	GABBR1	ENSG00000204681	6:30155966-30554818	rs3094060
GTEx_V8_Uterus	1154	1.33995e-07	1.51143e-08	0.850265	0.0958541	0.0538812	SLC25A16	ENSG00000122912	10:68005684-68403135	rs3956959
GTEx_V8_Adrenal_Gland	1040	6.54198e-99	7.18363e-100	0.852569	0.0935652	0.0538656	SHROOM3	ENSG00000138771	4:76272939-76672160	rs28394165
GTEx_V8_Artery_Coronary	1939	0.000322028	0.000151583	0.643041	0.302635	0.0538499	PSORS1C3	ENSG00000204528	6:30155966-30554818	rs3094060
GTEx_V8_Cells_Cultured_fibroblasts	2059	0.000357975	0.000107409	0.727475	0.218223	0.0538368	FLOT1	ENSG00000137312	6:30155966-30554818	rs3094060
GTEx_V8_Ovary	1040	6.62945e-99	6.31493e-100	0.863969	0.0822442	0.0537873	G3BP2	ENSG00000138757	4:76272939-76672160	rs28394165
GTEx_V8_Esophagus_Gastroesophageal_Junction	1082	5.87416e-07	5.52067e-08	0.865013	0.0812421	0.0537446	IGF1R	ENSG00000140443	15:98525749-98925284	rs4965430
GTEx_V8_Liver	2059	0.000283875	0.000181558	0.57689	0.368908	0.0537363	TRIM10	ENSG00000204613	6:30155966-30554818	rs3094060
Fairfax_2012_B-cell_CD19	1160	7.0742e-28	7.24508e-29	0.858409	0.0878607	0.0537304	TFDP2	ENSG00000114126	3:141841922-142240317	rs7630837
GTEx_V8_Testis	2059	0.000388818	7.66452e-05	0.790156	0.155704	0.0536746	GABBR1	ENSG00000204681	6:30155966-30554818	rs3094060
GTEx_V8_Brain_Nucleus_accumbens_basal_ganglia	1040	4.57669e-100	6.80422e-99	0.0596447	0.886691	0.053664	FAM47E-STBD1	ENSG00000118804	4:76272939-76672160	rs28394165
GTEx_colon_sigmoid	1038	5.72701e-07	6.99955e-08	0.843343	0.10302	0.0536369	IGF1R	ENSG00000140443	15:98525749-98925284	rs4965430
GTEx_brain_hippocampus	1105	1.36063e-07	1.30852e-08	0.863388	0.0829788	0.053633	SLC25A16	ENSG00000122912	10:68005684-68403135	rs3956959
GTEx_pituitary	1575	1.82496e-09	2.36007e-10	0.838061	0.108326	0.0536129	AMACR	ENSG00000242110	5:34308100-34707826	rs10079122
GTEx_V8_Brain_Nucleus_accumbens_basal_ganglia	2059	0.000353973	0.000111524	0.719344	0.226585	0.0536059	IER3	ENSG00000137331	6:30155966-30554818	rs3094060
GENCORD_fibroblast	687	5.07562e-11	4.4109e-12	0.870875	0.0756287	0.0534964	RNF146	ENSG00000118518	6:126977111-127376384	rs7771990
BLUEPRINT_neutrophil	691	5.03942e-11	4.77293e-12	0.864664	0.0818404	0.0534959	RNF146	ENSG00000118518	6:126977111-127376384	rs7771990
GTEx_V8_Colon_Transverse	2059	0.000380568	8.49899e-05	0.773389	0.172663	0.053483	GABBR1	ENSG00000204681	6:30155966-30554818	rs3094060
GTEx_V8_Brain_Hippocampus	1154	1.34844e-07	1.43418e-08	0.855652	0.0909526	0.0533948	SLC25A16	ENSG00000122912	10:68005684-68403135	rs3956959
GTEx_ovary	1528	1.81676e-09	2.44875e-10	0.834297	0.112399	0.0533039	AMACR	ENSG00000242110	5:34308100-34707826	rs10079122
CEDAR_monocyte_CD14	1046	6.45799e-99	8.0677e-100	0.841624	0.105087	0.053289	FAM47E	ENSG00000189157	4:76272939-76672160	rs28394165
Nedelec_2016_macrophage_naive	656	5.17674e-11	3.41406e-12	0.888225	0.0585252	0.0532494	RNF146	ENSG00000118518	6:126977111-127376384	rs7771990
GTEx_colon_transverse	810	2.02312e-08	2.18815e-09	0.854419	0.0923583	0.0532225	ASAP3	ENSG00000088280	1:23168827-23568664	rs680386
GTEx_V8_Brain_Nucleus_accumbens_basal_ganglia	731	1.03704e-08	8.08668e-10	0.878349	0.0684393	0.0532121	EHHADH	ENSG00000113790	3:185396146-185795858	rs62291884
GTEx_V8_Brain_Cerebellar_Hemisphere	1040	6.69135e-99	5.74203e-100	0.872035	0.0747785	0.0531862	G3BP2	ENSG00000138757	4:76272939-76672160	rs28394165
GTEx_brain_hippocampus	658	5.1961e-11	3.22586e-12	0.891521	0.0552945	0.0531843	RNF146	ENSG00000118518	6:126977111-127376384	rs7771990
GTEx_V8_Small_Intestine_Terminal_Ileum	731	1.03848e-08	7.94681e-10	0.87957	0.0672547	0.053175	MAP3K13	ENSG00000073803	3:185396146-185795858	rs62291884
GTEx_V8_Liver	1082	5.74601e-07	6.8426e-08	0.846141	0.100709	0.0531489	IGF1R	ENSG00000140443	15:98525749-98925284	rs4965430
GTEx_V8_Testis	731	1.01744e-08	1.00557e-09	0.861751	0.0851165	0.0531328	MAP3K13	ENSG00000073803	3:185396146-185795858	rs62291884
GTEx_V8_Kidney_Cortex	2052	0.000270796	0.000194967	0.550311	0.396158	0.0530647	HLA-A	ENSG00000206503	6:30155966-30554818	rs3094060
GTEx_V8_Small_Intestine_Terminal_Ileum	731	1.03605e-08	8.20537e-10	0.877512	0.0694448	0.0530436	EHHADH	ENSG00000113790	3:185396146-185795858	rs62291884
GTEx_V8_Adipose_Visceral_Omentum	731	1.00053e-08	1.17624e-09	0.847429	0.0995719	0.0529991	MAP3K13	ENSG00000073803	3:185396146-185795858	rs62291884
CEDAR_rectum	2048	0.000382627	8.31307e-05	0.777692	0.168911	0.0529314	ZFP57	ENSG00000204644	6:30155966-30554818	rs3094060
GTEx_V8_Brain_Cerebellar_Hemisphere	731	1.00664e-08	1.11605e-09	0.852607	0.0944746	0.0529185	VPS8	ENSG00000156931	3:185396146-185795858	rs62291884
GTEx_V8_Brain_Frontal_Cortex_BA9	1191	6.74619e-28	1.06209e-28	0.818391	0.128791	0.0528182	TFDP2	ENSG00000114126	3:141841922-142240317	rs7630837
GTEx_V8_Artery_Aorta	1191	5.90596e-28	1.90303e-28	0.716462	0.230807	0.0527306	TFDP2	ENSG00000114126	3:141841922-142240317	rs7630837
GTEx_V8_Brain_Cortex	2059	0.000354391	0.000111579	0.720192	0.226697	0.0526446	HLA-F	ENSG00000204642	6:30155966-30554818	rs3094060
GENCORD_T-cell	692	5.18641e-11	3.35267e-12	0.889883	0.0574725	0.0526443	RNF146	ENSG00000118518	6:126977111-127376384	rs7771990
GTEx_V8_Colon_Transverse	2059	0.000400089	6.58916e-05	0.813059	0.133852	0.0526228	ZDHHC20P1	ENSG00000233916	6:30155966-30554818	rs3094060
GTEx_V8_Brain_Anterior_cingulate_cortex_BA24	1154	1.19889e-07	2.94247e-08	0.760756	0.186663	0.0525818	SLC25A16	ENSG00000122912	10:68005684-68403135	rs3956959
GTEx_V8_Brain_Cortex	731	1.00124e-08	1.17458e-09	0.848033	0.0994323	0.0525348	SENP2	ENSG00000163904	3:185396146-185795858	rs62291884
CEDAR_platelet	1159	7.12398e-28	6.84714e-29	0.864449	0.0830331	0.052518	TFDP2	ENSG00000114126	3:141841922-142240317	rs7630837
GTEx_V8_Lung	2059	0.000404134	6.1951e-05	0.821279	0.125844	0.0524109	IER3	ENSG00000137331	6:30155966-30554818	rs3094060
CEDAR_transverse_colon	1952	0.000344202	0.000130072	0.687428	0.259723	0.0523752	PSORS1C3	ENSG00000204528	6:30155966-30554818	rs3094060
GTEx_V8_Prostate	1154	1.29989e-07	1.93625e-08	0.824848	0.122813	0.0523389	SLC25A16	ENSG00000122912	10:68005684-68403135	rs3956959
GTEx_V8_Colon_Transverse	731	1.0191e-08	9.98904e-10	0.863159	0.0845528	0.0522878	MAP3K13	ENSG00000073803	3:185396146-185795858	rs62291884
GTEx_V8_Muscle_Skeletal	2059	0.000387004	7.91416e-05	0.786468	0.160779	0.0522873	IER3	ENSG00000137331	6:30155966-30554818	rs3094060
GTEx_V8_Prostate	2059	0.000338714	0.000127434	0.688332	0.258918	0.0522831	IER3	ENSG00000137331	6:30155966-30554818	rs3094060
GTEx_V8_Liver	1154	1.35851e-07	1.3513e-08	0.862047	0.0856946	0.0522584	SLC25A16	ENSG00000122912	10:68005684-68403135	rs3956959
GTEx_V8_Brain_Cortex	1082	5.82438e-07	6.12099e-08	0.857682	0.0900838	0.0522336	IGF1R	ENSG00000140443	15:98525749-98925284	rs4965430
GTEx_V8_Cells_Cultured_fibroblasts	731	1.0403e-08	7.87632e-10	0.881112	0.0666586	0.0522298	EHHADH	ENSG00000113790	3:185396146-185795858	rs62291884
GTEx_prostate	1032	5.86964e-07	5.66921e-08	0.864347	0.0834309	0.0522215	IGF1R	ENSG00000140443	15:98525749-98925284	rs4965430
GTEx_esophagus_mucosa	818	2.09193e-08	1.52429e-09	0.88348	0.0643227	0.0521969	ASAP3	ENSG00000088280	1:23168827-23568664	rs680386
CEDAR_B-cell_CD19	2054	0.000363532	0.000102589	0.738881	0.20846	0.0521929	HCG18	ENSG00000231074	6:30155966-30554818	rs3094060
GTEx_V8_Heart_Atrial_Appendage	1939	0.00035545	0.000119004	0.709781	0.237582	0.0521628	PSORS1C3	ENSG00000204528	6:30155966-30554818	rs3094060
GENCORD_LCL	934	1.87553e-07	1.48744e-08	0.878247	0.0695996	0.0521536	FCHO2	ENSG00000157107	5:72940485-73339091	rs11744018
GTEx_V8_Small_Intestine_Terminal_Ileum	1154	1.348e-07	1.45814e-08	0.855379	0.0924746	0.0521465	SLC25A16	ENSG00000122912	10:68005684-68403135	rs3956959
GTEx_V8_Brain_Hypothalamus	2059	0.000330674	0.000135559	0.671996	0.275431	0.0521072	HCG18	ENSG00000231074	6:30155966-30554818	rs3094060
GTEx_brain_cortex	689	5.22904e-11	2.96425e-12	0.897174	0.0508072	0.0520191	RNF146	ENSG00000118518	6:126977111-127376384	rs7771990
Fairfax_2012_B-cell_CD19	1994	0.000368444	9.78081e-05	0.748825	0.198733	0.0519751	HCG9	ENSG00000204625	6:30155966-30554818	rs3094060
GTEx_V8_Spleen	1191	7.14981e-28	6.6541e-29	0.867355	0.08067	0.0519749	TFDP2	ENSG00000114126	3:141841922-142240317	rs7630837
GTEx_V8_Brain_Frontal_Cortex_BA9	2059	0.000230875	0.000235427	0.469183	0.478382	0.0519691	TRIM26	ENSG00000234127	6:30155966-30554818	rs3094060
GTEx_V8_Liver	731	9.71824e-09	1.47596e-09	0.823115	0.124959	0.0519258	EHHADH	ENSG00000113790	3:185396146-185795858	rs62291884
GTEx_V8_Artery_Aorta	2059	0.000341311	0.000125025	0.693611	0.254024	0.0518983	ZDHHC20P1	ENSG00000233916	6:30155966-30554818	rs3094060
GTEx_V8_Brain_Cerebellum	731	1.05349e-08	6.59853e-10	0.892286	0.0558363	0.0518778	MAP3K13	ENSG00000073803	3:185396146-185795858	rs62291884
GTEx_V8_Uterus	2052	0.000162664	0.000303706	0.330564	0.617136	0.0518342	HCG4P3	ENSG00000237669	6:30155966-30554818	rs3094060
GENCORD_fibroblast	1033	5.87185e-07	5.67649e-08	0.864673	0.0835388	0.0517881	IGF1R	ENSG00000140443	15:98525749-98925284	rs4965430
GTEx_artery_coronary	1572	1.73948e-09	3.25456e-10	0.798808	0.149405	0.0517877	AMACR	ENSG00000242110	5:34308100-34707826	rs10079122
Fairfax_2014_monocyte_naive	1001	6.73968e-99	5.37343e-100	0.878334	0.0699764	0.05169	FAM47E	ENSG00000189157	4:76272939-76672160	rs28394165
Fairfax_2014_monocyte_LPS24	2011	0.000387883	7.8513e-05	0.788337	0.159519	0.0516777	ZFP57	ENSG00000204644	6:30155966-30554818	rs3094060
GTEx_V8_Skin_Not_Sun_Exposed_Suprapubic	731	1.04141e-08	7.83147e-10	0.882055	0.0662793	0.0516655	MAP3K13	ENSG00000073803	3:185396146-185795858	rs62291884
GENCORD_LCL	1141	1.36462e-07	1.2848e-08	0.866828	0.0815608	0.0516109	SLC25A16	ENSG00000122912	10:68005684-68403135	rs3956959
CEDAR_platelet	2006	0.000326267	0.000140162	0.663139	0.284828	0.0515668	HCG18	ENSG00000231074	6:30155966-30554818	rs3094060
GTEx_V8_Brain_Caudate_basal_ganglia	731	1.03971e-08	8.01384e-10	0.880616	0.0678241	0.0515599	MAP3K13	ENSG00000073803	3:185396146-185795858	rs62291884
GTEx_V8_Artery_Aorta	2059	1.25777e-05	0.000453952	0.0255603	0.922468	0.0515047	HLA-L	ENSG00000243753	6:30155966-30554818	rs3094060
GTEx_V8_Brain_Caudate_basal_ganglia	2059	0.00033166	0.000134889	0.673999	0.27407	0.0514645	GABBR1	ENSG00000204681	6:30155966-30554818	rs3094060
GENCORD_T-cell	1141	1.3414e-07	1.51952e-08	0.852079	0.0964712	0.0514492	SLC25A16	ENSG00000122912	10:68005684-68403135	rs3956959
GTEx_V8_Skin_Not_Sun_Exposed_Suprapubic	2059	0.000375457	9.1103e-05	0.763003	0.185088	0.0514428	GABBR1	ENSG00000204681	6:30155966-30554818	rs3094060
GTEx_V8_Brain_Nucleus_accumbens_basal_ganglia	1040	6.70323e-99	5.75847e-100	0.873583	0.0749946	0.0514221	G3BP2	ENSG00000138757	4:76272939-76672160	rs28394165
GTEx_V8_Prostate	731	1.04182e-08	7.82736e-10	0.882397	0.0662448	0.0513577	EHHADH	ENSG00000113790	3:185396146-185795858	rs62291884
GTEx_V8_Adrenal_Gland	731	1.03908e-08	8.10402e-10	0.880081	0.0685881	0.0513309	MAP3K13	ENSG00000073803	3:185396146-185795858	rs62291884
GTEx_V8_Ovary	2059	0.000225304	0.000241312	0.457862	0.490342	0.0513297	HLA-G	ENSG00000204632	6:30155966-30554818	rs3094060
GTEx_V8_Prostate	1927	0.000318799	0.000156086	0.636583	0.311624	0.0513177	POU5F1	ENSG00000204531	6:30155966-30554818	rs3094060
[truncated: 1,048 more rows]
