# Supplementary material for: Multivariate canonical correlation analysis identifies additional genetic variants for chronic kidney disease
Source: NPJ Syst Biol Appl. 2024 Mar 9;10:28. doi: 10.1038/s41540-024-00350-8 (PMC10924093; doi:10.1038/s41540-024-00350-8)
Supplement: Supplementary file 12 — Dataset 10 [file 41540_2024_350_MOESM12_ESM.xlsx]

## Sheet: Supplementary Table S10
Supplementary Table S10. Expression quantitative trait loci colocalisation results for previously unreported lead single nucleotide polymorphisms identified in CKDGen and BioBank Japan
qtl_id	nsnps	PP.H0.abf	PP.H1.abf	PP.H2.abf	PP.H3.abf	PP.H4.abf	gene	gene_en	region	snp
NephQTL_tubular	296	7.97388e-30	5.97398e-30	0.00287809	0.00116029	0.995962	THBS3	ENSG00000169231	1:155002444-155398412	rs2974937
NephQTL_tubular	434	2.08023e-24	4.27514e-10	3.9822e-17	0.00719113	0.992809	TCEA3	ENSG00000204219	1:23168827-23568664	rs680386
GTEx_V8_Heart_Left_Ventricle	1082	4.79145e-12	1.27393e-08	7.05575e-06	0.0177773	0.982216	IGF1R	ENSG00000140443	15:98525749-98925284	rs4965430
GTEx_heart_left_ventricle	1070	1.50371e-09	2.34059e-08	0.00221432	0.0335025	0.964283	IGF1R	ENSG00000140443	15:98525749-98925284	rs4965430
NephQTL_tubular	434	9.25838e-09	9.0331e-10	0.177234	0.0164859	0.80628	C1orf213	ENSG00000249087	1:23168827-23568664	rs680386
GTEx_V8_Heart_Atrial_Appendage	1643	1.4238e-12	5.21379e-10	0.000653841	0.238668	0.760678	AMACR	ENSG00000242110	5:34308100-34707826	rs10079122
GTEx_V8_Esophagus_Muscularis	1082	1.21401e-07	5.33852e-08	0.178771	0.0778701	0.743359	IGF1R	ENSG00000140443	15:98525749-98925284	rs4965430
GTEx_brain_cerebellum	902	3.74866e-08	2.22337e-08	0.175537	0.103392	0.721072	FCHO2	ENSG00000157107	5:72940485-73339091	rs11744018
GTEx_spleen	697	6.78979e-12	9.65731e-12	0.116496	0.164977	0.718527	RNF146	ENSG00000118518	6:126977111-127376384	rs7771990
NephQTL_glomerular	303	8.73884e-28	5.96045e-29	0.31542	0.0208499	0.66373	EFNA3	ENSG00000143590	1:155002444-155398412	rs2974937
NephQTL_glomerular	429	1.71317e-08	1.58054e-09	0.327953	0.0296139	0.642433	C1orf213	ENSG00000249087	1:23168827-23568664	rs680386
GTEx_V8_Artery_Tibial	1154	2.47005e-08	3.29996e-08	0.156737	0.208765	0.634498	SLC25A16	ENSG00000122912	10:68005684-68403135	rs3956959
GTEx_V8_Spleen	751	7.02454e-12	1.51773e-11	0.120524	0.259785	0.619692	RNF146	ENSG00000118518	6:126977111-127376384	rs7771990
BrainSeq_brain	1059	4.77494e-08	1.22206e-08	0.303312	0.0770078	0.61968	SLC25A16	ENSG00000122912	10:68005684-68403135	rs3956959
GTEx_V8_Esophagus_Mucosa	1082	6.59405e-08	1.9864e-07	0.0971021	0.291901	0.610997	IGF1R	ENSG00000140443	15:98525749-98925284	rs4965430
GTEx_artery_tibial	1070	2.14998e-07	6.83879e-08	0.3166	0.100123	0.583277	IGF1R	ENSG00000140443	15:98525749-98925284	rs4965430
GTEx_brain_hippocampus	817	2.57563e-14	6.50778e-15	0.346172	0.0868994	0.566929	FAM215B	ENSG00000232300	17:46711919-47111303	rs4968247
GTEx_V8_Pancreas	824	2.3538e-09	8.85109e-09	0.0994076	0.373279	0.527313	ASAP3	ENSG00000088280	1:23168827-23568664	rs680386
GTEx_V8_Pancreas	1154	3.23644e-08	4.51521e-08	0.205369	0.286005	0.508626	SLC25A16	ENSG00000122912	10:68005684-68403135	rs3956959
GTEx_artery_tibial	1141	6.39998e-08	2.0646e-08	0.406111	0.130546	0.463342	SLC25A16	ENSG00000122912	10:68005684-68403135	rs3956959
iPSCORE_iPSC	906	3.12252e-07	6.18309e-08	0.459814	0.090601	0.449585	IGF1R	ENSG00000140443	15:98525749-98925284	rs4965430
FUSION_muscle_naive	679	2.70947e-11	5.60355e-12	0.464891	0.0957064	0.439402	RNF146	ENSG00000118518	6:126977111-127376384	rs7771990
GTEx_V8_Brain_Amygdala	1642	1.03112e-09	2.25406e-10	0.473513	0.103088	0.423399	AMACR	ENSG00000242110	5:34308100-34707826	rs10079122
GTEx_brain_amygdala	869	1.16089e-07	1.23869e-08	0.543603	0.057605	0.398792	FCHO2	ENSG00000157107	5:72940485-73339091	rs11744018
GTEx_V8_Colon_Transverse	1154	5.5153e-08	3.98471e-08	0.349974	0.252453	0.397573	SLC25A16	ENSG00000122912	10:68005684-68403135	rs3956959
GTEx_brain_frontal_cortex	1540	1.14764e-09	2.23391e-10	0.527021	0.102215	0.370764	AMACR	ENSG00000242110	5:34308100-34707826	rs10079122
GTEx_nerve_tibial	1633	1.1569e-09	2.145e-10	0.531275	0.0981324	0.370592	AMACR	ENSG00000242110	5:34308100-34707826	rs10079122
GTEx_heart_atrial_appendage	1623	5.9525e-10	7.81329e-10	0.273352	0.358435	0.368213	AMACR	ENSG00000242110	5:34308100-34707826	rs10079122
GTEx_esophagus_muscularis	1585	1.22035e-09	1.85569e-10	0.560413	0.0848627	0.354725	AMACR	ENSG00000242110	5:34308100-34707826	rs10079122
GTEx_V8_Brain_Cerebellar_Hemisphere	957	1.24285e-07	1.44015e-08	0.581985	0.0670862	0.350929	FCHO2	ENSG00000157107	5:72940485-73339091	rs11744018
GTEx_V8_Muscle_Skeletal	1082	3.35571e-07	1.07288e-07	0.494153	0.157641	0.348206	IGF1R	ENSG00000140443	15:98525749-98925284	rs4965430
GTEx_fibroblast	739	3.56053e-11	2.63053e-12	0.610899	0.0447891	0.344312	RNF146	ENSG00000118518	6:126977111-127376384	rs7771990
GTEx_brain_hypothalamus	1596	1.13787e-09	3.16049e-10	0.522535	0.144804	0.332661	AMACR	ENSG00000242110	5:34308100-34707826	rs10079122
TwinsUK_LCL	849	1.69054e-14	3.33412e-14	0.227217	0.447798	0.324984	FAM215B	ENSG00000232300	17:46711919-47111303	rs4968247
GTEx_V8_Whole_Blood	1154	6.50513e-08	4.31247e-08	0.412784	0.273335	0.313881	SLC25A16	ENSG00000122912	10:68005684-68403135	rs3956959
GTEx_blood	1070	4.17133e-07	4.90351e-08	0.614259	0.0718938	0.313847	IGF1R	ENSG00000140443	15:98525749-98925284	rs4965430
GTEx_V8_Colon_Transverse	1082	4.08648e-07	6.33185e-08	0.601763	0.0929358	0.305301	IGF1R	ENSG00000140443	15:98525749-98925284	rs4965430
FUSION_muscle_naive	939	4.20827e-07	5.50731e-08	0.619699	0.0807996	0.299501	IGF1R	ENSG00000140443	15:98525749-98925284	rs4965430
NephQTL_tubular	673	1.95829e-08	1.27006e-07	0.0939681	0.609138	0.296894	SLC25A16	ENSG00000122912	10:68005684-68403135	rs3956959
GTEx_vagina	984	4.35954e-07	4.88405e-08	0.641973	0.0716348	0.286391	IGF1R	ENSG00000140443	15:98525749-98925284	rs4965430
BLUEPRINT_neutrophil	1022	4.32334e-07	5.26365e-08	0.636643	0.0772249	0.286131	IGF1R	ENSG00000140443	15:98525749-98925284	rs4965430
GTEx_brain_cortex	1576	1.32807e-09	2.57225e-10	0.609881	0.117851	0.272268	AMACR	ENSG00000242110	5:34308100-34707826	rs10079122
GTEx_V8_Skin_Not_Sun_Exposed_Suprapubic	1643	1.29707e-09	2.94921e-10	0.595641	0.135165	0.269194	AMACR	ENSG00000242110	5:34308100-34707826	rs10079122
Schmiedel_2018_CD8_T-cell_anti-CD3-CD28	682	1.01337e-08	6.56034e-09	0.447152	0.289213	0.263635	ASAP3	ENSG00000088280	1:23168827-23568664	rs680386
BrainSeq_brain	690	3.93207e-11	3.66624e-12	0.674664	0.0626426	0.262693	RNF146	ENSG00000118518	6:126977111-127376384	rs7771990
GTEx_esophagus_gej	1588	1.28723e-09	3.24986e-10	0.591126	0.148981	0.259894	AMACR	ENSG00000242110	5:34308100-34707826	rs10079122
GTEx_V8_Vagina	1078	4.48686e-07	5.42676e-08	0.660722	0.0796533	0.259624	IGF1R	ENSG00000140443	15:98525749-98925284	rs4965430
Braineac2_substantia_nigra	412	4.08596e-11	2.51506e-12	0.701068	0.0428974	0.256035	RNF146	ENSG00000118518	6:126977111-127376384	rs7771990
GTEx_V8_Brain_Frontal_Cortex_BA9	1643	1.19925e-09	4.2414e-10	0.550721	0.19452	0.254759	AMACR	ENSG00000242110	5:34308100-34707826	rs10079122
GTEx_V8_Heart_Atrial_Appendage	1154	7.76855e-08	4.00057e-08	0.492955	0.253603	0.253441	SLC25A16	ENSG00000122912	10:68005684-68403135	rs3956959
GTEx_small_intestine	659	3.97684e-11	4.1444e-12	0.682326	0.0708607	0.246813	RNF146	ENSG00000118518	6:126977111-127376384	rs7771990
GTEx_brain_amygdala	953	4.64476e-07	4.75436e-08	0.683974	0.0697652	0.24626	IGF1R	ENSG00000140443	15:98525749-98925284	rs4965430
GTEx_V8_Brain_Nucleus_accumbens_basal_ganglia	824	1.55775e-08	2.2881e-09	0.657879	0.0963869	0.245734	ASAP3	ENSG00000088280	1:23168827-23568664	rs680386
Bossini-Castillo_2019_Treg_naive	743	4.84531e-14	8.34232e-15	0.651235	0.111888	0.236877	FAM215B	ENSG00000232300	17:46711919-47111303	rs4968247
NephQTL_glomerular	303	2.07048e-27	5.62248e-29	0.747319	0.0200612	0.23262	FDPS	ENSG00000160752	1:155002444-155398412	rs2974937
GTEx_brain_hippocampus	1513	7.99305e-10	8.75378e-10	0.367058	0.401761	0.23118	AMACR	ENSG00000242110	5:34308100-34707826	rs10079122
GTEx_spleen	1005	4.70321e-07	5.39083e-08	0.692582	0.0791556	0.228262	IGF1R	ENSG00000140443	15:98525749-98925284	rs4965430
GTEx_V8_Brain_Putamen_basal_ganglia	824	1.6005e-08	2.29704e-09	0.675936	0.0967833	0.227281	ASAP3	ENSG00000088280	1:23168827-23568664	rs680386
GTEx_colon_transverse	1139	1.05999e-07	1.62935e-08	0.672618	0.103166	0.224215	SLC25A16	ENSG00000122912	10:68005684-68403135	rs3956959
GTEx_brain_cerebellum	1555	1.42805e-09	2.64948e-10	0.65579	0.121447	0.222763	AMACR	ENSG00000242110	5:34308100-34707826	rs10079122
NephQTL_tubular	895	1.74049e-09	1.51405e-10	0.715485	0.0620176	0.222498	AMACR	ENSG00000242110	5:34308100-34707826	rs10079122
GTEx_brain_cerebellar_hemisphere	1535	1.41467e-09	2.78934e-10	0.649645	0.12787	0.222485	AMACR	ENSG00000242110	5:34308100-34707826	rs10079122
GTEx_pituitary	919	1.52634e-07	1.51273e-08	0.714735	0.0706212	0.214644	FCHO2	ENSG00000157107	5:72940485-73339091	rs11744018
GTEx_artery_aorta	1629	1.4183e-09	2.99866e-10	0.651312	0.137494	0.211194	AMACR	ENSG00000242110	5:34308100-34707826	rs10079122
NephQTL_glomerular	303	2.07868e-27	1.11701e-28	0.750278	0.0401079	0.209614	GBAP1	ENSG00000160766	1:155002444-155398412	rs2974937
GTEx_brain_nucleus_accumbens	1122	8.45056e-08	4.08739e-08	0.536232	0.259162	0.204607	SLC25A16	ENSG00000122912	10:68005684-68403135	rs3956959
GTEx_spleen	927	4.46859e-08	1.25374e-07	0.209249	0.586878	0.203873	FCHO2	ENSG00000157107	5:72940485-73339091	rs11744018
GTEx_V8_Brain_Caudate_basal_ganglia	1643	1.45007e-09	2.8568e-10	0.665902	0.130987	0.203111	AMACR	ENSG00000242110	5:34308100-34707826	rs10079122
GTEx_V8_Adrenal_Gland	1082	4.86262e-07	5.64991e-08	0.716056	0.082998	0.200946	IGF1R	ENSG00000140443	15:98525749-98925284	rs4965430
GTEx_V8_Minor_Salivary_Gland	1154	1.05443e-07	2.08051e-08	0.669091	0.13182	0.199089	SLC25A16	ENSG00000122912	10:68005684-68403135	rs3956959
Lepik_2017_blood	698	2.44877e-11	2.23639e-11	0.419866	0.383255	0.196879	RNF146	ENSG00000118518	6:126977111-127376384	rs7771990
GTEx_V8_Brain_Cortex	1643	1.34914e-09	4.02835e-10	0.619556	0.184795	0.195649	AMACR	ENSG00000242110	5:34308100-34707826	rs10079122
Schmiedel_2018_monocyte_CD16_naive	582	4.39637e-11	3.04071e-12	0.75433	0.0519788	0.193692	RNF146	ENSG00000118518	6:126977111-127376384	rs7771990
TwinsUK_fat	672	4.15508e-11	5.56213e-12	0.712928	0.0952431	0.191829	RNF146	ENSG00000118518	6:126977111-127376384	rs7771990
iPSCORE_iPSC	1018	1.14156e-07	1.34592e-08	0.72514	0.0853058	0.189554	SLC25A16	ENSG00000122912	10:68005684-68403135	rs3956959
GTEx_brain_spinal_cord	886	1.59643e-07	1.40675e-08	0.747555	0.0656865	0.186758	FCHO2	ENSG00000157107	5:72940485-73339091	rs11744018
NephQTL_glomerular	303	2.18931e-27	6.56804e-29	0.790209	0.0235204	0.18627	DPM3	ENSG00000179085	1:155002444-155398412	rs2974937
GTEx_V8_Whole_Blood	1082	5.04322e-07	5.02695e-08	0.742651	0.0738419	0.183507	IGF1R	ENSG00000140443	15:98525749-98925284	rs4965430
GTEx_V8_Artery_Aorta	1643	1.45579e-09	3.22852e-10	0.668531	0.148077	0.183392	AMACR	ENSG00000242110	5:34308100-34707826	rs10079122
GTEx_V8_Nerve_Tibial	1643	1.48652e-09	2.92191e-10	0.682642	0.133997	0.183361	AMACR	ENSG00000242110	5:34308100-34707826	rs10079122
GTEx_V8_Vagina	956	1.59914e-07	1.48674e-08	0.748824	0.069437	0.181739	FCHO2	ENSG00000157107	5:72940485-73339091	rs11744018
GTEx_V8_Colon_Sigmoid	1154	9.755e-08	3.14559e-08	0.619005	0.199422	0.181572	SLC25A16	ENSG00000122912	10:68005684-68403135	rs3956959
Schmiedel_2018_Th1_memory	870	4.88417e-07	6.74957e-08	0.71923	0.0992108	0.181559	IGF1R	ENSG00000140443	15:98525749-98925284	rs4965430
NephQTL_glomerular	303	2.17223e-27	1.00129e-28	0.784044	0.0359605	0.179996	THBS3	ENSG00000169231	1:155002444-155398412	rs2974937
GTEx_brain_anterior_cingulate_cortex	879	1.56681e-07	1.87218e-08	0.733685	0.087489	0.178826	FCHO2	ENSG00000157107	5:72940485-73339091	rs11744018
BrainSeq_brain	778	6.07167e-09	1.25433e-08	0.267914	0.553299	0.178787	ASAP3	ENSG00000088280	1:23168827-23568664	rs680386
Schmiedel_2018_monocyte_naive	676	1.68577e-08	1.78258e-09	0.74385	0.078479	0.177671	ASAP3	ENSG00000088280	1:23168827-23568664	rs680386
GTEx_brain_cerebellar_hemisphere	901	1.59637e-07	1.63166e-08	0.747524	0.0762288	0.176247	FCHO2	ENSG00000157107	5:72940485-73339091	rs11744018
GTEx_skin_not_sun_exposed	1634	1.52506e-09	2.7441e-10	0.700342	0.125841	0.173817	AMACR	ENSG00000242110	5:34308100-34707826	rs10079122
NephQTL_tubular	296	2.2283e-27	6.5507e-29	0.804281	0.0234719	0.172247	RP11-263K19.6	ENSG00000236263	1:155002444-155398412	rs2974937
GTEx_heart_left_ventricle	1621	1.49385e-09	3.10241e-10	0.68601	0.142298	0.171692	AMACR	ENSG00000242110	5:34308100-34707826	rs10079122
ROSMAP_brain_naive	673	4.50405e-11	3.67726e-12	0.772805	0.0629302	0.164265	RNF146	ENSG00000118518	6:126977111-127376384	rs7771990
GTEx_V8_Heart_Atrial_Appendage	1082	5.13834e-07	5.44296e-08	0.756657	0.0799881	0.163354	IGF1R	ENSG00000140443	15:98525749-98925284	rs4965430
GTEx_brain_caudate	925	1.61827e-07	1.68791e-08	0.757782	0.0788757	0.163342	FCHO2	ENSG00000157107	5:72940485-73339091	rs11744018
NephQTL_tubular	296	2.24587e-27	7.35727e-29	0.810625	0.0263924	0.162983	DPM3	ENSG00000179085	1:155002444-155398412	rs2974937
GTEx_V8_Heart_Left_Ventricle	1643	1.55402e-09	2.70087e-10	0.713641	0.123867	0.162492	AMACR	ENSG00000242110	5:34308100-34707826	rs10079122
GTEx_adrenal_gland	1024	5.18865e-07	5.03184e-08	0.764065	0.0739354	0.161999	IGF1R	ENSG00000140443	15:98525749-98925284	rs4965430
GTEx_vagina	888	1.64954e-07	1.4319e-08	0.772424	0.0668904	0.160686	FCHO2	ENSG00000157107	5:72940485-73339091	rs11744018
GTEx_V8_Brain_Nucleus_accumbens_basal_ganglia	1154	7.42471e-08	5.80779e-08	0.471136	0.368374	0.16049	SLC25A16	ENSG00000122912	10:68005684-68403135	rs3956959
GTEx_V8_Brain_Hippocampus	1638	1.43754e-09	3.9352e-10	0.66015	0.180554	0.159297	AMACR	ENSG00000242110	5:34308100-34707826	rs10079122
NephQTL_glomerular	303	2.24138e-27	8.84291e-29	0.809005	0.0317584	0.159236	RP11-263K19.6	ENSG00000236263	1:155002444-155398412	rs2974937
GTEx_V8_Muscle_Skeletal	752	1.89923e-11	3.0214e-11	0.32586	0.518241	0.155899	RNF146	ENSG00000118518	6:126977111-127376384	rs7771990
GTEx_V8_Lung	1154	8.3848e-08	4.92892e-08	0.532059	0.31261	0.155331	SLC25A16	ENSG00000122912	10:68005684-68403135	rs3956959
van_de_Bunt_2015_pancreatic_islet	773	1.76204e-08	1.56464e-09	0.777506	0.0688864	0.153608	ASAP3	ENSG00000088280	1:23168827-23568664	rs680386
GTEx_esophagus_gej	1141	1.07809e-07	2.5754e-08	0.684101	0.16327	0.15263	SLC25A16	ENSG00000122912	10:68005684-68403135	rs3956959
GTEx_V8_Breast_Mammary_Tissue	1643	1.59063e-09	2.55226e-10	0.730453	0.117053	0.152494	AMACR	ENSG00000242110	5:34308100-34707826	rs10079122
GTEx_V8_Stomach	824	1.80955e-08	1.99981e-09	0.764222	0.0843061	0.151472	ASAP3	ENSG00000088280	1:23168827-23568664	rs680386
GTEx_adipose_visceral	816	1.7786e-08	2.38766e-09	0.751154	0.100689	0.148156	ASAP3	ENSG00000088280	1:23168827-23568664	rs680386
NephQTL_glomerular	303	2.29287e-27	7.44854e-29	0.82759	0.0267391	0.145671	SYT11	ENSG00000132718	1:155002444-155398412	rs2974937
GTEx_V8_Brain_Cerebellum	1082	5.18269e-07	6.23855e-08	0.763188	0.0917221	0.145089	IGF1R	ENSG00000140443	15:98525749-98925284	rs4965430
GTEx_V8_Brain_Cerebellum	957	1.11189e-07	7.14153e-08	0.520658	0.334268	0.145073	FCHO2	ENSG00000157107	5:72940485-73339091	rs11744018
GTEx_V8_Brain_Cerebellar_Hemisphere	1643	1.49692e-09	3.66145e-10	0.687418	0.167997	0.144585	AMACR	ENSG00000242110	5:34308100-34707826	rs10079122
Schmiedel_2018_CD4_T-cell_anti-CD3-CD28	682	1.77833e-08	1.63711e-09	0.78469	0.0720944	0.143216	ASAP3	ENSG00000088280	1:23168827-23568664	rs680386
FUSION_muscle_naive	1672	3.34828e-10	1.53156e-09	0.153764	0.703199	0.143036	AMACR	ENSG00000242110	5:34308100-34707826	rs10079122
GTEx_skin_not_sun_exposed	731	4.62981e-11	3.67052e-12	0.79436	0.0628341	0.142806	RNF146	ENSG00000118518	6:126977111-127376384	rs7771990
GTEx_lung	1143	1.14435e-07	2.07342e-08	0.726149	0.131427	0.142424	SLC25A16	ENSG00000122912	10:68005684-68403135	rs3956959
NephQTL_glomerular	499	7.08218e-14	3.66937e-15	0.816737	0.0421751	0.141088	GOSR2	ENSG00000108433	17:46711919-47111303	rs4968247
GTEx_muscle	1074	5.20112e-07	6.41562e-08	0.765902	0.0943348	0.139762	IGF1R	ENSG00000140443	15:98525749-98925284	rs4965430
GTEx_testis	814	6.9073e-10	1.96861e-08	0.0291714	0.831257	0.139571	ASAP3	ENSG00000088280	1:23168827-23568664	rs680386
GTEx_prostate	1618	1.6304e-09	2.44657e-10	0.748717	0.112213	0.13907	AMACR	ENSG00000242110	5:34308100-34707826	rs10079122
GTEx_V8_Pituitary	1154	7.68968e-08	5.88144e-08	0.48795	0.373069	0.138981	SLC25A16	ENSG00000122912	10:68005684-68403135	rs3956959
NephQTL_glomerular	395	1.12249e-10	4.19596e-12	0.830545	0.0309079	0.138547	RNF146	ENSG00000118518	6:126977111-127376384	rs7771990
GENCORD_T-cell	493	7.00693e-33	4.08944e-34	0.815155	0.0474374	0.137407	NA	ENSG00000251246	1:155002444-155398412	rs2974937
GTEx_V8_Brain_Cerebellum	824	9.81058e-09	1.06216e-08	0.414328	0.448442	0.13723	ASAP3	ENSG00000088280	1:23168827-23568664	rs680386
NephQTL_glomerular	499	7.04228e-14	4.52485e-15	0.812135	0.052046	0.135819	LRRC37A17P	ENSG00000263142	17:46711919-47111303	rs4968247
Quach_2016_monocyte_IAV	696	4.31792e-11	7.19944e-12	0.740869	0.123392	0.135739	RNF146	ENSG00000118518	6:126977111-127376384	rs7771990
GTEx_V8_Ovary	752	4.58617e-11	4.55373e-12	0.786872	0.0779956	0.135132	RNF146	ENSG00000118518	6:126977111-127376384	rs7771990
GTEx_brain_hypothalamus	1131	1.03275e-07	3.30951e-08	0.655332	0.20987	0.134797	SLC25A16	ENSG00000122912	10:68005684-68403135	rs3956959
Schmiedel_2018_Treg_memory	580	4.71393e-11	3.3852e-12	0.808817	0.05795	0.133233	RNF146	ENSG00000118518	6:126977111-127376384	rs7771990
Quach_2016_monocyte_LPS	693	4.58596e-11	4.71166e-12	0.786858	0.0807102	0.132432	RNF146	ENSG00000118518	6:126977111-127376384	rs7771990
NephQTL_glomerular	303	2.31742e-27	8.7108e-29	0.836449	0.0313085	0.132243	RUSC1-AS1	ENSG00000225855	1:155002444-155398412	rs2974937
GTEx_prostate	806	1.39386e-08	6.61701e-09	0.588667	0.279323	0.13201	ASAP3	ENSG00000088280	1:23168827-23568664	rs680386
Quach_2016_monocyte_LPS	1087	5.10917e-08	8.5597e-08	0.324543	0.543594	0.131863	SLC25A16	ENSG00000122912	10:68005684-68403135	rs3956959
FUSION_adipose_naive	935	5.33973e-07	5.60075e-08	0.786314	0.0823438	0.131342	IGF1R	ENSG00000140443	15:98525749-98925284	rs4965430
Schmiedel_2018_CD4_T-cell_naive	1426	1.61492e-09	2.78647e-10	0.741627	0.127834	0.130539	AMACR	ENSG00000242110	5:34308100-34707826	rs10079122
GTEx_brain_spinal_cord	663	4.74444e-11	3.37877e-12	0.814027	0.0578431	0.12813	RNF146	ENSG00000118518	6:126977111-127376384	rs7771990
GTEx_V8_Brain_Cerebellar_Hemisphere	751	4.7334e-11	3.49476e-12	0.812134	0.0598334	0.128032	RNF146	ENSG00000118518	6:126977111-127376384	rs7771990
GTEx_uterus	751	1.9162e-08	1.49803e-09	0.809263	0.0631384	0.127598	ASAP3	ENSG00000088280	1:23168827-23568664	rs680386
GTEx_V8_Esophagus_Mucosa	897	1.82964e-14	4.6642e-14	0.245908	0.626753	0.127339	FAM215B	ENSG00000232300	17:46711919-47111303	rs4968247
GTEx_heart_left_ventricle	934	1.66556e-07	1.98368e-08	0.779924	0.0927618	0.127314	FCHO2	ENSG00000157107	5:72940485-73339091	rs11744018
Schmiedel_2018_monocyte_CD16_naive	684	1.79873e-08	1.8006e-09	0.793694	0.0793251	0.126981	ASAP3	ENSG00000088280	1:23168827-23568664	rs680386
GTEx_V8_Colon_Sigmoid	1643	1.64744e-09	2.54386e-10	0.756542	0.116693	0.126765	AMACR	ENSG00000242110	5:34308100-34707826	rs10079122
GTEx_V8_Brain_Cerebellum	1643	1.49772e-09	4.06501e-10	0.687787	0.186548	0.125665	AMACR	ENSG00000242110	5:34308100-34707826	rs10079122
GTEx_V8_Brain_Anterior_cingulate_cortex_BA24	1643	1.61531e-09	2.89919e-10	0.741784	0.133012	0.125204	AMACR	ENSG00000242110	5:34308100-34707826	rs10079122
GENCORD_LCL	700	4.73453e-11	3.67547e-12	0.812351	0.062939	0.124711	RNF146	ENSG00000118518	6:126977111-127376384	rs7771990
GTEx_V8_Brain_Amygdala	956	1.72776e-07	1.43189e-08	0.80905	0.0669265	0.124024	FCHO2	ENSG00000157107	5:72940485-73339091	rs11744018
Nedelec_2016_macrophage_Salmonella	1004	5.36586e-07	5.86323e-08	0.790162	0.0862168	0.123621	IGF1R	ENSG00000140443	15:98525749-98925284	rs4965430
Schmiedel_2018_Th17_memory	1426	1.6156e-09	2.93365e-10	0.741936	0.1346	0.123464	AMACR	ENSG00000242110	5:34308100-34707826	rs10079122
GTEx_V8_Adipose_Visceral_Omentum	1082	5.35033e-07	6.0469e-08	0.787874	0.0889217	0.123204	IGF1R	ENSG00000140443	15:98525749-98925284	rs4965430
GTEx_brain_frontal_cortex	993	5.35818e-07	6.00104e-08	0.789031	0.0882468	0.122722	IGF1R	ENSG00000140443	15:98525749-98925284	rs4965430
GTEx_V8_Thyroid	1082	4.73145e-07	1.22854e-07	0.69674	0.180789	0.122471	IGF1R	ENSG00000140443	15:98525749-98925284	rs4965430
Lepik_2017_blood	802	8.56504e-09	1.22198e-08	0.361726	0.515954	0.12232	ASAP3	ENSG00000088280	1:23168827-23568664	rs680386
NephQTL_glomerular	429	4.4059e-08	1.85787e-09	0.843425	0.0354442	0.121131	ZNF436	ENSG00000125945	1:23168827-23568664	rs680386
NephQTL_tubular	434	4.3816e-08	2.16905e-09	0.838774	0.0414024	0.119824	ZNF436	ENSG00000125945	1:23168827-23568664	rs680386
GTEx_V8_Adrenal_Gland	752	4.77703e-11	3.55498e-12	0.819619	0.060875	0.119506	RNF146	ENSG00000118518	6:126977111-127376384	rs7771990
Schmiedel_2018_Treg_naive	580	2.1545e-11	2.97903e-11	0.369668	0.511022	0.11931	RNF146	ENSG00000118518	6:126977111-127376384	rs7771990
Schmiedel_2018_Tfh_memory	1426	1.69216e-09	2.29383e-10	0.777097	0.105223	0.117681	AMACR	ENSG00000242110	5:34308100-34707826	rs10079122
GTEx_brain_putamen	1128	9.97424e-08	3.96368e-08	0.632917	0.2514	0.115683	SLC25A16	ENSG00000122912	10:68005684-68403135	rs3956959
NephQTL_glomerular	499	6.82646e-14	8.42762e-15	0.787246	0.097074	0.11568	NSF	ENSG00000073969	17:46711919-47111303	rs4968247
GTEx_V8_Brain_Putamen_basal_ganglia	1153	6.37764e-08	7.5681e-08	0.404694	0.48012	0.115186	SLC25A16	ENSG00000122912	10:68005684-68403135	rs3956959
GTEx_V8_Esophagus_Gastroesophageal_Junction	1154	1.08968e-07	3.04972e-08	0.691461	0.193405	0.115134	SLC25A16	ENSG00000122912	10:68005684-68403135	rs3956959
GTEx_V8_Brain_Anterior_cingulate_cortex_BA24	824	1.42574e-08	6.70645e-09	0.602131	0.283117	0.114752	ASAP3	ENSG00000088280	1:23168827-23568664	rs680386
Quach_2016_monocyte_Pam3CSK4	680	3.90504e-11	1.25587e-11	0.670026	0.215367	0.114607	RNF146	ENSG00000118518	6:126977111-127376384	rs7771990
GTEx_kidney_cortex	825	5.55676e-07	4.59639e-08	0.818273	0.067571	0.114155	IGF1R	ENSG00000140443	15:98525749-98925284	rs4965430
GTEx_brain_substantia_nigra	736	1.93498e-08	1.63101e-09	0.817197	0.0687679	0.114035	ASAP3	ENSG00000088280	1:23168827-23568664	rs680386
GTEx_brain_spinal_cord	958	5.44009e-07	5.77192e-08	0.801093	0.0848816	0.114025	IGF1R	ENSG00000140443	15:98525749-98925284	rs4965430
GTEx_V8_Brain_Amygdala	1082	5.46425e-07	5.63557e-08	0.80465	0.0828753	0.112474	IGF1R	ENSG00000140443	15:98525749-98925284	rs4965430
GTEx_brain_caudate	1132	7.17956e-08	6.80937e-08	0.45558	0.431977	0.112442	SLC25A16	ENSG00000122912	10:68005684-68403135	rs3956959
GTEx_brain_amygdala	1456	1.71019e-09	2.24137e-10	0.785356	0.102817	0.111827	AMACR	ENSG00000242110	5:34308100-34707826	rs10079122
GTEx_brain_anterior_cingulate_cortex	1507	1.67699e-09	2.5739e-10	0.77011	0.118087	0.111803	AMACR	ENSG00000242110	5:34308100-34707826	rs10079122
NephQTL_glomerular	303	2.39367e-27	6.82917e-29	0.863972	0.0245377	0.11149	RP11-263K19.4	ENSG00000231064	1:155002444-155398412	rs2974937
GTEx_ovary	1120	1.14882e-07	2.52455e-08	0.728988	0.160085	0.110927	SLC25A16	ENSG00000122912	10:68005684-68403135	rs3956959
GTEx_brain_substantia_nigra	902	5.53948e-07	4.99928e-08	0.815728	0.0735071	0.110764	IGF1R	ENSG00000140443	15:98525749-98925284	rs4965430
GEUVADIS_LCL	1096	5.40602e-07	6.34883e-08	0.796076	0.0933807	0.110543	IGF1R	ENSG00000140443	15:98525749-98925284	rs4965430
GTEx_spleen	1558	1.70815e-09	2.34837e-10	0.78442	0.107734	0.107846	AMACR	ENSG00000242110	5:34308100-34707826	rs10079122
NephQTL_glomerular	252	2.42059e-27	5.19063e-29	0.873689	0.0186274	0.107684	RAB25	ENSG00000132698	1:155002444-155398412	rs2974937
GTEx_brain_nucleus_accumbens	1550	1.60182e-09	3.42784e-10	0.735592	0.157307	0.107102	AMACR	ENSG00000242110	5:34308100-34707826	rs10079122
Schmiedel_2018_Th1_memory	536	4.8883e-11	3.17245e-12	0.838734	0.0543259	0.106941	RNF146	ENSG00000118518	6:126977111-127376384	rs7771990
GTEx_V8_Brain_Nucleus_accumbens_basal_ganglia	957	1.73593e-07	1.7161e-08	0.812879	0.0802524	0.106869	FCHO2	ENSG00000157107	5:72940485-73339091	rs11744018
GTEx_brain_hippocampus	985	5.48874e-07	5.78624e-08	0.808257	0.0850999	0.106643	IGF1R	ENSG00000140443	15:98525749-98925284	rs4965430
GTEx_brain_nucleus_accumbens	912	1.69951e-07	2.09466e-08	0.795823	0.0979798	0.106197	FCHO2	ENSG00000157107	5:72940485-73339091	rs11744018
GTEx_V8_Brain_Anterior_cingulate_cortex_BA24	955	1.74322e-07	1.6594e-08	0.81629	0.0775977	0.106112	FCHO2	ENSG00000157107	5:72940485-73339091	rs11744018
GTEx_V8_Esophagus_Gastroesophageal_Junction	1643	1.66914e-09	2.77692e-10	0.766505	0.127416	0.106079	AMACR	ENSG00000242110	5:34308100-34707826	rs10079122
GENCORD_T-cell	1391	1.68356e-09	2.63746e-10	0.773145	0.121015	0.105839	AMACR	ENSG00000242110	5:34308100-34707826	rs10079122
PhLiPS_HLC	1469	1.62468e-09	3.22774e-10	0.746106	0.148123	0.105771	AMACR	ENSG00000242110	5:34308100-34707826	rs10079122
Alasoo_2018_macrophage_naive	620	5.7188e-07	3.57514e-08	0.842134	0.0525412	0.105324	IGF1R	ENSG00000140443	15:98525749-98925284	rs4965430
NephQTL_glomerular	303	1.73674e-27	7.43288e-28	0.626858	0.268178	0.104965	YY1AP1	ENSG00000163374	1:155002444-155398412	rs2974937
Schmiedel_2018_CD4_T-cell_anti-CD3-CD28	817	1.73985e-07	1.7375e-08	0.814711	0.081257	0.104032	FCHO2	ENSG00000157107	5:72940485-73339091	rs11744018
GTEx_brain_putamen	788	1.88333e-08	2.40215e-09	0.795382	0.101346	0.103271	ASAP3	ENSG00000088280	1:23168827-23568664	rs680386
iPSCORE_iPSC	576	4.94579e-11	2.83797e-12	0.848598	0.048591	0.102811	RNF146	ENSG00000118518	6:126977111-127376384	rs7771990
CAP_LCL_statin	579	4.97996e-11	2.49634e-12	0.854461	0.0427293	0.10281	RNF146	ENSG00000118518	6:126977111-127376384	rs7771990
GTEx_V8_Adipose_Visceral_Omentum	1643	1.53175e-09	4.22265e-10	0.703415	0.193811	0.102775	AMACR	ENSG00000242110	5:34308100-34707826	rs10079122
Schmiedel_2018_CD4_T-cell_naive	894	5.38608e-07	7.09141e-08	0.793139	0.104324	0.102536	IGF1R	ENSG00000140443	15:98525749-98925284	rs4965430
GTEx_V8_Brain_Hypothalamus	1643	1.56573e-09	3.91493e-10	0.719019	0.179681	0.1013	AMACR	ENSG00000242110	5:34308100-34707826	rs10079122
CommonMind_DLPFC_naive	1066	5.54343e-07	5.61609e-08	0.816311	0.0825999	0.101089	IGF1R	ENSG00000140443	15:98525749-98925284	rs4965430
PhLiPS_HLC	673	1.81507e-08	2.22844e-09	0.800751	0.0982108	0.101038	ASAP3	ENSG00000088280	1:23168827-23568664	rs680386
Schwartzentruber_2018_sensory_neuron	659	1.90675e-08	1.30868e-09	0.841359	0.0576446	0.100997	ASAP3	ENSG00000088280	1:23168827-23568664	rs680386
GTEx_minor_salivary_gland	1063	1.21062e-07	2.06463e-08	0.768201	0.13091	0.100889	SLC25A16	ENSG00000122912	10:68005684-68403135	rs3956959
Alasoo_2018_macrophage_IFNg+Salmonella	646	1.90696e-08	1.30905e-09	0.841452	0.0576614	0.100886	ASAP3	ENSG00000088280	1:23168827-23568664	rs680386
NephQTL_glomerular	429	4.46579e-08	2.32122e-09	0.854889	0.0443346	0.100776	LUZP1	ENSG00000169641	1:23168827-23568664	rs680386
NephQTL_glomerular	678	1.3149e-07	5.59385e-08	0.630951	0.268319	0.100731	PBLD	ENSG00000108187	10:68005684-68403135	rs3956959
GTEx_V8_Cells_EBV-transformed_lymphocytes	1082	5.45465e-07	6.53161e-08	0.803236	0.0960819	0.100681	IGF1R	ENSG00000140443	15:98525749-98925284	rs4965430
GTEx_nerve_tibial	747	4.91721e-11	3.25336e-12	0.843671	0.0557189	0.10061	RNF146	ENSG00000118518	6:126977111-127376384	rs7771990
GTEx_vagina	687	4.84129e-11	4.04799e-12	0.830645	0.0693534	0.100001	RNF146	ENSG00000118518	6:126977111-127376384	rs7771990
BLUEPRINT_T-cell	827	1.82854e-08	2.11524e-09	0.806845	0.0932356	0.0999192	ASAP3	ENSG00000088280	1:23168827-23568664	rs680386
GTEx_brain_hypothalamus	1031	5.5855e-07	5.30176e-08	0.822504	0.0779727	0.0995223	IGF1R	ENSG00000140443	15:98525749-98925284	rs4965430
GTEx_artery_tibial	1632	1.71574e-09	2.45822e-10	0.787906	0.112788	0.0993063	AMACR	ENSG00000242110	5:34308100-34707826	rs10079122
GTEx_V8_Spleen	1082	5.42127e-07	6.97096e-08	0.798321	0.102553	0.0991248	IGF1R	ENSG00000140443	15:98525749-98925284	rs4965430
GTEx_heart_atrial_appendage	1066	5.52538e-07	6.00565e-08	0.813652	0.0883394	0.0980084	IGF1R	ENSG00000140443	15:98525749-98925284	rs4965430
Steinberg_2020_synovium_naive	599	1.93837e-08	1.06932e-09	0.85531	0.0470865	0.0976032	ASAP3	ENSG00000088280	1:23168827-23568664	rs680386
GTEx_brain_substantia_nigra	600	4.97592e-11	2.85806e-12	0.853744	0.0489399	0.0973157	RNF146	ENSG00000118518	6:126977111-127376384	rs7771990
GTEx_muscle	1635	9.59844e-10	1.00641e-09	0.440781	0.462067	0.097152	AMACR	ENSG00000242110	5:34308100-34707826	rs10079122
GTEx_pancreas	1138	1.22157e-07	2.01721e-08	0.775152	0.127905	0.0969427	SLC25A16	ENSG00000122912	10:68005684-68403135	rs3956959
CAP_LCL_statin	1354	1.69005e-09	2.7665e-10	0.776129	0.12695	0.0969215	AMACR	ENSG00000242110	5:34308100-34707826	rs10079122
GTEx_brain_putamen	916	1.76708e-07	1.6213e-08	0.827463	0.0758232	0.0967137	FCHO2	ENSG00000157107	5:72940485-73339091	rs11744018
Steinberg_2020_low_grade_cartilage_naive	689	1.91183e-08	1.37304e-09	0.843597	0.0604899	0.0959127	ASAP3	ENSG00000088280	1:23168827-23568664	rs680386
GTEx_V8_Thyroid	957	1.69247e-07	2.38532e-08	0.792525	0.1116	0.095874	FCHO2	ENSG00000157107	5:72940485-73339091	rs11744018
GTEx_brain_cerebellum	793	1.76718e-08	3.75491e-09	0.746329	0.158485	0.0951859	ASAP3	ENSG00000088280	1:23168827-23568664	rs680386
GTEx_brain_hippocampus	896	1.75571e-07	1.76837e-08	0.822139	0.0827116	0.0951496	FCHO2	ENSG00000157107	5:72940485-73339091	rs11744018
GTEx_adipose_subcutaneous	1060	5.41761e-07	7.29896e-08	0.797781	0.107388	0.0948305	IGF1R	ENSG00000140443	15:98525749-98925284	rs4965430
GTEx_ovary	1008	5.59912e-07	5.50058e-08	0.824511	0.0809054	0.0945834	IGF1R	ENSG00000140443	15:98525749-98925284	rs4965430
GTEx_kidney_cortex	726	2.00343e-08	1.4071e-09	0.846106	0.0593314	0.0945627	ASAP3	ENSG00000088280	1:23168827-23568664	rs680386
GTEx_adipose_subcutaneous	1588	1.7474e-09	2.24707e-10	0.802444	0.103096	0.0944598	AMACR	ENSG00000242110	5:34308100-34707826	rs10079122
TwinsUK_blood	998	1.29254e-07	1.33259e-08	0.82104	0.0845536	0.0944067	SLC25A16	ENSG00000122912	10:68005684-68403135	rs3956959
Bossini-Castillo_2019_Treg_naive	526	4.99896e-11	2.79881e-12	0.857721	0.0479277	0.0943509	RNF146	ENSG00000118518	6:126977111-127376384	rs7771990
GTEx_V8_Muscle_Skeletal	1643	1.32483e-09	6.47773e-10	0.608392	0.297377	0.0942302	AMACR	ENSG00000242110	5:34308100-34707826	rs10079122
GTEx_V8_Colon_Sigmoid	1082	5.46677e-07	6.86097e-08	0.805022	0.100939	0.0940392	IGF1R	ENSG00000140443	15:98525749-98925284	rs4965430
GTEx_brain_frontal_cortex	904	1.74695e-07	1.88179e-08	0.818035	0.088024	0.0939411	FCHO2	ENSG00000157107	5:72940485-73339091	rs11744018
GTEx_colon_sigmoid	1633	1.6918e-09	2.81816e-10	0.776914	0.129322	0.0937642	AMACR	ENSG00000242110	5:34308100-34707826	rs10079122
GTEx_small_intestine	781	1.91961e-08	2.26958e-09	0.810706	0.0957574	0.0935366	ASAP3	ENSG00000088280	1:23168827-23568664	rs680386
GTEx_artery_aorta	1147	1.24405e-07	1.84771e-08	0.789414	0.117153	0.093433	SLC25A16	ENSG00000122912	10:68005684-68403135	rs3956959
Schmiedel_2018_Th17_memory	580	4.91952e-11	3.65843e-12	0.84409	0.0626781	0.0932317	RNF146	ENSG00000118518	6:126977111-127376384	rs7771990
Schmiedel_2018_Tfh_memory	682	1.88189e-08	1.74272e-09	0.830386	0.0768049	0.0928091	ASAP3	ENSG00000088280	1:23168827-23568664	rs680386
Schmiedel_2018_Th2_memory	894	5.64725e-07	5.15249e-08	0.831599	0.0757816	0.0926191	IGF1R	ENSG00000140443	15:98525749-98925284	rs4965430
NephQTL_tubular	296	2.44793e-27	6.69583e-29	0.883555	0.0240756	0.0923698	KRTCAP2	ENSG00000163463	1:155002444-155398412	rs2974937
van_de_Bunt_2015_pancreatic_islet	1427	1.72688e-09	2.50025e-10	0.793042	0.114728	0.0922301	AMACR	ENSG00000242110	5:34308100-34707826	rs10079122
GTEx_skin_sun_exposed	819	9.04401e-09	1.24591e-08	0.381954	0.52609	0.0919562	ASAP3	ENSG00000088280	1:23168827-23568664	rs680386
Alasoo_2018_macrophage_Salmonella	646	1.93615e-08	1.22273e-09	0.854329	0.0538612	0.0918101	ASAP3	ENSG00000088280	1:23168827-23568664	rs680386
GTEx_V8_Brain_Caudate_basal_ganglia	752	4.72189e-11	5.72361e-12	0.810158	0.0981112	0.0917305	RNF146	ENSG00000118518	6:126977111-127376384	rs7771990
Alasoo_2018_macrophage_IFNg+Salmonella	905	1.31778e-07	1.12227e-08	0.837073	0.0711969	0.0917303	SLC25A16	ENSG00000122912	10:68005684-68403135	rs3956959
Steinberg_2020_synovium_naive	840	1.32112e-07	1.09046e-08	0.839196	0.0691762	0.0916276	SLC25A16	ENSG00000122912	10:68005684-68403135	rs3956959
Schmiedel_2018_Th17_memory	682	1.66098e-08	3.98792e-09	0.732911	0.175877	0.0912127	ASAP3	ENSG00000088280	1:23168827-23568664	rs680386
GTEx_V8_Brain_Putamen_basal_ganglia	1643	1.65436e-09	3.25366e-10	0.759717	0.149324	0.0909588	AMACR	ENSG00000242110	5:34308100-34707826	rs10079122
GTEx_V8_Cells_Cultured_fibroblasts	752	4.92197e-11	3.78342e-12	0.844487	0.0648233	0.0906897	RNF146	ENSG00000118518	6:126977111-127376384	rs7771990
TwinsUK_skin	1063	1.14848e-07	2.83564e-08	0.729534	0.180034	0.0904325	SLC25A16	ENSG00000122912	10:68005684-68403135	rs3956959
Schmiedel_2018_B-cell_naive	676	1.6952e-08	3.67626e-09	0.748011	0.162126	0.089863	ASAP3	ENSG00000088280	1:23168827-23568664	rs680386
NephQTL_glomerular	303	2.43714e-27	8.48729e-29	0.879663	0.0305442	0.0897926	ADAM15	ENSG00000143537	1:155002444-155398412	rs2974937
GTEx_V8_Brain_Cerebellum	751	4.89998e-11	4.11981e-12	0.840715	0.070597	0.0886885	RNF146	ENSG00000118518	6:126977111-127376384	rs7771990
GTEx_V8_Brain_Nucleus_accumbens_basal_ganglia	1643	1.70879e-09	2.76384e-10	0.784715	0.126833	0.0884515	AMACR	ENSG00000242110	5:34308100-34707826	rs10079122
GTEx_LCL	965	5.58495e-07	6.09011e-08	0.822425	0.0895933	0.0879816	IGF1R	ENSG00000140443	15:98525749-98925284	rs4965430
GTEx_pituitary	1028	5.64184e-07	5.53557e-08	0.830801	0.0814275	0.0877706	IGF1R	ENSG00000140443	15:98525749-98925284	rs4965430
Schmiedel_2018_B-cell_naive	885	5.31699e-07	8.78971e-08	0.782966	0.129347	0.0876862	IGF1R	ENSG00000140443	15:98525749-98925284	rs4965430
GTEx_V8_Prostate	752	4.99822e-11	3.20315e-12	0.85757	0.0548705	0.0875597	RNF146	ENSG00000118518	6:126977111-127376384	rs7771990
GTEx_V8_Kidney_Cortex	818	1.99877e-08	1.62065e-09	0.844135	0.0683571	0.0875077	ASAP3	ENSG00000088280	1:23168827-23568664	rs680386
Bossini-Castillo_2019_Treg_naive	698	5.76594e-07	4.31519e-08	0.849077	0.0634568	0.0874652	IGF1R	ENSG00000140443	15:98525749-98925284	rs4965430
CAP_LCL_naive	979	1.29408e-07	1.42697e-08	0.822018	0.0905562	0.0874257	SLC25A16	ENSG00000122912	10:68005684-68403135	rs3956959
NephQTL_glomerular	303	2.45299e-27	7.62451e-29	0.885381	0.0274327	0.0871862	RIT1	ENSG00000143622	1:155002444-155398412	rs2974937
Braineac2_substantia_nigra	692	5.75974e-07	4.39642e-08	0.848165	0.0646534	0.0871814	IGF1R	ENSG00000140443	15:98525749-98925284	rs4965430
CAP_LCL_naive	579	5.01076e-11	3.11054e-12	0.859745	0.0532836	0.0869711	RNF146	ENSG00000118518	6:126977111-127376384	rs7771990
GTEx_V8_Kidney_Cortex	938	1.77831e-07	1.71699e-08	0.83272	0.0803139	0.0869659	FCHO2	ENSG00000157107	5:72940485-73339091	rs11744018
GTEx_brain_cortex	1123	1.15002e-07	2.89125e-08	0.729746	0.183378	0.0868756	SLC25A16	ENSG00000122912	10:68005684-68403135	rs3956959
Steinberg_2020_low_grade_cartilage_naive	676	5.79286e-07	4.11457e-08	0.85304	0.0605036	0.0864554	IGF1R	ENSG00000140443	15:98525749-98925284	rs4965430
van_de_Bunt_2015_pancreatic_islet	574	5.04956e-11	2.78153e-12	0.866404	0.0476396	0.0859565	RNF146	ENSG00000118518	6:126977111-127376384	rs7771990
GTEx_V8_Minor_Salivary_Gland	751	4.8957e-11	4.32843e-12	0.83998	0.0741793	0.0858408	RNF146	ENSG00000118518	6:126977111-127376384	rs7771990
GTEx_V8_Brain_Caudate_basal_ganglia	824	1.94217e-08	2.23111e-09	0.820232	0.0941404	0.0856279	ASAP3	ENSG00000088280	1:23168827-23568664	rs680386
NephQTL_tubular	296	2.46286e-27	7.1138e-29	0.888945	0.0255911	0.0854636	SYT11	ENSG00000132718	1:155002444-155398412	rs2974937
Schmiedel_2018_Tfh_memory	817	1.18845e-07	7.65304e-08	0.556513	0.35828	0.0852065	FCHO2	ENSG00000157107	5:72940485-73339091	rs11744018
GTEx_V8_Artery_Coronary	752	4.98007e-11	3.53727e-12	0.854457	0.0606058	0.0849376	RNF146	ENSG00000118518	6:126977111-127376384	rs7771990
Braineac2_substantia_nigra	665	1.92704e-08	1.47831e-09	0.850312	0.0651463	0.0845422	ASAP3	ENSG00000088280	1:23168827-23568664	rs680386
GTEx_V8_Uterus	749	4.97261e-11	3.63757e-12	0.853177	0.0623272	0.0844959	RNF146	ENSG00000118518	6:126977111-127376384	rs7771990
GTEx_prostate	931	1.52454e-07	4.31192e-08	0.71389	0.201828	0.084282	FCHO2	ENSG00000157107	5:72940485-73339091	rs11744018
GTEx_brain_spinal_cord	1072	1.18278e-07	2.6104e-08	0.750533	0.16556	0.0839071	SLC25A16	ENSG00000122912	10:68005684-68403135	rs3956959
GTEx_brain_frontal_cortex	1105	1.27946e-07	1.64523e-08	0.811883	0.104315	0.0838019	SLC25A16	ENSG00000122912	10:68005684-68403135	rs3956959
iPSCORE_iPSC	783	1.8794e-08	1.97407e-09	0.829288	0.0870228	0.0836888	ASAP3	ENSG00000088280	1:23168827-23568664	rs680386
GTEx_V8_Uterus	815	1.99327e-08	1.76636e-09	0.841816	0.0745145	0.0836699	ASAP3	ENSG00000088280	1:23168827-23568664	rs680386
Alasoo_2018_macrophage_Salmonella	620	5.88555e-07	3.37874e-08	0.86669	0.0496708	0.0836383	IGF1R	ENSG00000140443	15:98525749-98925284	rs4965430
GTEx_V8_Pancreas	1643	1.74956e-09	2.46967e-10	0.803435	0.113329	0.0832353	AMACR	ENSG00000242110	5:34308100-34707826	rs10079122
GTEx_brain_anterior_cingulate_cortex	765	2.01148e-08	1.60302e-09	0.849504	0.067617	0.0828793	ASAP3	ENSG00000088280	1:23168827-23568664	rs680386
Schmiedel_2018_CD8_T-cell_naive	682	1.91506e-08	1.63871e-09	0.845024	0.0722255	0.0827502	ASAP3	ENSG00000088280	1:23168827-23568664	rs680386
GTEx_V8_Uterus	1643	1.65101e-09	3.46894e-10	0.758181	0.159219	0.0826008	AMACR	ENSG00000242110	5:34308100-34707826	rs10079122
GTEx_brain_hypothalamus	918	1.7998e-07	1.60069e-08	0.842783	0.0748724	0.0823443	FCHO2	ENSG00000157107	5:72940485-73339091	rs11744018
GTEx_V8_Ovary	1073	5.6136e-07	6.19967e-08	0.826642	0.0912124	0.0821445	IGF1R	ENSG00000140443	15:98525749-98925284	rs4965430
Schwartzentruber_2018_sensory_neuron	655	5.8655e-07	3.69162e-08	0.863738	0.0542798	0.0819814	IGF1R	ENSG00000140443	15:98525749-98925284	rs4965430
GTEx_pituitary	1129	1.09309e-07	3.53949e-08	0.693619	0.224517	0.0818638	SLC25A16	ENSG00000122912	10:68005684-68403135	rs3956959
GTEx_brain_cortex	787	1.86343e-08	3.10788e-09	0.786977	0.131173	0.0818505	ASAP3	ENSG00000088280	1:23168827-23568664	rs680386
Alasoo_2018_macrophage_Salmonella	1199	1.7907e-09	2.09432e-10	0.822351	0.0960968	0.0815525	AMACR	ENSG00000242110	5:34308100-34707826	rs10079122
Schmiedel_2018_CD8_T-cell_naive	1426	1.64297e-09	3.57671e-10	0.754508	0.164173	0.081319	AMACR	ENSG00000242110	5:34308100-34707826	rs10079122
GTEx_V8_Artery_Coronary	1082	5.63784e-07	6.02991e-08	0.830212	0.0887137	0.0810733	IGF1R	ENSG00000140443	15:98525749-98925284	rs4965430
GTEx_uterus	1481	1.59819e-09	4.03073e-10	0.733924	0.185019	0.0810571	AMACR	ENSG00000242110	5:34308100-34707826	rs10079122
Alasoo_2018_macrophage_IFNg	476	5.12794e-11	2.28483e-12	0.879852	0.039122	0.081026	RNF146	ENSG00000118518	6:126977111-127376384	rs7771990
Steinberg_2020_high_grade_cartilage_naive	685	1.9434e-08	1.39475e-09	0.857527	0.0614625	0.0810103	ASAP3	ENSG00000088280	1:23168827-23568664	rs680386
GTEx_brain_hippocampus	780	1.89196e-08	2.84425e-09	0.799028	0.12004	0.0809325	ASAP3	ENSG00000088280	1:23168827-23568664	rs680386
GTEx_V8_Small_Intestine_Terminal_Ileum	824	1.99541e-08	1.81585e-09	0.842718	0.0766079	0.0806737	ASAP3	ENSG00000088280	1:23168827-23568664	rs680386
GTEx_adipose_visceral	1055	5.68046e-07	5.64063e-08	0.836489	0.0829818	0.0805289	IGF1R	ENSG00000140443	15:98525749-98925284	rs4965430
Schmiedel_2018_Th1-17_memory	681	1.94007e-08	1.44018e-09	0.856059	0.0634679	0.0804731	ASAP3	ENSG00000088280	1:23168827-23568664	rs680386
Schmiedel_2018_Th17_memory	996	1.1747e-07	2.73704e-08	0.746187	0.173781	0.0800316	SLC25A16	ENSG00000122912	10:68005684-68403135	rs3956959
GENCORD_LCL	1404	1.75678e-09	2.46831e-10	0.806775	0.113273	0.0799521	AMACR	ENSG00000242110	5:34308100-34707826	rs10079122
Schmiedel_2018_Tfh_memory	894	5.72229e-07	5.26405e-08	0.842649	0.077437	0.0799129	IGF1R	ENSG00000140443	15:98525749-98925284	rs4965430
van_de_Bunt_2015_pancreatic_islet	745	4.88121e-14	1.96647e-14	0.656035	0.264214	0.0797511	FAM215B	ENSG00000232300	17:46711919-47111303	rs4968247
Quach_2016_monocyte_naive	697	4.99823e-11	3.69876e-12	0.857596	0.0633843	0.0790202	RNF146	ENSG00000118518	6:126977111-127376384	rs7771990
GTEx_V8_Vagina	750	4.9603e-11	4.0816e-12	0.851065	0.069951	0.0789841	RNF146	ENSG00000118518	6:126977111-127376384	rs7771990
GTEx_adrenal_gland	796	1.56143e-08	6.1979e-09	0.659435	0.261676	0.0788894	ASAP3	ENSG00000088280	1:23168827-23568664	rs680386
GTEx_blood	1147	8.92457e-08	5.59484e-08	0.56631	0.354943	0.078747	SLC25A16	ENSG00000122912	10:68005684-68403135	rs3956959
Peng_2018_placenta_naive	928	5.60639e-07	6.50734e-08	0.825582	0.0957467	0.0786708	IGF1R	ENSG00000140443	15:98525749-98925284	rs4965430
GTEx_brain_caudate	701	4.91617e-11	4.54549e-12	0.843492	0.0779107	0.0785971	RNF146	ENSG00000118518	6:126977111-127376384	rs7771990
Alasoo_2018_macrophage_IFNg+Salmonella	620	5.89194e-07	3.6576e-08	0.867632	0.0537823	0.0785852	IGF1R	ENSG00000140443	15:98525749-98925284	rs4965430
NephQTL_tubular	390	7.64138e-14	3.50756e-15	0.881225	0.0403717	0.078403	LRRC46	ENSG00000141294	17:46711919-47111303	rs4968247
Braineac2_substantia_nigra	753	1.82704e-07	1.41336e-08	0.855543	0.0661046	0.0783525	FCHO2	ENSG00000157107	5:72940485-73339091	rs11744018
van_de_Bunt_2015_pancreatic_islet	863	1.83187e-07	1.36577e-08	0.857803	0.0638758	0.0783211	FCHO2	ENSG00000157107	5:72940485-73339091	rs11744018
Steinberg_2020_low_grade_cartilage_naive	804	1.82305e-07	1.45589e-08	0.853672	0.0680961	0.0782319	FCHO2	ENSG00000157107	5:72940485-73339091	rs11744018
Quach_2016_monocyte_Pam3CSK4	1058	1.01019e-07	4.4114e-08	0.641688	0.280141	0.0781704	SLC25A16	ENSG00000122912	10:68005684-68403135	rs3956959
GTEx_brain_spinal_cord	751	2.04195e-08	1.412e-09	0.862374	0.0595547	0.0780715	ASAP3	ENSG00000088280	1:23168827-23568664	rs680386
NephQTL_glomerular	165	2.52128e-27	3.39824e-29	0.910031	0.0121878	0.0777815	SEMA4A	ENSG00000196189	1:155002444-155398412	rs2974937
NephQTL_glomerular	914	2.06601e-09	1.77695e-10	0.849302	0.0729699	0.0777277	AMACR	ENSG00000242110	5:34308100-34707826	rs10079122
NephQTL_tubular	296	2.47658e-27	7.90306e-29	0.893898	0.0284477	0.0776543	RIT1	ENSG00000143622	1:155002444-155398412	rs2974937
Alasoo_2018_macrophage_Salmonella	476	5.15532e-11	2.21142e-12	0.88455	0.0378659	0.0775843	RNF146	ENSG00000118518	6:126977111-127376384	rs7771990
GTEx_V8_Liver	752	4.69906e-11	6.77658e-12	0.806241	0.116192	0.0775674	RNF146	ENSG00000118518	6:126977111-127376384	rs7771990
PhLiPS_iPSC	680	1.83537e-08	2.55759e-09	0.809707	0.112756	0.0775369	ASAP3	ENSG00000088280	1:23168827-23568664	rs680386
NephQTL_tubular	296	2.37312e-27	1.82918e-28	0.856555	0.065945	0.0775002	EFNA3	ENSG00000143590	1:155002444-155398412	rs2974937
Nedelec_2016_macrophage_Salmonella	691	4.98017e-11	3.96787e-12	0.854497	0.0680031	0.0774996	RNF146	ENSG00000118518	6:126977111-127376384	rs7771990
GTEx_V8_Skin_Sun_Exposed_Lower_leg	1154	1.08342e-07	3.71323e-08	0.687484	0.235547	0.076969	SLC25A16	ENSG00000122912	10:68005684-68403135	rs3956959
GTEx_lung	811	1.41804e-08	7.68603e-09	0.598877	0.324526	0.0765974	ASAP3	ENSG00000088280	1:23168827-23568664	rs680386
GTEx_V8_Skin_Not_Sun_Exposed_Suprapubic	752	5.07676e-11	3.06352e-12	0.871046	0.0524858	0.0764679	RNF146	ENSG00000118518	6:126977111-127376384	rs7771990
Braineac2_putamen	702	1.93686e-08	1.56309e-09	0.854645	0.0688953	0.0764596	ASAP3	ENSG00000088280	1:23168827-23568664	rs680386
GTEx_V8_Artery_Coronary	1643	1.69783e-09	3.13877e-10	0.77968	0.144063	0.076257	AMACR	ENSG00000242110	5:34308100-34707826	rs10079122
Steinberg_2020_high_grade_cartilage_naive	677	5.85119e-07	4.22998e-08	0.86163	0.0622135	0.0761557	IGF1R	ENSG00000140443	15:98525749-98925284	rs4965430
GTEx_pituitary	809	1.91101e-08	2.76748e-09	0.807071	0.116802	0.0761269	ASAP3	ENSG00000088280	1:23168827-23568664	rs680386
TwinsUK_blood	818	5.84665e-14	1.02818e-14	0.785821	0.138117	0.0760621	FAM215B	ENSG00000232300	17:46711919-47111303	rs4968247
GTEx_V8_Prostate	1643	1.74624e-09	2.66025e-10	0.801911	0.122089	0.0760004	AMACR	ENSG00000242110	5:34308100-34707826	rs10079122
GTEx_brain_anterior_cingulate_cortex	954	5.69105e-07	5.84275e-08	0.838047	0.0859627	0.0759892	IGF1R	ENSG00000140443	15:98525749-98925284	rs4965430
Alasoo_2018_macrophage_IFNg	1199	1.79018e-09	2.22236e-10	0.822113	0.101982	0.0759043	AMACR	ENSG00000242110	5:34308100-34707826	rs10079122
NephQTL_tubular	296	2.48648e-27	7.45064e-29	0.89747	0.0268167	0.0757133	FAM189B	ENSG00000160767	1:155002444-155398412	rs2974937
Schmiedel_2018_Treg_naive	682	1.94157e-08	1.53744e-09	0.856723	0.0677644	0.0755121	ASAP3	ENSG00000088280	1:23168827-23568664	rs680386
NephQTL_tubular	296	2.49418e-27	6.78054e-29	0.900251	0.0243983	0.0753504	TRIM46	ENSG00000163462	1:155002444-155398412	rs2974937
GTEx_V8_Ovary	824	2.03441e-08	1.55193e-09	0.859188	0.0654671	0.0753453	ASAP3	ENSG00000088280	1:23168827-23568664	rs680386
Alasoo_2018_macrophage_IFNg	646	1.9742e-08	1.21553e-09	0.871119	0.0535602	0.0753208	ASAP3	ENSG00000088280	1:23168827-23568664	rs680386
Schmiedel_2018_CD8_T-cell_naive	817	1.68065e-07	2.94493e-08	0.786992	0.137826	0.0751816	FCHO2	ENSG00000157107	5:72940485-73339091	rs11744018
GTEx_colon_sigmoid	816	1.85345e-08	3.36798e-09	0.782764	0.142164	0.0750718	ASAP3	ENSG00000088280	1:23168827-23568664	rs680386
GTEx_V8_Brain_Substantia_nigra	1642	1.74425e-09	2.70216e-10	0.800999	0.124014	0.0749872	AMACR	ENSG00000242110	5:34308100-34707826	rs10079122
GTEx_V8_Brain_Substantia_nigra	823	2.01261e-08	1.78214e-09	0.84998	0.0751899	0.0748306	ASAP3	ENSG00000088280	1:23168827-23568664	rs680386
Braineac2_putamen	1022	1.33269e-07	1.24029e-08	0.846548	0.0787102	0.0747412	SLC25A16	ENSG00000122912	10:68005684-68403135	rs3956959
GTEx_V8_Brain_Spinal_cord_cervical_c-1	823	2.01338e-08	1.77811e-09	0.850308	0.07502	0.0746715	ASAP3	ENSG00000088280	1:23168827-23568664	rs680386
GTEx_V8_Kidney_Cortex	1147	1.30654e-07	1.51838e-08	0.82907	0.0962745	0.0746554	SLC25A16	ENSG00000122912	10:68005684-68403135	rs3956959
GTEx_LCL	1061	1.33415e-07	1.24722e-08	0.846585	0.0790682	0.0743466	SLC25A16	ENSG00000122912	10:68005684-68403135	rs3956959
Braineac2_putamen	843	5.79624e-07	4.90611e-08	0.853539	0.0721717	0.0742888	IGF1R	ENSG00000140443	15:98525749-98925284	rs4965430
Young_2019_microglia_naive	783	1.9599e-08	1.38492e-09	0.864809	0.0610356	0.0741552	ASAP3	ENSG00000088280	1:23168827-23568664	rs680386
Schmiedel_2018_Th2_memory	996	9.00946e-08	5.56987e-08	0.572295	0.353734	0.073971	SLC25A16	ENSG00000122912	10:68005684-68403135	rs3956959
Schmiedel_2018_CD4_T-cell_naive	682	1.96506e-08	1.33947e-09	0.867086	0.0590303	0.0738833	ASAP3	ENSG00000088280	1:23168827-23568664	rs680386
NephQTL_glomerular	474	3.08372e-07	1.91542e-08	0.872076	0.0540942	0.0738295	FCHO2	ENSG00000157107	5:72940485-73339091	rs11744018
Alasoo_2018_macrophage_naive	1199	1.80843e-09	2.08827e-10	0.83049	0.0958266	0.0736836	AMACR	ENSG00000242110	5:34308100-34707826	rs10079122
GTEx_brain_putamen	1011	5.59894e-07	6.92428e-08	0.824484	0.101891	0.0736242	IGF1R	ENSG00000140443	15:98525749-98925284	rs4965430
GTEx_artery_tibial	735	5.00991e-11	3.90015e-12	0.859576	0.0668433	0.0735803	RNF146	ENSG00000118518	6:126977111-127376384	rs7771990
GTEx_V8_Breast_Mammary_Tissue	1082	5.04609e-07	1.24664e-07	0.743073	0.183504	0.0734231	IGF1R	ENSG00000140443	15:98525749-98925284	rs4965430
GTEx_brain_frontal_cortex	777	1.80262e-08	3.91685e-09	0.761296	0.165346	0.0733577	ASAP3	ENSG00000088280	1:23168827-23568664	rs680386
GTEx_skin_sun_exposed	1054	5.67895e-07	6.14557e-08	0.836266	0.0904246	0.073309	IGF1R	ENSG00000140443	15:98525749-98925284	rs4965430
GTEx_V8_Small_Intestine_Terminal_Ileum	1082	5.71868e-07	5.74853e-08	0.842116	0.0845779	0.0733054	IGF1R	ENSG00000140443	15:98525749-98925284	rs4965430
NephQTL_glomerular	397	7.71105e-14	3.25294e-15	0.88926	0.0374405	0.0732996	LRRC46	ENSG00000141294	17:46711919-47111303	rs4968247
GTEx_V8_Liver	1643	1.78194e-09	2.36393e-10	0.818305	0.108484	0.0732118	AMACR	ENSG00000242110	5:34308100-34707826	rs10079122
NephQTL_glomerular	914	1.79863e-09	4.56247e-10	0.739386	0.187482	0.0731322	RAI14	ENSG00000039560	5:34308100-34707826	rs10079122
Schmiedel_2018_CD4_T-cell_anti-CD3-CD28	996	1.33396e-07	1.25459e-08	0.847354	0.0796204	0.073025	SLC25A16	ENSG00000122912	10:68005684-68403135	rs3956959
van_de_Bunt_2015_pancreatic_islet	773	5.87204e-07	4.23838e-08	0.8647	0.0623403	0.0729589	IGF1R	ENSG00000140443	15:98525749-98925284	rs4965430
GENCORD_LCL	1047	4.65446e-07	1.64186e-07	0.685403	0.241702	0.0728941	IGF1R	ENSG00000140443	15:98525749-98925284	rs4965430
Steinberg_2020_synovium_naive	1129	1.81112e-09	2.08302e-10	0.831726	0.0955867	0.0726875	AMACR	ENSG00000242110	5:34308100-34707826	rs10079122
Schmiedel_2018_B-cell_naive	560	5.12731e-11	2.78582e-12	0.879743	0.0477265	0.0725302	RNF146	ENSG00000118518	6:126977111-127376384	rs7771990
Alasoo_2018_macrophage_naive	646	1.97954e-08	1.22932e-09	0.873474	0.0541714	0.0723541	ASAP3	ENSG00000088280	1:23168827-23568664	rs680386
GTEx_kidney_cortex	844	1.82246e-07	1.58901e-08	0.853395	0.0743356	0.0722693	FCHO2	ENSG00000157107	5:72940485-73339091	rs11744018
Schmiedel_2018_Th1_memory	656	1.95321e-08	1.50107e-09	0.861858	0.0661631	0.0719786	ASAP3	ENSG00000088280	1:23168827-23568664	rs680386
GTEx_brain_nucleus_accumbens	797	2.0207e-08	1.77011e-09	0.853398	0.0746849	0.0719172	ASAP3	ENSG00000088280	1:23168827-23568664	rs680386
GTEx_kidney_cortex	569	5.14784e-11	2.63722e-12	0.883242	0.0451766	0.0715817	RNF146	ENSG00000118518	6:126977111-127376384	rs7771990
TwinsUK_blood	789	1.95634e-08	1.48116e-09	0.863241	0.0652849	0.0714745	ASAP3	ENSG00000088280	1:23168827-23568664	rs680386
GTEx_kidney_cortex	1020	1.30313e-07	1.60301e-08	0.826901	0.101648	0.0714505	SLC25A16	ENSG00000122912	10:68005684-68403135	rs3956959
Alasoo_2018_macrophage_IFNg+Salmonella	476	5.18534e-11	2.27268e-12	0.889701	0.0389232	0.0713762	RNF146	ENSG00000118518	6:126977111-127376384	rs7771990
NephQTL_glomerular	678	1.81116e-07	1.24295e-08	0.869081	0.0595711	0.0713475	SLC25A16	ENSG00000122912	10:68005684-68403135	rs3956959
NephQTL_glomerular	303	2.4706e-27	1.02583e-28	0.891738	0.036955	0.0713066	DAP3	ENSG00000132676	1:155002444-155398412	rs2974937
GTEx_brain_caudate	803	2.01876e-08	1.80475e-09	0.852578	0.0761482	0.0712736	ASAP3	ENSG00000088280	1:23168827-23568664	rs680386
GTEx_V8_Prostate	824	1.90113e-08	2.98431e-09	0.8029	0.125965	0.0711358	ASAP3	ENSG00000088280	1:23168827-23568664	rs680386
Steinberg_2020_synovium_naive	648	5.93409e-07	3.74454e-08	0.873839	0.05507	0.0710906	IGF1R	ENSG00000140443	15:98525749-98925284	rs4965430
GTEx_V8_Artery_Coronary	824	1.99832e-08	2.01808e-09	0.843945	0.0851583	0.0708967	ASAP3	ENSG00000088280	1:23168827-23568664	rs680386
GTEx_V8_Brain_Frontal_Cortex_BA9	956	1.82303e-07	1.61379e-08	0.853664	0.0754975	0.0708384	FCHO2	ENSG00000157107	5:72940485-73339091	rs11744018
Schmiedel_2018_NK-cell_naive	996	1.28775e-07	1.7516e-08	0.817999	0.111193	0.0708071	SLC25A16	ENSG00000122912	10:68005684-68403135	rs3956959
GTEx_small_intestine	966	5.74944e-07	5.61437e-08	0.846646	0.0826049	0.070748	IGF1R	ENSG00000140443	15:98525749-98925284	rs4965430
Braineac2_substantia_nigra	664	6.45579e-14	4.59214e-15	0.867658	0.0616476	0.0706944	FAM215B	ENSG00000232300	17:46711919-47111303	rs4968247
Schmiedel_2018_Th2_memory	580	5.10087e-11	3.16005e-12	0.875207	0.0541494	0.0706434	RNF146	ENSG00000118518	6:126977111-127376384	rs7771990
Schmiedel_2018_CD4_T-cell_naive	580	5.13012e-11	2.87157e-12	0.880226	0.0491998	0.0705742	RNF146	ENSG00000118518	6:126977111-127376384	rs7771990
Alasoo_2018_macrophage_naive	905	1.34287e-07	1.20525e-08	0.853015	0.0764888	0.0704963	SLC25A16	ENSG00000122912	10:68005684-68403135	rs3956959
Schmiedel_2018_NK-cell_naive	581	5.09257e-11	3.25317e-12	0.873782	0.0557474	0.0704704	RNF146	ENSG00000118518	6:126977111-127376384	rs7771990
GTEx_adrenal_gland	724	4.83511e-11	5.83198e-12	0.829584	0.0999919	0.0704239	RNF146	ENSG00000118518	6:126977111-127376384	rs7771990
GTEx_brain_substantia_nigra	996	1.30667e-07	1.58394e-08	0.829151	0.100439	0.0704103	SLC25A16	ENSG00000122912	10:68005684-68403135	rs3956959
PhLiPS_HLC	791	1.85265e-07	1.32752e-08	0.867532	0.0620927	0.0703752	FCHO2	ENSG00000157107	5:72940485-73339091	rs11744018
GTEx_V8_Brain_Spinal_cord_cervical_c-1	957	1.79702e-07	1.88521e-08	0.841481	0.0882076	0.0703111	FCHO2	ENSG00000157107	5:72940485-73339091	rs11744018
GTEx_brain_amygdala	740	2.0507e-08	1.51275e-09	0.866069	0.0638174	0.0701134	ASAP3	ENSG00000088280	1:23168827-23568664	rs680386
BLUEPRINT_T-cell	1034	5.75842e-07	5.57776e-08	0.84797	0.0820667	0.0699629	IGF1R	ENSG00000140443	15:98525749-98925284	rs4965430
GTEx_V8_Brain_Hippocampus	1082	5.67094e-07	6.45367e-08	0.835086	0.0949649	0.069948	IGF1R	ENSG00000140443	15:98525749-98925284	rs4965430
GTEx_LCL	1507	1.75339e-09	2.72236e-10	0.805195	0.124947	0.0698583	AMACR	ENSG00000242110	5:34308100-34707826	rs10079122
Braineac2_putamen	859	1.82758e-07	1.59042e-08	0.855795	0.0744042	0.0698008	FCHO2	ENSG00000157107	5:72940485-73339091	rs11744018
Braineac2_putamen	739	6.41136e-14	5.11129e-15	0.861686	0.068626	0.0696882	FAM215B	ENSG00000232300	17:46711919-47111303	rs4968247
GTEx_fibroblast	1072	4.33325e-07	1.98513e-07	0.638102	0.292255	0.0696419	IGF1R	ENSG00000140443	15:98525749-98925284	rs4965430
NephQTL_glomerular	303	2.50971e-27	6.82041e-29	0.905854	0.024548	0.0695977	MTX1	ENSG00000173171	1:155002444-155398412	rs2974937
NephQTL_glomerular	553	3.46649e-06	1.83686e-07	0.883688	0.0467562	0.0695519	IGF1R	ENSG00000140443	15:98525749-98925284	rs4965430
GTEx_ovary	790	2.04698e-08	1.56333e-09	0.864498	0.0659541	0.0695482	ASAP3	ENSG00000088280	1:23168827-23568664	rs680386
GTEx_V8_Brain_Spinal_cord_cervical_c-1	1081	5.72048e-07	5.99213e-08	0.842381	0.088169	0.0694489	IGF1R	ENSG00000140443	15:98525749-98925284	rs4965430
Schmiedel_2018_Th17_memory	894	5.80506e-07	5.14753e-08	0.854838	0.0757318	0.0694295	IGF1R	ENSG00000140443	15:98525749-98925284	rs4965430
GTEx_uterus	614	5.14779e-11	2.7671e-12	0.883233	0.0474071	0.0693601	RNF146	ENSG00000118518	6:126977111-127376384	rs7771990
Steinberg_2020_low_grade_cartilage_naive	452	5.22221e-11	2.02267e-12	0.896026	0.0346357	0.0693382	RNF146	ENSG00000118518	6:126977111-127376384	rs7771990
GTEx_brain_cerebellar_hemisphere	983	5.68465e-07	6.35836e-08	0.837105	0.093562	0.0693322	IGF1R	ENSG00000140443	15:98525749-98925284	rs4965430
Schmiedel_2018_Th1-17_memory	891	5.72894e-07	5.92897e-08	0.843628	0.0872393	0.0691321	IGF1R	ENSG00000140443	15:98525749-98925284	rs4965430
NephQTL_tubular	296	2.51083e-27	6.86276e-29	0.906258	0.0247014	0.069041	MTX1	ENSG00000173171	1:155002444-155398412	rs2974937
Peng_2018_placenta_naive	770	1.97575e-08	1.34468e-09	0.871806	0.0592655	0.0689288	ASAP3	ENSG00000088280	1:23168827-23568664	rs680386
GTEx_brain_putamen	712	5.10233e-11	3.24816e-12	0.875432	0.0556614	0.0689066	RNF146	ENSG00000118518	6:126977111-127376384	rs7771990
GTEx_V8_Vagina	824	2.04711e-08	1.57837e-09	0.864551	0.0665902	0.0688588	ASAP3	ENSG00000088280	1:23168827-23568664	rs680386
Steinberg_2020_high_grade_cartilage_naive	858	1.35712e-07	1.0913e-08	0.862063	0.0692525	0.0686848	SLC25A16	ENSG00000122912	10:68005684-68403135	rs3956959
NephQTL_glomerular	499	7.66696e-14	4.1027e-15	0.884174	0.0472449	0.0685808	RP11-156P1.2	ENSG00000262633	17:46711919-47111303	rs4968247
Schmiedel_2018_CD4_T-cell_anti-CD3-CD28	580	5.1614e-11	2.67947e-12	0.885592	0.0459058	0.0685017	RNF146	ENSG00000118518	6:126977111-127376384	rs7771990
GTEx_V8_Cells_EBV-transformed_lymphocytes	824	2.0569e-08	1.49023e-09	0.868687	0.0628681	0.0684448	ASAP3	ENSG00000088280	1:23168827-23568664	rs680386
Steinberg_2020_high_grade_cartilage_naive	453	5.16044e-11	2.69686e-12	0.885428	0.0462043	0.0683673	RNF146	ENSG00000118518	6:126977111-127376384	rs7771990
PhLiPS_HLC	956	1.31287e-07	1.54006e-08	0.833959	0.0977588	0.0682824	SLC25A16	ENSG00000122912	10:68005684-68403135	rs3956959
Steinberg_2020_high_grade_cartilage_naive	804	1.76961e-07	2.20434e-08	0.828649	0.103153	0.0681974	FCHO2	ENSG00000157107	5:72940485-73339091	rs11744018
BrainSeq_brain	905	1.83807e-07	1.52179e-08	0.860707	0.0711923	0.0681001	FCHO2	ENSG00000157107	5:72940485-73339091	rs11744018
GTEx_brain_substantia_nigra	1465	1.79128e-09	2.38213e-10	0.822595	0.109325	0.0680804	AMACR	ENSG00000242110	5:34308100-34707826	rs10079122
NephQTL_glomerular	678	1.81031e-07	1.32043e-08	0.868672	0.0632925	0.068035	DNA2	ENSG00000138346	10:68005684-68403135	rs3956959
NephQTL_glomerular	303	2.51491e-27	6.73254e-29	0.907733	0.0242324	0.0680348	KRTCAP2	ENSG00000163463	1:155002444-155398412	rs2974937
GTEx_brain_caudate	1612	1.75752e-09	2.72182e-10	0.807093	0.124924	0.0679827	AMACR	ENSG00000242110	5:34308100-34707826	rs10079122
Schmiedel_2018_Treg_memory	682	1.96615e-08	1.46309e-09	0.867567	0.0644913	0.0679418	ASAP3	ENSG00000088280	1:23168827-23568664	rs680386
Braineac2_substantia_nigra	908	1.34969e-07	1.1775e-08	0.857347	0.0747289	0.0679242	SLC25A16	ENSG00000122912	10:68005684-68403135	rs3956959
Schmiedel_2018_Th2_memory	682	1.79962e-08	3.13213e-09	0.794088	0.138138	0.0677738	ASAP3	ENSG00000088280	1:23168827-23568664	rs680386
NephQTL_glomerular	303	2.51735e-27	6.56828e-29	0.908611	0.0236398	0.0677488	GBA	ENSG00000177628	1:155002444-155398412	rs2974937
NephQTL_glomerular	474	3.03832e-07	2.59171e-08	0.859236	0.073226	0.0675379	TMEM171	ENSG00000157111	5:72940485-73339091	rs11744018
Schwartzentruber_2018_sensory_neuron	914	1.34716e-07	1.2093e-08	0.855738	0.0767493	0.0675127	SLC25A16	ENSG00000122912	10:68005684-68403135	rs3956959
GTEx_colon_transverse	1627	1.76808e-09	2.62683e-10	0.81194	0.120562	0.0674975	AMACR	ENSG00000242110	5:34308100-34707826	rs10079122
PhLiPS_HLC	541	5.15461e-11	2.80865e-12	0.884428	0.0481233	0.0674484	RNF146	ENSG00000118518	6:126977111-127376384	rs7771990
GTEx_blood	822	1.92589e-08	2.82424e-09	0.813357	0.119208	0.0674347	ASAP3	ENSG00000088280	1:23168827-23568664	rs680386
PhLiPS_iPSC	793	1.75813e-07	2.33677e-08	0.823272	0.109356	0.0673724	FCHO2	ENSG00000157107	5:72940485-73339091	rs11744018
GTEx_uterus	1033	1.34309e-07	1.26825e-08	0.852262	0.0804096	0.0673282	SLC25A16	ENSG00000122912	10:68005684-68403135	rs3956959
Steinberg_2020_synovium_naive	796	1.78497e-07	2.07035e-08	0.835842	0.0968802	0.0672772	FCHO2	ENSG00000157107	5:72940485-73339091	rs11744018
Alasoo_2018_macrophage_naive	476	5.21595e-11	2.2098e-12	0.894952	0.0378486	0.0671997	RNF146	ENSG00000118518	6:126977111-127376384	rs7771990
GTEx_vagina	775	2.05765e-08	1.51294e-09	0.869002	0.0638286	0.067169	ASAP3	ENSG00000088280	1:23168827-23568664	rs680386
Schmiedel_2018_Th1-17_memory	577	5.12334e-11	3.14045e-12	0.879062	0.0538167	0.067121	RNF146	ENSG00000118518	6:126977111-127376384	rs7771990
Braineac2_substantia_nigra	1090	1.84235e-09	1.89212e-10	0.846068	0.0868253	0.0671069	AMACR	ENSG00000242110	5:34308100-34707826	rs10079122
GTEx_V8_Brain_Frontal_Cortex_BA9	1154	1.25768e-07	2.12592e-08	0.798062	0.134833	0.0671039	SLC25A16	ENSG00000122912	10:68005684-68403135	rs3956959
Schmiedel_2018_CD8_T-cell_naive	580	5.07428e-11	3.63752e-12	0.870645	0.0623455	0.0670092	RNF146	ENSG00000118518	6:126977111-127376384	rs7771990
GTEx_V8_Cells_EBV-transformed_lymphocytes	1150	1.30869e-07	1.61825e-08	0.830432	0.102619	0.066948	SLC25A16	ENSG00000122912	10:68005684-68403135	rs3956959
GENCORD_T-cell	835	1.93502e-08	1.80295e-09	0.853832	0.0794887	0.0666791	ASAP3	ENSG00000088280	1:23168827-23568664	rs680386
GTEx_liver	1014	5.81908e-07	5.19866e-08	0.856901	0.0764873	0.0666115	IGF1R	ENSG00000140443	15:98525749-98925284	rs4965430
GTEx_nerve_tibial	815	2.06965e-08	1.40785e-09	0.874069	0.0593908	0.06654	ASAP3	ENSG00000088280	1:23168827-23568664	rs680386
GTEx_V8_Brain_Amygdala	823	2.04688e-08	1.63597e-09	0.864457	0.0690252	0.066518	ASAP3	ENSG00000088280	1:23168827-23568664	rs680386
GTEx_V8_Breast_Mammary_Tissue	752	5.13166e-11	3.09443e-12	0.880465	0.0530263	0.0665088	RNF146	ENSG00000118518	6:126977111-127376384	rs7771990
PhLiPS_iPSC	551	5.18149e-11	2.59758e-12	0.889039	0.0445028	0.0664578	RNF146	ENSG00000118518	6:126977111-127376384	rs7771990
GTEx_V8_Kidney_Cortex	1056	5.72427e-07	6.1653e-08	0.84294	0.0907221	0.0663373	IGF1R	ENSG00000140443	15:98525749-98925284	rs4965430
Schmiedel_2018_CD8_T-cell_anti-CD3-CD28	817	1.82731e-07	1.66801e-08	0.855667	0.0780409	0.066292	FCHO2	ENSG00000157107	5:72940485-73339091	rs11744018
Nedelec_2016_macrophage_Salmonella	1121	1.19384e-07	2.7626e-08	0.758345	0.175419	0.0662358	SLC25A16	ENSG00000122912	10:68005684-68403135	rs3956959
GTEx_V8_Kidney_Cortex	747	5.08425e-11	3.5864e-12	0.87233	0.0614675	0.0662025	RNF146	ENSG00000118518	6:126977111-127376384	rs7771990
van_de_Bunt_2015_pancreatic_islet	969	1.34991e-07	1.20397e-08	0.857484	0.076412	0.0661035	SLC25A16	ENSG00000122912	10:68005684-68403135	rs3956959
GTEx_V8_Vagina	893	5.80614e-14	1.1432e-14	0.78036	0.153583	0.0660568	FAM215B	ENSG00000232300	17:46711919-47111303	rs4968247
Bossini-Castillo_2019_Treg_naive	729	1.92008e-08	1.96691e-09	0.847239	0.0867244	0.0660362	ASAP3	ENSG00000088280	1:23168827-23568664	rs680386
Schmiedel_2018_Tfh_memory	580	5.19107e-11	2.52746e-12	0.890683	0.0433001	0.0660167	RNF146	ENSG00000118518	6:126977111-127376384	rs7771990
Steinberg_2020_low_grade_cartilage_naive	858	1.35689e-07	1.13572e-08	0.861917	0.0720765	0.0660067	SLC25A16	ENSG00000122912	10:68005684-68403135	rs3956959
Steinberg_2020_low_grade_cartilage_naive	1135	1.82152e-09	2.12646e-10	0.836504	0.0975885	0.0659073	AMACR	ENSG00000242110	5:34308100-34707826	rs10079122
Schmiedel_2018_Treg_memory	894	5.83411e-07	5.10006e-08	0.859115	0.0750363	0.0658478	IGF1R	ENSG00000140443	15:98525749-98925284	rs4965430
Schmiedel_2018_CD4_T-cell_naive	817	1.54055e-07	4.54735e-08	0.721386	0.212871	0.0657425	FCHO2	ENSG00000157107	5:72940485-73339091	rs11744018
GTEx_V8_Brain_Putamen_basal_ganglia	751	5.09257e-11	3.53119e-12	0.873759	0.0605207	0.0657207	RNF146	ENSG00000118518	6:126977111-127376384	rs7771990
NephQTL_tubular	434	4.71056e-08	1.7062e-09	0.901746	0.0325963	0.065658	LUZP1	ENSG00000169641	1:23168827-23568664	rs680386
Schmiedel_2018_CD8_T-cell_naive	894	5.77038e-07	5.75887e-08	0.84973	0.084738	0.0655312	IGF1R	ENSG00000140443	15:98525749-98925284	rs4965430
GTEx_esophagus_gej	809	2.0269e-08	1.85973e-09	0.856016	0.0784761	0.0655076	ASAP3	ENSG00000088280	1:23168827-23568664	rs680386
NephQTL_tubular	296	2.1611e-27	4.28547e-28	0.780029	0.154614	0.0653567	FDPS	ENSG00000160752	1:155002444-155398412	rs2974937
GTEx_V8_Uterus	897	6.40487e-14	5.49878e-15	0.860831	0.0738398	0.0653288	FAM215B	ENSG00000232300	17:46711919-47111303	rs4968247
Alasoo_2018_macrophage_Salmonella	905	1.35541e-07	1.16154e-08	0.860976	0.0737177	0.0653062	SLC25A16	ENSG00000122912	10:68005684-68403135	rs3956959
Schmiedel_2018_CD4_T-cell_anti-CD3-CD28	894	5.8231e-07	5.25119e-08	0.857494	0.0772623	0.0652427	IGF1R	ENSG00000140443	15:98525749-98925284	rs4965430
GTEx_heart_atrial_appendage	1139	1.00135e-07	4.71993e-08	0.63541	0.299439	0.065151	SLC25A16	ENSG00000122912	10:68005684-68403135	rs3956959
Schmiedel_2018_CD8_T-cell_anti-CD3-CD28	893	5.78214e-07	5.67033e-08	0.851463	0.0834346	0.0651018	IGF1R	ENSG00000140443	15:98525749-98925284	rs4965430
TwinsUK_fat	1057	1.36446e-07	1.07536e-08	0.86673	0.0682433	0.0650267	SLC25A16	ENSG00000122912	10:68005684-68403135	rs3956959
Schmiedel_2018_monocyte_naive	560	5.19305e-11	2.56861e-12	0.891023	0.0440073	0.06497	RNF146	ENSG00000118518	6:126977111-127376384	rs7771990
Schmiedel_2018_CD8_T-cell_anti-CD3-CD28	580	5.17203e-11	2.79226e-12	0.887417	0.0478448	0.0647381	RNF146	ENSG00000118518	6:126977111-127376384	rs7771990
GTEx_V8_Brain_Anterior_cingulate_cortex_BA24	749	5.07775e-11	3.73773e-12	0.871216	0.0640654	0.0647185	RNF146	ENSG00000118518	6:126977111-127376384	rs7771990
Schmiedel_2018_Th2_memory	817	1.72549e-07	2.71994e-08	0.807989	0.127301	0.0647104	FCHO2	ENSG00000157107	5:72940485-73339091	rs11744018
Steinberg_2020_high_grade_cartilage_naive	1137	1.83661e-09	2.00199e-10	0.843432	0.0918732	0.0646943	AMACR	ENSG00000242110	5:34308100-34707826	rs10079122
GTEx_V8_Liver	957	1.31837e-07	6.79225e-08	0.617348	0.317993	0.064658	FCHO2	ENSG00000157107	5:72940485-73339091	rs11744018
GTEx_artery_coronary	802	2.05804e-08	1.56853e-09	0.869168	0.0661789	0.0646529	ASAP3	ENSG00000088280	1:23168827-23568664	rs680386
Braineac2_putamen	1516	1.73927e-09	2.97899e-10	0.798732	0.136741	0.0645268	AMACR	ENSG00000242110	5:34308100-34707826	rs10079122
GTEx_V8_Brain_Cortex	957	1.83436e-07	1.63613e-08	0.858968	0.07655	0.064482	FCHO2	ENSG00000157107	5:72940485-73339091	rs11744018
Young_2019_microglia_naive	583	5.18686e-11	2.66781e-12	0.889961	0.0457099	0.0643286	RNF146	ENSG00000118518	6:126977111-127376384	rs7771990
NephQTL_tubular	296	2.52344e-27	6.94057e-29	0.910812	0.0249871	0.0642007	RUSC1-AS1	ENSG00000225855	1:155002444-155398412	rs2974937
GTEx_small_intestine	894	1.85823e-07	1.40543e-08	0.870146	0.0657472	0.064107	FCHO2	ENSG00000157107	5:72940485-73339091	rs11744018
GTEx_V8_Brain_Anterior_cingulate_cortex_BA24	1079	5.74062e-07	6.15401e-08	0.845347	0.0905581	0.0640945	IGF1R	ENSG00000140443	15:98525749-98925284	rs4965430
TwinsUK_LCL	677	4.9853e-11	4.70284e-12	0.855377	0.0806273	0.0639958	RNF146	ENSG00000118518	6:126977111-127376384	rs7771990
GTEx_heart_left_ventricle	742	5.16558e-11	2.9018e-12	0.886284	0.0497236	0.0639922	RNF146	ENSG00000118518	6:126977111-127376384	rs7771990
NephQTL_glomerular	303	2.52165e-27	7.18387e-29	0.910166	0.0258655	0.0639684	MTX1P1	ENSG00000236675	1:155002444-155398412	rs2974937
GTEx_brain_anterior_cingulate_cortex	1103	8.30325e-08	6.449e-08	0.526884	0.409159	0.0639571	SLC25A16	ENSG00000122912	10:68005684-68403135	rs3956959
GTEx_V8_Brain_Hippocampus	956	1.82596e-07	1.73404e-08	0.855033	0.0811351	0.0638317	FCHO2	ENSG00000157107	5:72940485-73339091	rs11744018
Bossini-Castillo_2019_Treg_naive	870	1.35959e-07	1.14417e-08	0.863635	0.0726159	0.0637494	SLC25A16	ENSG00000122912	10:68005684-68403135	rs3956959
NephQTL_tubular	296	2.15289e-27	4.41601e-28	0.777063	0.159328	0.0636089	ADAM15	ENSG00000143537	1:155002444-155398412	rs2974937
Braineac2_putamen	530	5.22139e-11	2.36863e-12	0.895885	0.0405775	0.0635375	RNF146	ENSG00000118518	6:126977111-127376384	rs7771990
Schmiedel_2018_CD4_T-cell_naive	996	1.14695e-07	3.274e-08	0.728561	0.207906	0.0635324	SLC25A16	ENSG00000122912	10:68005684-68403135	rs3956959
Alasoo_2018_macrophage_IFNg	620	6.02232e-07	3.38424e-08	0.88683	0.0497721	0.0633971	IGF1R	ENSG00000140443	15:98525749-98925284	rs4965430
Schmiedel_2018_monocyte_CD16_naive	994	1.35094e-07	1.23762e-08	0.858138	0.0785521	0.0633102	SLC25A16	ENSG00000122912	10:68005684-68403135	rs3956959
GTEx_minor_salivary_gland	634	5.11754e-11	3.42889e-12	0.878043	0.058768	0.0631887	RNF146	ENSG00000118518	6:126977111-127376384	rs7771990
GTEx_pancreas	804	1.90177e-08	3.16843e-09	0.80317	0.133749	0.0630813	ASAP3	ENSG00000088280	1:23168827-23568664	rs680386
GTEx_artery_coronary	731	5.09175e-11	3.7037e-12	0.873618	0.0634834	0.0628988	RNF146	ENSG00000118518	6:126977111-127376384	rs7771990
GTEx_V8_Uterus	957	1.83651e-07	1.64905e-08	0.859976	0.0771566	0.0628675	FCHO2	ENSG00000157107	5:72940485-73339091	rs11744018
TwinsUK_blood	655	5.14641e-11	3.16193e-12	0.88302	0.0541895	0.06279	RNF146	ENSG00000118518	6:126977111-127376384	rs7771990
GTEx_kidney_cortex	1406	1.78456e-09	2.56588e-10	0.819509	0.117768	0.0627234	AMACR	ENSG00000242110	5:34308100-34707826	rs10079122
GTEx_V8_Brain_Hippocampus	824	1.93625e-08	2.83247e-09	0.817734	0.11956	0.0627056	ASAP3	ENSG00000088280	1:23168827-23568664	rs680386
Young_2019_microglia_naive	786	6.52662e-14	4.49059e-15	0.877212	0.0602935	0.0624943	FAM215B	ENSG00000232300	17:46711919-47111303	rs4968247
NephQTL_tubular	490	7.55571e-14	5.74317e-15	0.871345	0.0661693	0.0624854	RP11-156P1.2	ENSG00000262633	17:46711919-47111303	rs4968247
GTEx_V8_Minor_Salivary_Gland	957	1.79395e-07	2.08401e-08	0.840045	0.0975245	0.0624302	FCHO2	ENSG00000157107	5:72940485-73339091	rs11744018
Schmiedel_2018_Th1_memory	953	1.32105e-07	1.55041e-08	0.839151	0.0984223	0.0624266	SLC25A16	ENSG00000122912	10:68005684-68403135	rs3956959
Alasoo_2018_macrophage_IFNg	905	1.35931e-07	1.16789e-08	0.863453	0.0741236	0.0624228	SLC25A16	ENSG00000122912	10:68005684-68403135	rs3956959
GTEx_V8_Ovary	1154	1.26673e-07	2.10966e-08	0.803807	0.133806	0.0623863	SLC25A16	ENSG00000122912	10:68005684-68403135	rs3956959
GTEx_brain_substantia_nigra	858	1.86101e-07	1.41846e-08	0.871446	0.0663596	0.0621945	FCHO2	ENSG00000157107	5:72940485-73339091	rs11744018
PhLiPS_iPSC	959	1.32369e-07	1.5289e-08	0.840827	0.097056	0.0621164	SLC25A16	ENSG00000122912	10:68005684-68403135	rs3956959
Schmiedel_2018_CD8_T-cell_anti-CD3-CD28	996	1.35596e-07	1.20711e-08	0.861327	0.0766159	0.0620567	SLC25A16	ENSG00000122912	10:68005684-68403135	rs3956959
Schwartzentruber_2018_sensory_neuron	778	1.836e-07	1.67227e-08	0.859737	0.0782448	0.0620175	FCHO2	ENSG00000157107	5:72940485-73339091	rs11744018
GTEx_esophagus_mucosa	743	5.15545e-11	3.13011e-12	0.884546	0.0536431	0.0618106	RNF146	ENSG00000118518	6:126977111-127376384	rs7771990
GTEx_brain_putamen	1603	1.76248e-09	2.8068e-10	0.80937	0.128832	0.0617974	AMACR	ENSG00000242110	5:34308100-34707826	rs10079122
NephQTL_tubular	490	7.72426e-14	4.12154e-15	0.890782	0.047469	0.0617486	FAM215B	ENSG00000232300	17:46711919-47111303	rs4968247
PhLiPS_iPSC	1477	1.80973e-09	2.33715e-10	0.831087	0.107268	0.0616448	AMACR	ENSG00000242110	5:34308100-34707826	rs10079122
iPSCORE_iPSC	872	1.84115e-07	1.62938e-08	0.862147	0.0762366	0.061616	FCHO2	ENSG00000157107	5:72940485-73339091	rs11744018
Schmiedel_2018_monocyte_naive	964	1.35048e-07	1.26934e-08	0.857847	0.0805692	0.0615841	SLC25A16	ENSG00000122912	10:68005684-68403135	rs3956959
GTEx_V8_Stomach	1082	5.74662e-07	6.2689e-08	0.846231	0.0922525	0.0615154	IGF1R	ENSG00000140443	15:98525749-98925284	rs4965430
GTEx_V8_Brain_Substantia_nigra	1080	5.77294e-07	6.00883e-08	0.850107	0.0884229	0.0614695	IGF1R	ENSG00000140443	15:98525749-98925284	rs4965430
Young_2019_microglia_naive	870	1.858e-07	1.46457e-08	0.870038	0.0685195	0.0614422	FCHO2	ENSG00000157107	5:72940485-73339091	rs11744018
GTEx_prostate	720	5.12821e-11	3.43167e-12	0.879873	0.0588175	0.0613094	RNF146	ENSG00000118518	6:126977111-127376384	rs7771990
GTEx_V8_Brain_Substantia_nigra	957	1.83716e-07	1.67676e-08	0.860279	0.0784558	0.0612653	FCHO2	ENSG00000157107	5:72940485-73339091	rs11744018
GTEx_brain_hypothalamus	798	1.63221e-08	5.90921e-09	0.68933	0.249501	0.0611686	ASAP3	ENSG00000088280	1:23168827-23568664	rs680386
PhLiPS_HLC	849	5.836e-07	5.40148e-08	0.859394	0.0794797	0.0611261	IGF1R	ENSG00000140443	15:98525749-98925284	rs4965430
Schmiedel_2018_Tfh_memory	996	1.3002e-07	1.77937e-08	0.825907	0.112967	0.0611253	SLC25A16	ENSG00000122912	10:68005684-68403135	rs3956959
NephQTL_glomerular	303	2.53791e-27	6.3565e-29	0.916033	0.0228821	0.0610846	TRIM46	ENSG00000163462	1:155002444-155398412	rs2974937
GTEx_V8_Brain_Putamen_basal_ganglia	957	1.79092e-07	2.14329e-08	0.838628	0.100302	0.06107	FCHO2	ENSG00000157107	5:72940485-73339091	rs11744018
GTEx_V8_Spleen	824	1.15498e-08	1.06847e-08	0.487782	0.451182	0.0610366	ASAP3	ENSG00000088280	1:23168827-23568664	rs680386
GTEx_V8_Heart_Atrial_Appendage	752	5.10641e-11	3.67171e-12	0.876132	0.0629364	0.0609313	RNF146	ENSG00000118518	6:126977111-127376384	rs7771990
Schwartzentruber_2018_sensory_neuron	514	5.06639e-11	4.07088e-12	0.86929	0.0697873	0.0609223	RNF146	ENSG00000118518	6:126977111-127376384	rs7771990
NephQTL_tubular	296	2.52134e-27	8.06392e-29	0.910052	0.029045	0.060903	RP11-263K19.4	ENSG00000231064	1:155002444-155398412	rs2974937
GTEx_V8_Ovary	957	1.78972e-07	2.16065e-08	0.838065	0.101115	0.0608203	FCHO2	ENSG00000157107	5:72940485-73339091	rs11744018
Schmiedel_2018_NK-cell_naive	1426	1.79511e-09	2.50252e-10	0.824373	0.114863	0.0607634	AMACR	ENSG00000242110	5:34308100-34707826	rs10079122
GTEx_V8_Artery_Tibial	1082	5.14443e-07	1.23468e-07	0.757555	0.181755	0.0606894	IGF1R	ENSG00000140443	15:98525749-98925284	rs4965430
Young_2019_microglia_naive	938	5.868e-07	5.11124e-08	0.864106	0.075206	0.0606869	IGF1R	ENSG00000140443	15:98525749-98925284	rs4965430
GTEx_minor_salivary_gland	1537	1.77998e-09	2.65611e-10	0.817408	0.121914	0.0606787	AMACR	ENSG00000242110	5:34308100-34707826	rs10079122
GTEx_V8_Brain_Caudate_basal_ganglia	1154	8.01817e-08	6.78697e-08	0.508794	0.430608	0.0605976	SLC25A16	ENSG00000122912	10:68005684-68403135	rs3956959
Schmiedel_2018_Treg_naive	894	5.37452e-07	1.00562e-07	0.791437	0.148025	0.0605376	IGF1R	ENSG00000140443	15:98525749-98925284	rs4965430
GTEx_liver	901	1.84126e-07	1.65183e-08	0.862201	0.0772888	0.0605095	FCHO2	ENSG00000157107	5:72940485-73339091	rs11744018
Young_2019_microglia_naive	1062	1.34595e-07	1.33402e-08	0.854971	0.0846785	0.0603504	SLC25A16	ENSG00000122912	10:68005684-68403135	rs3956959
GTEx_V8_Brain_Spinal_cord_cervical_c-1	1154	8.9647e-08	5.84488e-08	0.568857	0.370827	0.0603159	SLC25A16	ENSG00000122912	10:68005684-68403135	rs3956959
Schmiedel_2018_B-cell_naive	964	1.20547e-07	2.74013e-08	0.765733	0.173997	0.0602695	SLC25A16	ENSG00000122912	10:68005684-68403135	rs3956959
GTEx_V8_Minor_Salivary_Gland	895	6.4549e-14	5.37658e-15	0.867556	0.0722025	0.0602416	FAM215B	ENSG00000232300	17:46711919-47111303	rs4968247
GTEx_V8_Uterus	1077	5.72994e-07	6.52334e-08	0.843774	0.0960006	0.0602246	IGF1R	ENSG00000140443	15:98525749-98925284	rs4965430
GTEx_brain_hypothalamus	689	5.16298e-11	3.15172e-12	0.885838	0.0540156	0.0601464	RNF146	ENSG00000118518	6:126977111-127376384	rs7771990
BLUEPRINT_T-cell	1097	1.13839e-07	3.43017e-08	0.722282	0.217575	0.0601428	SLC25A16	ENSG00000122912	10:68005684-68403135	rs3956959
GTEx_uterus	910	5.86623e-07	5.17283e-08	0.863844	0.0761136	0.0600413	IGF1R	ENSG00000140443	15:98525749-98925284	rs4965430
GTEx_artery_aorta	816	1.6429e-08	5.82905e-09	0.693843	0.246117	0.0600402	ASAP3	ENSG00000088280	1:23168827-23568664	rs680386
GTEx_V8_Spleen	897	5.92166e-14	1.07341e-14	0.795886	0.144209	0.059905	FAM215B	ENSG00000232300	17:46711919-47111303	rs4968247
GTEx_ovary	698	5.14288e-11	3.37341e-12	0.88239	0.0578196	0.05979	RNF146	ENSG00000118518	6:126977111-127376384	rs7771990
GTEx_LCL	650	5.09671e-11	3.84194e-12	0.874469	0.0658584	0.0596728	RNF146	ENSG00000118518	6:126977111-127376384	rs7771990
Nedelec_2016_macrophage_Listeria	659	4.82589e-11	6.55587e-12	0.828025	0.112426	0.0595489	RNF146	ENSG00000118518	6:126977111-127376384	rs7771990
GTEx_brain_amygdala	638	5.13035e-11	3.51739e-12	0.88024	0.0602901	0.0594701	RNF146	ENSG00000118518	6:126977111-127376384	rs7771990
GTEx_colon_transverse	1043	5.87416e-07	5.13698e-08	0.865012	0.0755864	0.0594009	IGF1R	ENSG00000140443	15:98525749-98925284	rs4965430
GTEx_V8_Kidney_Cortex	1630	1.73104e-09	3.17795e-10	0.794931	0.145879	0.0591894	AMACR	ENSG00000242110	5:34308100-34707826	rs10079122
GTEx_liver	702	4.88902e-11	5.94819e-12	0.838834	0.101997	0.0591687	RNF146	ENSG00000118518	6:126977111-127376384	rs7771990
GTEx_V8_Ovary	1643	1.76809e-09	2.80896e-10	0.811944	0.128935	0.0591218	AMACR	ENSG00000242110	5:34308100-34707826	rs10079122
Nedelec_2016_macrophage_Listeria	1082	1.24492e-07	2.36416e-08	0.790792	0.150116	0.0590918	SLC25A16	ENSG00000122912	10:68005684-68403135	rs3956959
GTEx_brain_cerebellar_hemisphere	654	5.19186e-11	2.92954e-12	0.890793	0.0502046	0.0590022	RNF146	ENSG00000118518	6:126977111-127376384	rs7771990
GENCORD_T-cell	895	6.00613e-14	9.95746e-15	0.807255	0.133775	0.0589702	FAM215B	ENSG00000232300	17:46711919-47111303	rs4968247
NephQTL_glomerular	303	2.53813e-27	6.93625e-29	0.916112	0.0249768	0.0589111	FAM189B	ENSG00000160767	1:155002444-155398412	rs2974937
NephQTL_tubular	166	2.56404e-27	4.36786e-29	0.925464	0.0157065	0.0588297	SEMA4A	ENSG00000196189	1:155002444-155398412	rs2974937
NephQTL_tubular	296	2.52992e-27	7.78724e-29	0.913149	0.0280485	0.0588026	YY1AP1	ENSG00000163374	1:155002444-155398412	rs2974937
GTEx_brain_amygdala	1045	1.32879e-07	1.54909e-08	0.843187	0.0982394	0.0585734	SLC25A16	ENSG00000122912	10:68005684-68403135	rs3956959
GTEx_minor_salivary_gland	942	5.85435e-07	5.39881e-08	0.862095	0.0794429	0.0584617	IGF1R	ENSG00000140443	15:98525749-98925284	rs4965430
GTEx_minor_salivary_gland	774	1.16173e-08	1.06809e-08	0.490632	0.451028	0.0583403	ASAP3	ENSG00000088280	1:23168827-23568664	rs680386
Nedelec_2016_macrophage_Listeria	961	5.75549e-07	6.39819e-08	0.847538	0.0941597	0.0583021	IGF1R	ENSG00000140443	15:98525749-98925284	rs4965430
GTEx_V8_Colon_Transverse	824	1.85926e-08	3.70802e-09	0.785217	0.156542	0.058241	ASAP3	ENSG00000088280	1:23168827-23568664	rs680386
GTEx_colon_sigmoid	1138	1.33928e-07	1.45271e-08	0.849845	0.0921241	0.0580312	SLC25A16	ENSG00000122912	10:68005684-68403135	rs3956959
GTEx_V8_Brain_Amygdala	1152	1.29064e-07	1.93983e-08	0.818978	0.123034	0.0579877	SLC25A16	ENSG00000122912	10:68005684-68403135	rs3956959
Peng_2018_placenta_naive	1045	1.35988e-07	1.23227e-08	0.863819	0.078218	0.0579624	SLC25A16	ENSG00000122912	10:68005684-68403135	rs3956959
GTEx_muscle	735	4.15626e-11	1.33479e-11	0.713111	0.228958	0.057931	RNF146	ENSG00000118518	6:126977111-127376384	rs7771990
CAP_LCL_naive	787	5.9589e-07	4.39943e-08	0.877491	0.064727	0.0577812	IGF1R	ENSG00000140443	15:98525749-98925284	rs4965430
GTEx_liver	1568	1.80462e-09	2.47317e-10	0.82872	0.113516	0.057764	AMACR	ENSG00000242110	5:34308100-34707826	rs10079122
GTEx_V8_Brain_Substantia_nigra	1150	1.25433e-07	2.30671e-08	0.795936	0.146315	0.057749	SLC25A16	ENSG00000122912	10:68005684-68403135	rs3956959
iPSCORE_iPSC	1150	1.84283e-09	2.09156e-10	0.84629	0.0959936	0.0577167	AMACR	ENSG00000242110	5:34308100-34707826	rs10079122
Schmiedel_2018_Th2_memory	1426	1.77674e-09	2.75287e-10	0.815939	0.126363	0.0576977	AMACR	ENSG00000242110	5:34308100-34707826	rs10079122
GTEx_V8_Brain_Amygdala	751	5.14915e-11	3.43408e-12	0.883466	0.0588627	0.0576714	RNF146	ENSG00000118518	6:126977111-127376384	rs7771990
GTEx_ovary	914	1.84986e-07	1.62717e-08	0.866225	0.0761371	0.0576373	FCHO2	ENSG00000157107	5:72940485-73339091	rs11744018
GTEx_V8_Minor_Salivary_Gland	1081	5.80251e-07	5.97434e-08	0.854461	0.0879188	0.0576199	IGF1R	ENSG00000140443	15:98525749-98925284	rs4965430
GTEx_brain_frontal_cortex	666	5.16474e-11	3.28128e-12	0.886141	0.0562409	0.0576185	RNF146	ENSG00000118518	6:126977111-127376384	rs7771990
Schmiedel_2018_Treg_memory	1426	1.7838e-09	2.68535e-10	0.81918	0.123263	0.0575575	AMACR	ENSG00000242110	5:34308100-34707826	rs10079122
TwinsUK_blood	856	5.65813e-07	7.42371e-08	0.833201	0.109262	0.0575362	IGF1R	ENSG00000140443	15:98525749-98925284	rs4965430
GTEx_brain_anterior_cingulate_cortex	628	5.21169e-11	2.81943e-12	0.894196	0.048317	0.0574869	RNF146	ENSG00000118518	6:126977111-127376384	rs7771990
GTEx_pituitary	717	4.43269e-11	1.06105e-11	0.760539	0.181992	0.0574683	RNF146	ENSG00000118518	6:126977111-127376384	rs7771990
Peng_2018_placenta_naive	639	5.21501e-11	2.78974e-12	0.89479	0.047809	0.0574006	RNF146	ENSG00000118518	6:126977111-127376384	rs7771990
Schmiedel_2018_Treg_naive	1426	1.80741e-09	2.45282e-10	0.830022	0.112584	0.0573938	AMACR	ENSG00000242110	5:34308100-34707826	rs10079122
CAP_LCL_statin	787	5.9494e-07	4.53072e-08	0.876093	0.0666609	0.0572453	IGF1R	ENSG00000140443	15:98525749-98925284	rs4965430
NephQTL_tubular	296	2.54691e-27	6.54657e-29	0.919282	0.023572	0.0571456	MTX1P1	ENSG00000236675	1:155002444-155398412	rs2974937
Schwartzentruber_2018_sensory_neuron	1210	1.83601e-09	2.17403e-10	0.843158	0.0997816	0.05706	AMACR	ENSG00000242110	5:34308100-34707826	rs10079122
GTEx_V8_Pituitary	1643	1.81546e-09	2.38082e-10	0.8337	0.109275	0.0570242	AMACR	ENSG00000242110	5:34308100-34707826	rs10079122
NephQTL_tubular	296	2.54692e-27	6.58677e-29	0.919286	0.0237173	0.056997	GBA	ENSG00000177628	1:155002444-155398412	rs2974937
NephQTL_tubular	296	2.54587e-27	6.69707e-29	0.918907	0.0241154	0.0569772	GBAP1	ENSG00000160766	1:155002444-155398412	rs2974937
GTEx_V8_Vagina	1638	1.7799e-09	2.73757e-10	0.817371	0.125658	0.0569708	AMACR	ENSG00000242110	5:34308100-34707826	rs10079122
NephQTL_tubular	248	2.55704e-27	5.5867e-29	0.922939	0.0201077	0.0569536	RAB25	ENSG00000132698	1:155002444-155398412	rs2974937
GTEx_uterus	859	1.82761e-07	1.86598e-08	0.855809	0.0873207	0.0568704	FCHO2	ENSG00000157107	5:72940485-73339091	rs11744018
GTEx_V8_Brain_Hypothalamus	1082	5.81383e-07	5.91252e-08	0.856129	0.0870092	0.0568613	IGF1R	ENSG00000140443	15:98525749-98925284	rs4965430
GTEx_V8_Small_Intestine_Terminal_Ileum	957	1.34681e-07	6.67692e-08	0.630664	0.312601	0.0567351	FCHO2	ENSG00000157107	5:72940485-73339091	rs11744018
GTEx_minor_salivary_gland	869	1.76155e-07	2.5303e-08	0.824875	0.118428	0.0566966	FCHO2	ENSG00000157107	5:72940485-73339091	rs11744018
GTEx_V8_Vagina	1153	1.32997e-07	1.56803e-08	0.843933	0.0994428	0.0566236	SLC25A16	ENSG00000122912	10:68005684-68403135	rs3956959
GENCORD_LCL	903	6.07119e-14	9.48482e-15	0.816	0.127424	0.0565753	FAM215B	ENSG00000232300	17:46711919-47111303	rs4968247
GTEx_breast	734	5.20747e-11	2.92252e-12	0.893473	0.0500868	0.0564402	RNF146	ENSG00000118518	6:126977111-127376384	rs7771990
GTEx_brain_spinal_cord	1506	1.82735e-09	2.27659e-10	0.839157	0.10449	0.056353	AMACR	ENSG00000242110	5:34308100-34707826	rs10079122
GTEx_artery_coronary	922	1.86124e-07	1.54416e-08	0.871555	0.0722518	0.0561927	FCHO2	ENSG00000157107	5:72940485-73339091	rs11744018
BLUEPRINT_T-cell	687	5.14518e-11	3.55879e-12	0.882809	0.0610054	0.0561857	RNF146	ENSG00000118518	6:126977111-127376384	rs7771990
GTEx_V8_Brain_Hypothalamus	955	1.87032e-07	1.45359e-08	0.875807	0.0680107	0.0561825	FCHO2	ENSG00000157107	5:72940485-73339091	rs11744018
GTEx_V8_Thyroid	752	5.13786e-11	3.63903e-12	0.881528	0.0623805	0.0560913	RNF146	ENSG00000118518	6:126977111-127376384	rs7771990
BLUEPRINT_neutrophil	1681	1.80479e-09	2.50824e-10	0.828818	0.115131	0.0560507	AMACR	ENSG00000242110	5:34308100-34707826	rs10079122
Schmiedel_2018_Th1-17_memory	993	1.22077e-07	2.65365e-08	0.775456	0.168508	0.0560358	SLC25A16	ENSG00000122912	10:68005684-68403135	rs3956959
Peng_2018_placenta_naive	862	1.82077e-07	1.95528e-08	0.852602	0.0915031	0.0558943	FCHO2	ENSG00000157107	5:72940485-73339091	rs11744018
Schmiedel_2018_CD8_T-cell_naive	996	1.11296e-07	3.73524e-08	0.706973	0.237213	0.0558142	SLC25A16	ENSG00000122912	10:68005684-68403135	rs3956959
GTEx_brain_nucleus_accumbens	708	5.16938e-11	3.34064e-12	0.886937	0.0572613	0.0558021	RNF146	ENSG00000118518	6:126977111-127376384	rs7771990
GTEx_V8_Cells_EBV-transformed_lymphocytes	1641	1.74192e-09	3.14303e-10	0.799928	0.144279	0.055793	AMACR	ENSG00000242110	5:34308100-34707826	rs10079122
Young_2019_microglia_naive	1337	1.84161e-09	2.1457e-10	0.84573	0.098482	0.055788	AMACR	ENSG00000242110	5:34308100-34707826	rs10079122
GTEx_V8_Brain_Cerebellar_Hemisphere	1082	5.46291e-07	9.50267e-08	0.804453	0.139878	0.0556687	IGF1R	ENSG00000140443	15:98525749-98925284	rs4965430
CAP_LCL_naive	1354	1.83084e-09	2.25712e-10	0.840786	0.103599	0.0556154	AMACR	ENSG00000242110	5:34308100-34707826	rs10079122
GTEx_artery_coronary	1138	1.33939e-07	1.48997e-08	0.84991	0.0944907	0.055599	SLC25A16	ENSG00000122912	10:68005684-68403135	rs3956959
GENCORD_fibroblast	1137	1.33809e-07	1.48889e-08	0.84998	0.0945214	0.0554987	SLC25A16	ENSG00000122912	10:68005684-68403135	rs3956959
NephQTL_tubular	895	2.11167e-09	1.86109e-10	0.868071	0.0764508	0.0554781	RAI14	ENSG00000039560	5:34308100-34707826	rs10079122
CAP_LCL_statin	979	1.35977e-07	1.27317e-08	0.86375	0.0808185	0.0554316	SLC25A16	ENSG00000122912	10:68005684-68403135	rs3956959
BLUEPRINT_monocyte	689	4.46623e-11	1.04006e-11	0.766315	0.178397	0.0552879	RNF146	ENSG00000118518	6:126977111-127376384	rs7771990
GTEx_brain_cerebellum	698	5.14859e-11	3.58304e-12	0.88337	0.0614209	0.0552094	RNF146	ENSG00000118518	6:126977111-127376384	rs7771990
GTEx_brain_cerebellum	1023	5.80962e-07	6.06991e-08	0.855508	0.0893286	0.0551627	IGF1R	ENSG00000140443	15:98525749-98925284	rs4965430
GTEx_stomach	812	1.81639e-08	4.21211e-09	0.767114	0.177834	0.0550517	ASAP3	ENSG00000088280	1:23168827-23568664	rs680386
GTEx_liver	1116	1.36135e-07	1.28033e-08	0.863846	0.0811886	0.0549652	SLC25A16	ENSG00000122912	10:68005684-68403135	rs3956959
GTEx_brain_cortex	1016	5.80177e-07	6.16921e-08	0.854352	0.0907911	0.0548563	IGF1R	ENSG00000140443	15:98525749-98925284	rs4965430
GTEx_vagina	1070	1.33768e-07	1.52305e-08	0.848825	0.0965911	0.0545833	SLC25A16	ENSG00000122912	10:68005684-68403135	rs3956959
GTEx_small_intestine	1065	1.31382e-07	1.76714e-08	0.833684	0.11208	0.0542357	SLC25A16	ENSG00000122912	10:68005684-68403135	rs3956959
GTEx_pancreas	938	1.21075e-07	8.09146e-08	0.566951	0.378841	0.0542071	FCHO2	ENSG00000157107	5:72940485-73339091	rs11744018
GTEx_vagina	1535	1.66588e-09	3.93796e-10	0.765007	0.180786	0.054207	AMACR	ENSG00000242110	5:34308100-34707826	rs10079122
GTEx_V8_Small_Intestine_Terminal_Ileum	746	5.14039e-11	3.7331e-12	0.881963	0.0639967	0.0540406	RNF146	ENSG00000118518	6:126977111-127376384	rs7771990
GTEx_V8_Uterus	1154	1.33995e-07	1.51143e-08	0.850265	0.0958541	0.0538812	SLC25A16	ENSG00000122912	10:68005684-68403135	rs3956959
GTEx_V8_Esophagus_Gastroesophageal_Junction	1082	5.87416e-07	5.52067e-08	0.865013	0.0812421	0.0537446	IGF1R	ENSG00000140443	15:98525749-98925284	rs4965430
NephQTL_tubular	673	1.84705e-07	1.25141e-08	0.886302	0.0599947	0.0537035	DNA2	ENSG00000138346	10:68005684-68403135	rs3956959
NephQTL_tubular	490	7.45946e-14	7.46994e-15	0.860245	0.0860917	0.0536635	LRRC37A17P	ENSG00000263142	17:46711919-47111303	rs4968247
GTEx_colon_sigmoid	1038	5.72701e-07	6.99955e-08	0.843343	0.10302	0.0536369	IGF1R	ENSG00000140443	15:98525749-98925284	rs4965430
GTEx_brain_hippocampus	1105	1.36063e-07	1.30852e-08	0.863388	0.0829788	0.053633	SLC25A16	ENSG00000122912	10:68005684-68403135	rs3956959
GTEx_pituitary	1575	1.82496e-09	2.36007e-10	0.838061	0.108326	0.0536129	AMACR	ENSG00000242110	5:34308100-34707826	rs10079122
NephQTL_tubular	467	2.96618e-07	3.80792e-08	0.838835	0.107634	0.0535305	FCHO2	ENSG00000157107	5:72940485-73339091	rs11744018
GENCORD_fibroblast	687	5.07562e-11	4.4109e-12	0.870875	0.0756287	0.0534964	RNF146	ENSG00000118518	6:126977111-127376384	rs7771990
BLUEPRINT_neutrophil	691	5.03942e-11	4.77293e-12	0.864664	0.0818404	0.0534959	RNF146	ENSG00000118518	6:126977111-127376384	rs7771990
GTEx_V8_Brain_Hippocampus	1154	1.34844e-07	1.43418e-08	0.855652	0.0909526	0.0533948	SLC25A16	ENSG00000122912	10:68005684-68403135	rs3956959
GTEx_ovary	1528	1.81676e-09	2.44875e-10	0.834297	0.112399	0.0533039	AMACR	ENSG00000242110	5:34308100-34707826	rs10079122
Nedelec_2016_macrophage_naive	656	5.17674e-11	3.41406e-12	0.888225	0.0585252	0.0532494	RNF146	ENSG00000118518	6:126977111-127376384	rs7771990
GTEx_colon_transverse	810	2.02312e-08	2.18815e-09	0.854419	0.0923583	0.0532225	ASAP3	ENSG00000088280	1:23168827-23568664	rs680386
GTEx_brain_hippocampus	658	5.1961e-11	3.22586e-12	0.891521	0.0552945	0.0531843	RNF146	ENSG00000118518	6:126977111-127376384	rs7771990
GTEx_V8_Liver	1082	5.74601e-07	6.8426e-08	0.846141	0.100709	0.0531489	IGF1R	ENSG00000140443	15:98525749-98925284	rs4965430
GENCORD_T-cell	692	5.18641e-11	3.35267e-12	0.889883	0.0574725	0.0526443	RNF146	ENSG00000118518	6:126977111-127376384	rs7771990
GTEx_V8_Brain_Anterior_cingulate_cortex_BA24	1154	1.19889e-07	2.94247e-08	0.760756	0.186663	0.0525818	SLC25A16	ENSG00000122912	10:68005684-68403135	rs3956959
GTEx_V8_Prostate	1154	1.29989e-07	1.93625e-08	0.824848	0.122813	0.0523389	SLC25A16	ENSG00000122912	10:68005684-68403135	rs3956959
GTEx_V8_Liver	1154	1.35851e-07	1.3513e-08	0.862047	0.0856946	0.0522584	SLC25A16	ENSG00000122912	10:68005684-68403135	rs3956959
GTEx_V8_Brain_Cortex	1082	5.82438e-07	6.12099e-08	0.857682	0.0900838	0.0522336	IGF1R	ENSG00000140443	15:98525749-98925284	rs4965430
GTEx_prostate	1032	5.86964e-07	5.66921e-08	0.864347	0.0834309	0.0522215	IGF1R	ENSG00000140443	15:98525749-98925284	rs4965430
GTEx_esophagus_mucosa	818	2.09193e-08	1.52429e-09	0.88348	0.0643227	0.0521969	ASAP3	ENSG00000088280	1:23168827-23568664	rs680386
GENCORD_LCL	934	1.87553e-07	1.48744e-08	0.878247	0.0695996	0.0521536	FCHO2	ENSG00000157107	5:72940485-73339091	rs11744018
GTEx_V8_Small_Intestine_Terminal_Ileum	1154	1.348e-07	1.45814e-08	0.855379	0.0924746	0.0521465	SLC25A16	ENSG00000122912	10:68005684-68403135	rs3956959
GTEx_brain_cortex	689	5.22904e-11	2.96425e-12	0.897174	0.0508072	0.0520191	RNF146	ENSG00000118518	6:126977111-127376384	rs7771990
NephQTL_tubular	296	2.21212e-27	4.14679e-28	0.798443	0.149622	0.0519348	DAP3	ENSG00000132676	1:155002444-155398412	rs2974937
GENCORD_fibroblast	1033	5.87185e-07	5.67649e-08	0.864673	0.0835388	0.0517881	IGF1R	ENSG00000140443	15:98525749-98925284	rs4965430
GTEx_artery_coronary	1572	1.73948e-09	3.25456e-10	0.798808	0.149405	0.0517877	AMACR	ENSG00000242110	5:34308100-34707826	rs10079122
GENCORD_LCL	1141	1.36462e-07	1.2848e-08	0.866828	0.0815608	0.0516109	SLC25A16	ENSG00000122912	10:68005684-68403135	rs3956959
GENCORD_T-cell	1141	1.3414e-07	1.51952e-08	0.852079	0.0964712	0.0514492	SLC25A16	ENSG00000122912	10:68005684-68403135	rs3956959
GTEx_skin_not_sun_exposed	1059	5.59877e-07	8.44196e-08	0.824459	0.124263	0.0512774	IGF1R	ENSG00000140443	15:98525749-98925284	rs4965430
CAP_LCL_naive	818	1.15113e-07	8.75134e-08	0.539034	0.409744	0.0512217	FCHO2	ENSG00000157107	5:72940485-73339091	rs11744018
BLUEPRINT_neutrophil	1086	1.36743e-07	1.28095e-08	0.867598	0.0812216	0.0511804	SLC25A16	ENSG00000122912	10:68005684-68403135	rs3956959
GENCORD_T-cell	1028	5.87759e-07	5.66112e-08	0.865518	0.0833129	0.051168	IGF1R	ENSG00000140443	15:98525749-98925284	rs4965430
GTEx_V8_Brain_Caudate_basal_ganglia	1082	5.88245e-07	5.6195e-08	0.866233	0.0827	0.0510663	IGF1R	ENSG00000140443	15:98525749-98925284	rs4965430
GTEx_small_intestine	1537	1.76755e-09	2.99209e-10	0.811696	0.137353	0.0509518	AMACR	ENSG00000242110	5:34308100-34707826	rs10079122
GTEx_artery_coronary	1038	5.89021e-07	5.55064e-08	0.867376	0.0816862	0.0509376	IGF1R	ENSG00000140443	15:98525749-98925284	rs4965430
GTEx_V8_Heart_Left_Ventricle	752	5.24463e-11	2.88108e-12	0.899848	0.0493814	0.0507705	RNF146	ENSG00000118518	6:126977111-127376384	rs7771990
GTEx_V8_Stomach	752	5.19265e-11	3.40249e-12	0.89093	0.0583276	0.0507428	RNF146	ENSG00000118518	6:126977111-127376384	rs7771990
GTEx_V8_Minor_Salivary_Gland	1642	1.75456e-09	3.12794e-10	0.805734	0.143591	0.0506748	AMACR	ENSG00000242110	5:34308100-34707826	rs10079122
GTEx_V8_Brain_Frontal_Cortex_BA9	1082	5.86437e-07	5.83067e-08	0.863571	0.0858102	0.0506183	IGF1R	ENSG00000140443	15:98525749-98925284	rs4965430
GTEx_V8_Skin_Sun_Exposed_Lower_leg	752	5.25928e-11	2.74934e-12	0.902361	0.0471213	0.0505173	RNF146	ENSG00000118518	6:126977111-127376384	rs7771990
GTEx_brain_cortex	905	1.87203e-07	1.5599e-08	0.876608	0.0729944	0.0503973	FCHO2	ENSG00000157107	5:72940485-73339091	rs11744018
GTEx_thyroid	1634	1.51551e-09	5.52688e-10	0.695956	0.253756	0.0502882	AMACR	ENSG00000242110	5:34308100-34707826	rs10079122
Quach_2016_monocyte_naive	1088	4.84577e-08	1.01068e-07	0.307811	0.641952	0.0502372	SLC25A16	ENSG00000122912	10:68005684-68403135	rs3956959
GTEx_testis	1631	1.73457e-09	3.33773e-10	0.796553	0.153225	0.0502217	AMACR	ENSG00000242110	5:34308100-34707826	rs10079122
GENCORD_fibroblast	1386	1.77977e-09	2.8914e-10	0.817329	0.132733	0.0499379	AMACR	ENSG00000242110	5:34308100-34707826	rs10079122
BLUEPRINT_monocyte	1086	1.32767e-07	1.69955e-08	0.84237	0.107782	0.0498476	SLC25A16	ENSG00000122912	10:68005684-68403135	rs3956959
Peng_2018_placenta_naive	1502	1.7802e-09	2.89003e-10	0.817526	0.13267	0.0498044	AMACR	ENSG00000242110	5:34308100-34707826	rs10079122
TwinsUK_blood	1194	1.86598e-09	2.03366e-10	0.856922	0.0933428	0.0497352	AMACR	ENSG00000242110	5:34308100-34707826	rs10079122
NephQTL_tubular	434	1.33284e-08	3.63153e-08	0.255147	0.695136	0.0497162	ASAP3	ENSG00000088280	1:23168827-23568664	rs680386
GTEx_V8_Brain_Cortex	752	5.15902e-11	3.80113e-12	0.88516	0.0651683	0.0496716	RNF146	ENSG00000118518	6:126977111-127376384	rs7771990
GTEx_V8_Stomach	1154	1.36754e-07	1.303e-08	0.867775	0.0826327	0.0495925	SLC25A16	ENSG00000122912	10:68005684-68403135	rs3956959
GTEx_adrenal_gland	1118	1.30424e-07	1.9364e-08	0.827609	0.122825	0.0495664	SLC25A16	ENSG00000122912	10:68005684-68403135	rs3956959
GTEx_brain_caudate	1054	5.85844e-07	5.96202e-08	0.862697	0.0877454	0.049557	IGF1R	ENSG00000140443	15:98525749-98925284	rs4965430
GTEx_V8_Pituitary	752	5.03818e-11	5.01648e-12	0.864427	0.0860207	0.0495526	RNF146	ENSG00000118518	6:126977111-127376384	rs7771990
TwinsUK_fat	947	5.93976e-07	5.15224e-08	0.874673	0.075821	0.0495054	IGF1R	ENSG00000140443	15:98525749-98925284	rs4965430
GTEx_V8_Prostate	1081	5.84452e-07	6.10808e-08	0.860648	0.0898964	0.0494553	IGF1R	ENSG00000140443	15:98525749-98925284	rs4965430
GTEx_breast	1584	1.80473e-09	2.65371e-10	0.82877	0.121815	0.0494155	AMACR	ENSG00000242110	5:34308100-34707826	rs10079122
GTEx_esophagus_muscularis	1147	9.01093e-08	5.97268e-08	0.57179	0.378948	0.0492615	SLC25A16	ENSG00000122912	10:68005684-68403135	rs3956959
GTEx_V8_Small_Intestine_Terminal_Ileum	894	6.49897e-14	5.75412e-15	0.873478	0.0772877	0.0492343	FAM215B	ENSG00000232300	17:46711919-47111303	rs4968247
GTEx_V8_Artery_Coronary	1154	1.26427e-07	2.34286e-08	0.802247	0.148617	0.049135	SLC25A16	ENSG00000122912	10:68005684-68403135	rs3956959
BLUEPRINT_T-cell	1690	1.77926e-09	2.91662e-10	0.817097	0.133892	0.0490112	AMACR	ENSG00000242110	5:34308100-34707826	rs10079122
GTEx_testis	1043	5.49886e-07	9.59998e-08	0.809747	0.141318	0.0489351	IGF1R	ENSG00000140443	15:98525749-98925284	rs4965430
GTEx_V8_Brain_Nucleus_accumbens_basal_ganglia	1082	5.87103e-07	5.88397e-08	0.864551	0.0865968	0.0488515	IGF1R	ENSG00000140443	15:98525749-98925284	rs4965430
GTEx_prostate	1127	1.32698e-07	1.72182e-08	0.842036	0.109209	0.0487547	SLC25A16	ENSG00000122912	10:68005684-68403135	rs3956959
Alasoo_2018_macrophage_Salmonella	787	1.41443e-07	6.17433e-08	0.662328	0.289074	0.0485973	FCHO2	ENSG00000157107	5:72940485-73339091	rs11744018
GTEx_stomach	721	5.24339e-11	3.03243e-12	0.899636	0.0519806	0.0483836	RNF146	ENSG00000118518	6:126977111-127376384	rs7771990
GTEx_esophagus_gej	1046	5.91469e-07	5.5013e-08	0.87098	0.0809626	0.0480568	IGF1R	ENSG00000140443	15:98525749-98925284	rs4965430
GTEx_artery_aorta	1071	5.80264e-07	6.6341e-08	0.85448	0.097644	0.0478749	IGF1R	ENSG00000140443	15:98525749-98925284	rs4965430
GTEx_brain_nucleus_accumbens	1013	5.87555e-07	5.91671e-08	0.865217	0.08708	0.0477022	IGF1R	ENSG00000140443	15:98525749-98925284	rs4965430
TwinsUK_skin	930	5.77499e-07	6.93708e-08	0.850409	0.102106	0.0474841	IGF1R	ENSG00000140443	15:98525749-98925284	rs4965430
GTEx_adrenal_gland	1572	1.84016e-09	2.34692e-10	0.845041	0.107728	0.0472309	AMACR	ENSG00000242110	5:34308100-34707826	rs10079122
GTEx_thyroid	937	1.87578e-07	1.59281e-08	0.878363	0.0745388	0.047098	FCHO2	ENSG00000157107	5:72940485-73339091	rs11744018
NephQTL_tubular	388	8.91872e-11	3.96394e-11	0.659909	0.293251	0.0468401	RNF146	ENSG00000118518	6:126977111-127376384	rs7771990
Schmiedel_2018_Treg_naive	996	9.76591e-08	5.24136e-08	0.620346	0.332893	0.0467601	SLC25A16	ENSG00000122912	10:68005684-68403135	rs3956959
Quach_2016_monocyte_R848	1057	2.56003e-08	1.24491e-07	0.162617	0.790743	0.0466399	SLC25A16	ENSG00000122912	10:68005684-68403135	rs3956959
GTEx_V8_Adipose_Visceral_Omentum	752	5.22738e-11	3.31171e-12	0.896888	0.0567744	0.0463378	RNF146	ENSG00000118518	6:126977111-127376384	rs7771990
GTEx_V8_Adrenal_Gland	1642	1.81298e-09	2.6389e-10	0.832561	0.121138	0.0463016	AMACR	ENSG00000242110	5:34308100-34707826	rs10079122
GTEx_V8_Pancreas	1082	5.82513e-07	6.52938e-08	0.857792	0.0961037	0.0461033	IGF1R	ENSG00000140443	15:98525749-98925284	rs4965430
GTEx_breast	816	1.78922e-09	2.07991e-08	0.0755639	0.878358	0.0460785	ASAP3	ENSG00000088280	1:23168827-23568664	rs680386
GTEx_V8_Pituitary	1082	5.86154e-07	6.17268e-08	0.863154	0.0908511	0.0459939	IGF1R	ENSG00000140443	15:98525749-98925284	rs4965430
GTEx_V8_Brain_Hypothalamus	824	8.27328e-09	1.43287e-08	0.349404	0.605094	0.0455025	ASAP3	ENSG00000088280	1:23168827-23568664	rs680386
GTEx_adipose_visceral	1592	1.77087e-09	3.07792e-10	0.813222	0.141299	0.0454784	AMACR	ENSG00000242110	5:34308100-34707826	rs10079122
FUSION_adipose_naive	752	7.88296e-09	1.37569e-08	0.347837	0.606981	0.0451818	ASAP3	ENSG00000088280	1:23168827-23568664	rs680386
GTEx_V8_Artery_Aorta	1082	5.91612e-07	5.68864e-08	0.871191	0.0837242	0.0450845	IGF1R	ENSG00000140443	15:98525749-98925284	rs4965430
GTEx_V8_Lung	752	5.15653e-11	4.11011e-12	0.884732	0.0704744	0.0447935	RNF146	ENSG00000118518	6:126977111-127376384	rs7771990
Nedelec_2016_macrophage_naive	1082	9.27887e-08	5.75978e-08	0.589409	0.365826	0.0447651	SLC25A16	ENSG00000122912	10:68005684-68403135	rs3956959
GTEx_V8_Adipose_Visceral_Omentum	1154	1.37339e-07	1.32494e-08	0.87149	0.0840298	0.0444801	SLC25A16	ENSG00000122912	10:68005684-68403135	rs3956959
GTEx_nerve_tibial	1075	5.04566e-07	1.4438e-07	0.743009	0.212565	0.0444253	IGF1R	ENSG00000140443	15:98525749-98925284	rs4965430
GTEx_esophagus_gej	735	5.27359e-11	2.96652e-12	0.904817	0.0508539	0.0443287	RNF146	ENSG00000118518	6:126977111-127376384	rs7771990
GTEx_lung	1063	5.85255e-07	6.37916e-08	0.86183	0.0938935	0.0442756	IGF1R	ENSG00000140443	15:98525749-98925284	rs4965430
TwinsUK_skin	659	5.21972e-11	3.5144e-12	0.895599	0.0602559	0.0441453	RNF146	ENSG00000118518	6:126977111-127376384	rs7771990
GTEx_V8_Colon_Sigmoid	824	1.21231e-08	1.05114e-08	0.511993	0.443883	0.0441241	ASAP3	ENSG00000088280	1:23168827-23568664	rs680386
GTEx_esophagus_muscularis	1053	5.85096e-07	6.4146e-08	0.861596	0.0944156	0.043988	IGF1R	ENSG00000140443	15:98525749-98925284	rs4965430
GTEx_stomach	1051	5.95913e-07	5.33476e-08	0.877525	0.0785141	0.0439599	IGF1R	ENSG00000140443	15:98525749-98925284	rs4965430
GTEx_skin_not_sun_exposed	814	8.51141e-09	1.41345e-08	0.359461	0.596897	0.0436425	ASAP3	ENSG00000088280	1:23168827-23568664	rs680386
GTEx_V8_Nerve_Tibial	752	5.06784e-11	5.0717e-12	0.869515	0.0869743	0.0435112	RNF146	ENSG00000118518	6:126977111-127376384	rs7771990
GTEx_V8_Breast_Mammary_Tissue	1154	1.37321e-07	1.34207e-08	0.871375	0.0851178	0.0435073	SLC25A16	ENSG00000122912	10:68005684-68403135	rs3956959
FUSION_adipose_naive	1033	1.36415e-07	1.41706e-08	0.866531	0.0899703	0.0434984	SLC25A16	ENSG00000122912	10:68005684-68403135	rs3956959
GTEx_V8_Colon_Transverse	1643	1.83852e-09	2.45113e-10	0.844287	0.112518	0.0431953	AMACR	ENSG00000242110	5:34308100-34707826	rs10079122
HipSci_iPSC	979	1.36283e-07	1.4357e-08	0.865689	0.0911546	0.0431565	SLC25A16	ENSG00000122912	10:68005684-68403135	rs3956959
GTEx_esophagus_mucosa	1628	1.85571e-09	2.28074e-10	0.852183	0.104694	0.0431237	AMACR	ENSG00000242110	5:34308100-34707826	rs10079122
NephQTL_tubular	490	5.39272e-14	2.90505e-14	0.621903	0.334975	0.043122	LRRC37A	ENSG00000176681	17:46711919-47111303	rs4968247
GTEx_V8_Colon_Transverse	752	5.05866e-11	5.20995e-12	0.86794	0.089347	0.0427128	RNF146	ENSG00000118518	6:126977111-127376384	rs7771990
HipSci_iPSC	624	5.29251e-11	2.87022e-12	0.908088	0.0492044	0.0427079	RNF146	ENSG00000118518	6:126977111-127376384	rs7771990
GTEx_pancreas	1626	1.79396e-09	2.90944e-10	0.823827	0.133565	0.042608	AMACR	ENSG00000242110	5:34308100-34707826	rs10079122
GTEx_adipose_visceral	1141	1.37114e-07	1.37794e-08	0.870061	0.087395	0.042544	SLC25A16	ENSG00000122912	10:68005684-68403135	rs3956959
GTEx_V8_Esophagus_Gastroesophageal_Junction	824	1.47556e-08	7.91715e-09	0.623172	0.334321	0.0425071	ASAP3	ENSG00000088280	1:23168827-23568664	rs680386
GTEx_esophagus_muscularis	806	1.61079e-08	6.56782e-09	0.680282	0.277335	0.042383	ASAP3	ENSG00000088280	1:23168827-23568664	rs680386
GTEx_pancreas	1037	5.69077e-07	8.12595e-08	0.838006	0.119618	0.0423749	IGF1R	ENSG00000140443	15:98525749-98925284	rs4965430
GTEx_stomach	1144	1.38871e-07	1.20612e-08	0.881211	0.0764926	0.0422964	SLC25A16	ENSG00000122912	10:68005684-68403135	rs3956959
Quach_2016_monocyte_IAV	1088	3.05184e-08	1.20273e-07	0.193858	0.763951	0.0421911	SLC25A16	ENSG00000122912	10:68005684-68403135	rs3956959
GTEx_V8_Adipose_Subcutaneous	1082	5.1162e-07	1.39025e-07	0.753397	0.204682	0.0419199	IGF1R	ENSG00000140443	15:98525749-98925284	rs4965430
GTEx_skin_sun_exposed	1147	1.18334e-07	3.26879e-08	0.750888	0.20738	0.0417314	SLC25A16	ENSG00000122912	10:68005684-68403135	rs3956959
GTEx_heart_atrial_appendage	748	5.24346e-11	3.42203e-12	0.899648	0.0586718	0.0416802	RNF146	ENSG00000118518	6:126977111-127376384	rs7771990
GTEx_V8_Skin_Sun_Exposed_Lower_leg	1082	5.46367e-07	1.04445e-07	0.804564	0.153761	0.0416737	IGF1R	ENSG00000140443	15:98525749-98925284	rs4965430
GTEx_testis	936	8.1397e-08	1.23287e-07	0.381155	0.577268	0.0415777	FCHO2	ENSG00000157107	5:72940485-73339091	rs11744018
GTEx_stomach	1624	1.81281e-09	2.74373e-10	0.832481	0.125956	0.0415622	AMACR	ENSG00000242110	5:34308100-34707826	rs10079122
GTEx_V8_Adipose_Subcutaneous	752	5.27533e-11	3.11469e-12	0.905115	0.0533988	0.0414858	RNF146	ENSG00000118518	6:126977111-127376384	rs7771990
HipSci_iPSC	1399	1.87542e-09	2.12197e-10	0.861254	0.0974068	0.0413388	AMACR	ENSG00000242110	5:34308100-34707826	rs10079122
GTEx_esophagus_muscularis	719	5.29347e-11	2.94906e-12	0.908227	0.0505574	0.0412156	RNF146	ENSG00000118518	6:126977111-127376384	rs7771990
GTEx_V8_Testis	1080	4.67714e-07	1.83659e-07	0.688743	0.270411	0.0408458	IGF1R	ENSG00000140443	15:98525749-98925284	rs4965430
HipSci_iPSC	757	1.42129e-08	7.52771e-09	0.627148	0.332121	0.0407312	ASAP3	ENSG00000088280	1:23168827-23568664	rs680386
GTEx_liver	782	4.50917e-09	1.82093e-08	0.190435	0.768988	0.0405775	ASAP3	ENSG00000088280	1:23168827-23568664	rs680386
GTEx_heart_left_ventricle	1142	1.20391e-07	3.09143e-08	0.763946	0.196127	0.0399268	SLC25A16	ENSG00000122912	10:68005684-68403135	rs3956959
GTEx_lung	1590	1.82548e-09	2.65321e-10	0.838299	0.121801	0.0399	AMACR	ENSG00000242110	5:34308100-34707826	rs10079122
GTEx_V8_Esophagus_Mucosa	824	1.6405e-08	6.3375e-09	0.69283	0.267611	0.0395586	ASAP3	ENSG00000088280	1:23168827-23568664	rs680386
GTEx_breast	1069	5.76223e-07	7.60935e-08	0.84853	0.112014	0.0394561	IGF1R	ENSG00000140443	15:98525749-98925284	rs4965430
GTEx_breast	1149	1.39234e-07	1.21568e-08	0.883513	0.0771019	0.0393846	SLC25A16	ENSG00000122912	10:68005684-68403135	rs3956959
GTEx_adipose_visceral	731	5.31734e-11	2.81859e-12	0.912324	0.0483207	0.0393554	RNF146	ENSG00000118518	6:126977111-127376384	rs7771990
Lepik_2017_blood	993	5.82996e-07	6.9545e-08	0.858504	0.102371	0.0391248	IGF1R	ENSG00000140443	15:98525749-98925284	rs4965430
GTEx_esophagus_mucosa	1056	5.93072e-07	5.94894e-08	0.873341	0.0875634	0.0390949	IGF1R	ENSG00000140443	15:98525749-98925284	rs4965430
GTEx_V8_Adrenal_Gland	1154	6.76686e-08	8.38075e-08	0.429392	0.531763	0.0388446	SLC25A16	ENSG00000122912	10:68005684-68403135	rs3956959
GTEx_V8_Whole_Blood	752	4.89278e-11	7.09773e-12	0.83948	0.121741	0.0387795	RNF146	ENSG00000118518	6:126977111-127376384	rs7771990
GTEx_esophagus_mucosa	1145	1.2547e-07	2.60216e-08	0.79617	0.165082	0.0387482	SLC25A16	ENSG00000122912	10:68005684-68403135	rs3956959
GTEx_V8_Esophagus_Muscularis	752	5.08264e-11	5.20313e-12	0.872055	0.089234	0.0387107	RNF146	ENSG00000118518	6:126977111-127376384	rs7771990
GTEx_V8_Artery_Aorta	752	5.14556e-11	4.58429e-12	0.88285	0.0786164	0.0385337	RNF146	ENSG00000118518	6:126977111-127376384	rs7771990
TwinsUK_skin	1222	1.91486e-09	1.792e-10	0.879368	0.0822563	0.0383756	AMACR	ENSG00000242110	5:34308100-34707826	rs10079122
Quach_2016_monocyte_R848	679	3.76843e-11	1.83655e-11	0.646587	0.315076	0.0383369	RNF146	ENSG00000118518	6:126977111-127376384	rs7771990
GENCORD_fibroblast	918	1.39016e-07	6.63735e-08	0.650963	0.310766	0.0382706	FCHO2	ENSG00000157107	5:72940485-73339091	rs11744018
GEUVADIS_LCL	745	5.31197e-11	2.93939e-12	0.911427	0.0503958	0.0381775	RNF146	ENSG00000118518	6:126977111-127376384	rs7771990
GTEx_V8_Esophagus_Mucosa	752	5.20527e-11	4.01092e-12	0.893094	0.0687793	0.0381267	RNF146	ENSG00000118518	6:126977111-127376384	rs7771990
GTEx_lung	708	5.21157e-11	3.95215e-12	0.894176	0.067771	0.0380534	RNF146	ENSG00000118518	6:126977111-127376384	rs7771990
TwinsUK_LCL	1232	1.83639e-09	2.58681e-10	0.843333	0.118757	0.0379096	AMACR	ENSG00000242110	5:34308100-34707826	rs10079122
GTEx_V8_Heart_Left_Ventricle	957	8.26166e-08	1.22919e-07	0.386865	0.575552	0.0375822	FCHO2	ENSG00000157107	5:72940485-73339091	rs11744018
ROSMAP_brain_naive	1438	1.8285e-09	2.68421e-10	0.839708	0.123231	0.0370608	AMACR	ENSG00000242110	5:34308100-34707826	rs10079122
GTEx_lung	942	1.68057e-07	3.7612e-08	0.786952	0.176087	0.0369608	FCHO2	ENSG00000157107	5:72940485-73339091	rs11744018
GTEx_adipose_subcutaneous	730	5.26781e-11	3.46144e-12	0.903826	0.0593529	0.0368212	RNF146	ENSG00000118518	6:126977111-127376384	rs7771990
GTEx_V8_Artery_Aorta	1154	9.08195e-08	6.10166e-08	0.576297	0.387145	0.0365579	SLC25A16	ENSG00000122912	10:68005684-68403135	rs3956959
Lepik_2017_blood	1641	1.85228e-09	2.45959e-10	0.85061	0.112913	0.036477	AMACR	ENSG00000242110	5:34308100-34707826	rs10079122
GTEx_blood	744	4.72006e-11	8.97395e-12	0.809845	0.153934	0.0362205	RNF146	ENSG00000118518	6:126977111-127376384	rs7771990
GTEx_spleen	799	9.01969e-09	1.38043e-08	0.380927	0.582956	0.0361173	ASAP3	ENSG00000088280	1:23168827-23568664	rs680386
GTEx_colon_transverse	739	4.60743e-11	1.01067e-11	0.79052	0.173369	0.0361113	RNF146	ENSG00000118518	6:126977111-127376384	rs7771990
GTEx_V8_Nerve_Tibial	1082	5.77277e-07	7.7509e-08	0.850082	0.114102	0.035816	IGF1R	ENSG00000140443	15:98525749-98925284	rs4965430
BrainSeq_brain	990	5.72134e-07	8.27131e-08	0.842509	0.121765	0.0357249	IGF1R	ENSG00000140443	15:98525749-98925284	rs4965430
GTEx_V8_Esophagus_Mucosa	1643	1.8296e-09	2.71336e-10	0.840193	0.124568	0.0352387	AMACR	ENSG00000242110	5:34308100-34707826	rs10079122
GTEx_thyroid	741	5.32613e-11	2.97758e-12	0.913832	0.0510528	0.0351153	RNF146	ENSG00000118518	6:126977111-127376384	rs7771990
GTEx_V8_Brain_Cerebellar_Hemisphere	824	7.03995e-09	1.5814e-08	0.297317	0.667836	0.0348472	ASAP3	ENSG00000088280	1:23168827-23568664	rs680386
CommonMind_DLPFC_naive	1692	1.65793e-09	4.44277e-10	0.761377	0.203992	0.0346309	AMACR	ENSG00000242110	5:34308100-34707826	rs10079122
GTEx_nerve_tibial	1149	1.4028e-07	1.18623e-08	0.890148	0.0752376	0.0346144	SLC25A16	ENSG00000122912	10:68005684-68403135	rs3956959
GTEx_pancreas	731	3.99459e-11	1.63346e-11	0.685372	0.280226	0.0344016	RNF146	ENSG00000118518	6:126977111-127376384	rs7771990
CommonMind_DLPFC_naive	1131	1.39689e-07	1.23308e-08	0.887327	0.0782929	0.0343801	SLC25A16	ENSG00000122912	10:68005684-68403135	rs3956959
CommonMind_DLPFC_naive	928	1.68326e-07	3.79191e-08	0.788214	0.177528	0.034258	FCHO2	ENSG00000157107	5:72940485-73339091	rs11744018
ROSMAP_brain_naive	901	1.90732e-07	1.55416e-08	0.893131	0.0727417	0.0341269	FCHO2	ENSG00000157107	5:72940485-73339091	rs11744018
CommonMind_DLPFC_naive	716	5.31958e-11	3.10814e-12	0.912734	0.0532954	0.0339708	RNF146	ENSG00000118518	6:126977111-127376384	rs7771990
GTEx_V8_Lung	1082	5.01747e-07	1.54335e-07	0.738858	0.227236	0.0339052	IGF1R	ENSG00000140443	15:98525749-98925284	rs4965430
GTEx_adipose_subcutaneous	1151	1.3703e-07	1.52469e-08	0.869529	0.0967154	0.0337557	SLC25A16	ENSG00000122912	10:68005684-68403135	rs3956959
GTEx_thyroid	1061	5.82981e-07	7.32559e-08	0.858482	0.107841	0.0336766	IGF1R	ENSG00000140443	15:98525749-98925284	rs4965430
GTEx_skin_sun_exposed	736	5.27427e-11	3.58472e-12	0.904934	0.0614712	0.0335946	RNF146	ENSG00000118518	6:126977111-127376384	rs7771990
GTEx_muscle	949	1.80964e-07	2.54302e-08	0.847392	0.119047	0.0335604	FCHO2	ENSG00000157107	5:72940485-73339091	rs11744018
GTEx_V8_Artery_Tibial	752	4.9756e-11	6.57505e-12	0.85369	0.112778	0.0335321	RNF146	ENSG00000118518	6:126977111-127376384	rs7771990
GTEx_fibroblast	1632	1.78441e-09	3.20542e-10	0.819439	0.147167	0.0333941	AMACR	ENSG00000242110	5:34308100-34707826	rs10079122
TwinsUK_fat	1218	1.44112e-09	6.64323e-10	0.66181	0.305046	0.0331434	AMACR	ENSG00000242110	5:34308100-34707826	rs10079122
GTEx_skin_sun_exposed	1596	1.88241e-09	2.23892e-10	0.864443	0.102783	0.0327733	AMACR	ENSG00000242110	5:34308100-34707826	rs10079122
GTEx_V8_Lung	1643	1.60946e-09	4.97114e-10	0.739101	0.228253	0.032646	AMACR	ENSG00000242110	5:34308100-34707826	rs10079122
GTEx_V8_Testis	897	3.89384e-14	3.30605e-14	0.523342	0.44431	0.0323476	FAM215B	ENSG00000232300	17:46711919-47111303	rs4968247
NephQTL_glomerular	429	5.17822e-10	5.00499e-08	0.00991271	0.958078	0.0320091	TCEA3	ENSG00000204219	1:23168827-23568664	rs680386
GTEx_V8_Muscle_Skeletal	957	1.83541e-07	2.32512e-08	0.85946	0.108846	0.0316937	FCHO2	ENSG00000157107	5:72940485-73339091	rs11744018
TwinsUK_fat	892	1.37111e-07	6.97161e-08	0.642045	0.326425	0.031529	FCHO2	ENSG00000157107	5:72940485-73339091	rs11744018
BrainSeq_brain	1441	1.69639e-09	4.1274e-10	0.779039	0.189512	0.0314483	AMACR	ENSG00000242110	5:34308100-34707826	rs10079122
GTEx_V8_Adipose_Subcutaneous	1154	1.30047e-07	2.27363e-08	0.825218	0.144243	0.0305384	SLC25A16	ENSG00000122912	10:68005684-68403135	rs3956959
BLUEPRINT_T-cell	942	3.91711e-08	1.67994e-07	0.183425	0.786631	0.029944	FCHO2	ENSG00000157107	5:72940485-73339091	rs11744018
Bossini-Castillo_2019_Treg_naive	819	6.80603e-08	1.39173e-07	0.318703	0.651668	0.0296283	FCHO2	ENSG00000157107	5:72940485-73339091	rs11744018
GTEx_V8_Liver	824	7.01278e-09	1.59709e-08	0.296169	0.674465	0.0293662	ASAP3	ENSG00000088280	1:23168827-23568664	rs680386
GEUVADIS_LCL	1727	1.35771e-09	7.61487e-10	0.623506	0.349674	0.0268205	AMACR	ENSG00000242110	5:34308100-34707826	rs10079122
FUSION_muscle_naive	936	6.54131e-08	1.42488e-07	0.306307	0.667196	0.0264968	FCHO2	ENSG00000157107	5:72940485-73339091	rs11744018
GTEx_stomach	943	1.0909e-07	9.8826e-08	0.510829	0.462742	0.0264289	FCHO2	ENSG00000157107	5:72940485-73339091	rs11744018
GTEx_testis	1139	1.76203e-08	1.35962e-07	0.11181	0.862723	0.0254671	SLC25A16	ENSG00000122912	10:68005684-68403135	rs3956959
GTEx_spleen	1127	6.34707e-08	9.01729e-08	0.402754	0.572169	0.0250768	SLC25A16	ENSG00000122912	10:68005684-68403135	rs3956959
Schmiedel_2018_Treg_naive	817	6.90811e-08	1.39216e-07	0.323483	0.651879	0.0246379	FCHO2	ENSG00000157107	5:72940485-73339091	rs11744018
Nedelec_2016_macrophage_naive	958	2.56241e-07	4.06301e-07	0.377334	0.598284	0.0243814	IGF1R	ENSG00000140443	15:98525749-98925284	rs4965430
GTEx_colon_transverse	928	9.84877e-08	1.0992e-07	0.461184	0.514694	0.0241216	FCHO2	ENSG00000157107	5:72940485-73339091	rs11744018
GTEx_V8_Artery_Coronary	896	3.15503e-14	4.10752e-14	0.424044	0.552038	0.0239181	FAM215B	ENSG00000232300	17:46711919-47111303	rs4968247
GTEx_V8_Artery_Coronary	956	7.68919e-08	1.31654e-07	0.360058	0.61647	0.0234719	FCHO2	ENSG00000157107	5:72940485-73339091	rs11744018
Schmiedel_2018_Th17_memory	817	6.73483e-08	1.41234e-07	0.315369	0.661326	0.0233046	FCHO2	ENSG00000157107	5:72940485-73339091	rs11744018
GTEx_esophagus_gej	942	9.2605e-08	1.15992e-07	0.433638	0.543126	0.0232359	FCHO2	ENSG00000157107	5:72940485-73339091	rs11744018
GTEx_colon_sigmoid	921	9.34916e-08	1.15154e-07	0.437789	0.539206	0.0230047	FCHO2	ENSG00000157107	5:72940485-73339091	rs11744018
GTEx_V8_Whole_Blood	824	1.04993e-08	1.26435e-08	0.443416	0.533946	0.0226382	ASAP3	ENSG00000088280	1:23168827-23568664	rs680386
GTEx_V8_Ovary	897	2.60598e-14	4.66693e-14	0.35025	0.627225	0.0225254	FAM215B	ENSG00000232300	17:46711919-47111303	rs4968247
GTEx_V8_Nerve_Tibial	824	5.94474e-09	1.72025e-08	0.251063	0.726487	0.0224499	ASAP3	ENSG00000088280	1:23168827-23568664	rs680386
TwinsUK_skin	800	4.75486e-09	1.74007e-08	0.209809	0.767787	0.0224037	ASAP3	ENSG00000088280	1:23168827-23568664	rs680386
GTEx_artery_aorta	948	9.79092e-08	1.10966e-07	0.458475	0.519594	0.0219304	FCHO2	ENSG00000157107	5:72940485-73339091	rs11744018
GTEx_V8_Cells_Cultured_fibroblasts	1643	8.00427e-10	1.33196e-09	0.367573	0.611645	0.0207818	AMACR	ENSG00000242110	5:34308100-34707826	rs10079122
GTEx_skin_not_sun_exposed	1143	4.64838e-09	1.49777e-07	0.0294964	0.950392	0.0201113	SLC25A16	ENSG00000122912	10:68005684-68403135	rs3956959
GTEx_V8_Minor_Salivary_Gland	824	4.37328e-09	1.8844e-08	0.184696	0.795816	0.0194882	ASAP3	ENSG00000088280	1:23168827-23568664	rs680386
GTEx_breast	928	8.20012e-08	1.27664e-07	0.383984	0.597787	0.0182291	FCHO2	ENSG00000157107	5:72940485-73339091	rs11744018
ROSMAP_brain_naive	996	2.84893e-07	3.82135e-07	0.419526	0.562704	0.01777	IGF1R	ENSG00000140443	15:98525749-98925284	rs4965430
GTEx_heart_atrial_appendage	934	6.26031e-08	1.47438e-07	0.293149	0.690385	0.0164657	FCHO2	ENSG00000157107	5:72940485-73339091	rs11744018
GTEx_ovary	861	1.91995e-14	5.39803e-14	0.258046	0.725492	0.0164616	FAM215B	ENSG00000232300	17:46711919-47111303	rs4968247
GTEx_V8_Esophagus_Gastroesophageal_Junction	897	8.14433e-15	6.50628e-14	0.109462	0.874446	0.0160926	FAM215B	ENSG00000232300	17:46711919-47111303	rs4968247
GTEx_V8_Skin_Not_Sun_Exposed_Suprapubic	1154	2.28032e-09	1.52809e-07	0.0144698	0.969636	0.0158944	SLC25A16	ENSG00000122912	10:68005684-68403135	rs3956959
GTEx_artery_tibial	817	6.84815e-09	1.64662e-08	0.289217	0.695399	0.0153844	ASAP3	ENSG00000088280	1:23168827-23568664	rs680386
GTEx_V8_Artery_Aorta	824	5.70177e-09	1.76245e-08	0.240802	0.744319	0.0148796	ASAP3	ENSG00000088280	1:23168827-23568664	rs680386
PhLiPS_iPSC	853	1.22288e-07	5.46888e-07	0.180079	0.805318	0.0146026	IGF1R	ENSG00000140443	15:98525749-98925284	rs4965430
Lepik_2017_blood	1118	1.83055e-08	1.37026e-07	0.116243	0.870125	0.0136316	SLC25A16	ENSG00000122912	10:68005684-68403135	rs3956959
NephQTL_tubular	467	1.84171e-10	3.48991e-07	0.000520835	0.986933	0.0125461	TMEM171	ENSG00000157111	5:72940485-73339091	rs11744018
GTEx_V8_Pituitary	957	2.08823e-08	1.90171e-07	0.0977845	0.890494	0.0117211	FCHO2	ENSG00000157107	5:72940485-73339091	rs11744018
GTEx_skin_not_sun_exposed	930	5.8811e-08	1.52276e-07	0.275392	0.713044	0.0115642	FCHO2	ENSG00000157107	5:72940485-73339091	rs11744018
NephQTL_glomerular	499	1.54893e-14	7.02584e-14	0.178626	0.810228	0.0111461	LRRC37A	ENSG00000176681	17:46711919-47111303	rs4968247
ROSMAP_brain_naive	1105	1.64527e-10	1.55553e-07	0.0010451	0.988086	0.0108684	SLC25A16	ENSG00000122912	10:68005684-68403135	rs3956959
GTEx_brain_cerebellar_hemisphere	1094	1.84831e-08	1.37406e-07	0.117285	0.871903	0.0108116	SLC25A16	ENSG00000122912	10:68005684-68403135	rs3956959
GTEx_V8_Heart_Left_Ventricle	1154	3.23738e-08	1.23594e-07	0.205428	0.784259	0.0103123	SLC25A16	ENSG00000122912	10:68005684-68403135	rs3956959
GTEx_muscle	1146	2.88516e-08	1.27158e-07	0.183078	0.806873	0.010049	SLC25A16	ENSG00000122912	10:68005684-68403135	rs3956959
GTEx_V8_Brain_Hypothalamus	1154	9.70886e-09	1.46347e-07	0.0616077	0.928635	0.00975729	SLC25A16	ENSG00000122912	10:68005684-68403135	rs3956959
GTEx_V8_Spleen	1154	1.41549e-08	1.41912e-07	0.0898202	0.900493	0.00968624	SLC25A16	ENSG00000122912	10:68005684-68403135	rs3956959
GTEx_V8_Pancreas	957	2.26865e-08	1.88836e-07	0.106233	0.884246	0.00952077	FCHO2	ENSG00000157107	5:72940485-73339091	rs11744018
GTEx_skin_sun_exposed	937	2.17899e-08	1.89747e-07	0.102035	0.888512	0.00945271	FCHO2	ENSG00000157107	5:72940485-73339091	rs11744018
GTEx_brain_cerebellum	1130	9.03337e-09	1.4711e-07	0.0573214	0.93348	0.00919796	SLC25A16	ENSG00000122912	10:68005684-68403135	rs3956959
GTEx_blood	1639	3.57817e-10	1.79987e-09	0.164317	0.826532	0.00915088	AMACR	ENSG00000242110	5:34308100-34707826	rs10079122
GTEx_V8_Esophagus_Mucosa	1154	3.15727e-08	1.24617e-07	0.200345	0.79075	0.00890494	SLC25A16	ENSG00000122912	10:68005684-68403135	rs3956959
GTEx_testis	701	9.35805e-12	4.84712e-11	0.160561	0.831637	0.00780267	RNF146	ENSG00000118518	6:126977111-127376384	rs7771990
GTEx_thyroid	1146	3.51325e-09	1.53217e-07	0.0222934	0.972237	0.00546908	SLC25A16	ENSG00000122912	10:68005684-68403135	rs3956959
GTEx_esophagus_mucosa	952	2.33548e-08	1.89061e-07	0.109363	0.885305	0.00533207	FCHO2	ENSG00000157107	5:72940485-73339091	rs11744018
Alasoo_2018_macrophage_IFNg+Salmonella	787	1.4322e-08	1.98147e-07	0.067065	0.927848	0.00508664	FCHO2	ENSG00000157107	5:72940485-73339091	rs11744018
GTEx_fibroblast	1144	1.27806e-08	1.44012e-07	0.0810995	0.913827	0.00507325	SLC25A16	ENSG00000122912	10:68005684-68403135	rs3956959
GTEx_V8_Brain_Cortex	824	1.51629e-09	2.20452e-08	0.0640371	0.931024	0.00493911	ASAP3	ENSG00000088280	1:23168827-23568664	rs680386
GTEx_V8_Esophagus_Muscularis	1154	7.55305e-09	1.49293e-07	0.047928	0.947336	0.00473626	SLC25A16	ENSG00000122912	10:68005684-68403135	rs3956959
TwinsUK_skin	890	1.12514e-08	2.01332e-07	0.0526866	0.942763	0.0045504	FCHO2	ENSG00000157107	5:72940485-73339091	rs11744018
NephQTL_glomerular	499	1.79678e-15	8.45686e-14	0.0207209	0.975265	0.00401443	ARL17A	ENSG00000185829	17:46711919-47111303	rs4968247
TwinsUK_LCL	945	5.63857e-08	6.20009e-07	0.0830321	0.913004	0.00396314	IGF1R	ENSG00000140443	15:98525749-98925284	rs4965430
GTEx_V8_Brain_Cerebellum	1154	5.95359e-10	1.56443e-07	0.00377786	0.992708	0.00351363	SLC25A16	ENSG00000122912	10:68005684-68403135	rs3956959
TwinsUK_LCL	1052	6.1813e-09	1.50698e-07	0.0392646	0.957252	0.00348282	SLC25A16	ENSG00000122912	10:68005684-68403135	rs3956959
Schmiedel_2018_Th1_memory	767	8.55437e-09	2.04333e-07	0.0400572	0.95682	0.00312226	FCHO2	ENSG00000157107	5:72940485-73339091	rs11744018
Schmiedel_2018_NK-cell_naive	894	1.91322e-08	6.5793e-07	0.0281736	0.968847	0.00297845	IGF1R	ENSG00000140443	15:98525749-98925284	rs4965430
GTEx_adrenal_gland	928	1.01331e-08	2.02806e-07	0.0474497	0.949668	0.00288225	FCHO2	ENSG00000157107	5:72940485-73339091	rs11744018
NephQTL_glomerular	429	1.55093e-09	5.05369e-08	0.0296896	0.967428	0.00288222	ASAP3	ENSG00000088280	1:23168827-23568664	rs680386
NephQTL_tubular	490	2.4949e-15	8.39925e-14	0.0287719	0.968621	0.00260685	NSF	ENSG00000073969	17:46711919-47111303	rs4968247
GTEx_V8_Breast_Mammary_Tissue	897	4.0598e-15	7.0152e-14	0.0545648	0.942859	0.00257608	FAM215B	ENSG00000232300	17:46711919-47111303	rs4968247
GEUVADIS_LCL	1145	3.3836e-09	1.53648e-07	0.0214932	0.975998	0.00250897	SLC25A16	ENSG00000122912	10:68005684-68403135	rs3956959
GTEx_esophagus_muscularis	935	1.06693e-08	2.02386e-07	0.0499608	0.9477	0.00233908	FCHO2	ENSG00000157107	5:72940485-73339091	rs11744018
GENCORD_T-cell	920	5.29435e-09	2.07774e-07	0.0247916	0.972935	0.00227338	FCHO2	ENSG00000157107	5:72940485-73339091	rs11744018
Schmiedel_2018_NK-cell_naive	819	3.90223e-09	2.09181e-07	0.0182728	0.979523	0.00220444	FCHO2	ENSG00000157107	5:72940485-73339091	rs11744018
GTEx_V8_Pituitary	824	6.6307e-10	2.29631e-08	0.0280033	0.969793	0.00220328	ASAP3	ENSG00000088280	1:23168827-23568664	rs680386
Schmiedel_2018_Treg_memory	996	3.57022e-09	1.53529e-07	0.0226786	0.975237	0.0020846	SLC25A16	ENSG00000122912	10:68005684-68403135	rs3956959
GTEx_V8_Testis	1154	1.32606e-09	1.5595e-07	0.00841453	0.98958	0.00200553	SLC25A16	ENSG00000122912	10:68005684-68403135	rs3956959
GTEx_V8_Skin_Not_Sun_Exposed_Suprapubic	957	8.32604e-09	2.04878e-07	0.038988	0.959373	0.00163922	FCHO2	ENSG00000157107	5:72940485-73339091	rs11744018
GTEx_brain_cerebellar_hemisphere	770	3.02013e-10	2.33407e-08	0.0127548	0.985741	0.00150428	ASAP3	ENSG00000088280	1:23168827-23568664	rs680386
GTEx_adipose_visceral	931	5.88123e-09	2.07378e-07	0.0275398	0.971078	0.00138207	FCHO2	ENSG00000157107	5:72940485-73339091	rs11744018
GTEx_brain_nucleus_accumbens	846	1.24776e-15	7.30601e-14	0.0167702	0.981945	0.00128489	FAM215B	ENSG00000232300	17:46711919-47111303	rs4968247
GTEx_V8_Cells_Cultured_fibroblasts	1082	6.41362e-09	6.71809e-07	0.00944452	0.989286	0.00126845	IGF1R	ENSG00000140443	15:98525749-98925284	rs4965430
GTEx_V8_Testis	824	8.84682e-13	2.36485e-08	3.73626e-05	0.99874	0.00122264	ASAP3	ENSG00000088280	1:23168827-23568664	rs680386
GTEx_V8_Nerve_Tibial	1154	2.62852e-09	1.54772e-07	0.0166793	0.982104	0.00121626	SLC25A16	ENSG00000122912	10:68005684-68403135	rs3956959
GTEx_V8_Colon_Sigmoid	897	1.63876e-15	7.26745e-14	0.0220254	0.976764	0.00121103	FAM215B	ENSG00000232300	17:46711919-47111303	rs4968247
GTEx_V8_Esophagus_Gastroesophageal_Junction	957	3.70827e-09	2.09644e-07	0.0173645	0.981689	0.000946607	FCHO2	ENSG00000157107	5:72940485-73339091	rs11744018
GTEx_V8_Whole_Blood	1643	2.52098e-11	2.15055e-09	0.0115769	0.98758	0.00084345	AMACR	ENSG00000242110	5:34308100-34707826	rs10079122
HipSci_iPSC	752	6.09419e-10	6.78022e-07	0.000897414	0.998436	0.000665646	IGF1R	ENSG00000140443	15:98525749-98925284	rs4965430
GTEx_V8_Muscle_Skeletal	1154	4.39265e-10	1.57051e-07	0.00278737	0.996569	0.00064308	SLC25A16	ENSG00000122912	10:68005684-68403135	rs3956959
GTEx_prostate	877	7.47114e-16	7.36144e-14	0.0100414	0.989396	0.000562231	FAM215B	ENSG00000232300	17:46711919-47111303	rs4968247
FUSION_muscle_naive	1035	8.06715e-15	1.57347e-07	5.12439e-08	0.999494	0.000505459	SLC25A16	ENSG00000122912	10:68005684-68403135	rs3956959
GTEx_V8_Brain_Cerebellar_Hemisphere	1154	4.13213e-10	1.57118e-07	0.00262205	0.996997	0.000380464	SLC25A16	ENSG00000122912	10:68005684-68403135	rs3956959
GTEx_LCL	869	1.10989e-09	2.12366e-07	0.00519725	0.994436	0.000366874	FCHO2	ENSG00000157107	5:72940485-73339091	rs11744018
CAP_LCL_statin	818	6.53435e-10	2.1283e-07	0.00305981	0.996612	0.000327893	FCHO2	ENSG00000157107	5:72940485-73339091	rs11744018
FUSION_adipose_naive	940	3.52745e-10	2.13133e-07	0.00165178	0.998029	0.000318861	FCHO2	ENSG00000157107	5:72940485-73339091	rs11744018
GTEx_artery_tibial	949	9.67768e-10	2.12525e-07	0.00453173	0.99518	0.000287864	FCHO2	ENSG00000157107	5:72940485-73339091	rs11744018
GTEx_V8_Prostate	897	3.35303e-16	7.40497e-14	0.00450656	0.995247	0.000246173	FAM215B	ENSG00000232300	17:46711919-47111303	rs4968247
GTEx_heart_atrial_appendage	812	7.05275e-11	2.3602e-08	0.00297857	0.996779	0.000242573	ASAP3	ENSG00000088280	1:23168827-23568664	rs680386
NephQTL_tubular	490	2.69582e-30	8.6696e-14	3.1089e-17	0.999802	0.000197938	GOSR2	ENSG00000108433	17:46711919-47111303	rs4968247
GTEx_brain_hypothalamus	852	2.20124e-16	7.4169e-14	0.00295852	0.996851	0.000190717	FAM215B	ENSG00000232300	17:46711919-47111303	rs4968247
GTEx_V8_Skin_Sun_Exposed_Lower_leg	824	3.21442e-11	2.36424e-08	0.00135754	0.998483	0.000159064	ASAP3	ENSG00000088280	1:23168827-23568664	rs680386
GTEx_V8_Colon_Transverse	957	3.22987e-10	2.13199e-07	0.00151244	0.998337	0.000149922	FCHO2	ENSG00000157107	5:72940485-73339091	rs11744018
HipSci_iPSC	877	1.81658e-10	2.13343e-07	0.000850644	0.999013	0.000136	FCHO2	ENSG00000157107	5:72940485-73339091	rs11744018
GTEx_V8_Brain_Frontal_Cortex_BA9	824	7.7859e-12	2.36677e-08	0.00032882	0.999554	0.00011763	ASAP3	ENSG00000088280	1:23168827-23568664	rs680386
GTEx_V8_Lung	824	1.21039e-11	2.36651e-08	0.000511181	0.999443	4.5986e-05	ASAP3	ENSG00000088280	1:23168827-23568664	rs680386
GTEx_heart_left_ventricle	815	1.18542e-11	2.36654e-08	0.000500634	0.999457	4.24103e-05	ASAP3	ENSG00000088280	1:23168827-23568664	rs680386
GTEx_V8_Cells_EBV-transformed_lymphocytes	957	1.25451e-10	2.1342e-07	0.000587443	0.999372	4.05104e-05	FCHO2	ENSG00000157107	5:72940485-73339091	rs11744018
GTEx_V8_Spleen	957	6.70189e-11	2.1348e-07	0.000313827	0.999653	3.31933e-05	FCHO2	ENSG00000157107	5:72940485-73339091	rs11744018
GTEx_V8_Thyroid	1154	1.22625e-11	1.57574e-07	7.78121e-05	0.999892	3.05276e-05	SLC25A16	ENSG00000122912	10:68005684-68403135	rs3956959
GTEx_V8_Testis	752	2.43008e-14	5.8258e-11	0.000416942	0.999563	2.03259e-05	RNF146	ENSG00000118518	6:126977111-127376384	rs7771990
GTEx_V8_Cells_Cultured_fibroblasts	1154	3.04988e-13	1.57589e-07	1.9353e-06	0.999981	1.72245e-05	SLC25A16	ENSG00000122912	10:68005684-68403135	rs3956959
CommonMind_DLPFC_naive	816	2.90681e-12	2.26595e-08	0.000128263	0.999856	1.52652e-05	ASAP3	ENSG00000088280	1:23168827-23568664	rs680386
Nedelec_2016_macrophage_Salmonella	917	4.77708e-11	2.13503e-07	0.000223694	0.999762	1.44129e-05	FCHO2	ENSG00000157107	5:72940485-73339091	rs11744018
GTEx_V8_Adipose_Visceral_Omentum	824	5.73059e-13	2.36775e-08	2.42019e-05	0.999966	9.43933e-06	ASAP3	ENSG00000088280	1:23168827-23568664	rs680386
GTEx_V8_Breast_Mammary_Tissue	957	4.22903e-11	2.1351e-07	0.000198031	0.999793	9.2447e-06	FCHO2	ENSG00000157107	5:72940485-73339091	rs11744018
TwinsUK_blood	858	1.85496e-11	2.13533e-07	8.68614e-05	0.999904	9.10191e-06	FCHO2	ENSG00000157107	5:72940485-73339091	rs11744018
GTEx_V8_Testis	957	2.07423e-11	2.13532e-07	9.71291e-05	0.999896	7.11847e-06	FCHO2	ENSG00000157107	5:72940485-73339091	rs11744018
GTEx_V8_Lung	957	3.75062e-12	2.13549e-07	1.75629e-05	0.999976	6.29205e-06	FCHO2	ENSG00000157107	5:72940485-73339091	rs11744018
ROSMAP_brain_naive	799	1.38099e-12	2.26613e-08	6.09365e-05	0.999933	6.0423e-06	ASAP3	ENSG00000088280	1:23168827-23568664	rs680386
GTEx_adipose_subcutaneous	814	3.19812e-13	2.36778e-08	1.35065e-05	0.999981	5.56934e-06	ASAP3	ENSG00000088280	1:23168827-23568664	rs680386
NephQTL_tubular	490	6.30715e-18	8.67064e-14	7.27358e-05	0.999922	5.46154e-06	ARL17A	ENSG00000185829	17:46711919-47111303	rs4968247
NephQTL_tubular	490	4.24656e-18	8.67086e-14	4.89725e-05	0.999948	3.37716e-06	NSFP1	ENSG00000260075	17:46711919-47111303	rs4968247
GTEx_V8_Adrenal_Gland	824	8.35133e-15	2.36782e-08	3.527e-07	0.999998	1.36438e-06	ASAP3	ENSG00000088280	1:23168827-23568664	rs680386
GTEx_V8_Skin_Not_Sun_Exposed_Suprapubic	824	2.39228e-13	2.3678e-08	1.01033e-05	0.999989	1.32917e-06	ASAP3	ENSG00000088280	1:23168827-23568664	rs680386
GTEx_V8_Esophagus_Muscularis	957	4.8086e-12	2.13549e-07	2.2517e-05	0.999976	1.25818e-06	FCHO2	ENSG00000157107	5:72940485-73339091	rs11744018
GTEx_V8_Skin_Sun_Exposed_Lower_leg	897	2.0608e-18	7.44012e-14	2.76976e-05	0.999971	1.15061e-06	FAM215B	ENSG00000232300	17:46711919-47111303	rs4968247
TwinsUK_fat	856	1.77981e-18	7.44e-14	2.39216e-05	0.999975	1.10329e-06	FAM215B	ENSG00000232300	17:46711919-47111303	rs4968247
GTEx_V8_Pituitary	897	9.15187e-19	7.44024e-14	1.23004e-05	0.999987	7.01488e-07	FAM215B	ENSG00000232300	17:46711919-47111303	rs4968247
Nedelec_2016_macrophage_Listeria	891	4.16757e-13	2.13553e-07	1.95153e-06	0.999997	6.30048e-07	FCHO2	ENSG00000157107	5:72940485-73339091	rs11744018
GTEx_V8_Lung	897	8.44293e-19	7.44024e-14	1.13475e-05	0.999988	4.72663e-07	FAM215B	ENSG00000232300	17:46711919-47111303	rs4968247
GTEx_V8_Stomach	957	1.66813e-12	2.13552e-07	7.81126e-06	0.999992	4.31841e-07	FCHO2	ENSG00000157107	5:72940485-73339091	rs11744018
GTEx_fibroblast	946	1.85559e-12	2.13552e-07	8.68908e-06	0.999991	4.03738e-07	FCHO2	ENSG00000157107	5:72940485-73339091	rs11744018
GTEx_V8_Skin_Sun_Exposed_Lower_leg	957	1.42114e-12	2.13552e-07	6.65473e-06	0.999993	2.84711e-07	FCHO2	ENSG00000157107	5:72940485-73339091	rs11744018
GEUVADIS_LCL	977	1.91349e-13	2.13554e-07	8.96021e-07	0.999999	1.40313e-07	FCHO2	ENSG00000157107	5:72940485-73339091	rs11744018
GTEx_V8_Heart_Atrial_Appendage	957	3.8959e-13	2.13553e-07	1.82432e-06	0.999998	1.26269e-07	FCHO2	ENSG00000157107	5:72940485-73339091	rs11744018
GTEx_V8_Esophagus_Muscularis	897	1.41228e-19	7.44032e-14	1.89814e-06	0.999998	9.22018e-08	FAM215B	ENSG00000232300	17:46711919-47111303	rs4968247
GTEx_V8_Heart_Atrial_Appendage	824	1.65378e-24	2.36783e-08	6.98438e-17	1	8.03754e-08	ASAP3	ENSG00000088280	1:23168827-23568664	rs680386
Schmiedel_2018_monocyte_naive	779	4.76717e-14	2.13554e-07	2.2323e-07	0.999999	6.91471e-08	FCHO2	ENSG00000157107	5:72940485-73339091	rs11744018
GTEx_V8_Adipose_Subcutaneous	824	7.16539e-23	2.36783e-08	3.02614e-15	1	6.5402e-08	ASAP3	ENSG00000088280	1:23168827-23568664	rs680386
NephQTL_tubular	540	7.23047e-15	3.92273e-06	1.84321e-09	0.999996	5.97279e-08	IGF1R	ENSG00000140443	15:98525749-98925284	rs4965430
FUSION_muscle_naive	749	2.84155e-24	2.26628e-08	1.25384e-16	1	5.81181e-08	ASAP3	ENSG00000088280	1:23168827-23568664	rs680386
GTEx_thyroid	818	2.37695e-22	2.36783e-08	1.00385e-14	1	5.65402e-08	ASAP3	ENSG00000088280	1:23168827-23568664	rs680386
GTEx_V8_Artery_Tibial	824	1.79924e-14	2.36783e-08	7.59868e-07	0.999999	5.10458e-08	ASAP3	ENSG00000088280	1:23168827-23568664	rs680386
GENCORD_fibroblast	835	7.3106e-15	2.26628e-08	3.22582e-07	1	4.38355e-08	ASAP3	ENSG00000088280	1:23168827-23568664	rs680386
GTEx_V8_Adrenal_Gland	957	4.49761e-14	2.13554e-07	2.10608e-07	1	3.50277e-08	FCHO2	ENSG00000157107	5:72940485-73339091	rs11744018
GTEx_V8_Esophagus_Muscularis	824	3.78932e-15	2.36783e-08	1.60034e-07	1	3.50272e-08	ASAP3	ENSG00000088280	1:23168827-23568664	rs680386
Nedelec_2016_macrophage_naive	893	1.68228e-25	2.13554e-07	7.87755e-19	1	3.2467e-08	FCHO2	ENSG00000157107	5:72940485-73339091	rs11744018
GTEx_adipose_subcutaneous	945	8.45052e-14	2.13554e-07	3.95709e-07	0.999999	3.1933e-08	FCHO2	ENSG00000157107	5:72940485-73339091	rs11744018
Alasoo_2018_macrophage_naive	787	3.92337e-41	2.13554e-07	1.83718e-34	1	3.0597e-08	FCHO2	ENSG00000157107	5:72940485-73339091	rs11744018
GTEx_V8_Adipose_Visceral_Omentum	957	1.00178e-21	2.13554e-07	4.69097e-15	1	2.66376e-08	FCHO2	ENSG00000157107	5:72940485-73339091	rs11744018
GTEx_V8_Thyroid	824	1.03557e-55	2.36783e-08	4.37348e-48	1	2.63007e-08	ASAP3	ENSG00000088280	1:23168827-23568664	rs680386
GTEx_V8_Adipose_Subcutaneous	957	1.39098e-40	2.13554e-07	6.51348e-34	1	2.55089e-08	FCHO2	ENSG00000157107	5:72940485-73339091	rs11744018
GTEx_V8_Nerve_Tibial	957	6.85568e-39	2.13554e-07	3.21028e-32	1	2.47326e-08	FCHO2	ENSG00000157107	5:72940485-73339091	rs11744018
GTEx_V8_Muscle_Skeletal	824	1.56781e-101	2.36783e-08	6.62129e-94	1	2.4105e-08	ASAP3	ENSG00000088280	1:23168827-23568664	rs680386
Schmiedel_2018_Th1-17_memory	817	1.33504e-15	2.13554e-07	6.25152e-09	1	2.32351e-08	FCHO2	ENSG00000157107	5:72940485-73339091	rs11744018
GTEx_V8_Artery_Tibial	957	4.56894e-19	2.13554e-07	2.13948e-12	1	2.25819e-08	FCHO2	ENSG00000157107	5:72940485-73339091	rs11744018
GTEx_V8_Heart_Left_Ventricle	824	1.08296e-32	2.36783e-08	4.57363e-25	1	2.21523e-08	ASAP3	ENSG00000088280	1:23168827-23568664	rs680386
Schmiedel_2018_B-cell_naive	779	1.10806e-15	2.13554e-07	5.18868e-09	1	2.20878e-08	FCHO2	ENSG00000157107	5:72940485-73339091	rs11744018
GTEx_fibroblast	818	1.87655e-18	2.36783e-08	7.92519e-11	1	2.12536e-08	ASAP3	ENSG00000088280	1:23168827-23568664	rs680386
GTEx_V8_Cells_Cultured_fibroblasts	824	8.96978e-41	2.36783e-08	3.78819e-33	1	2.11327e-08	ASAP3	ENSG00000088280	1:23168827-23568664	rs680386
GTEx_V8_Breast_Mammary_Tissue	824	8.63666e-18	2.36783e-08	3.6475e-10	1	2.01392e-08	ASAP3	ENSG00000088280	1:23168827-23568664	rs680386
GTEx_pituitary	869	2.69438e-20	7.44033e-14	3.62132e-07	1	2.00824e-08	FAM215B	ENSG00000232300	17:46711919-47111303	rs4968247
TwinsUK_fat	803	6.52485e-24	2.26628e-08	2.8791e-16	1	1.94095e-08	ASAP3	ENSG00000088280	1:23168827-23568664	rs680386
GTEx_nerve_tibial	935	6.04064e-25	2.13554e-07	2.82862e-18	1	1.93079e-08	FCHO2	ENSG00000157107	5:72940485-73339091	rs11744018
Quach_2016_monocyte_naive	903	1.18101e-50	2.13554e-07	5.53028e-44	1	1.83592e-08	FCHO2	ENSG00000157107	5:72940485-73339091	rs11744018
GTEx_muscle	814	6.19625e-58	2.36783e-08	2.61685e-50	1	1.80454e-08	ASAP3	ENSG00000088280	1:23168827-23568664	rs680386
TwinsUK_skin	854	2.8747e-20	7.44018e-14	3.86374e-07	1	1.77057e-08	FAM215B	ENSG00000232300	17:46711919-47111303	rs4968247
GTEx_V8_Esophagus_Mucosa	957	3.453e-18	2.13554e-07	1.61692e-11	1	1.76884e-08	FCHO2	ENSG00000157107	5:72940485-73339091	rs11744018
GTEx_blood	952	8.65937e-16	2.13554e-07	4.05489e-09	1	1.75218e-08	FCHO2	ENSG00000157107	5:72940485-73339091	rs11744018
Quach_2016_monocyte_Pam3CSK4	884	2.3766e-42	2.13554e-07	1.11288e-35	1	1.64258e-08	FCHO2	ENSG00000157107	5:72940485-73339091	rs11744018
GTEx_V8_Cells_Cultured_fibroblasts	957	1.09399e-26	2.13554e-07	5.12276e-20	1	1.52379e-08	FCHO2	ENSG00000157107	5:72940485-73339091	rs11744018
Quach_2016_monocyte_IAV	902	3.32741e-21	2.13554e-07	1.55811e-14	1	1.52144e-08	FCHO2	ENSG00000157107	5:72940485-73339091	rs11744018
Alasoo_2018_macrophage_IFNg	787	4.25495e-18	2.13554e-07	1.99245e-11	1	1.4806e-08	FCHO2	ENSG00000157107	5:72940485-73339091	rs11744018
GTEx_V8_Artery_Aorta	957	2.08486e-18	2.13554e-07	9.76271e-12	1	1.46049e-08	FCHO2	ENSG00000157107	5:72940485-73339091	rs11744018
Schmiedel_2018_monocyte_CD16_naive	788	6.97593e-18	2.13554e-07	3.26659e-11	1	1.45099e-08	FCHO2	ENSG00000157107	5:72940485-73339091	rs11744018
BLUEPRINT_monocyte	942	2.90979e-34	2.13554e-07	1.36256e-27	1	1.32781e-08	FCHO2	ENSG00000157107	5:72940485-73339091	rs11744018
BLUEPRINT_neutrophil	940	4.78471e-54	2.13554e-07	2.24052e-47	1	1.32331e-08	FCHO2	ENSG00000157107	5:72940485-73339091	rs11744018
GTEx_V8_Whole_Blood	957	5.27959e-34	2.13554e-07	2.47225e-27	1	1.25286e-08	FCHO2	ENSG00000157107	5:72940485-73339091	rs11744018
Quach_2016_monocyte_R848	882	4.60838e-29	2.13554e-07	2.15795e-22	1	1.20678e-08	FCHO2	ENSG00000157107	5:72940485-73339091	rs11744018
Lepik_2017_blood	950	1.78236e-45	2.13554e-07	8.34617e-39	1	1.07341e-08	FCHO2	ENSG00000157107	5:72940485-73339091	rs11744018
Quach_2016_monocyte_LPS	896	2.10466e-50	2.13554e-07	9.85539e-44	1	1.06378e-08	FCHO2	ENSG00000157107	5:72940485-73339091	rs11744018
Quach_2016_monocyte_R848	958	1.89136e-14	6.79083e-07	2.78516e-08	0.999999	9.63824e-09	IGF1R	ENSG00000140443	15:98525749-98925284	rs4965430
Schmiedel_2018_monocyte_CD16_naive	895	9.97771e-26	6.79083e-07	1.46929e-19	0.999999	8.84557e-09	IGF1R	ENSG00000140443	15:98525749-98925284	rs4965430
Schmiedel_2018_monocyte_naive	885	1.99721e-17	6.79083e-07	2.94104e-11	0.999999	8.7981e-09	IGF1R	ENSG00000140443	15:98525749-98925284	rs4965430
BLUEPRINT_monocyte	1020	1.25442e-24	6.79083e-07	1.84723e-18	0.999999	6.32656e-09	IGF1R	ENSG00000140443	15:98525749-98925284	rs4965430
NephQTL_tubular	673	6.90896e-80	2.084e-07	3.31524e-73	1	3.05822e-09	PBLD	ENSG00000108187	10:68005684-68403135	rs3956959
GTEx_V8_Nerve_Tibial	897	4.77629e-21	7.44033e-14	6.41945e-08	1	2.58457e-09	FAM215B	ENSG00000232300	17:46711919-47111303	rs4968247
Quach_2016_monocyte_naive	991	2.33495e-38	6.79083e-07	3.43839e-32	0.999999	2.50951e-09	IGF1R	ENSG00000140443	15:98525749-98925284	rs4965430
Quach_2016_monocyte_Pam3CSK4	959	3.71319e-17	6.79083e-07	5.46794e-11	0.999999	2.30325e-09	IGF1R	ENSG00000140443	15:98525749-98925284	rs4965430
Quach_2016_monocyte_LPS	983	1.66512e-26	6.79083e-07	2.45202e-20	0.999999	1.94998e-09	IGF1R	ENSG00000140443	15:98525749-98925284	rs4965430
Quach_2016_monocyte_IAV	990	1.85003e-32	6.79083e-07	2.7243e-26	0.999999	1.82971e-09	IGF1R	ENSG00000140443	15:98525749-98925284	rs4965430
GTEx_V8_Skin_Not_Sun_Exposed_Suprapubic	897	1.21125e-21	7.44033e-14	1.62795e-08	1	7.4371e-10	FAM215B	ENSG00000232300	17:46711919-47111303	rs4968247
BLUEPRINT_T-cell	883	1.35546e-22	7.44018e-14	1.8218e-09	1	2.56424e-10	FAM215B	ENSG00000232300	17:46711919-47111303	rs4968247
GTEx_brain_cerebellar_hemisphere	837	8.99813e-23	7.44033e-14	1.20937e-09	1	7.69153e-11	FAM215B	ENSG00000232300	17:46711919-47111303	rs4968247
CommonMind_DLPFC_naive	894	2.07851e-23	7.44018e-14	2.79362e-10	1	1.93587e-11	FAM215B	ENSG00000232300	17:46711919-47111303	rs4968247
GTEx_V8_Brain_Cerebellar_Hemisphere	897	1.11137e-23	7.44033e-14	1.49371e-10	1	1.04398e-11	FAM215B	ENSG00000232300	17:46711919-47111303	rs4968247
GTEx_brain_cerebellum	850	1.5829e-24	7.44033e-14	2.12746e-11	1	1.31476e-12	FAM215B	ENSG00000232300	17:46711919-47111303	rs4968247
ROSMAP_brain_naive	863	5.01831e-37	7.44018e-14	6.74488e-24	1	4.24659e-14	FAM215B	ENSG00000232300	17:46711919-47111303	rs4968247
GTEx_thyroid	889	2.62207e-31	7.44033e-14	3.52413e-18	1	2.83813e-14	FAM215B	ENSG00000232300	17:46711919-47111303	rs4968247
GTEx_V8_Thyroid	897	1.35953e-33	7.44033e-14	1.82725e-20	1	1.20304e-16	FAM215B	ENSG00000232300	17:46711919-47111303	rs4968247
GTEx_V8_Brain_Cerebellum	897	9.59447e-33	7.44033e-14	1.28952e-19	1	1.20216e-16	FAM215B	ENSG00000232300	17:46711919-47111303	rs4968247
BrainSeq_brain	852	5.54898e-37	7.44018e-14	7.45812e-24	1	1.20141e-16	FAM215B	ENSG00000232300	17:46711919-47111303	rs4968247
