# Supplementary material for: Multivariate canonical correlation analysis identifies additional genetic variants for chronic kidney disease
Source: NPJ Syst Biol Appl. 2024 Mar 9;10:28. doi: 10.1038/s41540-024-00350-8 (PMC10924093; doi:10.1038/s41540-024-00350-8)
Supplement: Supplementary file 13 — Dataset 11 [file 41540_2024_350_MOESM13_ESM.xlsx]

## Sheet: Supplementary Table S11
Supplementary Table S11. Genes with significant differential gene expression between chronic kidney disease and controls from GEO (GSE66494)
ID	Gene.symbol	Gene.title	log2(fold change)	adjusted P-value	identified by metaCCA/CCA and colocalisation?
A_23_P5761	NFE2L2	nuclear factor, erythroid 2 like 2	1.081	9.66051e-08	yes
A_32_P91902	TSPAN14	tetraspanin 14	1.012	2.29615e-06	yes
A_32_P225806	LOC105376714///SLC30A4	uncharacterized LOC105376714///solute carrier family 30 member 4	1.489	0.000151705	yes
A_23_P76234	RPH3A	rabphilin 3A	1.57	0.000232274	yes
A_24_P24444	EXOG	endo/exonuclease (5'-3'), endonuclease G-like	1.38	0.000682339	yes
A_24_P928391	GOSR2	golgi SNAP receptor complex member 2	1.478	0.00118032	yes
A_23_P3849	TRAP1	TNF receptor associated protein 1	-1.503	0.00635331	yes
A_23_P201047	THBS3	thrombospondin 3	-1.33	7.39605e-11	yes
A_23_P58266	S100P	S100 calcium binding protein P	-6.504	3.48337e-25
A_23_P358542	KIFC2	kinesin family member C2	-2.877	5.4325e-23
A_23_P200579	CELA3B	chymotrypsin like elastase family member 3B	-7.078	7.70903e-23
A_23_P119936	REG3A	regenerating family member 3 alpha	-4.478	3.37287e-22
A_23_P389500	REG1B	regenerating family member 1 beta	-6.074	1.80717e-19
A_23_P321501	DHRS2	dehydrogenase/reductase 2	-5.775	4.4978e-19
A_23_P119634	UPK1A	uroplakin 1A	-4.252	9.33254e-19
A_32_P20997	CSE1L-AS1	CSE1L antisense RNA 1	-4.309	1.53462e-18
A_23_P431139	CTRB1	chymotrypsinogen B1	-4.703	4.57088e-18
A_23_P48570	DHRS2	dehydrogenase/reductase 2	-5.957	8.531e-18
A_23_P61524	CCDC71	coiled-coil domain containing 71	-2.755	5.06991e-17
A_32_P207428	ZNF845	zinc finger protein 845	1.479	1.8239e-16
A_32_P420009	ALS2CL	ALS2 C-terminal like	-2.321	2.6485e-16
A_23_P60793	ASMTL-AS1	ASMTL antisense RNA 1	-2.524	4.08319e-16
A_24_P450194	PCBP1-AS1	PCBP1 antisense RNA 1	-3.049	5.48277e-16
A_24_P234856	CAMLG	calcium modulating ligand	1.645	1.71396e-15
A_23_P24083	PNLIPRP2	pancreatic lipase related protein 2 (gene/pseudogene)	-3.874	2.67917e-15
A_23_P6615	CPB1	carboxypeptidase B1	-4.012	3.40408e-15
A_23_P131074	THEG	theg spermatid protein	-4.032	4.58142e-15
A_24_P392723	CROCCP3	ciliary rootlet coiled-coil, rootletin pseudogene 3	-3.952	5.88844e-15
A_23_P18213	DNAH1	dynein axonemal heavy chain 1	-2.506	5.91562e-15
A_23_P310552	FAM95B1	family with sequence similarity 95 member B1	-2.723	8.62979e-15
A_23_P163117	C14orf169	chromosome 14 open reading frame 169	1.315	1.30918e-14
A_24_P76666	CSNK2A1	casein kinase 2 alpha 1	-1.732	1.46218e-14
A_32_P64919	DIAPH3	diaphanous related formin 3	2.064	2.47742e-14
A_23_P376704	CIDEA	cell death-inducing DFFA-like effector a	-4.217	2.5527e-14
A_23_P44057	ARHGAP1	Rho GTPase activating protein 1	-3.151	2.71644e-14
A_24_P342807	SLC30A6	solute carrier family 30 member 6	1.589	3.00608e-14
A_23_P51711	CELA2B	chymotrypsin like elastase family member 2B	-2.184	3.6141e-14
A_23_P432448	ZNF205-AS1	ZNF205 antisense RNA 1	1.895	8.93305e-14
A_23_P95790	ITLN1	intelectin 1	-6.577	1.00925e-13
A_32_P37089	LOC146880	Rho GTPase activating protein 27 pseudogene	-2.122	1.04954e-13
A_23_P416705	ALS2CL	ALS2 C-terminal like	-2.226	1.1749e-13
A_24_P911676	SOX4	SRY-box 4	2.743	1.1995e-13
A_24_P167052	YME1L1	YME1 like 1 ATPase	1.405	1.21619e-13
A_24_P930551	LOC100507412///RNA5-8S5	uncharacterized LOC100507412///RNA, 5.8S ribosomal 5	2.736	1.53462e-13
A_23_P122304	HDAC2	histone deacetylase 2	1.497	2.03236e-13
A_24_P204011	FOXR1	forkhead box R1	-4.056	2.23872e-13
A_23_P133216	NLN	neurolysin	2.062	2.37137e-13
A_32_P11372	FGF7P6	fibroblast growth factor 7 pseudogene 6	2.366	2.52348e-13
A_24_P281403	OR4C46	olfactory receptor family 4 subfamily C member 46	-4.207	2.52348e-13
A_23_P158349	RABL3	RAB, member of RAS oncogene family like 3	1.554	2.57632e-13
A_24_P341000	LMO7DN	LMO7 downstream neighbor	-5.068	2.96483e-13
A_23_P31224	PILRA	paired immunoglobin like type 2 receptor alpha	-2.939	3.28095e-13
A_23_P51278	LRRC42	leucine rich repeat containing 42	1.269	4.02717e-13
A_23_P100754	SMURF2	SMAD specific E3 ubiquitin protein ligase 2	1.422	4.63447e-13
A_23_P14464	EXOC5	exocyst complex component 5	1.307	4.83059e-13
A_24_P13715	FBXO22	F-box protein 22	1.474	4.84172e-13
A_23_P380754	PRSS1	protease, serine 1	-3.556	6.23735e-13
A_32_P77977	UTP11	UTP11, small subunit processome component homolog (S. cerevisiae)	1.735	6.25173e-13
A_23_P138426	USP6NL	USP6 N-terminal like	1.362	7.2277e-13
A_23_P430181	ZBTB3	zinc finger and BTB domain containing 3	1.614	7.63836e-13
A_23_P251480	NBN	nibrin	1.676	8.20352e-13
A_23_P213863	FAM193B	family with sequence similarity 193 member B	-1.898	8.35603e-13
A_23_P368740	HDAC10	histone deacetylase 10	-2.073	8.43335e-13
A_23_P160862	HNRNPU	heterogeneous nuclear ribonucleoprotein U	1.101	8.59014e-13
A_23_P144944	SMAD5	SMAD family member 5	1.51	9.18333e-13
A_23_P144465	PAPSS1	3'-phosphoadenosine 5'-phosphosulfate synthase 1	1.632	9.35406e-13
A_32_P154053	ATG9B	autophagy related 9B	-3.273	9.7499e-13
A_23_P25873	WDHD1	WD repeat and HMG-box DNA binding protein 1	1.398	1.03276e-12
A_24_P867207	LOC101927948	uncharacterized LOC101927948	-3.025	1.19124e-12
A_23_P17633	IFNAR1	interferon alpha and beta receptor subunit 1	1.444	1.20226e-12
A_23_P108514	STK16	serine/threonine kinase 16	-1.753	1.2388e-12
A_23_P166100	TMX4	thioredoxin related transmembrane protein 4	1.734	1.31826e-12
A_23_P112883	NRBP2	nuclear receptor binding protein 2	-1.62	1.3213e-12
A_23_P409355	PXN	paxillin	-3.665	1.3213e-12
A_24_P332081	JAKMIP3	Janus kinase and microtubule interacting protein 3	-4.33	1.3366e-12
A_23_P54736	GNG13	G protein subunit gamma 13	-2.613	1.54882e-12
A_24_P242132	NRBP2	nuclear receptor binding protein 2	-2.449	1.55597e-12
A_32_P72341	TRIM59	tripartite motif containing 59	2.136	1.60325e-12
A_23_P168357	CPA1	carboxypeptidase A1	-3.572	1.7378e-12
A_24_P91272	SOCS6	suppressor of cytokine signaling 6	1.372	1.87068e-12
A_24_P177987	DNAJC21	DnaJ heat shock protein family (Hsp40) member C21	1.67	2.11836e-12
A_24_P51588	CCNL2	cyclin L2	-2.816	3.26588e-12
A_23_P26154	PLIN1	perilipin 1	-3.297	3.43558e-12
A_24_P96171	B9D2	B9 protein domain 2	1.305	3.52371e-12
A_23_P129169	CYP11A1	cytochrome P450 family 11 subfamily A member 1	-2.179	3.57273e-12
A_24_P228149	KRT13	keratin 13	-2.879	3.74973e-12
A_23_P202392	SUV39H2	suppressor of variegation 3-9 homolog 2	1.34	3.81066e-12
A_32_P132563	POU5F1	POU class 5 homeobox 1	-2.563	3.8815e-12
A_23_P303210	IKBIP	IKBKB interacting protein	2.36	4.04576e-12
A_23_P361569	SLC35F5	solute carrier family 35 member F5	1.987	4.38531e-12
A_23_P143662	PISD	phosphatidylserine decarboxylase	-1.7	4.76431e-12
A_23_P46879	PNLIP	pancreatic lipase	-3.363	4.83059e-12
A_24_P227017	SEC23IP	SEC23 interacting protein	1.458	4.96592e-12
A_24_P82358	FOXC2	forkhead box C2	2.509	5.40754e-12
A_23_P48886	ADAM10	ADAM metallopeptidase domain 10	1.798	5.52077e-12
A_23_P128230	NR4A1	nuclear receptor subfamily 4 group A member 1	-2.556	5.67545e-12
A_23_P424316	TCF20	transcription factor 20	1.459	5.79429e-12
A_23_P77568	EIF3C	eukaryotic translation initiation factor 3 subunit C	1.935	5.86138e-12
A_23_P256008	ZDHHC11	zinc finger DHHC-type containing 11	-3.01	6.18016e-12
A_23_P23318	WDR3	WD repeat domain 3	1.306	6.23735e-12
A_24_P42693	CYP4F11	cytochrome P450 family 4 subfamily F member 11	5.066	7.49894e-12
A_23_P110445	APBB3	amyloid beta precursor protein binding family B member 3	-1.812	8.6896e-12
A_23_P255273	RAD23B	RAD23 homolog B, nucleotide excision repair protein	1.588	8.93305e-12
A_23_P155733	KCNIP4	potassium voltage-gated channel interacting protein 4	2.59	9.12011e-12
A_23_P25097	LLPH	LLP homolog, long-term synaptic facilitation	1.241	9.57194e-12
A_23_P74981	ZNF670	zinc finger protein 670	1.476	9.68278e-12
A_32_P319880	UVSSA	UV stimulated scaffold protein A	-1.712	9.90832e-12
A_32_P2342	TBL1XR1	transducin (beta)-like 1 X-linked receptor 1	1.87	1.11429e-11
A_23_P36445	TMED2	transmembrane p24 trafficking protein 2	1.578	1.15878e-11
A_32_P154601	FAM95A	family with sequence similarity 95 member A	-2.94	1.18577e-11
A_23_P99540	ZFP36L1	ZFP36 ring finger protein like 1	1.46	1.23595e-11
A_23_P213678	PAM	peptidylglycine alpha-amidating monooxygenase	1.551	1.52405e-11
A_24_P109272	ADD1	adducin 1	-2.786	1.5417e-11
A_23_P137031	EIF2S3	eukaryotic translation initiation factor 2 subunit gamma	1.287	1.58855e-11
A_32_P196029	FGF7	fibroblast growth factor 7	1.938	1.60325e-11
A_24_P253454	RGMA	repulsive guidance molecule family member a	-3.542	1.71791e-11
A_23_P24586	ACCS	1-aminocyclopropane-1-carboxylate synthase homolog (inactive)	-2.279	1.72584e-11
A_23_P92025	CIDEC	cell death inducing DFFA like effector c	-1.665	1.74181e-11
A_23_P11874	MPZL1	myelin protein zero like 1	1.418	1.77011e-11
A_23_P207981	SOCS6	suppressor of cytokine signaling 6	1.386	1.8578e-11
A_32_P62342	GXYLT1	glucoside xylosyltransferase 1	1.298	1.89671e-11
A_23_P255503	PAFAH1B2	platelet activating factor acetylhydrolase 1b catalytic subunit 2	1.136	2.02768e-11
A_23_P200126	MKNK1	MAP kinase interacting serine/threonine kinase 1	-1.429	2.06538e-11
A_23_P88362	LRR1	leucine rich repeat protein 1	1.172	2.31739e-11
A_32_P208599	TMEM139	transmembrane protein 139	-2.121	2.34423e-11
A_24_P191884	PHAX	phosphorylated adaptor for RNA export	1.959	2.39332e-11
A_24_P366526	SYNGR2	synaptogyrin 2	1.335	2.5293e-11
A_23_P433107	ZNF561	zinc finger protein 561	1.388	2.6485e-11
A_23_P436336	LINC00265	long intergenic non-protein coding RNA 265	-2.672	2.76058e-11
A_23_P2601	HSP90B1	heat shock protein 90 beta family member 1	1.422	2.78612e-11
A_23_P111306	SCAF8	SR-related CTD associated factor 8	1.253	2.8119e-11
A_23_P108785	ACTR3	ARP3 actin related protein 3 homolog	1.425	2.98538e-11
A_24_P842962	ZXDA	zinc finger, X-linked, duplicated A	1.248	3.11172e-11
A_32_P507710	PI4KAP2	phosphatidylinositol 4-kinase alpha pseudogene 2	-2.732	3.65595e-11
A_23_P124022	MED10	mediator complex subunit 10	1.149	3.68129e-11
A_23_P205997	APH1B	aph-1 homolog B, gamma-secretase subunit	1.224	3.69828e-11
A_23_P97242	BEST4	bestrophin 4	1.646	3.75837e-11
A_23_P76951	TMX1	thioredoxin related transmembrane protein 1	1.346	3.79315e-11
A_24_P358667	LOC105376790	uncharacterized LOC105376790	-2.351	3.81944e-11
A_23_P170986	TMCC1	transmembrane and coiled-coil domain family 1	1.417	3.96278e-11
A_23_P372771	FAM219B	family with sequence similarity 219 member B	-2.17	4.21697e-11
A_24_P102362	ZNF48	zinc finger protein 48	1.057	4.23643e-11
A_23_P16976	ANXA4	annexin A4	1.542	4.27563e-11
A_23_P13438	BTBD10	BTB domain containing 10	1.101	4.29536e-11
A_23_P435002	SRFBP1	serum response factor binding protein 1	1.244	4.38531e-11
A_23_P168669	CROT	carnitine O-octanoyltransferase	2.108	4.44631e-11
A_23_P66260	ZNF267	zinc finger protein 267	1.674	4.46684e-11
A_24_P142305	HBA2	hemoglobin subunit alpha 2	-2.638	4.72063e-11
A_23_P118412	HID1	HID1 domain containing	-1.154	4.72063e-11
A_23_P41380	ABCE1	ATP binding cassette subfamily E member 1	1.083	4.93174e-11
A_24_P80181	TMEM127	transmembrane protein 127	1.533	5.01187e-11
A_24_P419109	ATF6B	activating transcription factor 6 beta	-1.972	5.92925e-11
A_24_P375205	MKL2	MKL1/myocardin like 2	-4.959	5.95662e-11
A_24_P127719	MAFA	MAF bZIP transcription factor A	1.805	6.25173e-11
A_24_P203072	JADE3	jade family PHD finger 3	1.028	6.51628e-11
A_24_P282000	NUP210	nucleoporin 210	-2.531	6.88652e-11
A_23_P164623	ZBTB45	zinc finger and BTB domain containing 45	1.154	7.04693e-11
A_23_P152807	RSAD1	radical S-adenosyl methionine domain containing 1	-1.336	7.4817e-11
A_23_P359043	AKAP2	A-kinase anchoring protein 2	1.581	7.8343e-11
A_23_P65555	SAV1	salvador family WW domain containing protein 1	1.568	7.97995e-11
A_23_P2283	TAC3	tachykinin 3	-3.112	8.35603e-11
A_24_P3804	SAPCD1	suppressor APC domain containing 1	-2.906	8.51138e-11
A_32_P405703	KIAA1161	KIAA1161	-3.407	8.62979e-11
A_23_P254801	PLCG1	phospholipase C gamma 1	-1.16	8.6896e-11
A_23_P39814	CIR1	corepressor interacting with RBPJ, 1	1.456	8.77001e-11
A_23_P253571	PHF5A	PHD finger protein 5A	-1.401	8.93305e-11
A_23_P119753	EHBP1	EH domain binding protein 1	1.327	9.31108e-11
A_23_P422724	PPIC	peptidylprolyl isomerase C	1.452	9.35406e-11
A_23_P63190	NRAS	neuroblastoma RAS viral oncogene homolog	1.324	9.86279e-11
A_24_P14531	TM9SF4	transmembrane 9 superfamily member 4	1.325	1.03514e-10
A_23_P91930	QTRT2	queuine tRNA-ribosyltransferase accessory subunit 2	1.205	1.04954e-10
A_23_P203445	UEVLD	UEV and lactate/malate dehyrogenase domains	1.114	1.09648e-10
A_23_P30474	WDR70	WD repeat domain 70	1.264	1.09648e-10
A_23_P398040	YTHDF3	YTH N6-methyladenosine RNA binding protein 3	1.231	1.17761e-10
A_23_P11279	ALG13	ALG13, UDP-N-acetylglucosaminyltransferase subunit	1.348	1.24165e-10
A_23_P200772	ZNF644	zinc finger protein 644	1.397	1.25026e-10
A_24_P13032	UBE2D1	ubiquitin conjugating enzyme E2 D1	1.586	1.26183e-10
A_24_P39724	CCDC43	coiled-coil domain containing 43	1.217	1.34276e-10
A_24_P659836	SYCE3	synaptonemal complex central element protein 3	2.018	1.36773e-10
A_23_P50156	VPS4B	vacuolar protein sorting 4 homolog B	1.634	1.36773e-10
A_23_P13222	RCN1	reticulocalbin 1	1.509	1.42561e-10
A_23_P16409	CAPN12	calpain 12	-2.818	1.45546e-10
A_23_P300070	IQCG	IQ motif containing G	1.218	1.56315e-10
A_23_P54681	TOX3	TOX high mobility group box family member 3	1.216	1.62555e-10
A_24_P270769	VPS35	VPS35 retromer complex component	1.326	1.64816e-10
A_32_P120791	LOC727916	uncharacterized LOC727916	1.886	1.6788e-10
A_24_P252497	TRIB1	tribbles pseudokinase 1	1.513	1.69044e-10
A_23_P45294	FAM199X	family with sequence similarity 199, X-linked	1.369	1.72187e-10
A_23_P42802	PDIA4	protein disulfide isomerase family A member 4	1.576	1.74985e-10
A_23_P110787	SCAMP1	secretory carrier membrane protein 1	1.701	1.75388e-10
A_23_P78342	LMAN1	lectin, mannose binding 1	1.566	1.75792e-10
A_24_P383640	POU5F1P3	POU class 5 homeobox 1 pseudogene 3	-1.939	1.75792e-10
A_23_P155123	CYP2D6	cytochrome P450 family 2 subfamily D member 6	-2.879	1.78238e-10
A_32_P86	GUSBP1	glucuronidase, beta pseudogene 1	-3.6	1.78238e-10
A_23_P204801	SLC41A2	solute carrier family 41 member 2	1.712	1.80717e-10
A_23_P138376	RAB18	RAB18, member RAS oncogene family	1.318	1.8281e-10
A_23_P153197	TGIF1	TGFB induced factor homeobox 1	1.477	1.84502e-10
A_23_P126992	ABI1	abl interactor 1	1.407	1.85353e-10
A_24_P273635	HELQ	helicase, POLQ-like	1.418	1.88365e-10
A_24_P282043	ZNF28	zinc finger protein 28	1.832	1.98609e-10
A_24_P144465	GPSM3	G-protein signaling modulator 3	1.681	2.01372e-10
A_23_P432598	CHMP4C	charged multivesicular body protein 4C	1.467	2.02768e-10
A_23_P50775	LRFN3	leucine rich repeat and fibronectin type III domain containing 3	1.386	2.03704e-10
A_23_P145584	UBE2H	ubiquitin conjugating enzyme E2 H	1.07	2.03704e-10
A_23_P365610	JUND	JunD proto-oncogene, AP-1 transcription factor subunit	1.29	2.17771e-10
A_23_P203947	DDX11	DEAD/H-box helicase 11	-1.477	2.18273e-10
A_23_P347128	LOC100288893	uncharacterized LOC100288893	-1.612	2.18273e-10
A_23_P39898	CALCRL	calcitonin receptor like receptor	1.647	2.208e-10
A_32_P94444	PRSS2	protease, serine 2	-1.919	2.22844e-10
A_23_P18739	TMEM184C	transmembrane protein 184C	1.671	2.2751e-10
A_23_P213458	BTF3	basic transcription factor 3	1.136	2.29615e-10
A_24_P7584	LY6G5C	lymphocyte antigen 6 complex, locus G5C	-2.418	2.30144e-10
A_32_P83915	RHOQ	ras homolog family member Q	1.213	2.39332e-10
A_23_P370588	HOXB8	homeobox B8	-2.778	2.47742e-10
A_23_P41948	SPDL1	spindle apparatus coiled-coil protein 1	1.277	2.52348e-10
A_23_P7087	CTBP1-AS2	CTBP1 antisense RNA 2 (head to head)	1.624	2.59418e-10
A_23_P146004	CBLL1	Cbl proto-oncogene like 1	1.094	2.66073e-10
A_24_P79040	CAPN12	calpain 12	-3.376	2.69153e-10
A_32_P89755	SSR1	signal sequence receptor subunit 1	1.084	2.78612e-10
A_32_P37592	SCARNA17	small Cajal body-specific RNA 17	2.265	3.06196e-10
A_32_P64475	SDE2	SDE2 telomere maintenance homolog	1.042	3.06196e-10
A_24_P942822	MDH1B	malate dehydrogenase 1B	-2.887	3.0903e-10
A_23_P110802	CENPH	centromere protein H	1.713	3.1842e-10
A_23_P81180	USP46	ubiquitin specific peptidase 46	1.037	3.1842e-10
A_23_P405049	PTPRJ	protein tyrosine phosphatase, receptor type J	1.673	3.26588e-10
A_23_P309701	PTPN2	protein tyrosine phosphatase, non-receptor type 2	1.112	3.38844e-10
A_23_P314070	ARHGAP1	Rho GTPase activating protein 1	1.205	3.39625e-10
A_23_P120973	FAM118A	family with sequence similarity 118 member A	-2.068	3.42768e-10
A_23_P90804	MAP4K4	mitogen-activated protein kinase kinase kinase kinase 4	1.336	3.49945e-10
A_23_P10873	TLR1	toll like receptor 1	1.602	3.6141e-10
A_23_P393401	PDXDC2P	pyridoxal dependent decarboxylase domain containing 2, pseudogene	-3.989	3.70681e-10
A_24_P270747	ZFP1	ZFP1 zinc finger protein	1.558	3.81944e-10
A_23_P9932	PDCD4	programmed cell death 4 (neoplastic transformation inhibitor)	1.386	3.84592e-10
A_23_P105144	SCUBE2	signal peptide, CUB domain and EGF like domain containing 2	-2.486	3.97192e-10
A_24_P548866	HIGD1A	HIG1 hypoxia inducible domain family member 1A	1.385	4.08319e-10
A_23_P205188	TMCO3	transmembrane and coiled-coil domains 3	1.411	4.09261e-10
A_23_P4572	MYL12A	myosin light chain 12A	1.316	4.12098e-10
A_23_P144224	SEC62	SEC62 homolog, preprotein translocation factor	1.655	4.31519e-10
A_23_P255257	DCAF12	DDB1 and CUL4 associated factor 12	1.357	4.54988e-10
A_23_P113283	ZMAT3	zinc finger matrin-type 3	1.886	4.62381e-10
A_23_P253434	FNDC3B	fibronectin type III domain containing 3B	1.163	4.66659e-10
A_23_P49708	GRN	granulin	1.36	4.72063e-10
A_23_P157580	SDCBP	syndecan binding protein	1.558	4.77529e-10
A_24_P38895	H2AFX	H2A histone family member X	1.391	4.81948e-10
A_23_P255263	STOM	stomatin	1.937	4.90908e-10
A_24_P13804	CENPT	centromere protein T	-1.558	4.93174e-10
A_23_P19938	KDELR2	KDEL endoplasmic reticulum protein retention receptor 2	1.845	5.14044e-10
A_23_P80778	DIRC2	disrupted in renal carcinoma 2	1.239	5.16416e-10
A_23_P17163	HNRNPA3	heterogeneous nuclear ribonucleoprotein A3	1.314	5.188e-10
A_23_P209356	SPAST	spastin	1.171	5.19996e-10
A_23_P92623	PPP3CA	protein phosphatase 3 catalytic subunit alpha	1.38	5.4325e-10
A_32_P233405	RUSC1-AS1	RUSC1 antisense RNA 1	-2.273	5.52077e-10
A_23_P401626	ARHGAP27	Rho GTPase activating protein 27	1.59	5.64937e-10
A_23_P92275	GPR156	G protein-coupled receptor 156	1.611	5.74116e-10
A_23_P97584	DNTTIP2	deoxynucleotidyltransferase terminal interacting protein 2	1.335	5.94292e-10
A_23_P136478	IRF2	interferon regulatory factor 2	1.436	5.97035e-10
A_23_P55639	RPRD1A	regulation of nuclear pre-mRNA domain containing 1A	1.289	5.98412e-10
A_32_P157295	CCDC90B	coiled-coil domain containing 90B	1.179	6.0256e-10
A_23_P143867	TMF1	TATA element modulatory factor 1	1.105	6.20869e-10
A_23_P14482	C14orf166	chromosome 14 open reading frame 166	1.173	6.23735e-10
A_23_P434301	PTMA	prothymosin, alpha	1.471	6.26614e-10
A_24_P940135	CTBS	chitobiase	1.49	6.28058e-10
A_23_P74391	OPN3	opsin 3	1.111	6.74528e-10
A_23_P162256	DENR	density regulated re-initiation and release factor	1.481	6.77642e-10
A_24_P268729	HEMK1	HemK methyltransferase family member 1	-2.834	6.77642e-10
A_23_P253464	FAM175A	family with sequence similarity 175 member A	1.266	7.03072e-10
A_23_P115683	HPS6	HPS6, biogenesis of lysosomal organelles complex 2 subunit 3	1.321	7.49894e-10
A_23_P217304	KDM6A	lysine demethylase 6A	1.35	7.7983e-10
A_24_P325118	RGS11	regulator of G-protein signaling 11	-3.161	8.18465e-10
A_23_P214908	MTHFD1L	methylenetetrahydrofolate dehydrogenase (NADP+ dependent) 1-like	1.561	8.20352e-10
A_23_P139198	LGALS12	galectin 12	-2.523	8.22243e-10
A_23_P429340	TEAD1	TEA domain transcription factor 1	1.248	8.24138e-10
A_24_P380284	PCDHB9	protocadherin beta 9	-2.398	8.27942e-10
A_23_P136874	ATRX	ATRX, chromatin remodeler	1.511	8.35603e-10
A_24_P360529	PDE7A	phosphodiesterase 7A	-3.291	8.55067e-10
A_23_P254612	DBF4	DBF4 zinc finger	1.246	8.57038e-10
A_23_P106741	PSMD7	proteasome 26S subunit, non-ATPase 7	1.292	8.59014e-10
A_23_P380326	SLC39A9	solute carrier family 39 member 9	1.192	8.60994e-10
A_32_P104075	PAK2	p21 (RAC1) activated kinase 2	1.258	8.62979e-10
A_23_P17512	DTD1	D-tyrosyl-tRNA deacylase 1	1.227	8.70964e-10
A_23_P367899	EPOR	erythropoietin receptor	-2.175	8.89201e-10
A_23_P215096	UBE2H	ubiquitin conjugating enzyme E2 H	1.347	8.97429e-10
A_23_P100632	HN1	hematological and neurological expressed 1	1.535	9.05733e-10
A_23_P95029	SNTB1	syntrophin beta 1	1.643	9.07821e-10
A_23_P82412	NSUN5	NOP2/Sun RNA methyltransferase family member 5	-1.922	9.12011e-10
A_24_P13390	RNFT2	ring finger protein, transmembrane 2	1.321	9.12011e-10
A_23_P15727	FKBP10	FK506 binding protein 10	-2.052	9.22571e-10
A_23_P112135	TRAM1	translocation associated membrane protein 1	1.266	9.50605e-10
A_23_P3856	ZFP1	ZFP1 zinc finger protein	1.149	9.68278e-10
A_23_P214977	SEC63	SEC63 homolog, protein translocation regulator	1.31	9.81748e-10
A_23_P163630	ZNF276	zinc finger protein 276	-1.359	9.86279e-10
A_23_P120812	IGLL1	immunoglobulin lambda like polypeptide 1	-2.88	9.93116e-10
A_23_P125668	SLC25A43	solute carrier family 25 member 43	1.437	1.01625e-09
A_23_P162087	TMEM9B	TMEM9 domain family member B	1.315	1.04713e-09
A_23_P8513	SNX10	sorting nexin 10	1.522	1.06905e-09
A_24_P247055	TAF1C	TATA-box binding protein associated factor, RNA polymerase I subunit C	-1.326	1.11429e-09
A_24_P66685	NAA30	N(alpha)-acetyltransferase 30, NatC catalytic subunit	1.11	1.1246e-09
A_24_P94722	TMEM184C	transmembrane protein 184C	1.614	1.1324e-09
A_24_P130041	CYP51A1	cytochrome P450 family 51 subfamily A member 1	1.561	1.13763e-09
A_24_P231513	ACTR3	ARP3 actin related protein 3 homolog	1.406	1.14815e-09
A_24_P237624	BRICD5	BRICHOS domain containing 5	-1.311	1.15345e-09
A_23_P213638	PANK3	pantothenate kinase 3	1.4	1.16681e-09
A_23_P120513	C20orf141	chromosome 20 open reading frame 141	1.408	1.17761e-09
A_24_P930985	RXRA	retinoid X receptor alpha	-2.884	1.17761e-09
A_32_P170888	CNOT7	CCR4-NOT transcription complex subunit 7	1.278	1.2106e-09
A_24_P407311	ERO1A	endoplasmic reticulum oxidoreductase 1 alpha	1.308	1.23027e-09
A_23_P323143	ZNF767P	zinc finger family member 767, pseudogene	-2.183	1.25603e-09
A_23_P35912	CASP4	caspase 4	1.349	1.28529e-09
A_23_P3042	PPP2R5E	protein phosphatase 2 regulatory subunit B'epsilon	1.337	1.28529e-09
A_24_P412617	UBE2Q2	ubiquitin conjugating enzyme E2 Q2	1.603	1.29718e-09
A_23_P132793	MANF	mesencephalic astrocyte derived neurotrophic factor	1.292	1.30017e-09
A_23_P210465	PI3	peptidase inhibitor 3	-1.702	1.3122e-09
A_23_P2935	FAM177A1	family with sequence similarity 177 member A1	1.756	1.37721e-09
A_23_P121222	RAD18	RAD18, E3 ubiquitin protein ligase	1.218	1.37721e-09
A_23_P214425	NFYA	nuclear transcription factor Y subunit alpha	1.296	1.38038e-09
A_23_P8961	IL7	interleukin 7	1.736	1.38357e-09
A_24_P17677	TLR6	toll like receptor 6	1.363	1.42889e-09
A_23_P213441	UTP15	UTP15, small subunit processome component	1.195	1.43549e-09
A_23_P120414	YWHAB	tyrosine 3-monooxygenase/tryptophan 5-monooxygenase activation protein beta	1.438	1.45881e-09
A_32_P186921	ZNF616	zinc finger protein 616	1.057	1.49279e-09
A_24_P403244	PILRB	paired immunoglobin-like type 2 receptor beta	-3.139	1.52055e-09
A_24_P570806	NUTM2A-AS1	NUTM2A antisense RNA 1	-1.159	1.52405e-09
A_32_P70220	CHMP7	charged multivesicular body protein 7	-1.612	1.53109e-09
A_23_P57736	CMTM6	CKLF like MARVEL transmembrane domain containing 6	1.212	1.5417e-09
A_23_P217659	BRCC3	BRCA1/BRCA2-containing complex subunit 3	1.065	1.54882e-09
A_24_P927883	JADE2	jade family PHD finger 2	-3.057	1.56315e-09
A_24_P219024	DIS3	DIS3 homolog, exosome endoribonuclease and 3'-5' exoribonuclease	1.238	1.59956e-09
A_23_P257176	SLC4A9	solute carrier family 4 member 9	-3.193	1.60694e-09
A_23_P122197	CCNB1	cyclin B1	1.354	1.65577e-09
A_23_P24623	ELP4	elongator acetyltransferase complex subunit 4	1.321	1.65577e-09
A_23_P77274	UBE2Q2	ubiquitin conjugating enzyme E2 Q2	1.56	1.68267e-09
A_24_P917833	TMED10	transmembrane p24 trafficking protein 10	1.322	1.74582e-09
A_23_P7761	C5orf22	chromosome 5 open reading frame 22	1.261	1.77419e-09
A_23_P70938	STARD3NL	STARD3 N-terminal like	1.223	1.8281e-09
A_24_P124032	RIPK2	receptor interacting serine/threonine kinase 2	1.009	1.85353e-09
A_23_P203255	API5	apoptosis inhibitor 5	1.078	1.86638e-09
A_23_P86403	KIF5B	kinesin family member 5B	1.212	1.88799e-09
A_32_P68942	ANKRD20A5P	ankyrin repeat domain 20 family member A5, pseudogene	-2.427	1.91867e-09
A_23_P47155	PANX1	pannexin 1	1.489	1.92752e-09
A_23_P154306	TANK	TRAF family member associated NFKB activator	1.278	1.95884e-09
A_24_P78590	ELF1	E74 like ETS transcription factor 1	1.391	1.97242e-09
A_23_P119907	ANKZF1	ankyrin repeat and zinc finger domain containing 1	-1.918	1.97697e-09
A_23_P132444	TCEA1	transcription elongation factor A1	1.229	1.99067e-09
A_23_P31873	RAB11FIP1	RAB11 family interacting protein 1	1.442	2.01372e-09
A_23_P62371	TAZ	tafazzin	-1.606	2.03236e-09
A_24_P105771	ACTR3	ARP3 actin related protein 3 homolog	1.476	2.06538e-09
A_24_P71468	QPCT	glutaminyl-peptide cyclotransferase	2.419	2.07014e-09
A_23_P12896	FANCF	Fanconi anemia complementation group F	1.189	2.0797e-09
A_23_P321261	ME2	malic enzyme 2	1.2	2.09894e-09
A_23_P36183	GTF2H1	general transcription factor IIH subunit 1	1.073	2.11349e-09
A_23_P46063	NME7	NME/NM23 family member 7	1.331	2.11349e-09
A_23_P56865	DDX18	DEAD-box helicase 18	1.278	2.15278e-09
A_23_P93302	GABBR1	gamma-aminobutyric acid type B receptor subunit 1	-1.843	2.15278e-09
A_23_P115872	CEP55	centrosomal protein 55	3.068	2.17771e-09
A_23_P21072	RAB24	RAB24, member RAS oncogene family	-3.677	2.18273e-09
A_23_P129425	TSNAXIP1	translin associated factor X interacting protein 1	-1.468	2.20293e-09
A_23_P217899	CCNL2	cyclin L2	-2.129	2.23357e-09
A_23_P51679	MEF2D	myocyte enhancer factor 2D	1.267	2.24388e-09
A_23_P23266	BLZF1	basic leucine zipper nuclear factor 1	1.257	2.24905e-09
A_23_P212830	FGFR3	fibroblast growth factor receptor 3	-2.147	2.24905e-09
A_23_P329740	UBC	ubiquitin C	1.111	2.2751e-09
A_32_P13719	XPOT	exportin for tRNA	1.324	2.30675e-09
A_23_P46337	DIEXF	digestive organ expansion factor homolog (zebrafish)	1.183	2.33346e-09
A_24_P937855	SIKE1	suppressor of IKBKE 1	1.485	2.46604e-09
A_23_P134078	CDYL	chromodomain Y-like	1.286	2.49459e-09
A_24_P82106	MMP14	matrix metallopeptidase 14	-1.777	2.49459e-09
A_23_P121196	TMEM43	transmembrane protein 43	1.179	2.50611e-09
A_23_P309515	KCTD18	potassium channel tetramerization domain containing 18	1.524	2.51189e-09
A_23_P121564	GUCY1B3	guanylate cyclase 1 soluble subunit beta	1.576	2.51768e-09
A_23_P52109	PRKAA2	protein kinase AMP-activated catalytic subunit alpha 2	1.421	2.54097e-09
A_32_P7974	TDRD10	tudor domain containing 10	-2.448	2.5527e-09
A_24_P157087	CASP8	caspase 8	1.982	2.61216e-09
A_24_P930169	SIMC1	SUMO interacting motifs containing 1	-2.492	2.61818e-09
A_32_P196021	FGF7	fibroblast growth factor 7	1.75	2.62422e-09
A_32_P147790	PTMA	prothymosin, alpha	1.28	2.62422e-09
A_24_P162412	WDR20	WD repeat domain 20	1.388	2.70396e-09
A_23_P115636	TRDMT1	tRNA aspartic acid methyltransferase 1	1.4	2.74789e-09
A_23_P38757	SLC14A1	solute carrier family 14 member 1 (Kidd blood group)	-3.485	2.8119e-09
A_24_P285768	EDEM1	ER degradation enhancing alpha-mannosidase like protein 1	1.194	2.83792e-09
A_23_P8906	LRP12	LDL receptor related protein 12	1.473	2.83792e-09
A_24_P111096	PFKFB3	6-phosphofructo-2-kinase/fructose-2,6-biphosphatase 3	-4.226	2.87078e-09
A_23_P102242	2007-03-01	membrane associated ring-CH-type finger 7	1.27	2.88403e-09
A_23_P42322	COL11A2	collagen type XI alpha 2 chain	-2.275	2.97852e-09
A_23_P66608	KAT2A	lysine acetyltransferase 2A	-1.528	2.97852e-09
A_23_P204252	M6PR	mannose-6-phosphate receptor, cation dependent	1.259	2.99916e-09
A_23_P128486	TIGAR	TP53 induced glycolysis regulatory phosphatase	1.566	2.99916e-09
A_23_P120504	TMEM74B	transmembrane protein 74B	-1.733	3.05492e-09
A_24_P75190	HBD	hemoglobin subunit delta	-3.139	3.0903e-09
A_32_P187827	PDXDC2P	pyridoxal dependent decarboxylase domain containing 2, pseudogene	-1.563	3.16228e-09
A_23_P11331	TCEAL8	transcription elongation factor A like 8	1.165	3.16957e-09
A_23_P209337	METTL21A	methyltransferase like 21A	1.066	3.22849e-09
A_23_P66117	FAM234A	family with sequence similarity 234 member A	1.183	3.23594e-09
A_23_P500206	IL17RE	interleukin 17 receptor E	-1.359	3.25087e-09
A_23_P84018	PPIC	peptidylprolyl isomerase C	1.345	3.26588e-09
A_24_P37319	ACSL3	acyl-CoA synthetase long-chain family member 3	1.345	3.28095e-09
A_24_P347185	NPFF	neuropeptide FF-amide peptide precursor	-2.896	3.31894e-09
A_32_P53107	CCDC18-AS1	CCDC18 antisense RNA 1	-1.716	3.34195e-09
A_23_P106737	LUC7L	LUC7 like	-1.105	3.37287e-09
A_23_P501547	ADCY6	adenylate cyclase 6	-1.799	3.39625e-09
A_24_P347431	FOXA1	forkhead box A1	-2.736	3.45144e-09
A_23_P397208	GSTM2	glutathione S-transferase mu 2 (muscle)	-1.558	3.47536e-09
A_24_P210577	SLTM	SAFB like transcription modulator	1.365	3.47536e-09
A_23_P7697	SNX2	sorting nexin 2	1.263	3.47536e-09
A_23_P200216	MAGOH	mago homolog, exon junction complex core component	-1.896	3.4914e-09
A_23_P64689	PAN2	PAN2 poly(A) specific ribonuclease subunit	-1.434	3.60579e-09
A_23_P152055	EFL1	elongation factor like GTPase 1	1.183	3.66438e-09
A_23_P154217	ITGB6	integrin subunit beta 6	2.767	3.70681e-09
A_23_P319512	KLF11	Kruppel like factor 11	1.493	3.72392e-09
A_32_P209230	CITED4	Cbp/p300 interacting transactivator with Glu/Asp rich carboxy-terminal domain 4	1.802	3.74111e-09
A_23_P71017	CLDN3	claudin 3	1.903	3.82825e-09
A_23_P68970	ARFGAP3	ADP ribosylation factor GTPase activating protein 3	1.192	3.83707e-09
A_23_P392383	LARP1	La ribonucleoprotein domain family member 1	-1.465	3.84592e-09
A_23_P138507	CDK1	cyclin dependent kinase 1	1.821	3.86367e-09
A_23_P121527	KLHL5	kelch like family member 5	1.381	3.87258e-09
A_23_P112512	SLC25A51	solute carrier family 25 member 51	1.083	3.87258e-09
A_23_P254091	KIF2A	kinesin family member 2A	1.24	3.8815e-09
A_23_P41327	LYAR	Ly1 antibody reactive	1.242	3.99025e-09
A_24_P144601	POU5F1	POU class 5 homeobox 1	-2.414	3.99025e-09
A_32_P216872	PDXDC2P	pyridoxal dependent decarboxylase domain containing 2, pseudogene	-3.788	3.99945e-09
A_23_P207811	PAIP1	poly(A) binding protein interacting protein 1	1.156	4.01791e-09
A_32_P220078	LOC286254	uncharacterized LOC286254	-1.466	4.04576e-09
A_23_P4662	BCL3	B-cell CLL/lymphoma 3	1.547	4.16869e-09
A_24_P365322	ZNF709	zinc finger protein 709	1.059	4.19759e-09
A_23_P47058	CUZD1	CUB and zona pellucida like domains 1	-2.093	4.23643e-09
A_23_P88503	MESDC2	mesoderm development candidate 2	1.222	4.32514e-09
A_23_P392529	ANKRD20A11P	ankyrin repeat domain 20 family member A11, pseudogene	-1.68	4.38531e-09
A_32_P353677	ATAD3B	ATPase family, AAA domain containing 3B	-2.082	4.40555e-09
A_24_P370946	CYR61	cysteine rich angiogenic inducer 61	-2.351	4.46684e-09
A_24_P29641	NSUN5P2	NOP2/Sun RNA methyltransferase family member 5 pseudogene 2	-2.304	4.48745e-09
A_24_P345377	GOLPH3L	golgi phosphoprotein 3 like	1.158	4.4978e-09
A_23_P200109	HS2ST1	heparan sulfate 2-O-sulfotransferase 1	1.381	4.4978e-09
A_32_P62997	PBK	PDZ binding kinase	3.238	4.51856e-09
A_23_P109934	HEMK1	HemK methyltransferase family member 1	-2.634	4.58142e-09
A_32_P159400	UBR5	ubiquitin protein ligase E3 component n-recognin 5	1.141	4.61318e-09
A_23_P131240	UBXN2A	UBX domain protein 2A	1.256	4.64515e-09
A_23_P151791	LTB4R	leukotriene B4 receptor	-1.394	4.68813e-09
A_23_P251051	NF2	neurofibromin 2	1.268	4.68813e-09
A_24_P269814	PLEKHA1	pleckstrin homology domain containing A1	1.416	4.73151e-09
A_23_P73058	CDKAL1	CDK5 regulatory subunit associated protein 1 like 1	2.28	4.84172e-09
A_23_P258891	SNX16	sorting nexin 16	1.561	4.84172e-09
A_23_P63668	IFIT5	interferon induced protein with tetratricopeptide repeats 5	1.377	4.88652e-09
A_23_P159974	KLHL13	kelch like family member 13	1.661	4.93174e-09
A_23_P116642	SLC26A10	solute carrier family 26 member 10	-3.06	4.9545e-09
A_24_P27229	CSAD	cysteine sulfinic acid decarboxylase	-1.878	5.39511e-09
A_24_P415208	RECK	reversion inducing cysteine rich protein with kazal motifs	1.408	5.4325e-09
A_32_P73821	CSDE1	cold shock domain containing E1	1.121	5.48277e-09
A_23_P35906	CASP4	caspase 4	1.331	5.49541e-09
A_23_P257716	CYP51A1	cytochrome P450 family 51 subfamily A member 1	1.355	5.52077e-09
A_23_P86706	ZRANB1	zinc finger RANBP2-type containing 1	1.04	5.55904e-09
A_24_P176733	CCDC47	coiled-coil domain containing 47	1.385	5.5847e-09
A_23_P134026	TMEM242	transmembrane protein 242	1.174	5.63638e-09
A_24_P219094	SIPA1L1	signal induced proliferation associated 1 like 1	1.035	5.74116e-09
A_24_P910580	GOLGA8A	golgin A8 family member A	-2.349	5.80764e-09
A_23_P52189	GGPS1	geranylgeranyl diphosphate synthase 1	1.098	5.82103e-09
A_24_P40594	HOMEZ	homeobox and leucine zipper encoding	1.405	5.82103e-09
A_23_P24004	IFIT2	interferon induced protein with tetratricopeptide repeats 2	1.544	5.90201e-09
A_23_P71111	RBM48	RNA binding motif protein 48	1.609	5.90201e-09
A_32_P8546	LINC00473	long intergenic non-protein coding RNA 473	-2.861	6.05341e-09
A_23_P252106	RIPK2	receptor interacting serine/threonine kinase 2	1.175	6.05341e-09
A_23_P3592	HSF4	heat shock transcription factor 4	-1.346	6.06736e-09
A_23_P143916	ATP2C1	ATPase secretory pathway Ca2+ transporting 1	1.522	6.15177e-09
A_23_P385980	CFAP206	cilia and flagella associated protein 206	1.428	6.18016e-09
A_23_P312150	EDN2	endothelin 2	3.498	6.23735e-09
A_23_P434473	STT3B	STT3B, catalytic subunit of the oligosaccharyltransferase complex	1.242	6.26614e-09
A_23_P123672	TDRD7	tudor domain containing 7	1.159	6.29506e-09
A_23_P13359	NXF1	nuclear RNA export factor 1	-1.731	6.42688e-09
A_23_P152583	ENGASE	endo-beta-N-acetylglucosaminidase	-1.719	6.48634e-09
A_23_P75523	CD59	CD59 molecule	1.313	6.51628e-09
A_23_P58642	PITX1	paired like homeodomain 1	-2.797	6.66807e-09
A_23_P152322	COQ7	coenzyme Q7, hydroxylase	1.04	6.99842e-09
A_23_P126735	IL10	interleukin 10	-2.057	7.01455e-09
A_23_P52058	TARBP1	TAR (HIV-1) RNA binding protein 1	-1.302	7.04693e-09
A_32_P61657	ZNF33B	zinc finger protein 33B	1.372	7.14496e-09
A_23_P103405	LOC101928291	uncharacterized LOC101928291	-2.018	7.24436e-09
A_23_P309599	PABPC1L	poly(A) binding protein cytoplasmic 1 like	-2.624	7.34514e-09
A_23_P101811	ZNF14	zinc finger protein 14	1.401	7.37904e-09
A_24_P200023	IL1R1	interleukin 1 receptor type 1	1.659	7.49894e-09
A_23_P202199	SLK	STE20 like kinase	1.207	7.55092e-09
A_23_P33927	FRMD8P1	FERM domain containing 8 pseudogene 1	-1.527	7.56833e-09
A_32_P415151	WDR27	WD repeat domain 27	-2.117	7.6913e-09
A_23_P137143	DKC1	dyskerin pseudouridine synthase 1	1.159	7.76247e-09
A_23_P30254	PLK2	polo like kinase 2	1.745	7.8886e-09
A_24_P37540	ARPC4-TTLL3	ARPC4-TTLL3 readthrough	-1.988	8.03526e-09
A_23_P138686	NMT2	N-myristoyltransferase 2	1.386	8.14704e-09
A_24_P8075	KLHDC4	kelch domain containing 4	-1.421	8.31764e-09
A_23_P69988	RARS	arginyl-tRNA synthetase	1.094	8.33681e-09
A_23_P103070	YWHAH	tyrosine 3-monooxygenase/tryptophan 5-monooxygenase activation protein eta	1.44	8.33681e-09
A_23_P84587	WNK1	WNK lysine deficient protein kinase 1	-1.794	8.45279e-09
A_23_P115286	BCL10	B-cell CLL/lymphoma 10	1.513	8.4918e-09
A_23_P86089	VWA1	von Willebrand factor A domain containing 1	1.038	8.531e-09
A_23_P250784	KCNIP4	potassium voltage-gated channel interacting protein 4	2.657	8.64968e-09
A_23_P53467	IKBIP	IKBKB interacting protein	1.566	8.66962e-09
A_23_P23356	RRP15	ribosomal RNA processing 15 homolog	1.204	8.72971e-09
A_23_P111672	TES	testin LIM domain protein	1.905	8.77001e-09
A_23_P126803	ARPC5	actin related protein 2/3 complex subunit 5	1.309	8.93305e-09
A_23_P320371	LPIN1	lipin 1	-3.14	8.93305e-09
A_24_P106591	BLOC1S5	biogenesis of lysosomal organelles complex 1 subunit 5	1.301	8.97429e-09
A_23_P310274	PRSS2	protease, serine 2	-3.171	9.01571e-09
A_23_P27346	SMAD4	SMAD family member 4	1.046	9.03649e-09
A_24_P398898	MORF4L1	mortality factor 4 like 1	1.134	9.07821e-09
A_23_P329016	DPH7	diphthamide biosynthesis 7	-1.577	9.12011e-09
A_24_P109069	SYT15	synaptotagmin 15	-1.114	9.14113e-09
A_24_P108738	SCARF2	scavenger receptor class F member 2	1.184	9.2045e-09
A_23_P137957	RSBN1	round spermatid basic protein 1	1.272	9.52796e-09
A_23_P92895	RBM22	RNA binding motif protein 22	1.131	9.54993e-09
A_23_P55706	RELB	RELB proto-oncogene, NF-kB subunit	1.625	9.54993e-09
A_24_P331655	KIAA0895L	KIAA0895 like	-2.286	9.61612e-09
A_23_P16652	ZNF555	zinc finger protein 555	1.188	9.77237e-09
A_23_P502350	RFX2	regulatory factor X2	1.083	9.81748e-09
A_23_P148484	RLIM	ring finger protein, LIM domain interacting	1.208	9.81748e-09
A_24_P122524	WDR3	WD repeat domain 3	1.277	9.81748e-09
A_24_P336853	PNO1	partner of NOB1 homolog	1.426	9.90832e-09
A_23_P38505	CXCL16	C-X-C motif chemokine ligand 16	1.476	9.93116e-09
A_23_P308136	TRIM50	tripartite motif containing 50	-2.807	1.00693e-08
A_23_P149847	LZTS2	leucine zipper tumor suppressor 2	1.032	1.01158e-08
A_23_P105646	ATF1	activating transcription factor 1	1.314	1.03276e-08
A_23_P70371	PHF3	PHD finger protein 3	1.321	1.03992e-08
A_23_P99260	METAP2	methionyl aminopeptidase 2	1.389	1.04232e-08
A_23_P143906	MLF1	myeloid leukemia factor 1	1.29	1.04472e-08
A_24_P142495	KRTAP1-3	keratin associated protein 1-3	1.477	1.05196e-08
A_32_P202057	YWHAQ	tyrosine 3-monooxygenase/tryptophan 5-monooxygenase activation protein theta	1.23	1.05925e-08
A_23_P359111	SERBP1	SERPINE1 mRNA binding protein 1	1.223	1.07152e-08
A_23_P401	CENPF	centromere protein F	2.162	1.08893e-08
A_23_P404730	ARHGAP33	Rho GTPase activating protein 33	-1.96	1.09396e-08
A_23_P344568	FAM124A	family with sequence similarity 124 member A	1.427	1.09648e-08
A_23_P44177	C3orf38	chromosome 3 open reading frame 38	1.232	1.12202e-08
A_23_P10385	DTL	denticleless E3 ubiquitin protein ligase homolog	2.639	1.1298e-08
A_23_P34767	YBX1	Y-box binding protein 1	1.271	1.1324e-08
A_23_P46238	CELA2A	chymotrypsin like elastase family member 2A	-1.707	1.14025e-08
A_23_P28105	TSN	translin	1.107	1.14815e-08
A_23_P73577	DYNLT3	dynein light chain Tctex-type 3	1.243	1.15611e-08
A_24_P348594	UPK3A	uroplakin 3A	-2.777	1.1695e-08
A_23_P117862	NSMCE3	NSE3 homolog, SMC5-SMC6 complex component	1.615	1.1722e-08
A_23_P217178	MAGEC1	MAGE family member C1	-3.054	1.1749e-08
A_23_P321473	FAM76A	family with sequence similarity 76 member A	1.151	1.17761e-08
A_24_P58453	NOL8	nucleolar protein 8	1.165	1.17761e-08
A_23_P91829	DCBLD2	discoidin, CUB and LCCL domain containing 2	1.496	1.19399e-08
A_24_P331727	TMED7	transmembrane p24 trafficking protein 7	1.292	1.2106e-08
A_23_P213908	PHAX	phosphorylated adaptor for RNA export	1.106	1.21899e-08
A_23_P318486	ATAD3C	ATPase family, AAA domain containing 3C	1.289	1.22744e-08
A_23_P11286	HNRNPH2	heterogeneous nuclear ribonucleoprotein H2 (H')	1.091	1.22744e-08
A_24_P418816	GPX7	glutathione peroxidase 7	1.347	1.23027e-08
A_23_P9677	SEMA4C	semaphorin 4C	-2.139	1.2735e-08
A_23_P47527	TMEM258	transmembrane protein 258	1.06	1.28825e-08
A_23_P215208	FIGNL1	fidgetin like 1	1.115	1.2942e-08
A_23_P98310	CSTF3	cleavage stimulation factor subunit 3	1.092	1.29718e-08
A_24_P408047	PLEKHA4	pleckstrin homology domain containing A4	1.718	1.29718e-08
A_23_P124855	ZCCHC7	zinc finger CCHC-type containing 7	1.49	1.30317e-08
A_23_P20683	PUM3	pumilio RNA binding family member 3	1.169	1.30617e-08
A_24_P931476	BOD1L1	biorientation of chromosomes in cell division 1 like 1	1.209	1.3366e-08
A_24_P397515	HMGN4	high mobility group nucleosomal binding domain 4	1.288	1.34586e-08
A_23_P258124	ZNF346	zinc finger protein 346	-1.792	1.34896e-08
A_24_P743869	BBIP1	BBSome interacting protein 1	1.338	1.35831e-08
A_23_P311410	FLCN	folliculin	-2.404	1.37404e-08
A_23_P136012	FBXO8	F-box protein 8	1.34	1.37721e-08
A_24_P327011	PPCDC	phosphopantothenoylcysteine decarboxylase	-1.695	1.37721e-08
A_24_P27415	LOC729603	calcineurin like EF-hand protein 1 pseudogene	-1.972	1.40605e-08
A_24_P393565	ZNF396	zinc finger protein 396	1.483	1.41579e-08
A_23_P85664	UBXN10	UBX domain protein 10	1.284	1.42889e-08
A_23_P163258	PARP6	poly(ADP-ribose) polymerase family member 6	-1.33	1.44544e-08
A_24_P269062	SPRY4	sprouty RTK signaling antagonist 4	-1.443	1.46218e-08
A_23_P120364	PPDPF	pancreatic progenitor cell differentiation and proliferation factor	1.524	1.47911e-08
A_24_P309360	TM9SF3	transmembrane 9 superfamily member 3	1.236	1.49624e-08
A_23_P12282	DYRK3	dual specificity tyrosine phosphorylation regulated kinase 3	1.273	1.50314e-08
A_23_P76450	PHLDA1	pleckstrin homology like domain family A member 1	1.387	1.51705e-08
A_24_P548274	MUC5AC	mucin 5AC, oligomeric mucus/gel-forming	-1.947	1.5417e-08
A_24_P32295	IZUMO4	IZUMO family member 4	-1.219	1.54525e-08
A_23_P169494	ORM1	orosomucoid 1	-1.938	1.54882e-08
A_24_P264611	ANKRD11	ankyrin repeat domain 11	2	1.55239e-08
A_23_P206107	ULK3	unc-51 like kinase 3	-2.304	1.56675e-08
A_23_P394166	CNOT7	CCR4-NOT transcription complex subunit 7	1.199	1.57398e-08
A_23_P44257	COMMD8	COMM domain containing 8	1.308	1.57761e-08
A_23_P165891	TAF1B	TATA-box binding protein associated factor, RNA polymerase I subunit B	1.074	1.58855e-08
A_23_P13998	GOLGA2P5	golgin A2 pseudogene 5	-1.292	1.60325e-08
A_32_P2392	GOLGA8A	golgin A8 family member A	-2.897	1.61808e-08
A_24_P314597	KIAA0319L	KIAA0319 like	-2.466	1.62181e-08
A_23_P200560	CDC42	cell division cycle 42	1.097	1.63305e-08
A_24_P257108	TANK	TRAF family member associated NFKB activator	1.415	1.63305e-08
A_23_P215214	LMBR1	limb development membrane protein 1	1.132	1.67109e-08
A_23_P134162	DCDC2	doublecortin domain containing 2	1.847	1.6788e-08
A_24_P244699	NUDT15	nudix hydrolase 15	1.459	1.68267e-08
A_23_P347618	ERO1B	endoplasmic reticulum oxidoreductase 1 beta	1.179	1.68655e-08
A_23_P67228	SNAPC2	small nuclear RNA activating complex polypeptide 2	1.19	1.69044e-08
A_24_P353912	GNAI3	G protein subunit alpha i3	1.219	1.69434e-08
A_23_P133279	FAM173B	family with sequence similarity 173 member B	1.084	1.70608e-08
A_23_P57236	GGT7	gamma-glutamyltransferase 7	-1.653	1.70608e-08
A_23_P30630	MCM9	minichromosome maintenance 9 homologous recombination repair factor	1.426	1.72187e-08
A_23_P127446	DPF2	double PHD fingers 2	1.139	1.74181e-08
A_23_P55688	ZNF416	zinc finger protein 416	1.251	1.74181e-08
A_23_P162846	LAMP1	lysosomal associated membrane protein 1	1.249	1.74985e-08
A_23_P93269	ZNF165	zinc finger protein 165	1.206	1.77419e-08
A_23_P170978	ZNF692	zinc finger protein 692	-2.055	1.77419e-08
A_32_P77502	HNRNPA3	heterogeneous nuclear ribonucleoprotein A3	1.435	1.80302e-08
A_23_P26413	RBL2	RB transcriptional corepressor like 2	1.129	1.8197e-08
A_23_P49627	MRC2	mannose receptor C type 2	-2.459	1.84077e-08
A_23_P105028	ATL3	atlastin GTPase 3	1.299	1.8578e-08
A_32_P154256	YWHAQ	tyrosine 3-monooxygenase/tryptophan 5-monooxygenase activation protein theta	1.075	1.86638e-08
A_32_P440768	ALOX12P2	arachidonate 12-lipoxygenase pseudogene 2	-2.468	1.89234e-08
A_24_P69274	MANEA	mannosidase endo-alpha	1.27	1.91426e-08
A_23_P37856	HBA1	hemoglobin subunit alpha 1	-2.554	1.93642e-08
A_23_P250274	LRRC8A	leucine rich repeat containing 8 family member A	1.22	1.94984e-08
A_24_P267748	NDOR1	NADPH dependent diflavin oxidoreductase 1	1.387	1.95434e-08
A_23_P157465	UBXN8	UBX domain protein 8	1.268	1.95884e-08
A_23_P34946	DIEXF	digestive organ expansion factor homolog (zebrafish)	1.325	1.96336e-08
A_23_P319633	ZDHHC15	zinc finger DHHC-type containing 15	1.568	1.97697e-08
A_23_P2223	MYL6B	myosin light chain 6B	1.238	1.98153e-08
A_23_P16132	CHERP	calcium homeostasis endoplasmic reticulum protein	1.146	1.99067e-08
A_23_P169529	AGFG1	ArfGAP with FG repeats 1	1.197	2.01372e-08
A_23_P43988	DPYD	dihydropyrimidine dehydrogenase	1.396	2.01837e-08
A_24_P101114	CNOT1	CCR4-NOT transcription complex subunit 1	1.193	2.02302e-08
A_24_P101680	FOXK1	forkhead box K1	-1.88	2.02768e-08
A_23_P59855	ZNF138	zinc finger protein 138	1.118	2.04644e-08
A_24_P270890	SPOP	speckle type BTB/POZ protein	1.302	2.06538e-08
A_23_P213069	TMEM33	transmembrane protein 33	1.271	2.06538e-08
A_24_P795230	LOC100996579	uncharacterized LOC100996579	4.513	2.09894e-08
A_23_P58082	CCDC80	coiled-coil domain containing 80	-2.473	2.11349e-08
A_24_P199655	VANGL1	VANGL planar cell polarity protein 1	1.488	2.12324e-08
A_23_P160214	TTC39A	tetratricopeptide repeat domain 39A	1.723	2.12814e-08
A_23_P89062	CLUHP3	clustered mitochondria homolog pseudogene 3	-2.062	2.16272e-08
A_32_P149536	SUMO2	small ubiquitin-like modifier 2	1.148	2.16272e-08
A_24_P176805	ZNF264	zinc finger protein 264	1.327	2.1677e-08
A_24_P359205	PIGQ	phosphatidylinositol glycan anchor biosynthesis class Q	-1.435	2.17771e-08
A_24_P224116	PLA2G1B	phospholipase A2 group IB	-2.435	2.17771e-08
A_32_P16339	APLF	aprataxin and PNKP like factor	1.193	2.21309e-08
A_23_P26847	SOX9	SRY-box 9	2.151	2.22844e-08
A_23_P30200	PCDHB16	protocadherin beta 16	2.134	2.25424e-08
A_24_P77008	PTGS2	prostaglandin-endoperoxide synthase 2	-2.487	2.2856e-08
A_32_P16323	POTEM	POTE ankyrin domain family member M	-2.386	2.31206e-08
A_24_P919304	FNDC3B	fibronectin type III domain containing 3B	1.108	2.31739e-08
A_24_P107941	USB1	U6 snRNA biogenesis phosphodiesterase 1	1.145	2.31739e-08
A_23_P255851	RNF38	ring finger protein 38	1.089	2.34963e-08
A_24_P497244	MALAT1	metastasis associated lung adenocarcinoma transcript 1 (non-protein coding)	-3.739	2.36048e-08
A_24_P271149	IGLON5	IgLON family member 5	-1.931	2.37684e-08
A_23_P167537	CPLX2	complexin 2	1.189	2.40436e-08
A_23_P52761	MMP7	matrix metallopeptidase 7	3.284	2.40991e-08
A_23_P8241	FBXO5	F-box protein 5	1.053	2.41546e-08
A_24_P101200	IMPAD1	inositol monophosphatase domain containing 1	1.991	2.41546e-08
A_23_P73982	NDC1	NDC1 transmembrane nucleoporin	1.362	2.41546e-08
A_23_P24176	CCNJ	cyclin J	1.097	2.42661e-08
A_24_P239731	B4GALT5	beta-1,4-galactosyltransferase 5	1.764	2.46037e-08
A_32_P83203	PARD3B	par-3 family cell polarity regulator beta	-1.347	2.46604e-08
A_23_P66454	GSDMB	gasdermin B	-2.051	2.47742e-08
A_23_P502590	KIR2DS4	killer cell immunoglobulin like receptor, two Ig domains and short cytoplasmic tail 4	2.31	2.48886e-08
A_32_P141892	SUMO2	small ubiquitin-like modifier 2	1.258	2.50035e-08
A_23_P151405	CKAP2	cytoskeleton associated protein 2	1.368	2.50611e-08
A_32_P201897	FMN2	formin 2	-2.71	2.51768e-08
A_23_P82108	ZBTB2	zinc finger and BTB domain containing 2	1.248	2.5527e-08
A_24_P242440	B4GALT2	beta-1,4-galactosyltransferase 2	-2.049	2.55859e-08
A_24_P943597	PHLDA1	pleckstrin homology like domain family A member 1	1.335	2.5704e-08
A_23_P146066	SPAG1	sperm associated antigen 1	2.078	2.5704e-08
A_23_P404045	MTHFR	methylenetetrahydrofolate reductase (NAD(P)H)	-2.175	2.58821e-08
A_23_P7783	KDM3B	lysine demethylase 3B	1.278	2.59418e-08
A_23_P402733	SON	SON DNA binding protein	-1.634	2.61818e-08
A_23_P404606	CREBRF	CREB3 regulatory factor	1.407	2.6485e-08
A_23_P141636	EIF4A3	eukaryotic translation initiation factor 4A3	1.03	2.6485e-08
A_23_P40194	DDX27	DEAD-box helicase 27	1.038	2.66073e-08
A_24_P59471	FLJ36840	uncharacterized LOC645524	-2.73	2.66073e-08
A_32_P88479	KIAA0930	KIAA0930	1.107	2.66686e-08
A_32_P5251	RARA	retinoic acid receptor alpha	1.283	2.67301e-08
A_23_P117623	TDP1	tyrosyl-DNA phosphodiesterase 1	1.064	2.67917e-08
A_23_P75330	HNRNPF	heterogeneous nuclear ribonucleoprotein F	1.187	2.71644e-08
A_24_P376309	PPP1R9B	protein phosphatase 1 regulatory subunit 9B	1.143	2.71644e-08
A_24_P934594	AKAP8L	A-kinase anchoring protein 8 like	-2.347	2.72898e-08
A_24_P348090	ME2	malic enzyme 2	1.24	2.81838e-08
A_23_P46412	SCNN1D	sodium channel epithelial 1 delta subunit	-1.445	2.83139e-08
A_23_P4922	C19orf68	chromosome 19 open reading frame 68	1.077	2.84446e-08
A_23_P168419	KMT2C	lysine methyltransferase 2C	1.205	2.8774e-08
A_24_P318939	ZNF337	zinc finger protein 337	-1.673	2.92415e-08
A_32_P93187	SMARCA5	SWI/SNF related, matrix associated, actin dependent regulator of chromatin, subfamily a, member 5	1.126	2.94442e-08
A_32_P151621	VMA21	VMA21 vacuolar H+-ATPase homolog (S. cerevisiae)	1.209	2.97852e-08
A_23_P320159	TCEANC	transcription elongation factor A N-terminal and central domain containing	1.192	2.98538e-08
A_32_P54442	CHPF2	chondroitin polymerizing factor 2	1.076	3.01995e-08
A_23_P350824	DPYSL2	dihydropyrimidinase like 2	1.37	3.02691e-08
A_23_P215956	MYC	v-myc avian myelocytomatosis viral oncogene homolog	2.219	3.02691e-08
A_24_P256337	ZNF644	zinc finger protein 644	1.17	3.03389e-08
A_23_P16562	SUGP2	SURP and G-patch domain containing 2	-1.354	3.06196e-08
A_23_P214798	SYNCRIP	synaptotagmin binding cytoplasmic RNA interacting protein	1.361	3.06196e-08
A_23_P211106	SETD4	SET domain containing 4	-1.547	3.10456e-08
A_32_P144960	SUMO2	small ubiquitin-like modifier 2	1.209	3.11889e-08
A_23_P93677	TMEM248	transmembrane protein 248	1.077	3.11889e-08
A_23_P127676	CTR9	CTR9 homolog, Paf1/RNA polymerase II complex component	1.153	3.13329e-08
A_23_P104351	FAM45A	family with sequence similarity 45 member A	1.108	3.14775e-08
A_24_P305764	SMS	spermine synthase	1.409	3.14775e-08
A_23_P140978	ZNF263	zinc finger protein 263	-1.544	3.16228e-08
A_24_P99371	THUMPD1	THUMP domain containing 1	1.254	3.17687e-08
A_23_P380928	ARPC4-TTLL3	ARPC4-TTLL3 readthrough	-1.203	3.22107e-08
A_23_P163858	ZNRF1	zinc and ring finger 1, E3 ubiquitin protein ligase	1.084	3.22107e-08
A_23_P111297	RPP40	ribonuclease P/MRP subunit p40	1.08	3.23594e-08
A_23_P14072	KRT8	keratin 8	1.275	3.26588e-08
A_23_P104651	CDCA5	cell division cycle associated 5	1.495	3.28852e-08
A_23_P129569	PALB2	partner and localizer of BRCA2	1.086	3.3037e-08
A_24_P382591	TMEM230	transmembrane protein 230	1.189	3.31131e-08
A_23_P118435	SUMO2	small ubiquitin-like modifier 2	1.11	3.34195e-08
A_24_P186346	ANAPC1	anaphase promoting complex subunit 1	-1.038	3.35738e-08
A_23_P2843	TMCO3	transmembrane and coiled-coil domains 3	1.827	3.35738e-08
A_23_P301328	PDXK	pyridoxal (pyridoxine, vitamin B6) kinase	-2.367	3.37287e-08
A_24_P127564	SPACA6	sperm acrosome associated 6	-1.61	3.38065e-08
A_23_P48175	TMEM106C	transmembrane protein 106C	1.303	3.38844e-08
A_23_P8482	2007-09-01	septin 7	1.298	3.41193e-08
A_23_P52634	PANX1	pannexin 1	1.132	3.43558e-08
A_23_P502224	CYB5R3	cytochrome b5 reductase 3	1.149	3.5156e-08
A_32_P159445	IQSEC2	IQ motif and Sec7 domain 2	1.02	3.52371e-08
A_24_P266273	POM121	POM121 transmembrane nucleoporin	-1.536	3.52371e-08
A_23_P118791	TMEM107	transmembrane protein 107	1.059	3.52371e-08
A_23_P356041	SPAG9	sperm associated antigen 9	-2.736	3.53183e-08
A_23_P69493	RHOA	ras homolog family member A	1.083	3.57273e-08
A_23_P95972	TXNL4B	thioredoxin like 4B	-1.22	3.57273e-08
A_23_P154330	TXNDC9	thioredoxin domain containing 9	1.161	3.62243e-08
A_24_P214841	POU5F1	POU class 5 homeobox 1	-2.144	3.64754e-08
A_23_P98953	SLC15A4	solute carrier family 15 member 4	1.183	3.65595e-08
A_23_P355289	AFG3L1P	AFG3 like matrix AAA peptidase subunit 1, pseudogene	-1.98	3.68978e-08
A_24_P340659	POU5F1P4	POU class 5 homeobox 1 pseudogene 4	-2.235	3.68978e-08
A_23_P143673	RASD2	RASD family member 2	-2.364	3.69828e-08
A_23_P121253	TNFSF10	tumor necrosis factor superfamily member 10	2.165	3.78443e-08
A_23_P109393	ARVCF	armadillo repeat gene deleted in velocardiofacial syndrome	-1.464	3.81944e-08
A_23_P32054	CAMSAP1	calmodulin regulated spectrin associated protein 1	-2.139	3.81944e-08
A_24_P199905	YWHAQ	tyrosine 3-monooxygenase/tryptophan 5-monooxygenase activation protein theta	1.041	3.81944e-08
A_23_P20804	FAM219A	family with sequence similarity 219 member A	1.198	3.82825e-08
A_23_P103442	MEAF6	MYST/Esa1 associated factor 6	1.167	3.83707e-08
A_23_P413193	SFR1	SWI5 dependent homologous recombination repair protein 1	1.643	3.84592e-08
A_23_P386364	HDX	highly divergent homeobox	1.574	3.87258e-08
A_24_P691775	LINC01061	long intergenic non-protein coding RNA 1061	-1.451	3.90841e-08
A_23_P212475	SHISA5	shisa family member 5	1.191	3.99945e-08
A_23_P344988	ICK	intestinal cell (MAK-like) kinase	1.618	4.00867e-08
A_23_P116235	MDK	midkine (neurite growth-promoting factor 2)	1.925	4.02717e-08
A_23_P318420	CTTNBP2NL	CTTNBP2 N-terminal like	1.294	4.04576e-08
A_24_P586390	LOC100133331	uncharacterized LOC100133331	-2.077	4.0738e-08
A_23_P142310	MKNK2	MAP kinase interacting serine/threonine kinase 2	1.273	4.10204e-08
A_23_P251505	NSUN5	NOP2/Sun RNA methyltransferase family member 5	-1.444	4.13048e-08
A_23_P106131	KTN1	kinectin 1	1.222	4.14e-08
A_23_P350059	PFN1P2	profilin 1 pseudogene 2	1.32	4.14954e-08
A_24_P7974	SLC26A6	solute carrier family 26 member 6	-2.502	4.18794e-08
A_24_P388593	MAP6D1	MAP6 domain containing 1	-1.288	4.27563e-08
A_32_P99690	NLN	neurolysin	1.392	4.27563e-08
A_24_P299193	GGT7	gamma-glutamyltransferase 7	-1.975	4.29536e-08
A_32_P107493	SPATA33	spermatogenesis associated 33	-1.73	4.29536e-08
A_23_P101480	MAST1	microtubule associated serine/threonine kinase 1	1.203	4.31519e-08
A_24_P944541	PREPL	prolyl endopeptidase-like	1.147	4.31519e-08
A_23_P34628	GTF2B	general transcription factor IIB	1.228	4.32514e-08
A_24_P312058	NUS1	NUS1 dehydrodolichyl diphosphate synthase subunit	1.128	4.43609e-08
A_24_P97703	PAM	peptidylglycine alpha-amidating monooxygenase	1.379	4.45656e-08
A_24_P366670	AFF3	AF4/FMR2 family member 3	-1.976	4.46684e-08
A_24_P278853	TMTC4	transmembrane and tetratricopeptide repeat containing 4	1.118	4.46684e-08
A_23_P202565	SHOC2	SHOC2, leucine rich repeat scaffold protein	1.185	4.47713e-08
A_23_P255785	NCK1	NCK adaptor protein 1	1.208	4.48745e-08
A_23_P308552	DLX3	distal-less homeobox 3	-1.957	4.52898e-08
A_23_P81058	BMP3	bone morphogenetic protein 3	-2.569	4.54988e-08
A_23_P350249	GLIS3	GLIS family zinc finger 3	1.259	4.54988e-08
A_32_P170003	TRAF3IP1	TRAF3 interacting protein 1	1.215	4.54988e-08
A_24_P40055	LENG8	leukocyte receptor cluster member 8	-1.9	4.56037e-08
A_23_P38618	PIGL	phosphatidylinositol glycan anchor biosynthesis class L	-1.283	4.60257e-08
A_23_P152082	SPTBN5	spectrin beta, non-erythrocytic 5	-2.563	4.60257e-08
A_23_P160226	MROH7	maestro heat like repeat family member 7	-1.725	4.61318e-08
A_24_P176255	GABPB1	GA binding protein transcription factor beta subunit 1	1.067	4.64515e-08
A_23_P16915	QPCT	glutaminyl-peptide cyclotransferase	2.17	4.64515e-08
A_23_P168847	FBXO16	F-box protein 16	1.031	4.66659e-08
A_24_P415012	LRP12	LDL receptor related protein 12	1.275	4.66659e-08
A_23_P214658	PBX2	PBX homeobox 2	-1.665	4.72063e-08
A_23_P131111	SLC27A1	solute carrier family 27 member 1	2.027	4.74242e-08
A_24_P56894	CRLF3	cytokine receptor like factor 3	1.327	4.75335e-08
A_23_P149812	RSU1	Ras suppressor protein 1	1.132	4.98884e-08
A_23_P80867	VWA5B2	von Willebrand factor A domain containing 5B2	1.287	4.98884e-08
A_23_P24763	RPS13	ribosomal protein S13	1.335	5.00035e-08
A_23_P336644	TOR1AIP2	torsin 1A interacting protein 2	1.016	5.03501e-08
A_23_P28559	STAMBP	STAM binding protein	1.252	5.04661e-08
A_23_P128174	RAB3IP	RAB3A interacting protein	1.356	5.05825e-08
A_23_P95879	RPL38	ribosomal protein L38	1.196	5.10505e-08
A_23_P105592	MVK	mevalonate kinase	1.129	5.12861e-08
A_24_P213494	PTPRE	protein tyrosine phosphatase, receptor type E	1.56	5.15229e-08
A_23_P130642	GBP6	guanylate binding protein family member 6	2.118	5.21195e-08
A_23_P218675	WFDC2	WAP four-disulfide core domain 2	2.371	5.30884e-08
A_23_P120845	XBP1	X-box binding protein 1	1.206	5.30884e-08
A_23_P128613	KDELC1	KDEL motif containing 1	1.19	5.33335e-08
A_24_P330668	UBFD1	ubiquitin family domain containing 1	1.151	5.33335e-08
A_23_P1361	ALDH18A1	aldehyde dehydrogenase 18 family member A1	1.142	5.3827e-08
A_23_P43434	PSMD5	proteasome 26S subunit, non-ATPase 5	1.243	5.3827e-08
A_24_P192840	UEVLD	UEV and lactate/malate dehyrogenase domains	1.455	5.52077e-08
A_23_P41976	CCDC127	coiled-coil domain containing 127	1.072	5.5335e-08
A_23_P111303	SCAF8	SR-related CTD associated factor 8	1.171	5.54626e-08
A_24_P123616	HSPA1A	heat shock protein family A (Hsp70) member 1A	-3.018	5.61048e-08
A_24_P198355	NEDD1	neural precursor cell expressed, developmentally down-regulated 1	1.427	5.71479e-08
A_23_P145904	H2AFV	H2A histone family member V	1.064	5.72796e-08
A_23_P373992	WDR90	WD repeat domain 90	-1.384	5.72796e-08
A_23_P3193	GOLGA5	golgin A5	1.17	5.74116e-08
A_23_P162425	GOLT1B	golgi transport 1B	1.83	5.74116e-08
A_24_P406664	RAD23B	RAD23 homolog B, nucleotide excision repair protein	-1.718	5.78096e-08
A_24_P153456	ZDHHC11	zinc finger DHHC-type containing 11	-2.15	5.79429e-08
A_23_P92057	PIK3CA	phosphatidylinositol-4,5-bisphosphate 3-kinase catalytic subunit alpha	1.028	5.91562e-08
A_23_P135157	PLAA	phospholipase A2 activating protein	1.094	5.94292e-08
A_23_P120153	RNF149	ring finger protein 149	1.222	5.94292e-08
A_32_P51524	SMG1P5	SMG1P5, nonsense mediated mRNA decay associated PI3K related kinase pseudogene 5	-3.251	5.95662e-08
A_24_P58283	SP3	Sp3 transcription factor	1.286	5.98412e-08
A_32_P215179	NPIPA1	nuclear pore complex interacting protein family member A1	-1.432	5.99791e-08
A_23_P418451	PIH1D2	PIH1 domain containing 2	1.123	6.01174e-08
A_23_P72643	ADAM9	ADAM metallopeptidase domain 9	1.513	6.13762e-08
A_32_P39003	LOC100133050	glucuronidase beta pseudogene	-1.617	6.15177e-08
A_23_P216766	ISCA1	iron-sulfur cluster assembly 1	1.169	6.16595e-08
A_23_P354894	ZNF567	zinc finger protein 567	1.168	6.19441e-08
A_32_P50924	HNRNPA1L2	heterogeneous nuclear ribonucleoprotein A1-like 2	1.082	6.20869e-08
A_23_P372888	SC5D	sterol-C5-desaturase	1.222	6.20869e-08
A_32_P6832	C5orf51	chromosome 5 open reading frame 51	1.083	6.223e-08
A_23_P340722	XPOT	exportin for tRNA	1.29	6.23735e-08
A_23_P13364	NUCB2	nucleobindin 2	1.252	6.26614e-08
A_23_P157371	FAM3C	family with sequence similarity 3 member C	1.291	6.28058e-08
A_23_P111240	PHACTR2	phosphatase and actin regulator 2	1.351	6.3387e-08
A_23_P389676	EXOC3	exocyst complex component 3	-1.376	6.35331e-08
A_24_P848714	KLHL5	kelch like family member 5	1.193	6.42688e-08
A_24_P23445	RNU12	RNA, U12 small nuclear	-2.636	6.47143e-08
A_23_P103201	PNRC2	proline rich nuclear receptor coactivator 2	1.265	6.51628e-08
A_24_P123052	RAP2B	RAP2B, member of RAS oncogene family	1.3	6.51628e-08
A_23_P309850	RPUSD2	RNA pseudouridylate synthase domain containing 2	1.138	6.51628e-08
A_32_P209735	GUSBP1	glucuronidase, beta pseudogene 1	-3.156	6.57658e-08
A_24_P684328	TBC1D3P2	TBC1 domain family member 3 pseudogene 2	-1.646	6.57658e-08
A_23_P165788	PHOSPHO2	phosphatase, orphan 2	1.205	6.60693e-08
A_23_P218817	CPT1B	carnitine palmitoyltransferase 1B	-1.913	6.63743e-08
A_23_P127195	PRPF18	pre-mRNA processing factor 18	1.308	6.71429e-08
A_23_P150963	BEST3	bestrophin 3	-1.9	6.72977e-08
A_23_P366125	EME2	essential meiotic structure-specific endonuclease subunit 2	-2.243	6.83912e-08
A_23_P39315	CYP4F11	cytochrome P450 family 4 subfamily F member 11	2.872	6.85488e-08
A_23_P368145	GORAB	golgin, RAB6 interacting	1.204	6.9024e-08
A_23_P358195	GOLGA6L10	golgin A6 family-like 10	-2.064	6.91831e-08
A_23_P74129	TMEM50A	transmembrane protein 50A	1.202	6.93426e-08
A_23_P26021	COPS2	COP9 signalosome subunit 2	1.251	7.01455e-08
A_32_P116058	LINC00094	long intergenic non-protein coding RNA 94	1.162	7.01455e-08
A_32_P49848	RHOQ	ras homolog family member Q	1.144	7.06318e-08
A_23_P134755	TRPS1	transcriptional repressor GATA binding 1	1.008	7.06318e-08
A_32_P186474	RACGAP1	Rac GTPase activating protein 1	1.12	7.09578e-08
A_23_P362824	CSTF1	cleavage stimulation factor subunit 1	1.006	7.17794e-08
A_24_P682285	HSPA1A	heat shock protein family A (Hsp70) member 1A	-3.54	7.17794e-08
A_24_P368023	TCAF1	TRPM8 channel associated factor 1	1.479	7.19449e-08
A_23_P428973	TRPM3	transient receptor potential cation channel subfamily M member 3	-2.565	7.2277e-08
A_23_P81770	PTP4A1	protein tyrosine phosphatase type IVA, member 1	1.199	7.2778e-08
A_23_P15182	ARL2BP	ADP ribosylation factor like GTPase 2 binding protein	1.164	7.44732e-08
A_23_P26954	VAT1	vesicle amine transport 1	1.319	7.55092e-08
A_24_P188941	NPM1	nucleophosmin	1.006	7.67361e-08
A_23_P103795	VANGL1	VANGL planar cell polarity protein 1	1.163	7.67361e-08
A_23_P121773	FRG1	FSHD region gene 1	1.13	7.6913e-08
A_24_P501544	YPEL2	yippee like 2	1.362	7.78037e-08
A_32_P757733	CEP70	centrosomal protein 70	1.611	7.81628e-08
A_24_P92183	PABPC1L	poly(A) binding protein cytoplasmic 1 like	-3.157	7.8343e-08
A_23_P388670	LTA4H	leukotriene A4 hydrolase	1.125	7.96159e-08
A_24_P93703	TMEM198B	transmembrane protein 198B (pseudogene)	-1.032	7.97995e-08
A_24_P211869	ARMC8	armadillo repeat containing 8	1.034	8.07235e-08
A_23_P19389	HMGN4	high mobility group nucleosomal binding domain 4	1.121	8.09096e-08
A_23_P44631	R3HDM2	R3H domain containing 2	1.888	8.26038e-08
A_23_P65558	MGAT2	mannosyl (alpha-1,6-)-glycoprotein beta-1,2-N-acetylglucosaminyltransferase	1.292	8.29851e-08
A_23_P83463	2015-09-01	15 kDa selenoprotein	1.182	8.31764e-08
A_24_P920525	SORBS1	sorbin and SH3 domain containing 1	-2.233	8.41395e-08
A_23_P41796	MAP3K1	mitogen-activated protein kinase kinase kinase 1	1.542	8.45279e-08
A_23_P15786	KRT25	keratin 25	-2.313	8.531e-08
A_23_P10401	PPP2R3A	protein phosphatase 2 regulatory subunit B''alpha	1.091	8.55067e-08
A_23_P99496	MCF2L	MCF.2 cell line derived transforming sequence like	-3.07	8.60994e-08
A_24_P37409	DUSP2	dual specificity phosphatase 2	-2.05	8.6896e-08
A_23_P411215	FAM91A1	family with sequence similarity 91 member A1	1.039	8.6896e-08
A_24_P42517	KDELR2	KDEL endoplasmic reticulum protein retention receptor 2	1.377	8.70964e-08
A_23_P359245	MET	MET proto-oncogene, receptor tyrosine kinase	1.428	8.72971e-08
A_23_P148446	UBE2A	ubiquitin conjugating enzyme E2 A	1.164	8.74984e-08
A_24_P84822	GUSBP1	glucuronidase, beta pseudogene 1	-1.636	8.89201e-08
A_23_P320837	STAG3L3	stromal antigen 3-like 3 (pseudogene)	-2.014	8.89201e-08
A_23_P47304	CASP5	caspase 5	1.164	8.95365e-08
A_23_P28507	MGAT4A	mannosyl (alpha-1,3-)-glycoprotein beta-1,4-N-acetylglucosaminyltransferase, isozyme A	1.47	8.99498e-08
A_24_P601576	PKD1P6-NPIPP1	PKD1P6-NPIPP1 readthrough	-1.982	9.01571e-08
A_32_P218989	YBX1	Y-box binding protein 1	1.233	9.01571e-08
A_23_P97265	GPATCH4	G-patch domain containing 4	1.083	9.03649e-08
A_23_P217168	CXorf36	chromosome X open reading frame 36	1.945	9.09913e-08
A_23_P379634	SLFNL1	schlafen like 1	-2.465	9.09913e-08
A_23_P252211	MTRR	5-methyltetrahydrofolate-homocysteine methyltransferase reductase	1.229	9.24698e-08
A_24_P203710	FUBP3	far upstream element binding protein 3	1.134	9.28966e-08
A_23_P154235	NMI	N-myc and STAT interactor	1.528	9.35406e-08
A_23_P19936	KDELR2	KDEL endoplasmic reticulum protein retention receptor 2	1.268	9.4189e-08
A_32_P70245	TMEM178B	transmembrane protein 178B	1.798	9.44061e-08
A_23_P97457	AIDA	axin interactor, dorsalization associated	1.272	9.46237e-08
A_23_P6771	LMCD1	LIM and cysteine rich domains 1	1.245	9.61612e-08
A_23_P57989	TBL1XR1	transducin (beta)-like 1 X-linked receptor 1	1.098	9.63829e-08
A_23_P202189	KCNIP2	potassium voltage-gated channel interacting protein 2	-1.843	9.7051e-08
A_23_P86570	ANXA7	annexin A7	1.245	9.88553e-08
A_32_P52414	RASSF10	Ras association domain family member 10	1.602	9.93116e-08
A_32_P463538	GRIP2	glutamate receptor interacting protein 2	-2.467	1e-07
A_23_P2732	GPALPP1	GPALPP motifs containing 1	1.255	1.00462e-07
A_23_P114783	PARP1	poly(ADP-ribose) polymerase 1	1.091	1.01625e-07
A_32_P170397	LOC105370792	uncharacterized LOC105370792	-2.778	1.02094e-07
A_24_P361480	TANC2	tetratricopeptide repeat, ankyrin repeat and coiled-coil containing 2	-2.743	1.02094e-07
A_23_P88411	SEL1L	SEL1L ERAD E3 ligase adaptor subunit	1.683	1.02565e-07
A_23_P397417	CNEP1R1	CTD nuclear envelope phosphatase 1 regulatory subunit 1	1.119	1.03992e-07
A_23_P2414	SPX	spexin hormone	1.251	1.04472e-07
A_24_P188325	UCHL5	ubiquitin C-terminal hydrolase L5	1.098	1.04954e-07
A_23_P164387	SMARCE1	SWI/SNF related, matrix associated, actin dependent regulator of chromatin, subfamily e, member 1	1.153	1.05439e-07
A_23_P75028	REEP3	receptor accessory protein 3	1.096	1.06414e-07
A_32_P47265	SAMD12	sterile alpha motif domain containing 12	1.171	1.06905e-07
A_23_P102037	COQ10B	coenzyme Q10B	1.575	1.07647e-07
A_23_P302404	RASSF6	Ras association domain family member 6	1.137	1.07647e-07
A_23_P108492	MARS2	methionyl-tRNA synthetase 2, mitochondrial	1.826	1.08143e-07
A_23_P333552	GGN	gametogenetin	1.01	1.09396e-07
A_23_P33455	CDC40	cell division cycle 40	1.029	1.09901e-07
A_23_P53957	COX16	COX16, cytochrome c oxidase assembly homolog	1.163	1.10154e-07
A_23_P74595	CSDE1	cold shock domain containing E1	1.14	1.10154e-07
A_24_P487736	CXorf23	chromosome X open reading frame 23	1.275	1.10917e-07
A_24_P290999	NEAT1	nuclear paraspeckle assembly transcript 1 (non-protein coding)	-3.304	1.11173e-07
A_24_P935652	NUB1	negative regulator of ubiquitin like proteins 1	1.636	1.11173e-07
A_23_P35343	ZNF248	zinc finger protein 248	-1.147	1.11173e-07
A_23_P23611	AMY1C	amylase, alpha 1C (salivary)	-3.017	1.11686e-07
A_32_P59116	GOLGA8F	golgin A8 family member F	-1.568	1.12202e-07
A_32_P209641	KIAA0232	KIAA0232	1.03	1.12202e-07
A_23_P329375	POU6F1	POU class 6 homeobox 1	-1.585	1.12202e-07
A_24_P203964	SMA4	glucuronidase beta pseudogene	-2.118	1.1272e-07
A_24_P278552	MPZL2	myelin protein zero like 2	2.09	1.13763e-07
A_23_P395524	PWP1	PWP1 homolog, endonuclein	1.065	1.14025e-07
A_23_P97283	PAQR6	progestin and adipoQ receptor family member 6	-1.772	1.14288e-07
A_24_P527404	BMPR1A	bone morphogenetic protein receptor type 1A	1.331	1.14551e-07
A_24_P98723	LIN7C	lin-7 homolog C, crumbs cell polarity complex component	1.386	1.14551e-07
A_32_P84933	MAPK1IP1L	mitogen-activated protein kinase 1 interacting protein 1 like	1.103	1.14815e-07
A_24_P176409	ZFP90	ZFP90 zinc finger protein	1.194	1.14815e-07
A_32_P175198	ACTG1	actin gamma 1	1.228	1.16413e-07
A_23_P354387	MYOF	myoferlin	1.637	1.1695e-07
A_23_P147238	WSB2	WD repeat and SOCS box containing 2	1.071	1.1722e-07
A_32_P168326	ANKRD20A2	ankyrin repeat domain 20 family member A2	-2.103	1.1749e-07
A_23_P23625	ACAP3	ArfGAP with coiled-coil, ankyrin repeat and PH domains 3	-1.505	1.19674e-07
A_32_P214665	PCP4L1	Purkinje cell protein 4 like 1	-2.767	1.19674e-07
A_24_P101651	CSAG4	CSAG family member 4 (pseudogene)	-2.166	1.20226e-07
A_23_P77714	CLUAP1	clusterin associated protein 1	1.143	1.20781e-07
A_24_P414269	ALG3	ALG3, alpha-1,3- mannosyltransferase	1.189	1.2218e-07
A_23_P72387	AFAP1	actin filament associated protein 1	1.458	1.23027e-07
A_23_P133174	TMEM165	transmembrane protein 165	1.032	1.23027e-07
A_24_P384779	PRKAG2	protein kinase AMP-activated non-catalytic subunit gamma 2	-2.072	1.2331e-07
A_32_P122703	PGM2L1	phosphoglucomutase 2 like 1	1.521	1.23595e-07
A_32_P167017	LOC100507537	uncharacterized LOC100507537	-3.968	1.24165e-07
A_23_P315836	BAIAP2	BAI1 associated protein 2	-2.039	1.24738e-07
A_23_P74688	ATAD3B	ATPase family, AAA domain containing 3B	-1.191	1.25893e-07
A_24_P482206	NPIPA1	nuclear pore complex interacting protein family member A1	-1.848	1.25893e-07
A_23_P69491	RHOA	ras homolog family member A	1.05	1.26183e-07
A_23_P314151	NOLC1	nucleolar and coiled-body phosphoprotein 1	1.079	1.28233e-07
A_32_P8351	SMG1P5	SMG1P5, nonsense mediated mRNA decay associated PI3K related kinase pseudogene 5	-3.299	1.28233e-07
A_23_P301476	C3orf33	chromosome 3 open reading frame 33	1.192	1.28825e-07
A_24_P940524	ZFX	zinc finger protein, X-linked	1.139	1.30617e-07
A_32_P387905	ERO1A	endoplasmic reticulum oxidoreductase 1 alpha	1.527	1.3122e-07
A_32_P133840	TMCC2	transmembrane and coiled-coil domain family 2	-1.842	1.32739e-07
A_23_P252449	HNRNPA0	heterogeneous nuclear ribonucleoprotein A0	-1.497	1.33045e-07
A_23_P60488	ODF2	outer dense fiber of sperm tails 2	1.008	1.3366e-07
A_23_P139059	QSER1	glutamine and serine rich 1	1.951	1.33968e-07
A_24_P82142	TCF12	transcription factor 12	1.009	1.34276e-07
A_23_P69958	AP3S1	adaptor related protein complex 3 sigma 1 subunit	1.081	1.35519e-07
A_32_P326819	KRR1	KRR1, small subunit processome component homolog	1.213	1.38676e-07
A_23_P102320	NUP35	nucleoporin 35	1.112	1.38676e-07
A_23_P369447	FGF7P6	fibroblast growth factor 7 pseudogene 6	2.197	1.38995e-07
A_24_P930276	NFE2L1	nuclear factor, erythroid 2 like 1	1.33	1.39316e-07
A_23_P204423	PPP1CC	protein phosphatase 1 catalytic subunit gamma	1.009	1.40281e-07
A_23_P162559	SPPL3	signal peptide peptidase like 3	1.107	1.40281e-07
A_23_P322593	TAPT1-AS1	TAPT1 antisense RNA 1 (head to head)	-2.734	1.42561e-07
A_32_P34589	RSRC1	arginine and serine rich coiled-coil 1	1.094	1.42889e-07
A_23_P118581	ASB16	ankyrin repeat and SOCS box containing 16	2.381	1.44544e-07
A_23_P119964	CEBPZ	CCAAT/enhancer binding protein zeta	1.154	1.45881e-07
A_23_P133424	SKP1	S-phase kinase-associated protein 1	1.04	1.45881e-07
A_23_P418046	LOC101928524	uncharacterized LOC101928524	-2.549	1.46555e-07
A_23_P148308	RBM3	RNA binding motif (RNP1, RRM) protein 3	1.448	1.46555e-07
A_23_P137984	S100A10	S100 calcium binding protein A10	1.557	1.46555e-07
A_23_P48166	TWF1	twinfilin actin binding protein 1	1.092	1.47231e-07
A_23_P75255	VPS26A	VPS26, retromer complex component A	1.097	1.48594e-07
A_23_P149818	UPF2	UPF2 regulator of nonsense transcripts homolog (yeast)	1.296	1.49279e-07
A_23_P389118	ANO6	anoctamin 6	1.123	1.50661e-07
A_23_P210747	TRMT6	tRNA methyltransferase 6	1.232	1.50661e-07
A_24_P49183	EXD3	exonuclease 3'-5' domain containing 3	-1.521	1.52757e-07
A_32_P34926	LOC105371920	uncharacterized LOC105371920	-1.664	1.5417e-07
A_24_P933908	GPNMB	glycoprotein nmb	2.019	1.57036e-07
A_23_P122805	TMEM209	transmembrane protein 209	1.034	1.57398e-07
A_23_P124912	NPEPPS	aminopeptidase puromycin sensitive	1.158	1.58125e-07
A_24_P150486	SPTLC2	serine palmitoyltransferase long chain base subunit 2	1.503	1.58489e-07
A_24_P592400	LOC100422737	uncharacterized LOC100422737	-1.73	1.59588e-07
A_23_P26457	HBA2	hemoglobin subunit alpha 2	-2.697	1.59956e-07
A_23_P415511	C2orf15	chromosome 2 open reading frame 15	1.537	1.61065e-07
A_23_P97860	LIPA	lipase A, lysosomal acid type	1.318	1.62181e-07
A_23_P357104	ANXA6	annexin A6	-2.208	1.63305e-07
A_23_P138693	NMT2	N-myristoyltransferase 2	1.337	1.63305e-07
A_23_P56380	ZC3H15	zinc finger CCCH-type containing 15	1.018	1.63305e-07
A_23_P103011	RAB36	RAB36, member RAS oncogene family	1.102	1.63682e-07
A_32_P168388	TTF2	transcription termination factor 2	-1.749	1.63682e-07
A_23_P101737	DOT1L	DOT1 like histone lysine methyltransferase	-1.496	1.64816e-07
A_23_P4124	CCDC43	coiled-coil domain containing 43	1.133	1.65959e-07
A_23_P213126	BMP2K	BMP2 inducible kinase	1.269	1.69434e-07
A_23_P113803	KATNA1	katanin catalytic subunit A1	1.123	1.70608e-07
A_23_P215669	POLR2J2	RNA polymerase II subunit J2	2.296	1.72187e-07
A_23_P117683	HYPK	huntingtin interacting protein K	1.149	1.72982e-07
A_24_P943113	EIF4E3	eukaryotic translation initiation factor 4E family member 3	1.086	1.74582e-07
A_23_P128783	EAPP	E2F associated phosphoprotein	1.137	1.77011e-07
A_32_P175183	ZBTB44	zinc finger and BTB domain containing 44	1.054	1.77828e-07
A_23_P91891	COPB2	coatomer protein complex subunit beta 2	1.031	1.78238e-07
A_23_P92424	UTP3	UTP3, small subunit processome component homolog (S. cerevisiae)	1.203	1.78238e-07
A_23_P122876	TAF6	TATA-box binding protein associated factor 6	1.024	1.80302e-07
A_23_P34510	PHC2	polyhomeotic homolog 2	-1.508	1.8197e-07
A_23_P133712	CYP39A1	cytochrome P450 family 39 subfamily A member 1	1.647	1.84927e-07
A_23_P106194	FOS	Fos proto-oncogene, AP-1 transcription factor subunit	-3.037	1.86209e-07
A_24_P321581	SLC38A4	solute carrier family 38 member 4	2.071	1.87068e-07
A_24_P345209	DYRK3	dual specificity tyrosine phosphorylation regulated kinase 3	1.018	1.87499e-07
A_23_P76761	VRK1	vaccinia related kinase 1	1.029	1.87499e-07
A_23_P12336	PRMT6	protein arginine methyltransferase 6	1.157	1.87932e-07
A_24_P395621	RUNDC1	RUN domain containing 1	1.34	1.88365e-07
A_32_P43409	SRP14-AS1	SRP14 antisense RNA1 (head to head)	-1.47	1.88799e-07
A_32_P22257	HMGN1	high mobility group nucleosome binding domain 1	1.17	1.90108e-07
A_32_P137939	ACTB	actin beta	1.124	1.90985e-07
A_23_P87500	ORMDL2	ORMDL sphingolipid biosynthesis regulator 2	1.193	1.90985e-07
A_32_P69166	ANKRD42	ankyrin repeat domain 42	1.22	1.91867e-07
A_32_P134098	PTGER4P2-CDK2AP2P2	PTGER4P2-CDK2AP2P2 readthrough, transcribed pseudogene	1.107	1.92309e-07
A_23_P256724	TNFRSF10C	TNF receptor superfamily member 10c	1.988	1.93197e-07
A_23_P147888	RPLP2	ribosomal protein lateral stalk subunit P2	1.303	1.94984e-07
A_23_P98686	PGGHG	protein-glucosylgalactosylhydroxylysine glucosidase	-2.292	1.96789e-07
A_32_P170621	CASC2	cancer susceptibility candidate 2 (non-protein coding)	-2.405	1.98153e-07
A_23_P431330	CRIPAK	cysteine rich PAK1 inhibitor	-1.412	1.98609e-07
A_23_P44734	USP38	ubiquitin specific peptidase 38	1.116	1.98609e-07
A_24_P117782	SCRT2	scratch family transcriptional repressor 2	1.519	1.99067e-07
A_23_P357365	STAG1	stromal antigen 1	1.112	2.00909e-07
A_23_P207837	CPD	carboxypeptidase D	1.132	2.01837e-07
A_24_P192627	MLLT3	MLLT3, super elongation complex subunit	1.378	2.01837e-07
A_23_P416212	HSPB9	heat shock protein family B (small) member 9	1.536	2.04174e-07
A_23_P330908	DERL1	derlin 1	1.297	2.04644e-07
A_32_P201498	TMEM230	transmembrane protein 230	1.117	2.04644e-07
A_23_P218476	B9D2	B9 protein domain 2	1.012	2.05116e-07
A_23_P105664	CCDC59	coiled-coil domain containing 59	1.125	2.05116e-07
A_32_P45168	IL6ST	interleukin 6 signal transducer	1.114	2.0893e-07
A_24_P941912	DTX3L	deltex E3 ubiquitin ligase 3L	1.46	2.10378e-07
A_24_P614362	FAM13A-AS1	FAM13A antisense RNA 1	-2.131	2.10863e-07
A_24_P615822	BMS1	BMS1, ribosome biogenesis factor	-1.865	2.11349e-07
A_23_P216693	MLLT3	MLLT3, super elongation complex subunit	1.101	2.11836e-07
A_23_P48327	KCTD4	potassium channel tetramerization domain containing 4	2.305	2.14783e-07
A_24_P299318	FAM101B	family with sequence similarity 101 member B	1.3	2.15278e-07
A_23_P252155	STRBP	spermatid perinuclear RNA binding protein	1.121	2.16272e-07
A_23_P65890	CIB2	calcium and integrin binding family member 2	1.268	2.1677e-07
A_24_P65271	C16orf58	chromosome 16 open reading frame 58	-1.515	2.19786e-07
A_23_P37535	RAB8B	RAB8B, member RAS oncogene family	1.315	2.20293e-07
A_24_P196038	ITFG2	integrin alpha FG-GAP repeat containing 2	-1.29	2.208e-07
A_32_P219963	LOC100133091	uncharacterized LOC100133091	-1.753	2.208e-07
A_23_P82169	SOX4	SRY-box 4	1.439	2.24388e-07
A_23_P2967	AP1G2	adaptor related protein complex 1 gamma 2 subunit	-1.172	2.25424e-07
A_23_P43248	TAF2	TATA-box binding protein associated factor 2	1.268	2.28034e-07
A_23_P109881	ITIH4	inter-alpha-trypsin inhibitor heavy chain family member 4	-2.283	2.2856e-07
A_23_P98085	PTEN	phosphatase and tensin homolog	1.026	2.30675e-07
A_32_P170749	STAG3	stromal antigen 3	-1.63	2.34423e-07
A_23_P409626	HNRNPUL2	heterogeneous nuclear ribonucleoprotein U like 2	-1.621	2.34963e-07
A_23_P372848	P2RX1	purinergic receptor P2X 1	-2.49	2.36592e-07
A_23_P339003	C12orf65	chromosome 12 open reading frame 65	1.253	2.40436e-07
A_24_P141481	CD59	CD59 molecule	1.222	2.42661e-07
A_23_P326296	U2AF1L4	U2 small nuclear RNA auxiliary factor 1 like 4	-1.268	2.44343e-07
A_23_P205419	BRMS1L	breast cancer metastasis-suppressor 1-like	1.088	2.44906e-07
A_32_P220463	FBLL1	fibrillarin-like 1	3.512	2.44906e-07
A_24_P573484	PHAX	phosphorylated adaptor for RNA export	1.108	2.46037e-07
A_23_P138975	RBM7	RNA binding motif protein 7	1.261	2.46037e-07
A_23_P146728	ALG2	ALG2, alpha-1,3/1,6-mannosyltransferase	1.094	2.48886e-07
A_23_P10172	PRSS50	protease, serine 50	-2.314	2.48886e-07
A_23_P364478	FAM175B	family with sequence similarity 175 member B	1.129	2.51189e-07
A_24_P926025	LOC100190986	uncharacterized LOC100190986	-2.503	2.51189e-07
A_23_P67288	CALR	calreticulin	1.263	2.51768e-07
A_23_P39517	SRBD1	S1 RNA binding domain 1	1.298	2.51768e-07
A_23_P129031	ATXN3	ataxin 3	1.109	2.52348e-07
A_24_P402510	SAMD11	sterile alpha motif domain containing 11	-1.505	2.52348e-07
A_32_P99100	PTPRK	protein tyrosine phosphatase, receptor type K	1.299	2.54097e-07
A_23_P69720	ANXA5	annexin A5	1.03	2.54683e-07
A_23_P259272	WSB2	WD repeat and SOCS box containing 2	1.094	2.55859e-07
A_23_P60811	PRKAA2	protein kinase AMP-activated catalytic subunit alpha 2	1.422	2.56448e-07
A_32_P175349	LOC100996291	uncharacterized LOC100996291	1.251	2.5704e-07
A_23_P87141	CLP1	cleavage and polyadenylation factor I subunit 1	1.105	2.58821e-07
A_24_P940666	MED1	mediator complex subunit 1	1.138	2.59418e-07
A_23_P103282	TMEM59	transmembrane protein 59	1.051	2.60615e-07
A_24_P241373	MTA1	metastasis associated 1	-1.001	2.61818e-07
A_23_P41908	FAM114A2	family with sequence similarity 114 member A2	1.121	2.6485e-07
A_23_P380978	FAM210A	family with sequence similarity 210 member A	1.223	2.66686e-07
A_23_P205031	COL4A2	collagen type IV alpha 2 chain	1.219	2.67301e-07
A_23_P131128	ZNF569	zinc finger protein 569	1.385	2.67301e-07
A_24_P583225	LINC00265	long intergenic non-protein coding RNA 265	-2.279	2.67917e-07
A_24_P243776	ZNF277	zinc finger protein 277	1.037	2.67917e-07
A_23_P23171	AGO4	argonaute 4, RISC catalytic component	1.121	2.68534e-07
A_23_P114361	MECP2	methyl-CpG binding protein 2	1.077	2.69774e-07
A_23_P85888	CLK2	CDC like kinase 2	-1.54	2.70396e-07
A_24_P117528	PRPS2	phosphoribosyl pyrophosphate synthetase 2	1.263	2.73527e-07
A_23_P203299	RCN1	reticulocalbin 1	1.335	2.74157e-07
A_23_P105409	MAP3K12	mitogen-activated protein kinase kinase kinase 12	-1.61	2.74789e-07
A_32_P213661	CCDC122	coiled-coil domain containing 122	1.041	2.75423e-07
A_23_P336023	PDS5B	PDS5 cohesin associated factor B	1.113	2.76058e-07
A_23_P137427	ZMPSTE24	zinc metallopeptidase STE24	1.192	2.76694e-07
A_23_P59179	RXRB	retinoid X receptor beta	-1.475	2.77332e-07
A_32_P80255	DDX6	DEAD-box helicase 6	1.359	2.78612e-07
A_23_P306964	2011-09-01	septin 11	1.132	2.79254e-07
A_32_P187277	SRSF2	serine and arginine rich splicing factor 2	1.896	2.79898e-07
A_32_P24372	TBC1D3B	TBC1 domain family member 3B	-2.443	2.80543e-07
A_24_P275372	PYROXD1	pyridine nucleotide-disulphide oxidoreductase domain 1	1.091	2.8119e-07
A_23_P258666	ERVH-3	endogenous retrovirus group H member 3	-2.229	2.81838e-07
A_23_P420196	SOCS1	suppressor of cytokine signaling 1	1.352	2.82488e-07
A_23_P28969	CHMP4B	charged multivesicular body protein 4B	-1.682	2.83139e-07
A_24_P932293	ZSWIM8	zinc finger SWIM-type containing 8	-1.463	2.83792e-07
A_23_P144384	GALNT7	polypeptide N-acetylgalactosaminyltransferase 7	1.165	2.85102e-07
A_23_P60977	LAT	linker for activation of T-cells	-1.743	2.85759e-07
A_24_P943301	PEAR1	platelet endothelial aggregation receptor 1	-2.1	2.85759e-07
A_23_P410673	STK16	serine/threonine kinase 16	-1.45	2.86418e-07
A_23_P215599	SRPK2	SRSF protein kinase 2	1.091	2.89068e-07
A_23_P140035	WBP4	WW domain binding protein 4	1.235	2.91072e-07
A_24_P85200	ELMSAN1	ELM2 and Myb/SANT domain containing 1	1.007	2.91743e-07
A_32_P79396	NAMPT	nicotinamide phosphoribosyltransferase	1.493	2.91743e-07
A_23_P161190	VIM	vimentin	1.462	2.92415e-07
A_24_P53976	GLUL	glutamate-ammonia ligase	1.418	2.93089e-07
A_23_P119464	RHPN2	rhophilin Rho GTPase binding protein 2	1.112	2.93089e-07
A_32_P8015	HNRNPA1L2	heterogeneous nuclear ribonucleoprotein A1-like 2	1.037	2.94442e-07
A_23_P382811	SNX31	sorting nexin 31	-2.536	2.94442e-07
A_23_P136721	ERVH-4	endogenous retrovirus group H member 4	-2.307	2.95121e-07
A_24_P240187	LRRN1	leucine rich repeat neuronal 1	1.947	2.97167e-07
A_23_P408913	TTC30B	tetratricopeptide repeat domain 30B	1.002	2.97167e-07
A_23_P11598	ZNF684	zinc finger protein 684	1.357	2.97852e-07
A_23_P324873	SNORA70	small nucleolar RNA, H/ACA box 70	-2.334	2.99226e-07
A_32_P41924	KCNQ1OT1	KCNQ1 opposite strand/antisense transcript 1 (non-protein coding)	-2.403	3.02691e-07
A_24_P64401	LINC00839	long intergenic non-protein coding RNA 839	-2.339	3.06196e-07
A_24_P678418	DICER1-AS1	DICER1 antisense RNA 1	-1.377	3.0903e-07
A_23_P431789	ARF4	ADP ribosylation factor 4	1.071	3.11889e-07
A_32_P127997	LOC644656	uncharacterized LOC644656	-1.818	3.11889e-07
A_24_P355816	DRAM1	DNA damage regulated autophagy modulator 1	1.05	3.12608e-07
A_23_P434352	CAST	calpastatin	1.109	3.16957e-07
A_24_P342178	STAT5B	signal transducer and activator of transcription 5B	-1.358	3.16957e-07
A_23_P154740	KIZ	kizuna centrosomal protein	1.323	3.17687e-07
A_32_P359110	KLHL17	kelch like family member 17	-1.898	3.17687e-07
A_23_P200047	CEP104	centrosomal protein 104	1.128	3.1842e-07
A_24_P180680	LAPTM4B	lysosomal protein transmembrane 4 beta	1.044	3.1842e-07
A_32_P95757	TMEM217	transmembrane protein 217	-1.879	3.1842e-07
A_23_P61529	GLB1	galactosidase beta 1	1.157	3.21366e-07
A_24_P522631	TMEM201	transmembrane protein 201	1.063	3.21366e-07
A_32_P6344	MAP2K4	mitogen-activated protein kinase kinase 4	1.06	3.22107e-07
A_24_P321093	SPOCK2	sparc/osteonectin, cwcv and kazal-like domains proteoglycan (testican) 2	-2.151	3.26588e-07
A_23_P33856	STAG2	stromal antigen 2	1.054	3.27341e-07
A_23_P412515	CLDN12	claudin 12	1.933	3.2961e-07
A_24_P418717	BMPR1A	bone morphogenetic protein receptor type 1A	1.79	3.3037e-07
A_23_P308763	FARP1	FERM, ARH/RhoGEF and pleckstrin domain protein 1	1.154	3.3037e-07
A_23_P385217	ARL8B	ADP ribosylation factor like GTPase 8B	1.108	3.31131e-07
A_23_P15937	SMAD2	SMAD family member 2	1.03	3.31894e-07
A_23_P13852	STRAP	serine/threonine kinase receptor associated protein	1.04	3.3266e-07
A_23_P164507	YES1	YES proto-oncogene 1, Src family tyrosine kinase	1.404	3.3266e-07
A_23_P65757	CCNB2	cyclin B2	2.322	3.33426e-07
A_23_P336796	GXYLT1	glucoside xylosyltransferase 1	1.186	3.33426e-07
A_23_P28375	GMCL1	germ cell-less, spermatogenesis associated 1	1.259	3.38065e-07
A_32_P112493	PKDCC	protein kinase domain containing, cytoplasmic	-1.593	3.39625e-07
A_23_P163200	RIN3	Ras and Rab interactor 3	-2.184	3.40408e-07
A_24_P323084	LINC00482	long intergenic non-protein coding RNA 482	-1.849	3.41193e-07
A_24_P261083	OSGIN2	oxidative stress induced growth inhibitor family member 2	1.086	3.41193e-07
A_23_P357860	SEC62	SEC62 homolog, preprotein translocation factor	1.296	3.4435e-07
A_23_P200866	STMN1	stathmin 1	1.177	3.4435e-07
A_23_P44083	GFPT1	glutamine--fructose-6-phosphate transaminase 1	1.102	3.46737e-07
A_24_P363005	UBE2D3	ubiquitin conjugating enzyme E2 D3	1.032	3.4914e-07
A_24_P173294	KLF16	Kruppel like factor 16	1.407	3.49945e-07
A_23_P20777	RBM18	RNA binding motif protein 18	1.075	3.5156e-07
A_23_P15493	PTRH2	peptidyl-tRNA hydrolase 2	1.081	3.52371e-07
A_23_P217688	TSC22D3	TSC22 domain family member 3	-2.383	3.52371e-07
A_24_P178273	TWF1	twinfilin actin binding protein 1	1.176	3.54813e-07
A_32_P119348	BICC1	BicC family RNA binding protein 1	1.262	3.57273e-07
A_24_P419087	AVIL	advillin	-2.319	3.58096e-07
A_23_P99771	PNMA1	paraneoplastic Ma antigen 1	1.105	3.58922e-07
A_23_P321935	OSBP2	oxysterol binding protein 2	-1.613	3.60579e-07
A_24_P70002	LATS2	large tumor suppressor kinase 2	1.028	3.64754e-07
A_23_P80752	PLXND1	plexin D1	-1.846	3.64754e-07
A_23_P218047	KRT5	keratin 5	-2.105	3.67282e-07
A_23_P404893	AFG3L1P	AFG3 like matrix AAA peptidase subunit 1, pseudogene	-1.842	3.68129e-07
A_23_P383698	SMG1P1	SMG1P1, nonsense mediated mRNA decay associated PI3K related kinase pseudogene 1	-2.067	3.69828e-07
A_23_P89824	TMEM241	transmembrane protein 241	1.154	3.70681e-07
A_24_P179611	TPR	translocated promoter region, nuclear basket protein	1.05	3.72392e-07
A_24_P83462	C9orf47	chromosome 9 open reading frame 47	-2.206	3.74973e-07
A_23_P137196	IL13RA1	interleukin 13 receptor subunit alpha 1	1.25	3.79315e-07
A_24_P940831	ACSS1	acyl-CoA synthetase short-chain family member 1	-2.38	3.81066e-07
A_23_P429020	HKR1	HKR1, GLI-Kruppel zinc finger family member	-1.306	3.81944e-07
A_24_P944040	RRP1B	ribosomal RNA processing 1B	1.21	3.82825e-07
A_23_P147245	OSBPL10	oxysterol binding protein like 10	1.243	3.8815e-07
A_24_P608302	SNHG17	small nucleolar RNA host gene 17	-1.996	3.89045e-07
A_23_P386450	POLK	DNA polymerase kappa	1.096	3.89942e-07
A_24_P28165	ARHGAP26	Rho GTPase activating protein 26	1.113	3.90841e-07
A_23_P318396	CELF1	CUGBP, Elav-like family member 1	1.068	3.92645e-07
A_24_P305570	RIN2	Ras and Rab interactor 2	1.294	3.95367e-07
A_23_P132874	CMSS1	cms1 ribosomal small subunit homolog (yeast)	1.026	3.97192e-07
A_23_P109895	SLC26A6	solute carrier family 26 member 6	-2.224	3.98107e-07
A_24_P868583	ANKRD20A2	ankyrin repeat domain 20 family member A2	-1.855	3.99945e-07
A_23_P409168	NBEAL2	neurobeachin like 2	-1.609	3.99945e-07
A_24_P330691	SUMO2	small ubiquitin-like modifier 2	1.149	4.02717e-07
A_23_P254442	LOC155060	AI894139 pseudogene	-2.579	4.05509e-07
A_23_P259801	NEK1	NIMA related kinase 1	1.574	4.05509e-07
A_32_P12639	PSMD12	proteasome 26S subunit, non-ATPase 12	1.166	4.05509e-07
A_23_P156425	MAN1A1	mannosidase alpha class 1A member 1	1.375	4.09261e-07
A_23_P60166	DEPTOR	DEP domain containing MTOR-interacting protein	1.213	4.14954e-07
A_24_P290502	GCC2	GRIP and coiled-coil domain containing 2	1.178	4.14954e-07
A_23_P216068	ATAD2	ATPase family, AAA domain containing 2	1.506	4.18794e-07
A_23_P41734	RNF130	ring finger protein 130	1.211	4.18794e-07
A_23_P411162	PER2	period circadian clock 2	-1.511	4.2658e-07
A_23_P106391	THAP10	THAP domain containing 10	1.18	4.2658e-07
A_23_P212639	TRA2B	transformer 2 beta homolog (Drosophila)	1.005	4.27563e-07
A_23_P105392	CCT2	chaperonin containing TCP1 subunit 2	1.079	4.29536e-07
A_23_P2801	ELF1	E74 like ETS transcription factor 1	1.141	4.29536e-07
A_23_P116533	SWAP70	SWAP switching B-cell complex 70kDa subunit	1.332	4.33511e-07
A_23_P62907	ATF6	activating transcription factor 6	1.036	4.36516e-07
A_23_P252740	DSCC1	DNA replication and sister chromatid cohesion 1	1.285	4.36516e-07
A_32_P228869	SUMO2	small ubiquitin-like modifier 2	1.102	4.38531e-07
A_24_P281497	ACAP3	ArfGAP with coiled-coil, ankyrin repeat and PH domains 3	-1.908	4.39542e-07
A_24_P321919	IQGAP1	IQ motif containing GTPase activating protein 1	1.289	4.39542e-07
A_23_P156431	MAN1A1	mannosidase alpha class 1A member 1	1.452	4.43609e-07
A_23_P369237	ADIPOQ	adiponectin, C1Q and collagen domain containing	-2.314	4.47713e-07
A_32_P54018	KIAA1143	KIAA1143	1.14	4.4978e-07
A_24_P14464	WFDC2	WAP four-disulfide core domain 2	2.205	4.4978e-07
A_23_P60517	FXN	frataxin	1.001	4.50817e-07
A_32_P167278	HMGN1	high mobility group nucleosome binding domain 1	1.031	4.56037e-07
A_32_P93391	NUDT19	nudix hydrolase 19	1.569	4.60257e-07
A_24_P323598	ESCO2	establishment of sister chromatid cohesion N-acetyltransferase 2	2.52	4.63447e-07
A_24_P336983	CAPN13	calpain 13	-1.605	4.66659e-07
A_23_P67725	LMNB2	lamin B2	1.161	4.72063e-07
A_24_P152937	TNRC18	trinucleotide repeat containing 18	-1.637	4.72063e-07
A_23_P106617	WFDC1	WAP four-disulfide core domain 1	-1.638	4.75335e-07
A_23_P356684	ANLN	anillin actin binding protein	2.227	4.77529e-07
A_23_P101185	NARS	asparaginyl-tRNA synthetase	1.017	4.81948e-07
A_23_P502520	IL4I1	interleukin 4 induced 1	2.632	4.84172e-07
A_24_P254133	APC2	APC2, WNT signaling pathway regulator	1.13	4.86407e-07
A_23_P64743	STK38L	serine/threonine kinase 38 like	1.101	4.9204e-07
A_23_P28886	PCNA	proliferating cell nuclear antigen	1.098	4.96592e-07
A_23_P204119	RBM19	RNA binding motif protein 19	-1.375	4.97737e-07
A_24_P225907	DPH3	diphthamide biosynthesis 3	1.192	5.06991e-07
A_23_P63153	DDX20	DEAD-box helicase 20	1.14	5.11682e-07
A_24_P382130	NSRP1	nuclear speckle splicing regulatory protein 1	1.421	5.12861e-07
A_32_P92171	TMEM238	transmembrane protein 238	1.267	5.21195e-07
A_23_P65240	COL4A1	collagen type IV alpha 1 chain	1.404	5.22396e-07
A_23_P67339	RCN3	reticulocalbin 3	-1.922	5.236e-07
A_23_P382775	BBC3	BCL2 binding component 3	1.532	5.24807e-07
A_32_P19431	HNRNPA1L2	heterogeneous nuclear ribonucleoprotein A1-like 2	1.095	5.26017e-07
A_24_P251704	SEC62	SEC62 homolog, preprotein translocation factor	1.478	5.28445e-07
A_24_P378302	ANP32A-IT1	ANP32A intronic transcript 1	-2.507	5.29663e-07
A_23_P208636	SHANK1	SH3 and multiple ankyrin repeat domains 1	-2.033	5.30884e-07
A_23_P387071	ZNF830	zinc finger protein 830	1.054	5.30884e-07
A_24_P392265	EXOC5	exocyst complex component 5	1.684	5.32108e-07
A_24_P233256	ZNF649	zinc finger protein 649	1.16	5.33335e-07
A_23_P78289	FAM104A	family with sequence similarity 104 member A	1.016	5.37032e-07
A_23_P86623	ENTPD7	ectonucleoside triphosphate diphosphohydrolase 7	1.064	5.39511e-07
A_24_P924462	PRKCZ	protein kinase C zeta	-2.583	5.50808e-07
A_32_P799227	NUTM2A	NUT family member 2A	-1.791	5.55904e-07
A_23_P36665	CRY1	cryptochrome circadian clock 1	1.237	5.57186e-07
A_32_P208733	UTP23	UTP23, small subunit processome component	-1.767	5.5847e-07
A_23_P11262	F8A1	coagulation factor VIII-associated 1	1.029	5.59758e-07
A_23_P431981	HMGXB4	HMG-box containing 4	1.04	5.61048e-07
A_24_P154080	ECE1	endothelin converting enzyme 1	-1.804	5.64937e-07
A_32_P68050	NEK1	NIMA related kinase 1	1.614	5.66239e-07
A_23_P123544	CHRAC1	chromatin accessibility complex 1	1.274	5.71479e-07
A_23_P143734	CYP2D6	cytochrome P450 family 2 subfamily D member 6	-1.545	5.71479e-07
A_32_P165407	DDAH1	dimethylarginine dimethylaminohydrolase 1	1.425	5.71479e-07
A_23_P136805	ARHGAP11A	Rho GTPase activating protein 11A	1.989	5.72796e-07
A_24_P30670	WBP4	WW domain binding protein 4	1.48	5.74116e-07
A_23_P20882	ATP6V1G1	ATPase H+ transporting V1 subunit G1	1.122	5.80764e-07
A_24_P365327	LSM14A	LSM14A, mRNA processing body assembly factor	1.037	5.80764e-07
A_24_P192262	RALA	RALA Ras like proto-oncogene A	1.125	5.82103e-07
A_24_P414045	MOGS	mannosyl-oligosaccharide glucosidase	-2.217	5.83445e-07
A_23_P318581	CFAP97	cilia and flagella associated protein 97	1.008	5.88844e-07
A_23_P149050	LINC00115	long intergenic non-protein coding RNA 115	-1.711	5.91562e-07
A_23_P389897	NGFR	nerve growth factor receptor	-2.129	5.91562e-07
A_32_P168853	LOC100190986	uncharacterized LOC100190986	-2.428	5.94292e-07
A_23_P87351	RRM1	ribonucleotide reductase catalytic subunit M1	1.014	5.95662e-07
A_23_P37778	FHOD1	formin homology 2 domain containing 1	-1.196	5.97035e-07
A_23_P117527	FBXO34	F-box protein 34	1.11	6.0256e-07
A_23_P28420	OLA1	Obg-like ATPase 1	1.202	6.06736e-07
A_23_P256342	SNX13	sorting nexin 13	1.077	6.06736e-07
A_23_P166848	LTF	lactotransferrin	3.78	6.08135e-07
A_23_P204333	ALG10	ALG10, alpha-1,2-glucosyltransferase	1.1	6.10942e-07
A_23_P118834	TOP2A	topoisomerase (DNA) II alpha	2.41	6.1235e-07
A_23_P202658	GSTP1	glutathione S-transferase pi 1	1.135	6.19441e-07
A_23_P44768	TBK1	TANK binding kinase 1	1.164	6.223e-07
A_23_P136232	IMPAD1	inositol monophosphatase domain containing 1	1.17	6.25173e-07
A_24_P388433	PPP2R3A	protein phosphatase 2 regulatory subunit B''alpha	1.302	6.25173e-07
A_23_P106	USP33	ubiquitin specific peptidase 33	1.412	6.26614e-07
A_23_P147984	TRIP12	thyroid hormone receptor interactor 12	1.079	6.28058e-07
A_24_P944427	SETD5	SET domain containing 5	-1.946	6.32412e-07
A_24_P415845	LIG4	DNA ligase 4	1.609	6.3387e-07
A_23_P135342	SEC61B	Sec61 translocon beta subunit	1.043	6.4121e-07
A_23_P15714	NSF	N-ethylmaleimide sensitive factor, vesicle fusing ATPase	1.035	6.45654e-07
A_24_P149844	ABI1	abl interactor 1	1.052	6.47143e-07
A_23_P41049	LZTFL1	leucine zipper transcription factor like 1	1.112	6.47143e-07
A_23_P91590	RANBP1	RAN binding protein 1	1.008	6.48634e-07
A_23_P37727	CX3CL1	C-X3-C motif chemokine ligand 1	1.068	6.5013e-07
A_24_P203315	CNIH2	cornichon family AMPA receptor auxiliary protein 2	2.11	6.53131e-07
A_23_P10559	AATK	apoptosis associated tyrosine kinase	-2.513	6.57658e-07
A_23_P431346	PRR15	proline rich 15	1.02	6.57658e-07
A_24_P188071	TUBA1C	tubulin alpha 1c	1.258	6.57658e-07
A_23_P36464	ASUN	asunder, spermatogenesis regulator	1.067	6.68344e-07
A_24_P917402	FLJ42627	uncharacterized LOC645644	-1.866	6.74528e-07
A_24_P98109	SNX10	sorting nexin 10	1.173	6.76083e-07
A_23_P135787	GOLGB1	golgin B1	-1.092	6.79204e-07
A_23_P98844	ARHGEF25	Rho guanine nucleotide exchange factor 25	-2.293	6.85488e-07
A_24_P119567	SPICE1	spindle and centriole associated protein 1	1.1	6.9024e-07
A_23_P201628	LAMC1	laminin subunit gamma 1	1.236	7.01455e-07
A_23_P48868	RASL12	RAS like family 12	-1.288	7.06318e-07
A_24_P257348	ARL6IP5	ADP ribosylation factor like GTPase 6 interacting protein 5	1.237	7.24436e-07
A_24_P922948	FAM118A	family with sequence similarity 118 member A	-1.775	7.24436e-07
A_23_P153930	ACVR2A	activin A receptor type 2A	1.11	7.2778e-07
A_24_P926053	EEF1D	eukaryotic translation elongation factor 1 delta	-2.487	7.29458e-07
A_23_P386514	SCARB2	scavenger receptor class B member 2	1.056	7.36207e-07
A_23_P211227	POFUT2	protein O-fucosyltransferase 2	-1.654	7.37904e-07
A_23_P97141	RGS1	regulator of G-protein signaling 1	-3.662	7.4131e-07
A_24_P388033	MFSD14A	major facilitator superfamily domain containing 14A	1.2	7.46449e-07
A_23_P208208	ZNF649	zinc finger protein 649	1.108	7.46449e-07
A_23_P416751	ZNF610	zinc finger protein 610	1.016	7.51623e-07
A_23_P54000	SNX6	sorting nexin 6	1.068	7.55092e-07
A_23_P207003	2004-09-01	septin 4	-1.896	7.60326e-07
A_23_P379794	PIGW	phosphatidylinositol glycan anchor biosynthesis class W	1.452	7.60326e-07
A_23_P167384	TRIM23	tripartite motif containing 23	1.659	7.60326e-07
A_24_P345993	CANX	calnexin	1.129	7.63836e-07
A_32_P40615	LOC101930085	uncharacterized LOC101930085	1.169	7.65597e-07
A_24_P927815	HNRNPA1L2	heterogeneous nuclear ribonucleoprotein A1-like 2	1.026	7.6913e-07
A_24_P854913	METTL21A	methyltransferase like 21A	1.218	7.72681e-07
A_32_P1701	POLA1	DNA polymerase alpha 1, catalytic subunit	1.058	7.74462e-07
A_24_P67027	CLK2	CDC like kinase 2	-1.572	7.76247e-07
A_23_P147106	TOR4A	torsin family 4 member A	1.48	7.76247e-07
A_23_P405267	CDH24	cadherin 24	1.61	7.81628e-07
A_24_P399083	TXNL4B	thioredoxin like 4B	-1.54	7.81628e-07
A_23_P215931	LEPROTL1	leptin receptor overlapping transcript-like 1	1.072	7.85236e-07
A_23_P316472	DNHD1	dynein heavy chain domain 1	-1.381	7.8886e-07
A_24_P360601	NOL8	nucleolar protein 8	1.066	7.90679e-07
A_24_P8494	SEC61B	Sec61 translocon beta subunit	1.049	7.90679e-07
A_23_P32861	NMD3	NMD3 ribosome export adaptor	1.311	7.92501e-07
A_23_P203933	ITPR2	inositol 1,4,5-trisphosphate receptor type 2	1.212	7.96159e-07
A_23_P354170	PIGX	phosphatidylinositol glycan anchor biosynthesis class X	1.211	7.96159e-07
A_24_P136484	PHYKPL	5-phosphohydroxy-L-lysine phospho-lyase	-1.931	7.97995e-07
A_24_P194068	PLEKHF1	pleckstrin homology and FYVE domain containing 1	1.418	8.03526e-07
A_23_P58280	GAR1	GAR1 ribonucleoprotein	1.034	8.05378e-07
A_23_P112251	GNG10	G protein subunit gamma 10	1.016	8.05378e-07
A_23_P112078	MFHAS1	malignant fibrous histiocytoma amplified sequence 1	-1.766	8.05378e-07
A_24_P605190	PGGT1B	protein geranylgeranyltransferase type I subunit beta	1.04	8.05378e-07
A_23_P433016	FBLN1	fibulin 1	-2.195	8.10961e-07
A_32_P61757	PTPN11	protein tyrosine phosphatase, non-receptor type 11	1.082	8.12831e-07
A_23_P22096	PTK2	protein tyrosine kinase 2	1.099	8.20352e-07
A_32_P105773	SERBP1	SERPINE1 mRNA binding protein 1	1.12	8.29851e-07
A_24_P194434	KRTAP4-1	keratin associated protein 4-1	1.367	8.31764e-07
A_23_P139476	CD63	CD63 molecule	1.009	8.45279e-07
A_23_P140490	CELF6	CUGBP, Elav-like family member 6	-2.113	8.45279e-07
A_24_P943040	GNPNAT1	glucosamine-phosphate N-acetyltransferase 1	1.198	8.45279e-07
A_24_P195831	CCDC34	coiled-coil domain containing 34	1.102	8.51138e-07
A_32_P52119	LOC101928673	uncharacterized LOC101928673	-1.688	8.57038e-07
A_32_P114896	PTGES3	prostaglandin E synthase 3	1.034	8.59014e-07
A_23_P73972	GPX7	glutathione peroxidase 7	1.21	8.60994e-07
A_23_P398566	NR4A3	nuclear receptor subfamily 4 group A member 3	-2.354	8.60994e-07
A_23_P116123	CHEK1	checkpoint kinase 1	1.492	8.62979e-07
A_32_P151544	KRT18	keratin 18	1.085	8.6896e-07
A_23_P11543	FUCA1	fucosidase, alpha-L- 1, tissue	1.117	8.74984e-07
A_32_P103309	ALG10B	ALG10B, alpha-1,2-glucosyltransferase	1.294	8.79023e-07
A_23_P372874	S100A13	S100 calcium binding protein A13	1.196	8.8308e-07
A_23_P98446	SC5D	sterol-C5-desaturase	1.122	8.87156e-07
A_23_P351055	KPNA1	karyopherin subunit alpha 1	1.056	8.93305e-07
A_24_P929003	ITGB3	integrin subunit beta 3	2.335	8.95365e-07
A_32_P179295	CBR3-AS1	CBR3 antisense RNA 1	1.058	9.01571e-07
A_24_P242204	2006-09-01	septin 6	1.602	9.05733e-07
A_24_P686992	ANKRD36	ankyrin repeat domain 36	-1.773	9.07821e-07
A_23_P348979	FAM27E3	family with sequence similarity 27 member E3	-1.905	9.09913e-07
A_23_P128554	EBPL	emopamil binding protein like	1.029	9.12011e-07
A_24_P13572	DLST	dihydrolipoamide S-succinyltransferase	-2.351	9.14113e-07
A_23_P90589	MRPL44	mitochondrial ribosomal protein L44	1.263	9.1622e-07
A_23_P47377	HSD17B12	hydroxysteroid 17-beta dehydrogenase 12	1.217	9.18333e-07
A_23_P151394	TM9SF2	transmembrane 9 superfamily member 2	1.004	9.18333e-07
A_23_P48535	ARHGAP5	Rho GTPase activating protein 5	1.179	9.28966e-07
A_32_P95973	RIMKLA	ribosomal modification protein rimK like family member A	1.52	9.28966e-07
A_23_P121095	TOP2B	topoisomerase (DNA) II beta	1.007	9.28966e-07
A_23_P385771	PAOX	polyamine oxidase (exo-N4-amino)	1.631	9.31108e-07
A_24_P751074	ETS1	ETS proto-oncogene 1, transcription factor	1.454	9.33254e-07
A_32_P228501	CDC26	cell division cycle 26	1.163	9.35406e-07
A_23_P27180	NSRP1	nuclear speckle splicing regulatory protein 1	1.407	9.37562e-07
A_23_P137073	ZMYM3	zinc finger MYM-type containing 3	-1.656	9.39723e-07
A_23_P318881	SIAE	sialic acid acetylesterase	2.778	9.4189e-07
A_23_P67708	TCF3	transcription factor 3	1.112	9.54993e-07
A_23_P61127	APOO	apolipoprotein O	1.242	9.57194e-07
A_23_P217236	HMGB3	high mobility group box 3	1.304	9.77237e-07
A_32_P58280	EXOC6	exocyst complex component 6	1.85	9.7949e-07
A_32_P78649	LOC100190986	uncharacterized LOC100190986	-1.217	9.86279e-07
A_23_P256956	KIF20A	kinesin family member 20A	2.078	9.88553e-07
A_23_P156471	CDC5L	cell division cycle 5 like	1.077	9.90832e-07
A_23_P258862	PDCD4	programmed cell death 4 (neoplastic transformation inhibitor)	1.227	9.93116e-07
A_23_P430800	CCDC17	coiled-coil domain containing 17	-2.051	9.95405e-07
A_24_P132039	RNF14	ring finger protein 14	1.015	9.95405e-07
A_32_P489986	TMEM232	transmembrane protein 232	1.541	9.95405e-07
A_23_P151098	SPSB2	splA/ryanodine receptor domain and SOCS box containing 2	1.099	9.977e-07
A_23_P117896	TGM7	transglutaminase 7	-1.825	1e-06
A_32_P95823	UBXN4	UBX domain protein 4	1.098	1e-06
A_23_P257155	ATXN7	ataxin 7	-1.15	1.00925e-06
A_23_P210577	FAM65C	family with sequence similarity 65 member C	-2.34	1.01158e-06
A_23_P210358	LIMS1	LIM zinc finger domain containing 1	1.16	1.01158e-06
A_23_P44139	PRIM2	primase (DNA) subunit 2	1.187	1.02094e-06
A_23_P98898	CDK2	cyclin dependent kinase 2	1.34	1.02565e-06
A_23_P395609	FAM110B	family with sequence similarity 110 member B	1.265	1.02565e-06
A_24_P121171	HINFP	histone H4 transcription factor	-1.034	1.02802e-06
A_23_P314712	CABYR	calcium binding tyrosine phosphorylation regulated	2.071	1.04232e-06
A_23_P351556	METTL3	methyltransferase like 3	-3.312	1.04472e-06
A_24_P409857	HMGN1	high mobility group nucleosome binding domain 1	1.001	1.05682e-06
A_32_P126609	SMC5	structural maintenance of chromosomes 5	1.345	1.05682e-06
A_23_P27613	MAN2B1	mannosidase alpha class 2B member 1	1.09	1.05925e-06
A_32_P79584	2007-09-01	septin 7	1.151	1.06905e-06
A_23_P104471	DUSP13	dual specificity phosphatase 13	-2.086	1.06905e-06
A_24_P51485	CSDE1	cold shock domain containing E1	1.153	1.07399e-06
A_24_P490857	TAOK1	TAO kinase 1	1.08	1.07895e-06
A_23_P49338	TNFRSF12A	TNF receptor superfamily member 12A	1.444	1.07895e-06
A_24_P36745	CXorf38	chromosome X open reading frame 38	1.117	1.08643e-06
A_32_P183367	CELF4	CUGBP, Elav-like family member 4	1.738	1.08893e-06
A_23_P16354	ZNF382	zinc finger protein 382	1.386	1.09648e-06
A_24_P97465	CISH	cytokine inducible SH2 containing protein	-1.577	1.10154e-06
A_23_P332190	IRF8	interferon regulatory factor 8	1.753	1.11429e-06
A_23_P120784	TRMT2A	tRNA methyltransferase 2 homolog A	-1.316	1.11429e-06
A_23_P214565	MAS1L	MAS1 proto-oncogene like, G protein-coupled receptor	1.301	1.11686e-06
A_23_P14636	MFAP1	microfibrillar associated protein 1	1.001	1.11944e-06
A_24_P919974	REN	renin	-3.373	1.11944e-06
A_23_P147185	CANX	calnexin	1.106	1.12202e-06
A_23_P138137	OMA1	OMA1 zinc metallopeptidase	1.106	1.12202e-06
A_24_P200831	MLXIPL	MLX interacting protein like	-3.23	1.1246e-06
A_23_P422732	WDR63	WD repeat domain 63	1.242	1.1298e-06
A_23_P212126	COLQ	collagen like tail subunit of asymmetric acetylcholinesterase	-2.084	1.13763e-06
A_24_P41170	PLEKHA5	pleckstrin homology domain containing A5	-1.236	1.14551e-06
A_23_P128543	MED4	mediator complex subunit 4	1.031	1.1508e-06
A_24_P195669	MYO15B	myosin XVB	-2.298	1.15878e-06
A_24_P339450	ZNF24	zinc finger protein 24	1.282	1.16413e-06
A_23_P93818	STAG3L3	stromal antigen 3-like 3 (pseudogene)	-1.852	1.1722e-06
A_32_P8952	LMBRD2	LMBR1 domain containing 2	-1.617	1.17761e-06
A_23_P415510	LAD1	ladinin 1	1.213	1.18032e-06
A_23_P31858	ST18	ST18, C2H2C-type zinc finger	-2.84	1.18032e-06
A_23_P63681	IDE	insulin degrading enzyme	1.095	1.18304e-06
A_32_P123088	TMED7-TICAM2	TMED7-TICAM2 readthrough	1.136	1.18304e-06
A_32_P120604	SNX29	sorting nexin 29	-1.696	1.1885e-06
A_24_P335901	ZNF266	zinc finger protein 266	-1.07	1.19124e-06
A_24_P223018	SCN11A	sodium voltage-gated channel alpha subunit 11	-1.943	1.19399e-06
A_24_P208595	ANTXR1	anthrax toxin receptor 1	-1.929	1.19674e-06
A_24_P169048	RFPL3S	RFPL3 antisense	-1.918	1.20781e-06
A_32_P186889	TPM3	tropomyosin 3	1.145	1.21339e-06
A_23_P133293	MCTP1	multiple C2 and transmembrane domain containing 1	2.758	1.21899e-06
A_32_P158272	MACC1	metastasis associated in colon cancer 1	1.674	1.23027e-06
A_23_P65110	RACGAP1	Rac GTPase activating protein 1	1.044	1.2388e-06
A_24_P328333	ROCK2	Rho associated coiled-coil containing protein kinase 2	1.038	1.24451e-06
A_23_P306211	FAM84A	family with sequence similarity 84 member A	2.106	1.24738e-06
A_24_P319364	F11R	F11 receptor	1.147	1.25026e-06
A_23_P396765	PGM2L1	phosphoglucomutase 2 like 1	1.422	1.25026e-06
A_24_P912751	CYP4V2	cytochrome P450 family 4 subfamily V member 2	1.045	1.25314e-06
A_23_P46748	CHUK	conserved helix-loop-helix ubiquitous kinase	1.443	1.25603e-06
A_24_P48204	SECTM1	secreted and transmembrane 1	2.173	1.25603e-06
A_23_P120921	ANKRD54	ankyrin repeat domain 54	-1.222	1.26183e-06
A_24_P391987	C4orf3	chromosome 4 open reading frame 3	1.435	1.26183e-06
A_23_P37144	DTD2	D-tyrosyl-tRNA deacylase 2 (putative)	1.016	1.26183e-06
A_32_P227764	GATC	glutamyl-tRNA amidotransferase subunit C	1.094	1.26765e-06
A_24_P272561	ZDHHC13	zinc finger DHHC-type containing 13	2.143	1.26765e-06
A_24_P225448	CSRP1	cysteine and glycine rich protein 1	-2.21	1.27644e-06
A_23_P99027	PTPN11	protein tyrosine phosphatase, non-receptor type 11	1.071	1.27644e-06
A_23_P89101	2012-09-01	septin 12	-1.458	1.28529e-06
A_23_P115022	TMEM125	transmembrane protein 125	1.108	1.28529e-06
A_23_P59836	METTL2B	methyltransferase like 2B	1.059	1.29122e-06
A_24_P185029	SH2B1	SH2B adaptor protein 1	-1.882	1.29122e-06
A_24_P922631	C5orf58	chromosome 5 open reading frame 58	4.272	1.30918e-06
A_32_P163125	SGMS1	sphingomyelin synthase 1	1.335	1.30918e-06
A_23_P11341	FAM104B	family with sequence similarity 104 member B	1.047	1.31522e-06
A_23_P145669	EPO	erythropoietin	-2.88	1.31826e-06
A_23_P41487	TBC1D9	TBC1 domain family member 9	1.438	1.32434e-06
A_23_P20732	GTF3C4	general transcription factor IIIC subunit 4	1.085	1.33045e-06
A_23_P252236	KLKB1	kallikrein B1	-1.704	1.33045e-06
A_23_P213298	ARSJ	arylsulfatase family member J	1.425	1.33352e-06
A_24_P292710	GSKIP	GSK3B interacting protein	1.24	1.33968e-06
A_23_P107421	TK1	thymidine kinase 1	1.351	1.34586e-06
A_23_P14612	FGF7	fibroblast growth factor 7	1.567	1.34896e-06
A_23_P396804	ZNF160	zinc finger protein 160	1.326	1.34896e-06
A_23_P74114	ZNF713	zinc finger protein 713	1.757	1.35207e-06
A_23_P30995	CYB5R4	cytochrome b5 reductase 4	1.202	1.37404e-06
A_23_P99604	G2E3	G2/M-phase specific E3 ubiquitin protein ligase	1.051	1.37404e-06
A_23_P52826	BUD13	BUD13 homolog	1.029	1.37721e-06
A_24_P190894	ARF1	ADP ribosylation factor 1	1.081	1.38038e-06
A_24_P112087	ASF1A	anti-silencing function 1A histone chaperone	1.492	1.39637e-06
A_23_P203558	HBB	hemoglobin subunit beta	-2.738	1.39959e-06
A_24_P348513	TANGO2	transport and golgi organization 2 homolog	-1.149	1.39959e-06
A_24_P4877	ZCRB1	zinc finger CCHC-type and RNA binding motif containing 1	1.101	1.40281e-06
A_23_P39251	PLIN5	perilipin 5	-1.906	1.40605e-06
A_32_P163089	C12orf75	chromosome 12 open reading frame 75	1.247	1.42561e-06
A_23_P326987	TPT1-AS1	TPT1 antisense RNA 1	-1.203	1.42889e-06
A_23_P501193	KCNJ16	potassium voltage-gated channel subfamily J member 16	1.111	1.43219e-06
A_24_P56407	FCF1	FCF1 rRNA-processing protein	1.147	1.44877e-06
A_23_P359015	PHF21A	PHD finger protein 21A	1.163	1.46218e-06
A_24_P928361	NIN	ninein	1.683	1.46893e-06
A_32_P218883	RFK	riboflavin kinase	1.133	1.47231e-06
A_32_P229365	BID	BH3 interacting domain death agonist	2.269	1.47571e-06
A_32_P221991	RALGPS1	Ral GEF with PH domain and SH3 binding motif 1	-1.57	1.47571e-06
A_23_P131611	TTC30A	tetratricopeptide repeat domain 30A	1.175	1.48252e-06
A_23_P23815	SLC30A1	solute carrier family 30 member 1	1.21	1.48936e-06
A_32_P399546	ARNTL2	aryl hydrocarbon receptor nuclear translocator like 2	2.202	1.49279e-06
A_23_P83438	UBE2Z	ubiquitin conjugating enzyme E2 Z	1.057	1.49624e-06
A_24_P44891	TNPO2	transportin 2	-1.743	1.51008e-06
A_24_P475864	RRN3P2	RRN3 homolog, RNA polymerase I transcription factor pseudogene 2	-2.137	1.51705e-06
A_24_P124567	ORMDL2	ORMDL sphingolipid biosynthesis regulator 2	1.047	1.52055e-06
A_24_P362737	FOXP1	forkhead box P1	1.202	1.53815e-06
A_24_P275984	ZNF616	zinc finger protein 616	1.279	1.54525e-06
A_23_P433829	C5orf24	chromosome 5 open reading frame 24	1.733	1.55239e-06
A_23_P314120	CHKB	choline kinase beta	-1.558	1.55597e-06
A_23_P169576	EXOC6	exocyst complex component 6	1.173	1.55597e-06
A_23_P423348	IL31RA	interleukin 31 receptor A	-1.776	1.55955e-06
A_32_P172803	MAP9	microtubule associated protein 9	2.284	1.57761e-06
A_23_P346265	GNPTAB	N-acetylglucosamine-1-phosphate transferase alpha and beta subunits	-1.398	1.58489e-06
A_23_P45726	HNRNPR	heterogeneous nuclear ribonucleoprotein R	1.043	1.59221e-06
A_23_P59375	ID4	inhibitor of DNA binding 4, HLH protein	1.425	1.59221e-06
A_32_P22263	HMGN1	high mobility group nucleosome binding domain 1	1.134	1.60694e-06
A_23_P107073	RPA1	replication protein A1	1.018	1.60694e-06
A_23_P346006	CCPG1	cell cycle progression 1	1.102	1.61065e-06
A_23_P305692	ELMOD2	ELMO domain containing 2	1.077	1.61065e-06
A_24_P940863	ANKMY1	ankyrin repeat and MYND domain containing 1	-1.501	1.61808e-06
A_24_P272290	PXDC1	PX domain containing 1	-1.501	1.62181e-06
A_23_P127484	CCDC87	coiled-coil domain containing 87	1.027	1.65196e-06
A_24_P158587	CRY2	cryptochrome circadian clock 2	-1.993	1.65959e-06
A_23_P83159	KLHL9	kelch like family member 9	1.022	1.67494e-06
A_23_P92154	MBD4	methyl-CpG binding domain 4, DNA glycosylase	1.035	1.68267e-06
A_23_P356624	NEDD1	neural precursor cell expressed, developmentally down-regulated 1	1.024	1.69434e-06
A_32_P210572	C1orf53	chromosome 1 open reading frame 53	1.042	1.69824e-06
A_23_P19592	PGM3	phosphoglucomutase 3	1.104	1.69824e-06
A_23_P218784	DDX17	DEAD-box helicase 17	-1.749	1.70608e-06
A_32_P50417	LOC100131581	uncharacterized LOC100131581	1.207	1.71396e-06
A_24_P354451	ACOX3	acyl-CoA oxidase 3, pristanoyl	1.184	1.72187e-06
A_23_P255057	SLC35A5	solute carrier family 35 member A5	1.044	1.72584e-06
A_24_P388860	OSMR	oncostatin M receptor	2.083	1.76198e-06
A_23_P18294	RPL14	ribosomal protein L14	1.012	1.77419e-06
A_23_P17490	TMEM230	transmembrane protein 230	1.108	1.78238e-06
A_24_P98411	HSPA5	heat shock protein family A (Hsp70) member 5	1.108	1.79061e-06
A_24_P935276	ZNF766	zinc finger protein 766	1.606	1.79061e-06
A_24_P219266	LRRC57	leucine rich repeat containing 57	1.078	1.79473e-06
A_23_P340909	SKA3	spindle and kinetochore associated complex subunit 3	1.832	1.79887e-06
A_23_P375	CDCA8	cell division cycle associated 8	1.256	1.80717e-06
A_23_P434268	DOPEY1	dopey family member 1	1.076	1.80717e-06
A_23_P102950	RSPH1	radial spoke head 1 homolog	1.44	1.81134e-06
A_23_P54460	SPRED1	sprouty related EVH1 domain containing 1	1.716	1.81552e-06
A_23_P121657	HS3ST1	heparan sulfate-glucosamine 3-sulfotransferase 1	1.778	1.8239e-06
A_23_P83939	SYAP1	synapse associated protein 1	1.007	1.83231e-06
A_24_P111019	EPS15L1	epidermal growth factor receptor pathway substrate 15 like 1	-2.309	1.85353e-06
A_23_P391938	ADAMTSL4	ADAMTS like 4	-2.021	1.87932e-06
A_23_P256172	NDUFAF3	NADH:ubiquinone oxidoreductase complex assembly factor 3	1.168	1.89234e-06
A_23_P93383	RGL2	ral guanine nucleotide dissociation stimulator like 2	-1.694	1.89671e-06
A_23_P371729	GJA5	gap junction protein alpha 5	-1.787	1.90546e-06
A_23_P501961	L3MBTL1	l(3)mbt-like 1 (Drosophila)	-1.644	1.90546e-06
A_23_P859	ADSS	adenylosuccinate synthase	1.709	1.91426e-06
A_24_P264166	GOLGA8F	golgin A8 family member F	-2.118	1.91426e-06
A_24_P405850	PGRMC2	progesterone receptor membrane component 2	1.069	1.91426e-06
A_23_P207736	USP36	ubiquitin specific peptidase 36	-1.04	1.92309e-06
A_24_P206604	PFKFB3	6-phosphofructo-2-kinase/fructose-2,6-biphosphatase 3	-2.924	1.92752e-06
A_23_P314805	TMEM56	transmembrane protein 56	1.273	1.94089e-06
A_23_P155162	PANX2	pannexin 2	-1.752	1.95884e-06
A_23_P35564	SEC31B	SEC31 homolog B, COPII coat complex component	-2.587	1.96789e-06
A_24_P286845	REEP3	receptor accessory protein 3	1.586	1.97697e-06
A_23_P117286	CLN5	ceroid-lipofuscinosis, neuronal 5	1.097	1.98609e-06
A_24_P762886	KIAA0485	uncharacterized LOC57235	-2.108	1.98609e-06
A_32_P228124	GNAQ	G protein subunit alpha q	1.139	2.01837e-06
A_24_P102080	RAB2A	RAB2A, member RAS oncogene family	1.231	2.01837e-06
A_24_P274987	TMEFF1	transmembrane protein with EGF like and two follistatin like domains 1	1.834	2.02768e-06
A_23_P312652	CIRBP	cold inducible RNA binding protein	-1.457	2.04644e-06
A_24_P255516	MIA3	MIA family member 3, ER export factor	1.024	2.06063e-06
A_23_P76983	BBOF1	basal body orientation factor 1	1.16	2.07491e-06
A_23_P348894	SEC23A	Sec23 homolog A, coat complex II component	1.042	2.07491e-06
A_23_P39774	SNRNP27	small nuclear ribonucleoprotein U4/U6.U5 subunit 27	1.007	2.0797e-06
A_23_P429514	WFIKKN2	WAP, follistatin/kazal, immunoglobulin, kunitz and netrin domain containing 2	-2.06	2.0797e-06
A_24_P379765	MOB1A	MOB kinase activator 1A	1.074	2.09894e-06
A_24_P314351	ZBTB33	zinc finger and BTB domain containing 33	1.008	2.09894e-06
A_32_P6139	C4orf19	chromosome 4 open reading frame 19	1.06	2.10863e-06
A_24_P244447	SHANK2-AS3	SHANK2 antisense RNA 3	1.017	2.11349e-06
A_23_P432005	TEX37	testis expressed 37	-1.473	2.11836e-06
A_24_P196568	LRPAP1	LDL receptor related protein associated protein 1	1.669	2.13304e-06
A_23_P120103	KCNS3	potassium voltage-gated channel modifier subfamily S member 3	1.632	2.14289e-06
A_23_P87709	PLBD1	phospholipase B domain containing 1	1.082	2.14289e-06
A_24_P199500	RNF2	ring finger protein 2	1.03	2.1677e-06
A_24_P42527	SCAMP1	secretory carrier membrane protein 1	1.309	2.18273e-06
A_23_P17197	RAPGEF4	Rap guanine nucleotide exchange factor 4	1.746	2.1928e-06
A_23_P132365	LDOC1L	leucine zipper down-regulated in cancer 1 like	1.083	2.20293e-06
A_24_P481375	CCDC18-AS1	CCDC18 antisense RNA 1	-2.569	2.21309e-06
A_32_P155826	USP27X-AS1	USP27X antisense RNA 1 (head to head)	1.086	2.2182e-06
A_23_P205255	WDR20	WD repeat domain 20	1.114	2.2182e-06
A_23_P166640	ARL6IP5	ADP ribosylation factor like GTPase 6 interacting protein 5	1.104	2.22331e-06
A_23_P326170	CALM2	calmodulin 2	1.066	2.22331e-06
A_32_P49748	B4GALNT3	beta-1,4-N-acetyl-galactosaminyltransferase 3	-2.365	2.24388e-06
A_23_P162766	DOCK9	dedicator of cytokinesis 9	1.233	2.24388e-06
A_23_P251987	PSPH	phosphoserine phosphatase	1.66	2.24388e-06
A_24_P342670	GON4L	gon-4 like	-2.072	2.24905e-06
A_24_P253293	NKX2-8	NK2 homeobox 8	1.348	2.24905e-06
A_23_P353125	FSIP1	fibrous sheath interacting protein 1	1.33	2.25944e-06
A_24_P160225	CXorf36	chromosome X open reading frame 36	2.2	2.26464e-06
A_24_P332739	GUSBP1	glucuronidase, beta pseudogene 1	-1.524	2.2856e-06
A_23_P345093	SLC36A4	solute carrier family 36 member 4	1.039	2.29087e-06
A_23_P201432	ADSS	adenylosuccinate synthase	1.068	2.30144e-06
A_23_P374689	GAD1	glutamate decarboxylase 1	-2.603	2.33346e-06
A_24_P263524	TXNDC9	thioredoxin domain containing 9	1.194	2.33346e-06
A_24_P335092	SAA1	serum amyloid A1	-3.908	2.33884e-06
A_32_P197053	SMKR1	small lysine rich protein 1	1.363	2.34423e-06
A_23_P166109	FLRT3	fibronectin leucine rich transmembrane protein 3	1.2	2.34963e-06
A_23_P138308	CD58	CD58 molecule	1.06	2.35505e-06
A_32_P85273	GOLGA8A	golgin A8 family member A	-1.368	2.36592e-06
A_32_P26000	ARIH2	ariadne RBR E3 ubiquitin protein ligase 2	-1.559	2.37684e-06
A_24_P202522	AQP4	aquaporin 4	2.08	2.38781e-06
A_23_P132619	OXTR	oxytocin receptor	1.995	2.42103e-06
A_24_P375485	TNFAIP8L3	TNF alpha induced protein 8 like 3	-2.701	2.42103e-06
A_23_P145844	MET	MET proto-oncogene, receptor tyrosine kinase	1.322	2.44906e-06
A_23_P118552	HEXIM1	hexamethylene bisacetamide inducible 1	1.194	2.45471e-06
A_23_P404481	S1PR1	sphingosine-1-phosphate receptor 1	1.405	2.46604e-06
A_23_P168229	TXNDC5	thioredoxin domain containing 5	1.087	2.50035e-06
A_23_P328000	TMEM182	transmembrane protein 182	1.283	2.50611e-06
A_23_P144071	COL7A1	collagen type VII alpha 1 chain	-1.749	2.51768e-06
A_23_P77876	PSMD12	proteasome 26S subunit, non-ATPase 12	1.131	2.54097e-06
A_24_P867868	LINC01420	long intergenic non-protein coding RNA 1420	1.026	2.5704e-06
A_23_P3242	ANP32A	acidic nuclear phosphoprotein 32 family member A	1.013	2.57632e-06
A_32_P166693	HEG1	heart development protein with EGF like domains 1	1.145	2.59418e-06
A_23_P29922	TLR3	toll like receptor 3	1.312	2.60016e-06
A_23_P79130	PLEKHF1	pleckstrin homology and FYVE domain containing 1	1.316	2.60615e-06
A_32_P335921	ROPN1L	rhophilin associated tail protein 1 like	1.654	2.61216e-06
A_23_P125748	ZMAT1	zinc finger matrin-type 1	-1.477	2.61818e-06
A_23_P110712	DUSP1	dual specificity phosphatase 1	-1.43	2.63027e-06
A_23_P145957	TPK1	thiamin pyrophosphokinase 1	1.137	2.63633e-06
A_23_P143414	ROMO1	reactive oxygen species modulator 1	1.094	2.6485e-06
A_23_P403195	MICAL3	microtubule associated monooxygenase, calponin and LIM domain containing 3	-2.106	2.66073e-06
A_23_P139388	RSF1	remodeling and spacing factor 1	1.24	2.66073e-06
A_24_P216654	SOAT1	sterol O-acyltransferase 1	1.13	2.66073e-06
A_24_P347310	ENDOU	endonuclease, poly(U) specific	-1.921	2.66686e-06
A_24_P664992	TMEM43	transmembrane protein 43	-1.687	2.66686e-06
A_24_P150580	RASL12	RAS like family 12	-1.861	2.69774e-06
A_24_P414332	AFF1	AF4/FMR2 family member 1	1.307	2.70396e-06
A_23_P204550	SCYL2	SCY1 like pseudokinase 2	1.012	2.71644e-06
A_23_P88351	ATL1	atlastin GTPase 1	1.099	2.7227e-06
A_24_P282261	ZNF493	zinc finger protein 493	-2.34	2.7227e-06
A_23_P253395	UNC13B	unc-13 homolog B	-1.351	2.74789e-06
A_23_P381954	EPOR	erythropoietin receptor	-1.613	2.76058e-06
A_24_P137376	ATP2C1	ATPase secretory pathway Ca2+ transporting 1	1.261	2.76694e-06
A_23_P214821	EDN1	endothelin 1	1.313	2.77332e-06
A_24_P343529	TRPM3	transient receptor potential cation channel subfamily M member 3	-1.294	2.8119e-06
A_23_P302681	FIGNL1	fidgetin like 1	1.543	2.81838e-06
A_32_P5571	LRRC37A4P	leucine rich repeat containing 37 member A4, pseudogene	-1.01	2.81838e-06
A_23_P164000	SENP3	SUMO1/sentrin/SMT3 specific peptidase 3	-1.26	2.84446e-06
A_23_P84775	PLRG1	pleiotropic regulator 1	1.239	2.85102e-06
A_23_P70168	TARS	threonyl-tRNA synthetase	1.13	2.85759e-06
A_24_P213590	TMEM259	transmembrane protein 259	-2.358	2.8774e-06
A_23_P39223	ZNF2	zinc finger protein 2	1.681	2.8774e-06
A_32_P149251	DNAJC18	DnaJ heat shock protein family (Hsp40) member C18	1.034	2.88403e-06
A_24_P498767	SNHG8	small nucleolar RNA host gene 8	-2.364	2.88403e-06
A_23_P158406	PDE4D	phosphodiesterase 4D	-1.456	2.89734e-06
A_23_P74241	MTF1	metal regulatory transcription factor 1	1.191	2.91743e-06
A_24_P252033	SERAC1	serine active site containing 1	1.492	2.92415e-06
A_23_P154855	KCNE1	potassium voltage-gated channel subfamily E regulatory subunit 1	-1.849	2.93765e-06
A_24_P288722	CASK	calcium/calmodulin dependent serine protein kinase	1.097	2.95121e-06
A_23_P85171	EMD	emerin	-1.435	2.95801e-06
A_23_P354027	KCTD11	potassium channel tetramerization domain containing 11	-1.203	2.95801e-06
A_24_P936999	ZNF462	zinc finger protein 462	-1.809	2.96483e-06
A_23_P54781	RBBP6	RB binding protein 6, ubiquitin ligase	-2.436	2.97852e-06
A_23_P140029	UBL3	ubiquitin like 3	1.194	2.97852e-06
A_23_P150667	KIF18A	kinesin family member 18A	1.767	2.99226e-06
A_23_P2683	RPAP3	RNA polymerase II associated protein 3	1.151	2.99226e-06
A_24_P542375	PTMA	prothymosin, alpha	1.177	2.99916e-06
A_23_P44132	FASN	fatty acid synthase	-1.706	3.00608e-06
A_32_P40493	GUSBP4	glucuronidase, beta pseudogene 4	-2.18	3.01995e-06
A_23_P43326	SPTLC1	serine palmitoyltransferase long chain base subunit 1	1.097	3.01995e-06
A_23_P129935	VMP1	vacuole membrane protein 1	1.206	3.03389e-06
A_23_P4494	DSC2	desmocollin 2	1.675	3.04789e-06
A_24_P227617	CHURC1	churchill domain containing 1	1.87	3.06196e-06
A_23_P13663	FAM60A	family with sequence similarity 60 member A	1.089	3.06902e-06
A_24_P272993	MEG3	maternally expressed 3 (non-protein coding)	-3.156	3.09742e-06
A_23_P87591	YEATS4	YEATS domain containing 4	1.092	3.13329e-06
A_24_P111996	HFE	hemochromatosis	1.34	3.14775e-06
A_23_P69109	PLSCR1	phospholipid scramblase 1	1.542	3.14775e-06
A_23_P111343	BCLAF1	BCL2 associated transcription factor 1	1.201	3.155e-06
A_24_P264031	LINC00893	long intergenic non-protein coding RNA 893	-1.239	3.16228e-06
A_23_P118643	EIF4E	eukaryotic translation initiation factor 4E	1.096	3.16957e-06
A_23_P62133	MTM1	myotubularin 1	1.151	3.1842e-06
A_23_P15751	GCGR	glucagon receptor	-2.032	3.19154e-06
A_24_P453740	DNAJC21	DnaJ heat shock protein family (Hsp40) member C21	1.134	3.20627e-06
A_23_P45059	DOCK1	dedicator of cytokinesis 1	1.266	3.20627e-06
A_24_P159702	LMAN1	lectin, mannose binding 1	1.542	3.20627e-06
A_24_P360206	PCDHA11	protocadherin alpha 11	1.376	3.20627e-06
A_23_P121885	ROPN1L	rhophilin associated tail protein 1 like	1.416	3.22849e-06
A_24_P186065	DHFR2	dihydrofolate reductase 2	1.087	3.23594e-06
A_23_P357724	KCNK3	potassium two pore domain channel subfamily K member 3	-2.07	3.2434e-06
A_23_P301984	C8orf48	chromosome 8 open reading frame 48	1.341	3.25087e-06
A_24_P942648	EVL	Enah/Vasp-like	-2.636	3.25837e-06
A_24_P32473	ELOVL7	ELOVL fatty acid elongase 7	1.186	3.26588e-06
A_32_P219520	TNFAIP8	TNF alpha induced protein 8	1.282	3.26588e-06
A_23_P73801	TCEAL1	transcription elongation factor A like 1	1.077	3.28095e-06
A_23_P62128	MTM1	myotubularin 1	1.106	3.2961e-06
A_24_P337796	STK17A	serine/threonine kinase 17a	1.11	3.2961e-06
A_23_P146946	CST6	cystatin E/M	3.236	3.3037e-06
A_23_P94422	MELK	maternal embryonic leucine zipper kinase	2.223	3.31894e-06
A_23_P52978	PRPF19	pre-mRNA processing factor 19	-1.696	3.3266e-06
A_24_P256512	STH	saitohin	-1.916	3.34965e-06
A_24_P347704	CTCF	CCCTC-binding factor	1.004	3.38065e-06
A_23_P155969	PLK4	polo like kinase 4	1.778	3.38844e-06
A_24_P261326	ACTR1A	ARP1 actin-related protein 1 homolog A, centractin alpha	1.016	3.39625e-06
A_24_P364263	HRASLS2	HRAS like suppressor 2	-2.889	3.39625e-06
A_23_P44195	MSI2	musashi RNA binding protein 2	1.055	3.39625e-06
A_24_P238365	ZBTB34	zinc finger and BTB domain containing 34	-1.746	3.39625e-06
A_23_P3483	CACNA1H	calcium voltage-gated channel subunit alpha1 H	-1.568	3.41193e-06
A_24_P371399	C3orf58	chromosome 3 open reading frame 58	1.034	3.41979e-06
A_24_P238040	USP6	ubiquitin specific peptidase 6	-2.303	3.45144e-06
A_32_P464568	GBA2	glucosylceramidase beta 2	-1.835	3.46737e-06
A_24_P940288	PGS1	phosphatidylglycerophosphate synthase 1	-1.675	3.48337e-06
A_24_P292542	SLCO1A2	solute carrier organic anion transporter family member 1A2	1.887	3.4914e-06
A_24_P135167	PCM1	pericentriolar material 1	1.092	3.50752e-06
A_24_P121631	ZNF764	zinc finger protein 764	1.218	3.50752e-06
A_23_P111361	PPIL6	peptidylprolyl isomerase like 6	1	3.5156e-06
A_23_P101351	ZNF426	zinc finger protein 426	1.167	3.5156e-06
A_23_P124837	LRP1	LDL receptor related protein 1	-1.181	3.52371e-06
A_24_P59607	C17orf51	chromosome 17 open reading frame 51	1.052	3.53183e-06
A_23_P333218	ERGIC1	endoplasmic reticulum-golgi intermediate compartment 1	1.019	3.53183e-06
A_23_P119812	GPD2	glycerol-3-phosphate dehydrogenase 2	1.127	3.53183e-06
A_24_P255338	SEC24C	SEC24 homolog C, COPII coat complex component	-2.343	3.53183e-06
A_32_P113066	LRAT	lecithin retinol acyltransferase (phosphatidylcholine--retinol O-acyltransferase)	2.067	3.53997e-06
A_23_P31109	GINM1	glycoprotein integral membrane 1	1.361	3.56451e-06
A_23_P97621	RRAGC	Ras related GTP binding C	1.081	3.58096e-06
A_24_P102261	LOC100132363	uncharacterized LOC100132363	-1.967	3.58922e-06
A_23_P26024	C15orf48	chromosome 15 open reading frame 48	2.315	3.59749e-06
A_24_P90637	SOCS4	suppressor of cytokine signaling 4	1.655	3.63915e-06
A_24_P258235	OR5L2	olfactory receptor family 5 subfamily L member 2	3.102	3.65595e-06
A_23_P385861	CDCA2	cell division cycle associated 2	1.893	3.67282e-06
A_32_P225472	LOC389834	ankyrin repeat domain 57 pseudogene	-1.851	3.70681e-06
A_23_P130343	KCTD1	potassium channel tetramerization domain containing 1	1.065	3.72392e-06
A_32_P217797	LOC286382	uncharacterized LOC286382	-1.812	3.74111e-06
A_23_P14473	CNIH1	cornichon family AMPA receptor auxiliary protein 1	1.081	3.75837e-06
A_23_P168683	DDX56	DEAD-box helicase 56	-2.185	3.76704e-06
A_24_P130621	MYH7B	myosin heavy chain 7B	-1.817	3.76704e-06
A_23_P60387	NOTCH1	notch 1	-1.231	3.79315e-06
A_24_P228266	ZNF304	zinc finger protein 304	1.061	3.79315e-06
A_23_P123276	FZD6	frizzled class receptor 6	1.482	3.80189e-06
A_23_P45140	KRAS	KRAS proto-oncogene, GTPase	1.272	3.82825e-06
A_23_P215431	POM121	POM121 transmembrane nucleoporin	-1.181	3.84592e-06
A_23_P74349	NUF2	NUF2, NDC80 kinetochore complex component	1.742	3.87258e-06
A_32_P223456	RPS9	ribosomal protein S9	1.146	3.91742e-06
A_24_P222043	HMGA1	high mobility group AT-hook 1	-1.479	3.92645e-06
A_32_P187951	BTNL9	butyrophilin like 9	-2.022	3.94457e-06
A_23_P371410	PRKACB	protein kinase cAMP-activated catalytic subunit beta	1.241	3.95367e-06
A_24_P24263	PDLIM5	PDZ and LIM domain 5	-1.661	3.99025e-06
A_24_P34505	NOL10	nucleolar protein 10	1.021	3.99945e-06
A_24_P113572	PHF21B	PHD finger protein 21B	-2.272	3.99945e-06
A_24_P861568	RABGEF1	RAB guanine nucleotide exchange factor 1	-1.009	4.00867e-06
A_24_P114604	TBL1XR1	transducin (beta)-like 1 X-linked receptor 1	1.106	4.00867e-06
A_23_P354953	TNPO2	transportin 2	-1.442	4.01791e-06
A_24_P73669	GSPT1	G1 to S phase transition 1	1.167	4.05509e-06
A_32_P11894	C12orf65	chromosome 12 open reading frame 65	1.043	4.0738e-06
A_23_P87700	MFAP5	microfibrillar associated protein 5	-3.159	4.0738e-06
A_23_P5616	RIF1	replication timing regulatory factor 1	1.375	4.0738e-06
A_23_P81805	VEGFA	vascular endothelial growth factor A	-1.313	4.0738e-06
A_23_P201636	LAMC2	laminin subunit gamma 2	2.199	4.09261e-06
A_23_P103315	LCE1A	late cornified envelope 1A	1.055	4.1115e-06
A_23_P313512	DCP1B	decapping mRNA 1B	1.199	4.14954e-06
A_24_P340036	RNF128	ring finger protein 128, E3 ubiquitin protein ligase	1.554	4.16869e-06
A_23_P37076	BAG5	BCL2 associated athanogene 5	1.059	4.1783e-06
A_23_P111571	HOXA3	homeobox A3	1.146	4.1783e-06
A_23_P54573	ZFPM1	zinc finger protein, FOG family member 1	1.204	4.19759e-06
A_24_P200652	C6orf62	chromosome 6 open reading frame 62	1.634	4.21697e-06
A_23_P211878	FLNB	filamin B	-1.332	4.21697e-06
A_23_P9574	ECT2	epithelial cell transforming 2	1.398	4.23643e-06
A_23_P377376	ACTR2	ARP2 actin related protein 2 homolog	1.012	4.2462e-06
A_23_P412409	PRRC2C	proline rich coiled-coil 2C	1.035	4.25598e-06
A_24_P201089	SLC25A37	solute carrier family 25 member 37	-1.174	4.25598e-06
A_23_P211840	UBA3	ubiquitin like modifier activating enzyme 3	1.002	4.27563e-06
A_24_P162485	ANK1	ankyrin 1	1.812	4.28549e-06
A_32_P24165	FANCD2	Fanconi anemia complementation group D2	1.063	4.29536e-06
A_24_P102650	MUC5B	mucin 5B, oligomeric mucus/gel-forming	-2.315	4.29536e-06
A_32_P198810	LOH12CR2	loss of heterozygosity, 12, chromosomal region 2 (non-protein coding)	1.214	4.30527e-06
A_23_P27256	TWSG1	twisted gastrulation BMP signaling modulator 1	1.28	4.31519e-06
A_23_P124190	TRIM34	tripartite motif containing 34	1.29	4.32514e-06
A_23_P116264	NRGN	neurogranin	-1.675	4.45656e-06
A_23_P310492	SHISA7	shisa family member 7	-2.055	4.45656e-06
A_23_P60339	C9orf64	chromosome 9 open reading frame 64	1.072	4.47713e-06
A_23_P83098	ALDH1A1	aldehyde dehydrogenase 1 family member A1	1.169	4.48745e-06
A_24_P170439	TREML3P	triggering receptor expressed on myeloid cells like 3, pseudogene	1.843	4.4978e-06
A_24_P358868	ZNF728	zinc finger protein 728	1.003	4.53942e-06
A_24_P129232	SERINC1	serine incorporator 1	1.049	4.54988e-06
A_24_P99838	ZNF223	zinc finger protein 223	1.059	4.54988e-06
A_32_P3998	ZNF813	zinc finger protein 813	1.053	4.57088e-06
A_24_P350708	LOC100505915	uncharacterized LOC100505915	-1.887	4.58142e-06
A_32_P93493	PTPRG	protein tyrosine phosphatase, receptor type G	-2.375	4.59198e-06
A_23_P62768	TMEM54	transmembrane protein 54	1.246	4.60257e-06
A_24_P87114	USP30	ubiquitin specific peptidase 30	-2.138	4.60257e-06
A_23_P142574	MOGAT1	monoacylglycerol O-acyltransferase 1	-2.243	4.62381e-06
A_24_P258846	NFATC1	nuclear factor of activated T-cells 1	-1.336	4.62381e-06
A_24_P540057	CA5A	carbonic anhydrase 5A	-1.749	4.63447e-06
A_32_P153071	VIPR2	vasoactive intestinal peptide receptor 2	-1.718	4.65586e-06
A_23_P108734	ALLC	allantoicase	-2.242	4.67735e-06
A_23_P10232	BANK1	B-cell scaffold protein with ankyrin repeats 1	1.213	4.68813e-06
A_23_P422305	SFXN4	sideroflexin 4	-2.042	4.68813e-06
A_23_P215604	CASD1	CAS1 domain containing 1	1.688	4.69894e-06
A_23_P16157	KHSRP	KH-type splicing regulatory protein	1.072	4.69894e-06
A_24_P372580	CCDC82	coiled-coil domain containing 82	1.406	4.70977e-06
A_23_P136909	HMGN5	high mobility group nucleosome binding domain 5	1.44	4.70977e-06
A_24_P873263	SUZ12	SUZ12 polycomb repressive complex 2 subunit	-1.24	4.77529e-06
A_23_P17503	KIF16B	kinesin family member 16B	1.048	4.7863e-06
A_24_P318134	ZC3H10	zinc finger CCCH-type containing 10	-1.202	4.83059e-06
A_23_P138480	C10orf95	chromosome 10 open reading frame 95	1.11	4.84172e-06
A_24_P317874	KIN	Kin17 DNA and RNA binding protein	1.236	4.84172e-06
A_24_P791669	ZNF879	zinc finger protein 879	1.028	4.85289e-06
A_23_P25215	RECQL	RecQ like helicase	1.149	4.86407e-06
A_23_P207400	BRCA1	BRCA1, DNA repair associated	1.024	4.87528e-06
A_23_P139687	ERP27	endoplasmic reticulum protein 27	1.356	4.89779e-06
A_23_P79416	FBXO11	F-box protein 11	1.003	4.89779e-06
A_32_P184916	GNB4	G protein subunit beta 4	1.28	4.90908e-06
A_23_P155765	HMGB2	high mobility group box 2	1.137	4.90908e-06
A_23_P27472	ATP1A3	ATPase Na+/K+ transporting subunit alpha 3	-1.763	4.9204e-06
A_23_P204581	TXNRD1	thioredoxin reductase 1	1.487	4.9204e-06
A_23_P128166	RAB21	RAB21, member RAS oncogene family	1.163	4.94311e-06
A_24_P21715	RAD9A	RAD9 checkpoint clamp component A	-1.33	4.98884e-06
A_23_P129157	NEIL1	nei like DNA glycosylase 1	-1.1	5.01187e-06
A_23_P25720	SERPINA4	serpin family A member 4	-2.324	5.01187e-06
A_23_P127663	PRRG4	proline rich and Gla domain 4	1.319	5.02343e-06
A_32_P50452	SMS	spermine synthase	1.638	5.03501e-06
A_24_P354523	AIMP1	aminoacyl tRNA synthetase complex interacting multifunctional protein 1	1.182	5.04661e-06
A_23_P6674	LXN	latexin	1.092	5.04661e-06
A_24_P683917	FLNB	filamin B	-2.545	5.09331e-06
A_23_P6546	TUBGCP6	tubulin gamma complex associated protein 6	-1.417	5.09331e-06
A_24_P322353	PSTPIP2	proline-serine-threonine phosphatase interacting protein 2	1.377	5.11682e-06
A_23_P151297	TNS2	tensin 2	-1.464	5.11682e-06
A_23_P101960	ZFP36L2	ZFP36 ring finger protein like 2	1.335	5.12861e-06
A_23_P368645	AGPS	alkylglycerone phosphate synthase	1.138	5.21195e-06
A_24_P8371	SPNS2	sphingolipid transporter 2	1.116	5.21195e-06
A_23_P88559	LIPC	lipase C, hepatic type	1.491	5.22396e-06
A_23_P434944	ILF3	interleukin enhancer binding factor 3	1.133	5.236e-06
A_32_P107002	SNX29	sorting nexin 29	-1.686	5.24807e-06
A_24_P941870	ALDH1L1	aldehyde dehydrogenase 1 family member L1	-1.858	5.26017e-06
A_23_P34930	BCAS2	breast carcinoma amplified sequence 2	1.019	5.29663e-06
A_24_P320880	SNX16	sorting nexin 16	1.016	5.33335e-06
A_23_P417404	FAM129B	family with sequence similarity 129 member B	1.087	5.34564e-06
A_23_P213518	CAST	calpastatin	1.102	5.35797e-06
A_24_P237936	TCF23	transcription factor 23	-1.867	5.35797e-06
A_32_P83784	ARAP2	ArfGAP with RhoGAP domain, ankyrin repeat and PH domain 2	1.151	5.3827e-06
A_32_P20454	COPA	coatomer protein complex subunit alpha	1.168	5.4325e-06
A_23_P68966	DESI1	desumoylating isopeptidase 1	-1.331	5.4325e-06
A_23_P252371	RBBP8	RB binding protein 8, endonuclease	1.048	5.45758e-06
A_23_P105833	BIVM	basic, immunoglobulin-like variable motif containing	1.555	5.49541e-06
A_23_P155868	PGRMC2	progesterone receptor membrane component 2	1.156	5.49541e-06
A_24_P198598	PML	promyelocytic leukemia	1.04	5.49541e-06
A_23_P340308	TAS2R19	taste 2 receptor member 19	-2.078	5.52077e-06
A_32_P542928	ZNF789	zinc finger protein 789	-1.34	5.5335e-06
A_23_P34915	ATF3	activating transcription factor 3	-1.595	5.61048e-06
A_23_P55551	CHMP1B	charged multivesicular body protein 1B	1.511	5.61048e-06
A_24_P234822	RIOK2	RIO kinase 2	1.483	5.61048e-06
A_24_P782337	LINC00933	long intergenic non-protein coding RNA 933	-1.756	5.64937e-06
A_23_P124476	CLCN3	chloride voltage-gated channel 3	1.138	5.66239e-06
A_24_P319684	CCDC121	coiled-coil domain containing 121	1.729	5.67545e-06
A_24_P100368	DYNLT3	dynein light chain Tctex-type 3	1.055	5.68853e-06
A_24_P414371	PPP3CA	protein phosphatase 3 catalytic subunit alpha	1.213	5.68853e-06
A_24_P237117	KCNG1	potassium voltage-gated channel modifier subfamily G member 1	1.06	5.71479e-06
A_24_P377269	HSPA4	heat shock protein family A (Hsp70) member 4	1.026	5.72796e-06
A_23_P17955	FBXL2	F-box and leucine rich repeat protein 2	1.156	5.79429e-06
A_23_P365267	SNED1	sushi, nidogen and EGF like domains 1	-1.507	5.79429e-06
A_23_P339601	ZNF578	zinc finger protein 578	1.273	5.79429e-06
A_24_P693321	LOC100190986	uncharacterized LOC100190986	-2.291	5.8479e-06
A_24_P922684	FNIP1	folliculin interacting protein 1	-1.581	5.88844e-06
A_24_P945165	ACOT11	acyl-CoA thioesterase 11	-2.609	5.91562e-06
A_23_P206661	NQO1	NAD(P)H quinone dehydrogenase 1	1.171	5.91562e-06
A_23_P65307	SLITRK6	SLIT and NTRK like family member 6	-1.938	5.92925e-06
A_24_P310894	CAPZA1	capping actin protein of muscle Z-line alpha subunit 1	1.044	5.94292e-06
A_23_P346969	PIK3CB	phosphatidylinositol-4,5-bisphosphate 3-kinase catalytic subunit beta	1.003	5.95662e-06
A_23_P209389	CASP8	caspase 8	1.268	5.98412e-06
A_23_P78517	CLASRP	CLK4 associating serine/arginine rich protein	-1.277	5.98412e-06
A_24_P155502	INHBC	inhibin beta C subunit	-1.156	5.99791e-06
A_24_P76105	ANKRD13D	ankyrin repeat domain 13D	-1.733	6.01174e-06
A_24_P172293	ANKRD18A	ankyrin repeat domain 18A	-1.172	6.0256e-06
A_23_P29378	RNF13	ring finger protein 13	1.01	6.0256e-06
A_24_P341187	GBA2	glucosylceramidase beta 2	-2.084	6.05341e-06
A_32_P134056	DOCK4	dedicator of cytokinesis 4	-2.198	6.06736e-06
A_24_P916256	KIAA1107	KIAA1107	1.715	6.06736e-06
A_23_P107565	AQP4	aquaporin 4	1.995	6.09537e-06
A_24_P934487	STXBP2	syntaxin binding protein 2	-1.101	6.10942e-06
A_32_P82863	ZNF829	zinc finger protein 829	1.035	6.15177e-06
A_23_P108842	DUSP2	dual specificity phosphatase 2	-1.203	6.16595e-06
A_23_P37514	C15orf39	chromosome 15 open reading frame 39	1.156	6.18016e-06
A_32_P735636	NAXD	NAD(P)HX dehydratase	1.073	6.18016e-06
A_23_P155815	NCAPG	non-SMC condensin I complex subunit G	2.184	6.19441e-06
A_23_P202594	MCMBP	minichromosome maintenance complex binding protein	1.035	6.23735e-06
A_24_P394408	AFF4	AF4/FMR2 family member 4	-1.16	6.25173e-06
A_24_P374834	OTUD1	OTU deubiquitinase 1	1.211	6.25173e-06
A_23_P342934	TLE3	transducin like enhancer of split 3	1.001	6.25173e-06
A_24_P77870	BLOC1S5	biogenesis of lysosomal organelles complex 1 subunit 5	1.192	6.26614e-06
A_23_P436407	HCCS	holocytochrome c synthase	1.118	6.29506e-06
A_23_P11652	USP1	ubiquitin specific peptidase 1	1.157	6.3387e-06
A_24_P176404	ZFP90	ZFP90 zinc finger protein	1.291	6.35331e-06
A_23_P153745	IFI30	IFI30, lysosomal thiol reductase	1.224	6.42688e-06
A_24_P929824	ITGB8	integrin subunit beta 8	1.808	6.42688e-06
A_24_P388786	DNAH5	dynein axonemal heavy chain 5	2.481	6.45654e-06
A_23_P97947	PRLHR	prolactin releasing hormone receptor	-1.758	6.45654e-06
A_23_P306956	ZNF566	zinc finger protein 566	1.256	6.45654e-06
A_32_P61480	CASC2	cancer susceptibility candidate 2 (non-protein coding)	1.643	6.48634e-06
A_24_P281975	GNPTAB	N-acetylglucosamine-1-phosphate transferase alpha and beta subunits	1.159	6.5013e-06
A_23_P166135	XRN2	5'-3' exoribonuclease 2	1.287	6.56145e-06
A_32_P131031	MACC1	metastasis associated in colon cancer 1	1.448	6.57658e-06
A_23_P69670	BLOC1S4	biogenesis of lysosomal organelles complex 1 subunit 4	1.082	6.60693e-06
A_32_P155645	CCDC112	coiled-coil domain containing 112	1.506	6.65273e-06
A_23_P34307	PIGK	phosphatidylinositol glycan anchor biosynthesis class K	1.297	6.65273e-06
A_23_P130429	ROCK1	Rho associated coiled-coil containing protein kinase 1	1.517	6.66807e-06
A_23_P23960	BLOC1S2	biogenesis of lysosomal organelles complex 1 subunit 2	1.022	6.68344e-06
A_23_P51085	SPC25	SPC25, NDC80 kinetochore complex component	2.402	6.69885e-06
A_24_P160466	GPRIN1	G protein regulated inducer of neurite outgrowth 1	2.123	6.74528e-06
A_24_P367473	CCR3	C-C motif chemokine receptor 3	-1.857	6.80769e-06
A_24_P392632	TRPM3	transient receptor potential cation channel subfamily M member 3	-1.408	6.80769e-06
A_32_P891680	NLN	neurolysin	1.774	6.87068e-06
A_24_P152398	TP53AIP1	tumor protein p53 regulated apoptosis inducing protein 1	-1.753	6.87068e-06
A_32_P453321	C1orf228	chromosome 1 open reading frame 228	-1.321	6.9024e-06
A_23_P377197	MRAS	muscle RAS oncogene homolog	1.302	6.9024e-06
A_24_P458479	FAM27E2	family with sequence similarity 27 member E2	-1.914	6.95024e-06
A_23_P420326	FNDC5	fibronectin type III domain containing 5	-1.714	7.11214e-06
A_24_P485219	MAGT1	magnesium transporter 1	1.031	7.11214e-06
A_23_P206177	SNAP23	synaptosome associated protein 23	1.659	7.11214e-06
A_23_P113728	MTG1	mitochondrial ribosome associated GTPase 1	-1.433	7.16143e-06
A_24_P720202	EIF4H	eukaryotic translation initiation factor 4H	-1.347	7.19449e-06
A_24_P354615	MTMR12	myotubularin related protein 12	1.118	7.21107e-06
A_32_P103669	GOLGA6C	golgin A6 family member C	-2.318	7.2778e-06
A_23_P56630	STAT1	signal transducer and activator of transcription 1	1.788	7.29458e-06
A_23_P33376	CDK17	cyclin dependent kinase 17	1.239	7.31139e-06
A_24_P339305	UBE2Z	ubiquitin conjugating enzyme E2 Z	-1.439	7.31139e-06
A_23_P20558	CDC37L1	cell division cycle 37 like 1	1.098	7.34514e-06
A_24_P215804	CKLF	chemokine like factor	1.018	7.34514e-06
A_23_P149509	ZBTB48	zinc finger and BTB domain containing 48	-1.019	7.34514e-06
A_23_P351270	PAPPA	pappalysin 1	1.698	7.39605e-06
A_23_P370027	GGT7	gamma-glutamyltransferase 7	-2.506	7.44732e-06
A_23_P117635	ATXN3	ataxin 3	-1.015	7.49894e-06
A_23_P250196	MTDH	metadherin	1.224	7.49894e-06
A_23_P218685	UBE2V1	ubiquitin conjugating enzyme E2 V1	1.187	7.49894e-06
A_24_P363802	PSMD5	proteasome 26S subunit, non-ATPase 5	1.02	7.51623e-06
A_23_P25194	HRK	harakiri, BCL2 interacting protein	1.621	7.53356e-06
A_23_P208288	ZNF304	zinc finger protein 304	1.015	7.56833e-06
A_23_P31798	NAT2	N-acetyltransferase 2	1.464	7.58578e-06
A_23_P373724	PPFIBP1	PPFIA binding protein 1	1.033	7.60326e-06
A_23_P365119	CCDC57	coiled-coil domain containing 57	-2.151	7.63836e-06
A_32_P159347	HNRNPA3	heterogeneous nuclear ribonucleoprotein A3	1.123	7.67361e-06
A_24_P895836	LOC105379426	ankyrin repeat domain-containing protein 20A2	-1.239	7.6913e-06
A_23_P334864	FAM126B	family with sequence similarity 126 member B	1.108	7.70903e-06
A_23_P208172	ZNF613	zinc finger protein 613	1.263	7.70903e-06
A_32_P50834	DIAPH2	diaphanous related formin 2	1.121	7.78037e-06
A_23_P259741	SATB1	SATB homeobox 1	1.084	7.8343e-06
A_32_P179289	LOC101929229	uncharacterized LOC101929229	-1.58	7.85236e-06
A_24_P124973	NSMCE3	NSE3 homolog, SMC5-SMC6 complex component	1.021	7.85236e-06
A_24_P322369	VPS4B	vacuolar protein sorting 4 homolog B	1.014	7.87046e-06
A_23_P255016	UGGT1	UDP-glucose glycoprotein glucosyltransferase 1	1.049	7.8886e-06
A_24_P270496	NOVA1	NOVA alternative splicing regulator 1	1.536	7.92501e-06
A_23_P138631	SMC3	structural maintenance of chromosomes 3	1.065	7.94328e-06
A_23_P63402	GPSM2	G-protein signaling modulator 2	1.386	7.97995e-06
A_23_P57417	MMP11	matrix metallopeptidase 11	1.617	7.97995e-06
A_23_P86682	MYOF	myoferlin	1.342	7.97995e-06
A_32_P92281	PMS2P9	PMS1 homolog 2, mismatch repair system component pseudogene 9	-1.569	7.97995e-06
A_23_P110175	CTSO	cathepsin O	1.52	8.05378e-06
A_23_P12849	FBXO18	F-box protein, helicase, 18	-1.002	8.07235e-06
A_23_P204630	NTN4	netrin 4	1.123	8.07235e-06
A_32_P182511	TLDC1	TBC/LysM-associated domain containing 1	1.05	8.07235e-06
A_24_P159845	ZNF146	zinc finger protein 146	1.442	8.09096e-06
A_23_P166686	AMOTL2	angiomotin like 2	1.127	8.14704e-06
A_24_P235429	ABCA1	ATP binding cassette subfamily A member 1	1.168	8.22243e-06
A_23_P117852	KIAA0101	KIAA0101	1.681	8.22243e-06
A_23_P121533	SPON2	spondin 2	2.474	8.26038e-06
A_23_P49391	TP53TG3	TP53 target 3	2.183	8.27942e-06
A_32_P222079	SPDYE2	speedy/RINGO cell cycle regulator family member E2	-1.89	8.29851e-06
A_23_P31097	OSTM1	osteopetrosis associated transmembrane protein 1	1.023	8.35603e-06
A_24_P62708	PRKACB	protein kinase cAMP-activated catalytic subunit beta	1.025	8.35603e-06
A_32_P121944	PAM	peptidylglycine alpha-amidating monooxygenase	1.67	8.37529e-06
A_24_P923251	TGM2	transglutaminase 2	1.439	8.45279e-06
A_23_P326204	SGMS2	sphingomyelin synthase 2	1.102	8.59014e-06
A_23_P216094	ASPH	aspartate beta-hydroxylase	1.1	8.60994e-06
A_23_P95599	ERVK13-1	endogenous retrovirus group K13 member 1	-1.839	8.64968e-06
A_23_P26534	HCFC1R1	host cell factor C1 regulator 1	1.004	8.64968e-06
A_24_P11315	OLFML3	olfactomedin like 3	-1.698	8.66962e-06
A_23_P91619	MIF	macrophage migration inhibitory factor (glycosylation-inhibiting factor)	1.049	8.6896e-06
A_23_P122531	C6orf48	chromosome 6 open reading frame 48	1.01	8.72971e-06
A_24_P281243	PLEKHM3	pleckstrin homology domain containing M3	-1.616	8.72971e-06
A_23_P385529	POLR3E	RNA polymerase III subunit E	-2.091	8.72971e-06
A_23_P203344	ZFP91	ZFP91 zinc finger protein	1.019	8.72971e-06
A_23_P148798	UCHL5	ubiquitin C-terminal hydrolase L5	1.023	8.74984e-06
A_23_P385034	E2F3	E2F transcription factor 3	1.188	8.77001e-06
A_23_P420551	CIT	citron rho-interacting serine/threonine kinase	1.356	8.79023e-06
A_23_P428999	NCOA2	nuclear receptor coactivator 2	1.713	8.81049e-06
A_24_P217306	ZIC4	Zic family member 4	2.195	8.91251e-06
A_23_P501877	ZFP64	ZFP64 zinc finger protein	1.068	8.93305e-06
A_32_P216548	LDLRAP1	low density lipoprotein receptor adaptor protein 1	-1.778	8.95365e-06
A_32_P201773	AMMECR1	Alport syndrome, mental retardation, midface hypoplasia and elliptocytosis chromosomal region gene 1	1.035	8.97429e-06
A_23_P138168	CNN3	calponin 3	1.106	8.97429e-06
A_24_P646185	SMIM15	small integral membrane protein 15	1.07	8.97429e-06
A_24_P97526	CMTM6	CKLF like MARVEL transmembrane domain containing 6	1.251	8.99498e-06
A_23_P26865	MYH3	myosin, heavy chain 3, skeletal muscle, embryonic	-1.855	9.01571e-06
A_23_P152548	SCPEP1	serine carboxypeptidase 1	1.122	9.01571e-06
A_23_P363831	FBXO3	F-box protein 3	1.428	9.03649e-06
A_24_P127928	RAB3GAP2	RAB3 GTPase activating non-catalytic protein subunit 2	1.069	9.07821e-06
A_23_P37484	CHSY1	chondroitin sulfate synthase 1	1.014	9.09913e-06
A_24_P898915	LINC01002	long intergenic non-protein coding RNA 1002	-1.352	9.12011e-06
A_23_P39185	RDH13	retinol dehydrogenase 13	-1.838	9.22571e-06
A_23_P66487	SMARCD2	SWI/SNF related, matrix associated, actin dependent regulator of chromatin, subfamily d, member 2	-1.291	9.22571e-06
A_23_P51339	DNAJB4	DnaJ heat shock protein family (Hsp40) member B4	1.147	9.24698e-06
A_24_P295620	AASDHPPT	aminoadipate-semialdehyde dehydrogenase-phosphopantetheinyl transferase	1.017	9.28966e-06
A_23_P133956	KIFC1	kinesin family member C1	1.882	9.35406e-06
A_24_P56388	HIF1A	hypoxia inducible factor 1 alpha subunit	1.258	9.37562e-06
A_24_P213503	PTPRE	protein tyrosine phosphatase, receptor type E	1.195	9.39723e-06
A_24_P944991	SREK1IP1	SREK1 interacting protein 1	1.532	9.44061e-06
A_24_P329487	FAM84B	family with sequence similarity 84 member B	1.216	9.46237e-06
A_24_P398940	CASC4	cancer susceptibility candidate 4	1.006	9.48418e-06
A_24_P133288	PKP2	plakophilin 2	1.078	9.48418e-06
A_23_P200043	CEP104	centrosomal protein 104	1.027	9.54993e-06
A_23_P12018	SYT11	synaptotagmin 11	1.948	9.54993e-06
A_23_P6746	IQSEC1	IQ motif and Sec7 domain 1	-1.098	9.61612e-06
A_23_P417282	IGF1R	insulin like growth factor 1 receptor	1.023	9.63829e-06
A_32_P151589	SMARCA2	SWI/SNF related, matrix associated, actin dependent regulator of chromatin, subfamily a, member 2	1.392	9.63829e-06
A_32_P51119	STOX1	storkhead box 1	1.175	9.7051e-06
A_23_P53198	DGAT2	diacylglycerol O-acyltransferase 2	-1.914	9.72747e-06
A_23_P48080	RPL13P5	ribosomal protein L13 pseudogene 5	1.272	9.7499e-06
A_23_P217341	MAGEB1	MAGE family member B1	-1.761	9.88553e-06
A_23_P163787	MMP2	matrix metallopeptidase 2	-1.542	9.88553e-06
A_24_P42569	MED26	mediator complex subunit 26	-2.058	9.90832e-06
A_23_P120325	KIF3C	kinesin family member 3C	1.086	9.93116e-06
A_32_P219460	PDZRN3	PDZ domain containing ring finger 3	-1.61	9.93116e-06
A_23_P145846	MET	MET proto-oncogene, receptor tyrosine kinase	1.534	9.95405e-06
A_23_P86550	EIF3A	eukaryotic translation initiation factor 3 subunit A	1.006	1.00693e-05
A_23_P7791	OGFRL1	opioid growth factor receptor like 1	1.189	1.00925e-05
A_32_P1533	LOC202181	SUMO interacting motifs containing 1 pseudogene	-1.381	1.01391e-05
A_23_P19657	LRP11	LDL receptor related protein 11	1.237	1.01391e-05
A_23_P145074	PNRC1	proline rich nuclear receptor coactivator 1	1.139	1.01625e-05
A_24_P276864	SMPD4	sphingomyelin phosphodiesterase 4	-1.819	1.02565e-05
A_32_P194115	SUN2	Sad1 and UNC84 domain containing 2	-2.261	1.03992e-05
A_24_P311845	PANK3	pantothenate kinase 3	1.66	1.04232e-05
A_24_P123601	DDR1	discoidin domain receptor tyrosine kinase 1	1.075	1.04472e-05
[truncated: 5,900 more rows]
