# Supplementary material for: Multivariate canonical correlation analysis identifies additional genetic variants for chronic kidney disease
Source: NPJ Syst Biol Appl. 2024 Mar 9;10:28. doi: 10.1038/s41540-024-00350-8 (PMC10924093; doi:10.1038/s41540-024-00350-8)
Supplement: Supplementary file 14 — Dataset 12 [file 41540_2024_350_MOESM14_ESM.xlsx]

## Sheet: Supplementary Table S12
Supplementary Table S12. Genes with significant differential gene expression between chronic kidney disease and controls from GEO (GSE37171)
ID	Gene.symbol	Gene.title	log2(fold change)	adjusted P-value	identified by metaCCA/CCA and colocalisation?
212071_s_at	SPTBN1	spectrin beta, non-erythrocytic 1	-1.068	1.79061e-15	yes
221523_s_at	RRAGD	Ras related GTP binding D	-1.144	1.44877e-14	yes
201146_at	NFE2L2	nuclear factor, erythroid 2 like 2	-1.059	1.14815e-10	yes
214975_s_at	MTMR1	myotubularin related protein 1	-2.071	9.7949e-40
241343_at	RNASEH1	ribonuclease H1	-1.289	1.48936e-39
209878_s_at	RELA	RELA proto-oncogene, NF-kB subunit	-1.064	1.87499e-37
225703_at	FBRSL1	fibrosin like 1	-1.203	1.62555e-36
213984_at	PDS5A	PDS5 cohesin associated factor A	-1.159	1.01391e-35
224368_s_at	NDRG3	NDRG family member 3	-1.642	1.8197e-35
1566303_s_at	PPP1R11	protein phosphatase 1 regulatory inhibitor subunit 11	-1.025	4.19759e-35
223264_at	MESDC1	mesoderm development candidate 1	-1.099	7.97995e-35
210459_at	PSMD4	proteasome 26S subunit, non-ATPase 4	1.063	8.62979e-35
207521_s_at	ATP2A3	ATPase sarcoplasmic/endoplasmic reticulum Ca2+ transporting 3	-1.409	8.89201e-35
213986_s_at	TMEM259	transmembrane protein 259	-1.448	9.977e-35
237346_at	TGDS	TDP-glucose 4,6-dehydratase	-1.173	3.09742e-34
239346_at	GTF2H3	general transcription factor IIH subunit 3	-1.566	7.74462e-34
214163_at	HSPB11	heat shock protein family B (small) member 11	-1.51	8.12831e-34
229996_s_at	PCGF5	polycomb group ring finger 5	1.544	1.11173e-33
36564_at	RNF19B	ring finger protein 19B	-1.429	1.11429e-33
239034_at	LINC01560	long intergenic non-protein coding RNA 1560	-1.281	2.01837e-33
218381_s_at	U2AF2	U2 small nuclear RNA auxiliary factor 2	-1.162	2.30675e-33
239511_s_at	SRSF4	serine and arginine rich splicing factor 4	-1.574	3.57273e-33
229695_at			-1.598	3.81066e-33
211300_s_at	TP53	tumor protein p53	-1.191	6.88652e-33
241617_x_at			1.92	1.04472e-32
216289_at	ADGRD2	adhesion G protein-coupled receptor D2	1.486	1.07152e-32
241731_x_at	ZNF440	zinc finger protein 440	-1.035	1.38995e-32
214119_s_at	LOC101929368///FKBP1A	uncharacterized LOC101929368///FK506 binding protein 1A	-1.297	1.69044e-32
244828_x_at	NAF1	nuclear assembly factor 1 ribonucleoprotein	-1.189	2.5527e-32
210317_s_at	YWHAE	tyrosine 3-monooxygenase/tryptophan 5-monooxygenase activation protein epsilon	-1.545	3.22849e-32
1555960_at	HINT1	histidine triad nucleotide binding protein 1	-1.512	3.7325e-32
226158_at	KLHL24	kelch like family member 24	-2.068	4.22669e-32
225026_at	CHD6	chromodomain helicase DNA binding protein 6	-1.327	9.90832e-32
217501_at	CIAO1	cytosolic iron-sulfur assembly component 1	-1.169	1.03753e-31
210371_s_at	RBBP4	RB binding protein 4, chromatin remodeling factor	-1.872	1.1272e-31
219852_s_at	MORN1	MORN repeat containing 1	1.138	1.66341e-31
215099_s_at	RXRB	retinoid X receptor beta	-1.153	2.04644e-31
203198_at	CDK9	cyclin dependent kinase 9	-1.03	2.16272e-31
214241_at	NDUFB8	NADH:ubiquinone oxidoreductase subunit B8	-1.378	2.31739e-31
211893_x_at	CD6	CD6 molecule	-1.053	2.86418e-31
1557459_at			-1.11	2.90402e-31
241799_x_at	LOC102725022	uncharacterized LOC102725022	1.277	3.04089e-31
234734_s_at	TNRC6A	trinucleotide repeat containing 6A	-1.223	3.17687e-31
211375_s_at	ILF3	interleukin enhancer binding factor 3	-1.498	5.188e-31
209712_at	SLC35D1	solute carrier family 35 member D1	-1.151	7.74462e-31
224455_s_at	ADPGK	ADP dependent glucokinase	-1.049	8.45279e-31
228026_at	SIKE1	suppressor of IKBKE 1	-1.925	9.68278e-31
202817_s_at	SS18	SS18, nBAF chromatin remodeling complex subunit	-1.761	9.7499e-31
228506_at	NSMCE4A	NSE4 homolog A, SMC5-SMC6 complex component	-1.374	1.11686e-30
235940_at	C9orf64	chromosome 9 open reading frame 64	-1.519	1.15611e-30
238010_at	C1orf174	chromosome 1 open reading frame 174	-1.184	1.48252e-30
37793_r_at	RAD51D	RAD51 paralog D	-1.24	1.5417e-30
243829_at	BRAF	B-Raf proto-oncogene, serine/threonine kinase	-1.653	1.57036e-30
229428_at	TIMM23B	translocase of inner mitochondrial membrane 23 homolog B	-1.21	1.60325e-30
234928_x_at	RUNX3	runt related transcription factor 3	1.307	2.43781e-30
208698_s_at	NONO	non-POU domain containing, octamer-binding	-1.2	2.76694e-30
1559397_s_at	PRR14	proline rich 14	-1.323	3.01301e-30
206188_at	ZNF623	zinc finger protein 623	-1.135	3.2434e-30
241670_x_at	NBAT1	neuroblastoma associated transcript 1	1.23	4.14954e-30
201461_s_at	MAPKAPK2	mitogen-activated protein kinase-activated protein kinase 2	-1.314	4.27563e-30
34449_at	CASP2	caspase 2	-1.045	4.3451e-30
220985_s_at	RNF170	ring finger protein 170	-1.388	4.68813e-30
225617_at	ODF2	outer dense fiber of sperm tails 2	-1.159	5.35797e-30
210825_s_at	PEBP1	phosphatidylethanolamine binding protein 1	-1.392	5.48277e-30
212856_at	GRAMD4	GRAM domain containing 4	-1.004	5.70164e-30
217584_at	NPC1	NPC intracellular cholesterol transporter 1	-1.146	5.95662e-30
235434_at	CCDC134	coiled-coil domain containing 134	-1.099	7.72681e-30
241921_x_at			1.178	7.99834e-30
222369_at	NAA40	N(alpha)-acetyltransferase 40, NatD catalytic subunit	-1.792	8.91251e-30
206986_at	FGF18	fibroblast growth factor 18	1.287	9.18333e-30
1555632_at	PIK3IP1	phosphoinositide-3-kinase interacting protein 1	-1.016	9.39723e-30
227754_at			-1.639	1.15345e-29
231921_at	DCAF17	DDB1 and CUL4 associated factor 17	-1.482	1.27938e-29
225746_at	RAB11FIP4	RAB11 family interacting protein 4	-1.449	1.34586e-29
238121_at	GK5	glycerol kinase 5 (putative)	-1.576	1.36144e-29
229381_at	C1orf64	chromosome 1 open reading frame 64	1.015	1.42233e-29
203392_s_at	CTBP1	C-terminal binding protein 1	-1.715	1.43549e-29
200908_s_at	RPLP2	ribosomal protein lateral stalk subunit P2	1.043	1.60325e-29
238242_at	MIR8072///LOC100293704	microRNA 8072///serine/arginine repetitive matrix protein 3-like	1.011	1.78649e-29
207077_at	CELA2B	chymotrypsin like elastase family member 2B	1.086	2.08449e-29
209602_s_at	GATA3	GATA binding protein 3	-1.386	2.36592e-29
205050_s_at	MAPK8IP2	mitogen-activated protein kinase 8 interacting protein 2	1.216	2.5293e-29
235412_at	ARHGEF7	Rho guanine nucleotide exchange factor 7	-1.606	2.54683e-29
214311_at	ZFPL1	zinc finger protein like 1	1.151	2.56448e-29
235036_at	LIX1L	limb and CNS expressed 1 like	-1.291	2.91743e-29
1556088_at	RPAIN	RPA interacting protein	-1.195	2.99226e-29
210969_at	PKN2	protein kinase N2	-1.695	3.04789e-29
1554451_s_at	DNAJC14	DnaJ heat shock protein family (Hsp40) member C14	-1.077	3.54813e-29
207564_x_at	OGT	O-linked N-acetylglucosamine (GlcNAc) transferase	-2.135	3.85478e-29
234846_at	LOC100130370	uncharacterized LOC100130370	1.229	4.2658e-29
213038_at	RNF19B	ring finger protein 19B	-1.41	4.97737e-29
220130_x_at	LTB4R2	leukotriene B4 receptor 2	1.077	5.03501e-29
207004_at	BCL2	BCL2, apoptosis regulator	1.181	6.66807e-29
229544_at			-1.055	7.29458e-29
242433_at	ZBTB11	zinc finger and BTB domain containing 11	-1.424	7.31139e-29
207394_at	ZNF137P	zinc finger protein 137, pseudogene	-1.249	1.00693e-28
210465_s_at	SNAPC3	small nuclear RNA activating complex polypeptide 3	-1.19	1.05682e-28
1564154_at			-1.192	1.10154e-28
211823_s_at	PXN	paxillin	-1.329	1.18577e-28
215844_at	TNPO2	transportin 2	1.146	1.34276e-28
234987_at	SAMHD1	SAM and HD domain containing deoxynucleoside triphosphate triphosphohydrolase 1	-1.164	1.38357e-28
229700_at	ZNF738	zinc finger protein 738	-1.327	1.58125e-28
213606_s_at	ARHGDIA	Rho GDP dissociation inhibitor alpha	-1.177	1.70216e-28
221669_s_at	ACAD8	acyl-CoA dehydrogenase family member 8	-1.394	1.88365e-28
1558249_s_at	STX16	syntaxin 16	-1.076	2.06063e-28
219151_s_at	RABL2A///RABL2B	RAB, member of RAS oncogene family-like 2A///RAB, member of RAS oncogene family-like 2B	-1.38	2.208e-28
227410_at	FAM43A	family with sequence similarity 43 member A	-1.003	2.42103e-28
221595_at	RBM48	RNA binding motif protein 48	-1.133	2.53513e-28
225793_at	LIX1L	limb and CNS expressed 1 like	-1.14	2.75423e-28
209979_at	ADARB1	adenosine deaminase, RNA specific B1	1.152	3.40408e-28
221596_s_at	RBM48	RNA binding motif protein 48	-1.624	3.81944e-28
223681_s_at	PATJ	PATJ, crumbs cell polarity complex component	-1.414	4.32514e-28
226952_at	EAF1	ELL associated factor 1	-1.471	4.59198e-28
222831_at	SAP30L	SAP30 like	1.564	4.97737e-28
204156_at	SIK3	SIK family kinase 3	-1.404	5.09331e-28
227682_at	SPPL2A	signal peptide peptidase like 2A	-1.772	5.61048e-28
202069_s_at	IDH3A	isocitrate dehydrogenase 3 (NAD(+)) alpha	-1.302	5.67545e-28
211867_s_at	PCDHA10	protocadherin alpha 10	1.125	6.72977e-28
214630_at	CYP11B2	cytochrome P450 family 11 subfamily B member 2	1.208	7.78037e-28
207753_at	ZNF304	zinc finger protein 304	-1.166	7.90679e-28
213813_x_at			1.668	7.96159e-28
233292_s_at	ANKHD1-EIF4EBP3///ANKHD1	ANKHD1-EIF4EBP3 readthrough///ankyrin repeat and KH domain containing 1	-1.17	8.05378e-28
229712_at	SNAPC3	small nuclear RNA activating complex polypeptide 3	-1.186	8.51138e-28
213621_s_at	GUK1	guanylate kinase 1	1.162	9.4189e-28
1558802_at	TM2D1	TM2 domain containing 1	-1.129	9.95405e-28
223275_at	PRMT6	protein arginine methyltransferase 6	-1.023	1.04954e-27
221020_s_at	SLC25A32	solute carrier family 25 member 32	-1.693	1.28529e-27
227021_at	KDM1B	lysine demethylase 1B	-1.52	1.51008e-27
1553681_a_at	PRF1	perforin 1	-1.47	1.52055e-27
212574_x_at	TMEM259	transmembrane protein 259	-1.1	1.53462e-27
204176_at	KLHL20	kelch like family member 20	-1.343	1.61065e-27
230221_at	ABHD16A	abhydrolase domain containing 16A	1.139	1.76198e-27
208876_s_at	PAK2	p21 (RAC1) activated kinase 2	-1.11	1.78238e-27
203579_s_at	SLC7A6	solute carrier family 7 member 6	-1.495	1.85353e-27
209236_at	SLC23A2	solute carrier family 23 member 2	-1.092	1.92752e-27
216652_s_at	DR1	down-regulator of transcription 1	-1.294	2.26464e-27
1556059_s_at	SPEN	spen family transcriptional repressor	-1.064	2.33346e-27
1557487_at			-1.53	2.71019e-27
205976_at	FASTKD2	FAST kinase domains 2	-1.127	2.75423e-27
225328_at	FBXO32	F-box protein 32	-1.085	2.83792e-27
1570259_at	LIMS1	LIM zinc finger domain containing 1	-1.192	2.84446e-27
206770_s_at	SLC35A3	solute carrier family 35 member A3	-1.357	2.87078e-27
227900_at	CBLB	Cbl proto-oncogene B	-1.611	3.01301e-27
218566_s_at	CHORDC1	cysteine and histidine rich domain containing 1	-1.9	3.05492e-27
242739_at			-1.239	3.0903e-27
227541_at	WDR20	WD repeat domain 20	-1.031	3.16957e-27
221757_at	PIK3IP1	phosphoinositide-3-kinase interacting protein 1	-1.292	3.45144e-27
244219_at			-1.43	3.50752e-27
202979_s_at	CREBZF	CREB/ATF bZIP transcription factor	-1.96	3.64754e-27
220235_s_at	LRIF1	ligand dependent nuclear receptor interacting factor 1	-1.815	4.04576e-27
239933_x_at	BBOF1	basal body orientation factor 1	1.053	4.31519e-27
217301_x_at	RBBP4	RB binding protein 4, chromatin remodeling factor	-1.125	4.4157e-27
228106_at	DCAF16	DDB1 and CUL4 associated factor 16	-1.683	4.7863e-27
209627_s_at	OSBPL3	oxysterol binding protein like 3	-1.259	4.9545e-27
206338_at	ELAVL3	ELAV like neuron-specific RNA binding protein 3	1.184	5.08159e-27
225106_s_at	OGFOD1	2-oxoglutarate and iron dependent oxygenase domain containing 1	-1.021	5.26017e-27
220489_s_at	SERINC2	serine incorporator 2	1.057	6.15177e-27
212911_at	DNAJC16	DnaJ heat shock protein family (Hsp40) member C16	-1.197	6.36796e-27
224699_s_at	ESYT2	extended synaptotagmin 2	-1.466	6.42688e-27
234918_at	GLTSCR2	glioma tumor suppressor candidate region gene 2	1.233	6.47143e-27
204642_at	S1PR1	sphingosine-1-phosphate receptor 1	-1.375	6.74528e-27
221643_s_at	RERE	arginine-glutamic acid dipeptide repeats	-1.342	6.83912e-27
235032_at	DNAJC21	DnaJ heat shock protein family (Hsp40) member C21	-1.091	6.9024e-27
1557238_s_at			-1.366	7.12853e-27
1555830_s_at	ESYT2	extended synaptotagmin 2	-1.349	7.16143e-27
224185_at			-1.037	7.39605e-27
203313_s_at	TGIF1	TGFB induced factor homeobox 1	-1.236	7.8343e-27
213350_at	RPS11	ribosomal protein S11	1.951	8.09096e-27
227726_at	RNF166	ring finger protein 166	-1.411	8.14704e-27
206205_at	MPHOSPH9	M-phase phosphoprotein 9	-1.015	9.7949e-27
210786_s_at	FLI1	Fli-1 proto-oncogene, ETS transcription factor	-2.179	1e-26
214971_s_at	ST6GAL1	ST6 beta-galactoside alpha-2,6-sialyltransferase 1	-1.494	1.01391e-26
238653_at	LRIG2	leucine rich repeats and immunoglobulin like domains 2	-1.704	1.10408e-26
229431_at	RFXAP	regulatory factor X associated protein	-1.36	1.22744e-26
219648_at	MREG	melanoregulin	-1.087	1.24451e-26
200946_x_at	GLUD1	glutamate dehydrogenase 1	-1.277	1.24738e-26
227335_at	DIDO1	death inducer-obliterator 1	-1.278	1.37088e-26
212277_at	MTMR4	myotubularin related protein 4	-1.062	1.43549e-26
220018_at	CBLL1	Cbl proto-oncogene like 1	-1.408	1.47911e-26
213313_at	RABGAP1	RAB GTPase activating protein 1	-1.164	1.48594e-26
211837_s_at	PTCRA	pre T-cell antigen receptor alpha	1.104	1.63305e-26
200947_s_at	GLUD1	glutamate dehydrogenase 1	-1.116	1.64437e-26
210878_s_at	KDM3B	lysine demethylase 3B	-1.518	1.68267e-26
234977_at	ZADH2	zinc binding alcohol dehydrogenase domain containing 2	-1.383	1.74985e-26
222286_at	SNAPC3	small nuclear RNA activating complex polypeptide 3	-1.108	1.75792e-26
206710_s_at	EPB41L3	erythrocyte membrane protein band 4.1 like 3	-1.548	1.77011e-26
217540_at	NXPE3	neurexophilin and PC-esterase domain family member 3	-1.393	1.78649e-26
201742_x_at	SRSF1	serine and arginine rich splicing factor 1	-1.757	2.12324e-26
218474_s_at	KCTD5	potassium channel tetramerization domain containing 5	-1.136	2.29615e-26
203426_s_at	IGFBP5	insulin like growth factor binding protein 5	1.017	2.36048e-26
228325_at	SPIDR	scaffolding protein involved in DNA repair	-1.353	2.41546e-26
1558445_at			-1.003	2.43781e-26
206179_s_at	TPPP	tubulin polymerization promoting protein	1.043	3.08319e-26
235093_at	PEX13	peroxisomal biogenesis factor 13	-1.345	3.08319e-26
217058_at	GNAS	GNAS complex locus	1.334	3.11889e-26
214132_at	ATP5C1	ATP synthase, H+ transporting, mitochondrial F1 complex, gamma polypeptide 1	-1.162	3.21366e-26
216100_s_at	TOR1AIP1	torsin 1A interacting protein 1	-1.548	3.25837e-26
225619_at	SLAIN1	SLAIN motif family member 1	-1.061	3.79315e-26
227455_at	C6orf136	chromosome 6 open reading frame 136	-1.05	4.00867e-26
1560763_at			-1.07	4.10204e-26
208939_at	SEPHS1	selenophosphate synthetase 1	-1.387	4.12098e-26
232071_at	MRPL19	mitochondrial ribosomal protein L19	-1.119	4.22669e-26
234380_x_at			1.058	4.51856e-26
1557411_s_at	SLC25A43	solute carrier family 25 member 43	-1.429	4.59198e-26
202731_at	MIR4680///PDCD4	microRNA 4680///programmed cell death 4 (neoplastic transformation inhibitor)	-1.965	4.64515e-26
238866_at	C19orf68	chromosome 19 open reading frame 68	1.063	4.77529e-26
234495_at	KLK15	kallikrein related peptidase 15	1.268	5.45758e-26
221965_at			-1.364	5.63638e-26
201128_s_at	ACLY	ATP citrate lyase	-1.17	5.64937e-26
202230_s_at	CHERP	calcium homeostasis endoplasmic reticulum protein	-1.269	5.76766e-26
1554067_at	C12orf66	chromosome 12 open reading frame 66	-1.685	5.94292e-26
225181_at	ARID1B	AT-rich interaction domain 1B	-1.375	5.98412e-26
203275_at	IRF2	interferon regulatory factor 2	-1.275	6.03949e-26
227025_at	PPHLN1	periphilin 1	-1.454	6.51628e-26
225774_at	RSPRY1	ring finger and SPRY domain containing 1	-1.586	6.56145e-26
212726_at	PHF2	PHD finger protein 2	-1.437	6.80769e-26
235171_at	LOC100505501	uncharacterized LOC100505501	-1.096	6.82339e-26
226860_at	TMEM19	transmembrane protein 19	-1.331	6.87068e-26
215694_at	SPATA5L1	spermatogenesis associated 5 like 1	-1.342	7.4131e-26
226704_at	UBE2J2	ubiquitin conjugating enzyme E2 J2	1.085	7.85236e-26
215921_at	NPIPA5///NPIPB6///NPIPB8///NPIPB3	nuclear pore complex interacting protein family member A5///nuclear pore complex interacting protein family member B6///nuclear pore complex interacting protein family member B8///nuclear pore complex interacting protein family member B3	-1.216	7.97995e-26
1558692_at	GLMP	glycosylated lysosomal membrane protein	-1.105	8.33681e-26
225651_at	UBE2E2	ubiquitin conjugating enzyme E2 E2	-1.158	8.43335e-26
212262_at	QKI	QKI, KH domain containing RNA binding	-1.393	8.62979e-26
219734_at	SIDT1	SID1 transmembrane family member 1	-1.261	8.72971e-26
236935_at	PTPN4	protein tyrosine phosphatase, non-receptor type 4	-1.112	8.81049e-26
207830_s_at	PPP1R8	protein phosphatase 1 regulatory subunit 8	-1.251	9.2045e-26
232295_at	GFM1	G elongation factor mitochondrial 1	-1.14	9.84011e-26
202104_s_at	LOC101930112///SPG7	uncharacterized LOC101930112///SPG7, paraplegin matrix AAA peptidase subunit	-1.209	1.01158e-25
241671_x_at	CASC15	cancer susceptibility candidate 15 (non-protein coding)	1.141	1.03514e-25
202666_s_at	ACTL6A	actin like 6A	-1.564	1.08143e-25
201817_at	UBE3C	ubiquitin protein ligase E3C	-1.055	1.14025e-25
218136_s_at	SLC25A37	solute carrier family 25 member 37	1.513	1.20504e-25
231276_at			1.231	1.33045e-25
201367_s_at	ZFP36L2	ZFP36 ring finger protein like 2	-1.776	1.35519e-25
235747_at	LINC00849///SLC25A16	long intergenic non-protein coding RNA 849///solute carrier family 25 member 16	-1.289	1.37404e-25
1558233_s_at	ATF1	activating transcription factor 1	-1.871	1.46555e-25
1562528_at			-1.508	1.48594e-25
205655_at	MDM4	MDM4, p53 regulator	-1.284	1.62555e-25
221139_s_at	CSAD	cysteine sulfinic acid decarboxylase	-1.282	1.63682e-25
239837_at	ADAM11	ADAM metallopeptidase domain 11	1.025	1.65196e-25
223491_at	COMMD2	COMM domain containing 2	-1.216	1.65577e-25
213548_s_at	CDV3	CDV3 homolog	-1.377	1.68267e-25
239446_x_at	DCBLD2	discoidin, CUB and LCCL domain containing 2	1.161	1.71396e-25
204390_at	TRIM24	tripartite motif containing 24	1.127	1.7338e-25
241427_x_at			1.072	1.8578e-25
244477_at			1.007	1.86638e-25
217851_s_at	PRELID3B	PRELI domain containing 3B	-1.868	1.97697e-25
218988_at	SLC35E3	solute carrier family 35 member E3	-1.197	1.99526e-25
231940_at	ZNF529	zinc finger protein 529	-1.703	2.06538e-25
223144_s_at	AKIRIN2	akirin 2	-1.104	2.14289e-25
237324_s_at	HKDC1	hexokinase domain containing 1	1.198	2.22331e-25
201170_s_at	BHLHE40	basic helix-loop-helix family member e40	-1.44	2.2751e-25
218165_at	MEAF6	MYST/Esa1 associated factor 6	-1.37	2.31739e-25
219383_at	PRR5L	proline rich 5 like	-1.473	2.32274e-25
202330_s_at	UNG	uracil DNA glycosylase	-1.108	2.33346e-25
1567458_s_at	RAC1	ras-related C3 botulinum toxin substrate 1 (rho family, small GTP binding protein Rac1)	-1.698	2.46037e-25
239212_at	LTV1	LTV1 ribosome biogenesis factor	-1.038	2.47742e-25
227228_s_at	CCDC88C	coiled-coil domain containing 88C	-1.369	2.5293e-25
1558971_at	THEMIS	thymocyte selection associated	-1.591	2.54097e-25
228357_at	UNK	unkempt family zinc finger	-1.541	2.55859e-25
226782_at	SLC25A30	solute carrier family 25 member 30	-1.215	2.69153e-25
238167_at	C17orf51	chromosome 17 open reading frame 51	1.287	2.71644e-25
204108_at	NFYA	nuclear transcription factor Y subunit alpha	-1.18	2.75423e-25
211693_at	IGH	immunoglobulin heavy locus	1.103	2.77332e-25
210959_s_at	SRD5A1	steroid 5 alpha-reductase 1	-1.167	2.78612e-25
224705_s_at	TNRC6A	trinucleotide repeat containing 6A	-1.882	2.78612e-25
233970_s_at	TRMT6	tRNA methyltransferase 6	-1.449	2.85102e-25
238649_at	PITPNC1	phosphatidylinositol transfer protein, cytoplasmic 1	-1.407	2.93765e-25
212485_at	GPATCH8	G-patch domain containing 8	-1.075	3.01301e-25
236529_at	SSC4D	scavenger receptor cysteine rich family member with 4 domains	1.033	3.155e-25
213755_s_at	SKI	SKI proto-oncogene	1.043	3.19154e-25
241346_at	ARHGAP30	Rho GTPase activating protein 30	1.01	3.19154e-25
207005_s_at	BCL2	BCL2, apoptosis regulator	1.001	3.21366e-25
204799_at	ZBED4	zinc finger BED-type containing 4	-1.017	3.4914e-25
1552344_s_at	CNOT7	CCR4-NOT transcription complex subunit 7	-1.415	3.49945e-25
229232_at	LRRC57	leucine rich repeat containing 57	-1.136	3.68129e-25
1560133_at			-1.135	3.68978e-25
203846_at	TRIM32	tripartite motif containing 32	-1.118	3.68978e-25
1570135_at	ZNF230	zinc finger protein 230	-1.463	4.03645e-25
227040_at	NHLRC3	NHL repeat containing 3	-1.461	4.05509e-25
226298_at	RUNDC1	RUN domain containing 1	-1.116	4.36516e-25
221736_at	RALGAPB	Ral GTPase activating protein non-catalytic beta subunit	-1.179	4.39542e-25
202783_at	NNT	nicotinamide nucleotide transhydrogenase	-1.282	4.40555e-25
216713_at	KRIT1	KRIT1, ankyrin repeat containing	-1.575	4.45656e-25
235625_at	VPS41	VPS41, HOPS complex subunit	-1.201	4.56037e-25
243646_at			-1.205	4.90908e-25
226134_s_at	MSI2	musashi RNA binding protein 2	-1.484	5.26017e-25
1558511_s_at	ESYT2	extended synaptotagmin 2	-1.604	5.29663e-25
238614_x_at	ZNF430	zinc finger protein 430	-1.04	5.74116e-25
209025_s_at	SYNCRIP	synaptotagmin binding cytoplasmic RNA interacting protein	-1.331	6.42688e-25
1555618_s_at	SAE1	SUMO1 activating enzyme subunit 1	-1.114	6.48634e-25
214691_x_at	FAM63B	family with sequence similarity 63 member B	-1.3	6.60693e-25
228466_at	GABPB2	GA binding protein transcription factor beta subunit 2	-1.12	6.83912e-25
221568_s_at	LIN7C	lin-7 homolog C, crumbs cell polarity complex component	-1.717	6.95024e-25
1555910_at	PTCD2	pentatricopeptide repeat domain 2	-1.067	7.4817e-25
211547_s_at	PAFAH1B1	platelet activating factor acetylhydrolase 1b regulatory subunit 1	-1.298	7.49894e-25
208852_s_at	CANX	calnexin	-1.833	7.65597e-25
243982_at			-1.448	7.74462e-25
218312_s_at	ZSCAN18	zinc finger and SCAN domain containing 18	-1.103	8.09096e-25
212200_at	ANKLE2	ankyrin repeat and LEM domain containing 2	-1.36	8.18465e-25
236887_at	KIN	Kin17 DNA and RNA binding protein	-1.305	8.22243e-25
1563469_at			-1.117	8.26038e-25
218238_at	GTPBP4	GTP binding protein 4	-1.236	8.70964e-25
204529_s_at	TOX	thymocyte selection associated high mobility group box	-1.591	8.77001e-25
231840_x_at	LYRM7	LYR motif containing 7	-1.028	8.8308e-25
218652_s_at	PIGG	phosphatidylinositol glycan anchor biosynthesis class G	-1.432	9.14113e-25
213145_at	FBXL14	F-box and leucine rich repeat protein 14	-1.117	9.93116e-25
224946_s_at	CCDC115	coiled-coil domain containing 115	-1.127	1.00925e-24
202784_s_at	NNT	nicotinamide nucleotide transhydrogenase	-1.072	1.01391e-24
208896_at	DDX18	DEAD-box helicase 18	-1.522	1.06905e-24
225428_s_at	DDX54	DEAD-box helicase 54	1.05	1.09396e-24
1552485_at	LACTB	lactamase beta	-1.651	1.18304e-24
1564053_a_at	YTHDF3	YTH N6-methyladenosine RNA binding protein 3	-1.713	1.19674e-24
225391_at	LOC93622	Morf4 family associated protein 1 like 1 pseudogene	-1.419	1.20504e-24
218733_at	MSL2	male-specific lethal 2 homolog (Drosophila)	-1.338	1.2106e-24
238719_at	PPP2CA	protein phosphatase 2 catalytic subunit alpha	-1.272	1.23027e-24
209384_at	PROSC	proline synthetase cotranscribed homolog (bacterial)	-1.098	1.25603e-24
225521_at	ANAPC7	anaphase promoting complex subunit 7	-1.009	1.31522e-24
215262_at			-2.33	1.31826e-24
225644_at	CCDC117	coiled-coil domain containing 117	-1.627	1.40605e-24
212568_s_at	DLAT	dihydrolipoamide S-acetyltransferase	-1.383	1.44544e-24
223257_at	G2E3	G2/M-phase specific E3 ubiquitin protein ligase	-1.319	1.49624e-24
227105_at	CSPP1	centrosome and spindle pole associated protein 1	-1.372	1.53815e-24
1555858_at	THUMPD3-AS1	THUMPD3 antisense RNA 1	-1.363	1.54525e-24
213018_at	GATAD1	GATA zinc finger domain containing 1	-1.103	1.54882e-24
215743_at	NMT2	N-myristoyltransferase 2	-1.365	1.58489e-24
213882_at	TM2D1	TM2 domain containing 1	-1.401	1.60325e-24
222820_at	TNRC6C	trinucleotide repeat containing 6C	-1.197	1.60325e-24
222197_s_at			1.076	1.61436e-24
210935_s_at	WDR1	WD repeat domain 1	-1.093	1.70216e-24
220099_s_at	C7orf55-LUC7L2///LUC7L2	C7orf55-LUC7L2 readthrough///LUC7 like 2, pre-mRNA splicing factor	-1.179	1.72187e-24
204426_at	TMED2	transmembrane p24 trafficking protein 2	-1.579	1.75388e-24
221768_at	SFPQ	splicing factor proline and glutamine rich	-1.45	1.78238e-24
229420_at	LOC101243545///SNORD4A	uncharacterized LOC101243545///small nucleolar RNA, C/D box 4A	1.345	1.8197e-24
222752_s_at	TMEM206	transmembrane protein 206	-1.195	1.86209e-24
212307_s_at	OGT	O-linked N-acetylglucosamine (GlcNAc) transferase	-1.499	1.87932e-24
211960_s_at	RAB7A	RAB7A, member RAS oncogene family	-1.231	1.95434e-24
200753_x_at	MIR636///SRSF2	microRNA 636///serine and arginine rich splicing factor 2	-1.6	1.98153e-24
226251_at	ASXL2	additional sex combs like 2, transcriptional regulator	-1.697	1.98609e-24
218748_s_at	EXOC5	exocyst complex component 5	-1.697	2.04644e-24
205763_s_at	DDX18	DEAD-box helicase 18	-1.209	2.07491e-24
201688_s_at	TPD52	tumor protein D52	-1.56	2.20293e-24
224003_at	TTTY14	testis-specific transcript, Y-linked 14 (non-protein coding)	1.041	2.20293e-24
239245_at			-1.043	2.26986e-24
221141_x_at	EPN1	epsin 1	1.008	2.30675e-24
202478_at	TRIB2	tribbles pseudokinase 2	-1.392	2.41546e-24
1552310_at	C15orf40	chromosome 15 open reading frame 40	-1.476	2.65461e-24
223566_s_at	BCOR	BCL6 corepressor	-1.156	2.66073e-24
214974_x_at	CXCL5	C-X-C motif chemokine ligand 5	-2.072	2.76694e-24
1556318_s_at	CAND1	cullin associated and neddylation dissociated 1	-1.34	2.77971e-24
241478_at	MICALL2	MICAL like 2	1.007	2.78612e-24
225378_at	VPS37A	VPS37A, ESCRT-I subunit	-1.544	2.86418e-24
237646_x_at	PLEKHG5	pleckstrin homology and RhoGEF domain containing G5	1.048	2.89068e-24
228700_at	CXorf38	chromosome X open reading frame 38	-1.28	2.89734e-24
209583_s_at	CD200	CD200 molecule	-1.466	2.91743e-24
213024_at	TMF1	TATA element modulatory factor 1	-1.681	2.98538e-24
221543_s_at	ERLIN2	ER lipid raft associated 2	-1.282	3.02691e-24
223295_s_at	LUC7L	LUC7 like	-1.09	3.22107e-24
222192_s_at	LDAH	lipid droplet associated hydrolase	-1.022	3.28852e-24
235360_at	PLEKHM3	pleckstrin homology domain containing M3	-1.065	3.28852e-24
201013_s_at	PAICS	phosphoribosylaminoimidazole carboxylase; phosphoribosylaminoimidazolesuccinocarboxamide synthase	-1.04	3.50752e-24
225922_at	FNIP2	folliculin interacting protein 2	-1.61	3.65595e-24
227586_at	TMEM170A	transmembrane protein 170A	-1.194	3.83707e-24
209357_at	CITED2	Cbp/p300 interacting transactivator with Glu/Asp rich carboxy-terminal domain 2	-1.569	4.1115e-24
223339_at	ATPIF1	ATPase inhibitory factor 1	-1.196	4.21697e-24
219304_s_at	PDGFD	platelet derived growth factor D	-1.49	4.38531e-24
203320_at	SH2B3	SH2B adaptor protein 3	-1.126	4.4157e-24
234923_at	RALGAPA1	Ral GTPase activating protein catalytic alpha subunit 1	-1.025	4.42588e-24
219083_at	SHQ1	SHQ1, H/ACA ribonucleoprotein assembly factor	-1.275	4.52898e-24
225708_at	MED29	mediator complex subunit 29	-1.09	4.56037e-24
218458_at	GMCL1	germ cell-less, spermatogenesis associated 1	-2.021	5.06991e-24
227158_at	DTD2	D-tyrosyl-tRNA deacylase 2 (putative)	-1.075	5.14044e-24
202438_x_at	IDS	iduronate 2-sulfatase	-1.428	5.32108e-24
236032_at			-1.12	5.35797e-24
227988_s_at	VPS13A	vacuolar protein sorting 13 homolog A	-1.364	5.4325e-24
1561500_at	CTU2	cytosolic thiouridylase subunit 2	1.011	5.54626e-24
214751_at	ZNF468	zinc finger protein 468	-1.363	5.68853e-24
205836_s_at	YTHDC2	YTH domain containing 2	-1.149	5.70164e-24
225768_at	NR1D2	nuclear receptor subfamily 1 group D member 2	-1.85	5.86138e-24
214246_x_at	MINK1	misshapen like kinase 1	-1	5.95662e-24
241774_at	PSMA3-AS1	PSMA3 antisense RNA 1	-2.028	6.08135e-24
1552312_a_at	MFAP3	microfibrillar associated protein 3	-1.057	6.20869e-24
235868_at	MGEA5	meningioma expressed antigen 5 (hyaluronidase)	-1.455	6.3387e-24
216473_x_at	DUX4L24///DBET///LOC100291626///DUX4///LOC100288289///DUX4L2///DUX4L3///DUX4L5///DUX4L6///DUX4L7///LOC652301///DUX4L4///DUX4L8///DUX4L1	double homeobox 4 like 24///D4Z4 binding element transcript (non-protein coding)///double homeobox protein 4-like///double homeobox 4///double homeobox protein 4-like protein 2-like///double homeobox 4 like 2///double homeobox 4 like 3///double homeobox 4 like 5///double homeobox 4 like 6///double homeobox 4 like 7///double homeobox protein 4-like protein 4-like///double homeobox 4 like 4///doubl…	1.177	6.4121e-24
213077_at	YTHDC2	YTH domain containing 2	-1.92	6.65273e-24
207686_s_at	CASP8	caspase 8	-1.567	6.69885e-24
227978_s_at	ZADH2	zinc binding alcohol dehydrogenase domain containing 2	-1.423	6.9024e-24
241734_at	SRFBP1	serum response factor binding protein 1	-1.121	6.96627e-24
210385_s_at	ERAP1	endoplasmic reticulum aminopeptidase 1	-1.248	7.65597e-24
232040_at	LOC157860	uncharacterized LOC157860	1.043	7.65597e-24
206958_s_at	UPF3A	UPF3 regulator of nonsense transcripts homolog A (yeast)	-1.621	7.70903e-24
221260_s_at	CSRNP2	cysteine and serine rich nuclear protein 2	-1.024	7.70903e-24
204143_s_at	ENOSF1	enolase superfamily member 1	-1.268	7.78037e-24
226159_at	C5orf51	chromosome 5 open reading frame 51	-1.084	7.8343e-24
208498_s_at	ACTG1P4///AMY2B///AMY2A///AMY1C///AMY1B///AMY1A	actin gamma 1 pseudogene 4///amylase, alpha 2B (pancreatic)///amylase, alpha 2A (pancreatic)///amylase, alpha 1C (salivary)///amylase, alpha 1B (salivary)///amylase, alpha 1A (salivary)	-1.426	7.8886e-24
215440_s_at	BEX4	brain expressed X-linked 4	-1.29	7.94328e-24
228980_at	RAD51L3-RFFL///RFFL	RAD51L3-RFFL readthrough///ring finger and FYVE-like domain containing E3 ubiquitin protein ligase	-1.338	8.01678e-24
200945_s_at	SEC31A	SEC31 homolog A, COPII coat complex component	-1.112	8.09096e-24
203218_at	MAPK9	mitogen-activated protein kinase 9	-1.498	8.4918e-24
212709_at	NUP160	nucleoporin 160	-1.748	8.91251e-24
1554145_a_at	PPP1R21	protein phosphatase 1 regulatory subunit 21	-1.042	9.01571e-24
205456_at	CD3E	CD3e molecule	-1.115	9.07821e-24
207627_s_at	TFCP2	transcription factor CP2	-1.186	9.52796e-24
1552737_s_at	WWP2	WW domain containing E3 ubiquitin protein ligase 2	-1.298	9.7499e-24
201020_at	YWHAH	tyrosine 3-monooxygenase/tryptophan 5-monooxygenase activation protein eta	-1.175	9.7499e-24
239313_at	LOC101928623///LOC401320	uncharacterized LOC101928623///uncharacterized LOC401320	-1.004	1.00693e-23
222204_s_at	RRN3	RRN3 homolog, RNA polymerase I transcription factor	-1.523	1.04954e-23
235907_at	TMEM33	transmembrane protein 33	-1.264	1.05682e-23
201689_s_at	TPD52	tumor protein D52	-1.564	1.06905e-23
232914_s_at	SYTL2	synaptotagmin like 2	-1.561	1.08393e-23
220800_s_at	TMOD3	tropomodulin 3	-1.377	1.11944e-23
218152_at	HMG20A	high mobility group 20A	-1.308	1.1885e-23
235231_at	ZNF789	zinc finger protein 789	-1.083	1.22744e-23
241991_at			-1.111	1.27057e-23
225984_at	PRKAA1	protein kinase AMP-activated catalytic subunit alpha 1	-1.551	1.34896e-23
229126_at	TMEM19	transmembrane protein 19	-1.115	1.40281e-23
211953_s_at	IPO5	importin 5	-1.791	1.42561e-23
1555844_s_at	HNRNPM	heterogeneous nuclear ribonucleoprotein M	-1.164	1.44877e-23
1558700_s_at	ZNF260	zinc finger protein 260	-1.347	1.46555e-23
218701_at	LACTB2	lactamase beta 2	-1.064	1.48594e-23
222458_s_at	AKIRIN1	akirin 1	-1.319	1.55239e-23
200675_at	CD81	CD81 molecule	-1.06	1.57036e-23
202722_s_at	GFPT1	glutamine--fructose-6-phosphate transaminase 1	-1.002	1.61436e-23
229394_s_at	ARHGAP35	Rho GTPase activating protein 35	-1.297	1.62555e-23
241669_x_at	PRKD2	protein kinase D2	1.461	1.65196e-23
218082_s_at	UBP1	upstream binding protein 1 (LBP-1a)	-1.638	1.65577e-23
226181_at	TUBE1	tubulin epsilon 1	-1.174	1.71002e-23
242569_at	STAM2	signal transducing adaptor molecule 2	-1.018	1.71396e-23
218696_at	EIF2AK3	eukaryotic translation initiation factor 2 alpha kinase 3	-1.795	2.08449e-23
243999_at	SLFN5	schlafen family member 5	-1.303	2.13304e-23
217805_at	ILF3	interleukin enhancer binding factor 3	-1.107	2.32809e-23
212526_at	SPG20	spastic paraplegia 20 (Troyer syndrome)	-1.262	2.39332e-23
213720_s_at	SMARCA4	SWI/SNF related, matrix associated, actin dependent regulator of chromatin, subfamily a, member 4	-1.077	2.50035e-23
222329_x_at			1.096	2.5527e-23
212538_at	DOCK9	dedicator of cytokinesis 9	-1.496	2.59418e-23
1553974_at	C22orf39	chromosome 22 open reading frame 39	-1.275	2.60615e-23
226050_at	TMCO3	transmembrane and coiled-coil domains 3	-1.587	2.69774e-23
216902_s_at	RRN3P1///RRN3P2///RRN3	RRN3 homolog, RNA polymerase I transcription factor pseudogene 1///RRN3 homolog, RNA polymerase I transcription factor pseudogene 2///RRN3 homolog, RNA polymerase I transcription factor	-1.096	2.72898e-23
227701_at	CCDC186	coiled-coil domain containing 186	-1.796	2.95801e-23
228826_at	TSPOAP1-AS1	TSPOAP1 antisense RNA 1	-1.316	2.99916e-23
209105_at	NCOA1	nuclear receptor coactivator 1	-1.172	3.05492e-23
224582_s_at	NUCKS1	nuclear casein kinase and cyclin dependent kinase substrate 1	-1.104	3.09742e-23
220536_at	VRTN	vertebrae development associated	1.01	3.16228e-23
218637_at	IMPACT	impact RWD domain protein	-1.166	3.33426e-23
65472_at	C2orf68	chromosome 2 open reading frame 68	-1.163	3.39625e-23
228155_at	FAM213A	family with sequence similarity 213 member A	-1.282	3.53183e-23
204790_at	SMAD7	SMAD family member 7	-1.267	3.59749e-23
228363_at	XIAP	X-linked inhibitor of apoptosis	-1.582	3.66438e-23
221068_at	KANK2	KN motif and ankyrin repeat domains 2	1.042	3.68978e-23
1555845_at			-1.045	3.74111e-23
208607_s_at	SAA2-SAA4///SAA2///SAA1	SAA2-SAA4 readthrough///serum amyloid A2///serum amyloid A1	1.041	3.81066e-23
226493_at	KCTD18	potassium channel tetramerization domain containing 18	-1.863	3.86367e-23
1565347_s_at	TFE3	transcription factor binding to IGHM enhancer 3	-1.004	3.89045e-23
217821_s_at	WBP11	WW domain binding protein 11	-1.109	3.89045e-23
218778_x_at	EPS8L1	EPS8 like 1	1.063	3.95367e-23
235422_at			-1.087	4.08319e-23
205387_s_at	CGB1///CGB8///CGB7///CGB5///CGB3	chorionic gonadotropin beta subunit 1///chorionic gonadotropin beta subunit 8///chorionic gonadotropin beta subunit 7///chorionic gonadotropin beta subunit 5///chorionic gonadotropin beta subunit 3	1.053	4.12098e-23
228876_at	BAIAP2L2	BAI1 associated protein 2 like 2	1.045	4.14e-23
1560156_at	LOC101928054	uncharacterized LOC101928054	-1.189	4.2462e-23
215454_x_at	SFTPC	surfactant protein C	1.109	4.43609e-23
217599_s_at	MDFIC	MyoD family inhibitor domain containing	-1.359	4.46684e-23
212459_x_at	SUCLG2	succinate-CoA ligase GDP-forming beta subunit	-1.671	4.4978e-23
223282_at	TSHZ1	teashirt zinc finger homeobox 1	-1.476	4.56037e-23
209092_s_at	GLOD4	glyoxalase domain containing 4	-1.362	4.58142e-23
1553575_at	ND6	NADH dehydrogenase, subunit 6 (complex I)	1.036	4.88652e-23
224812_at	HIBADH	3-hydroxyisobutyrate dehydrogenase	-1.16	5.05825e-23
235177_at	METTL21A	methyltransferase like 21A	-1.282	5.16416e-23
231815_at	PHF12	PHD finger protein 12	-1.07	5.37032e-23
231894_at	SARS	seryl-tRNA synthetase	-1.058	5.40754e-23
218090_s_at	WDR11	WD repeat domain 11	-1.62	5.50808e-23
217992_s_at	EFHD2	EF-hand domain family member D2	-1.028	5.64937e-23
225237_s_at	MSI2	musashi RNA binding protein 2	-1.216	5.64937e-23
218989_x_at	SLC30A5	solute carrier family 30 member 5	-1.913	5.78096e-23
243023_at			-1.051	5.90201e-23
203842_s_at	MAPRE3	microtubule associated protein RP/EB family member 3	1.138	6.01174e-23
201675_at	AKAP1	A-kinase anchoring protein 1	-1.223	6.06736e-23
239996_x_at	ATP2A2	ATPase sarcoplasmic/endoplasmic reticulum Ca2+ transporting 2	1.092	6.06736e-23
202610_s_at	MED14	mediator complex subunit 14	-1.165	6.29506e-23
222846_at	RAB8B	RAB8B, member RAS oncogene family	-2.412	6.5013e-23
206824_at	CES1P1	carboxylesterase 1 pseudogene 1	1.091	6.69885e-23
209186_at	ATP2A2	ATPase sarcoplasmic/endoplasmic reticulum Ca2+ transporting 2	-1.021	6.87068e-23
203347_s_at	MTF2	metal response element binding transcription factor 2	-1.573	7.06318e-23
237046_x_at	IL34	interleukin 34	1.007	7.11214e-23
221761_at	ADSS	adenylosuccinate synthase	-1.559	7.16143e-23
216944_s_at	ITPR1	inositol 1,4,5-trisphosphate receptor type 1	-1.136	7.43019e-23
224321_at	TMEFF2	transmembrane protein with EGF like and two follistatin like domains 2	1.702	7.55092e-23
217981_s_at	TIMM10B	translocase of inner mitochondrial membrane 10 homolog B (yeast)	-1.027	7.56833e-23
220386_s_at	EML4	echinoderm microtubule associated protein like 4	-1.393	7.70903e-23
208931_s_at	ILF3	interleukin enhancer binding factor 3	-1.059	7.99834e-23
201624_at	DARS	aspartyl-tRNA synthetase	-1.333	8.16582e-23
204299_at	SRSF10	serine and arginine rich splicing factor 10	-1.725	8.20352e-23
224819_at	TCEAL8	transcription elongation factor A like 8	-1.303	8.41395e-23
229235_at	NFATC2IP	nuclear factor of activated T-cells 2 interacting protein	-1.521	8.45279e-23
221428_s_at	TBL1XR1	transducin (beta)-like 1 X-linked receptor 1	-2.25	8.51138e-23
211672_s_at	ARPC4-TTLL3///ARPC4	ARPC4-TTLL3 readthrough///actin related protein 2/3 complex subunit 4	-1.114	8.57038e-23
212074_at	SUN1	Sad1 and UNC84 domain containing 1	-1.783	8.81049e-23
1555878_at	RPS24	ribosomal protein S24	-2.002	8.8308e-23
1554508_at	PIK3AP1	phosphoinositide-3-kinase adaptor protein 1	-1.33	8.95365e-23
201225_s_at	SRRM1	serine and arginine repetitive matrix 1	-1.281	9.18333e-23
207724_s_at	SPAST	spastin	-1.33	9.2045e-23
1559096_x_at	FBXO9	F-box protein 9	-1.151	9.22571e-23
226384_at	PLPP5	phospholipid phosphatase 5	-1.45	9.28966e-23
238149_at	ZNF818P	zinc finger protein 818, pseudogene	-1.14	1.04232e-22
212928_at	TSPYL4	TSPY like 4	-1.35	1.11429e-22
230714_s_at			1.256	1.1298e-22
238593_at	C11orf80	chromosome 11 open reading frame 80	-1.4	1.21339e-22
205518_s_at	CMAHP	cytidine monophospho-N-acetylneuraminic acid hydroxylase, pseudogene	-1.286	1.27938e-22
214835_s_at	SUCLG2	succinate-CoA ligase GDP-forming beta subunit	-1.378	1.30918e-22
238337_s_at	DNAJC21	DnaJ heat shock protein family (Hsp40) member C21	-1.051	1.30918e-22
1553528_a_at	TAF5	TATA-box binding protein associated factor 5	-1.463	1.33045e-22
213090_s_at	TAF4	TATA-box binding protein associated factor 4	-1.344	1.33352e-22
222861_x_at	FBXO44	F-box protein 44	1.056	1.36773e-22
219698_s_at	METTL4	methyltransferase like 4	-1.087	1.37404e-22
1569600_at	DLEU2	deleted in lymphocytic leukemia 2 (non-protein coding)	-1.405	1.38995e-22
213703_at	LINC00342	long intergenic non-protein coding RNA 342	-1.206	1.40281e-22
219279_at	DOCK10	dedicator of cytokinesis 10	-1.839	1.4388e-22
203286_at	RNF44	ring finger protein 44	-1.223	1.47571e-22
230464_at	S1PR5	sphingosine-1-phosphate receptor 5	-1.109	1.50314e-22
223441_at	SLC17A5	solute carrier family 17 member 5	-1.011	1.66725e-22
219492_at	CHIC2	cysteine rich hydrophobic domain 2	-1.275	1.89671e-22
227738_s_at	ARMC5	armadillo repeat containing 5	1.011	1.94984e-22
1554464_a_at	CRTAP	cartilage associated protein	-1.221	1.97242e-22
201726_at	ELAVL1	ELAV like RNA binding protein 1	-1.027	1.97242e-22
242051_at			-1.168	2.0797e-22
221194_s_at	TBC1D3P1-DHX40P1///RNFT1	TBC1D3P1-DHX40P1 readthrough, transcribed pseudogene///ring finger protein, transmembrane 1	-1.033	2.13796e-22
222459_at	AKIRIN1	akirin 1	-1.504	2.20293e-22
225974_at	TMEM64	transmembrane protein 64	-1.744	2.21309e-22
224635_s_at	BIRC6	baculoviral IAP repeat containing 6	-1.499	2.34963e-22
212306_at	CLASP2	cytoplasmic linker associated protein 2	-1.613	2.38232e-22
224346_at			1.071	2.42103e-22
1556006_s_at	CSNK1A1	casein kinase 1 alpha 1	-1.675	2.50035e-22
1557236_at	APOL6	apolipoprotein L6	-1.215	2.55859e-22
212160_at	XPOT	exportin for tRNA	-1.794	2.71644e-22
229265_at	SKI	SKI proto-oncogene	-1.113	2.75423e-22
202581_at	HSPA1B///HSPA1A	heat shock protein family A (Hsp70) member 1B///heat shock protein family A (Hsp70) member 1A	-1.409	2.76058e-22
55692_at	ELMO2	engulfment and cell motility 2	-1.091	2.76694e-22
237001_at			-1.634	2.77332e-22
228736_at	HELQ	helicase, POLQ-like	-1.103	2.77971e-22
1555420_a_at	KLF7	Kruppel like factor 7	-1.42	2.89068e-22
1559094_at	FBXO9	F-box protein 9	-1.08	2.89068e-22
217788_s_at	GALNT2	polypeptide N-acetylgalactosaminyltransferase 2	-1.078	2.99916e-22
234405_s_at	PHAX	phosphorylated adaptor for RNA export	-1.239	3.01995e-22
209189_at	FOS	Fos proto-oncogene, AP-1 transcription factor subunit	-1.674	3.08319e-22
226995_at	LOC642852	uncharacterized LOC642852	-1.043	3.09742e-22
222603_at	ERMP1	endoplasmic reticulum metallopeptidase 1	-1.211	3.14775e-22
204552_at	INPP4A	inositol polyphosphate-4-phosphatase type I A	-1.555	3.17687e-22
227670_at	ZNF75A	zinc finger protein 75a	-1.09	3.21366e-22
238325_s_at	ODF3B	outer dense fiber of sperm tails 3B	1.027	3.25837e-22
213243_at	VPS13B	vacuolar protein sorting 13 homolog B	-1.497	3.27341e-22
218158_s_at	APPL1	adaptor protein, phosphotyrosine interacting with PH domain and leucine zipper 1	-1.409	3.3037e-22
1560271_at			-1.428	3.4435e-22
218239_s_at	GTPBP4	GTP binding protein 4	-1.163	3.45144e-22
212693_at	MDN1	midasin AAA ATPase 1	-1.065	3.46737e-22
1555613_a_at	ZAP70	zeta chain of T cell receptor associated protein kinase 70	-1.161	3.53997e-22
212044_s_at	RPL27A	ribosomal protein L27a	1.231	3.68978e-22
201343_at	UBE2D2	ubiquitin conjugating enzyme E2 D2	-1.235	3.76704e-22
219378_at	NAA16	N(alpha)-acetyltransferase 16, NatA auxiliary subunit	-1.572	3.76704e-22
225334_at	BORCS7	BLOC-1 related complex subunit 7	-1.655	3.80189e-22
222715_s_at	SYNRG	synergin, gamma	-1.081	3.89942e-22
238907_at	ZNF780A	zinc finger protein 780A	-1.25	3.9355e-22
220494_s_at			-1.344	3.95367e-22
226413_at	LINC00938	long intergenic non-protein coding RNA 938	-1.287	3.98107e-22
204367_at	SP2	Sp2 transcription factor	-1.027	4.12098e-22
208232_x_at	NRG1	neuregulin 1	1.089	4.13048e-22
242176_at	MEF2A	myocyte enhancer factor 2A	-1.342	4.14e-22
224649_x_at	CCNY	cyclin Y	-1.253	4.20727e-22
1564494_s_at	P4HB	prolyl 4-hydroxylase subunit beta	-1.092	4.2658e-22
201435_s_at	EIF4E	eukaryotic translation initiation factor 4E	-1.412	4.42588e-22
208070_s_at	REV3L	REV3 like, DNA directed polymerase zeta catalytic subunit	-1.422	4.44631e-22
226848_at			-1.024	4.51856e-22
226247_at	PLEKHA1	pleckstrin homology domain containing A1	-1.636	4.52898e-22
214048_at	MBD4	methyl-CpG binding domain 4, DNA glycosylase	-1.307	4.65586e-22
212361_s_at	ATP2A2	ATPase sarcoplasmic/endoplasmic reticulum Ca2+ transporting 2	-1.085	4.83059e-22
225047_at	NUP58	nucleoporin 58	-1.037	4.9545e-22
217168_s_at	HERPUD1	homocysteine inducible ER protein with ubiquitin like domain 1	-1.241	5.04661e-22
206328_at	CDH15	cadherin 15	1.052	5.09331e-22
238701_x_at	COLCA1	colorectal cancer associated 1	1.014	5.19996e-22
1558254_s_at	SRPK2	SRSF protein kinase 2	-1.955	5.34564e-22
218498_s_at	ERO1A	endoplasmic reticulum oxidoreductase 1 alpha	-1.119	5.39511e-22
218209_s_at	RPRD1A	regulation of nuclear pre-mRNA domain containing 1A	-1.111	5.50808e-22
201333_s_at	ARHGEF12	Rho guanine nucleotide exchange factor 12	1.444	5.67545e-22
201455_s_at	NPEPPS	aminopeptidase puromycin sensitive	-1.017	5.76766e-22
235180_at	STYX	serine/threonine/tyrosine interacting protein	-1.086	5.76766e-22
228123_s_at	ABHD12	abhydrolase domain containing 12	-1.047	5.98412e-22
1561973_at	SMARCC2	SWI/SNF related, matrix associated, actin dependent regulator of chromatin subfamily c member 2	-1.264	6.01174e-22
203629_s_at	COG5	component of oligomeric golgi complex 5	-1.074	6.25173e-22
218170_at	ISOC1	isochorismatase domain containing 1	-1.779	6.30957e-22
240432_x_at	KLF7	Kruppel like factor 7	-1.08	6.3387e-22
210425_x_at	LOC101930583///GOLGA8B///GOLGA8A	uncharacterized LOC101930583///golgin A8 family member B///golgin A8 family member A	-1.815	6.48634e-22
225457_s_at	OLMALINC///PP7080	oligodendrocyte maturation-associated long intergenic non-coding RNA///uncharacterized LOC25845	-1.198	6.87068e-22
227987_at	VPS13A	vacuolar protein sorting 13 homolog A	-1.069	6.91831e-22
1552263_at	MAPK1	mitogen-activated protein kinase 1	-1.019	7.14496e-22
204496_at	STRN3	striatin 3	-1.34	7.2277e-22
201036_s_at	HADH	hydroxyacyl-CoA dehydrogenase	-1.202	7.46449e-22
202611_s_at	MED14	mediator complex subunit 14	-1.44	7.4817e-22
200069_at	SART3	squamous cell carcinoma antigen recognized by T-cells 3	-1.282	7.8343e-22
225994_at	CPSF2	cleavage and polyadenylation specific factor 2	-1.357	7.99834e-22
209769_s_at	SEPT5-GP1BB	SEPT5-GP1BB readthrough	1.252	8.05378e-22
1558754_at	ZNF763	zinc finger protein 763	-1.042	8.33681e-22
223143_s_at	AKIRIN2	akirin 2	-1.135	8.57038e-22
222428_s_at	LARS	leucyl-tRNA synthetase	-1.031	8.6896e-22
226249_at	SNX30	sorting nexin family member 30	-1.395	8.70964e-22
200691_s_at	HSPA9	heat shock protein family A (Hsp70) member 9	-1.178	8.93305e-22
221947_at	IL17RC	interleukin 17 receptor C	1.081	9.05733e-22
229531_at			-1.282	9.22571e-22
225724_at	PSMA3-AS1	PSMA3 antisense RNA 1	-1.909	9.28966e-22
221079_s_at	METTL2A///METTL2B	methyltransferase like 2A///methyltransferase like 2B	-1.145	9.33254e-22
202527_s_at	SMAD4	SMAD family member 4	-1.89	9.52796e-22
227133_at	FAM199X	family with sequence similarity 199, X-linked	-1.325	9.68278e-22
215778_x_at	HAB1	B1 for mucin	1.113	1.03514e-21
203690_at	TUBGCP3	tubulin gamma complex associated protein 3	-1.543	1.07152e-21
214316_x_at			1.01	1.08143e-21
205541_s_at	GSPT2	G1 to S phase transition 2	-1.208	1.08893e-21
1558937_s_at			-1.522	1.09144e-21
217725_x_at	SERBP1	SERPINE1 mRNA binding protein 1	-1.58	1.10917e-21
235230_at	PLCXD2	phosphatidylinositol specific phospholipase C X domain containing 2	-1.323	1.16681e-21
226094_at	PIK3C2A	phosphatidylinositol-4-phosphate 3-kinase catalytic subunit type 2 alpha	-1.201	1.18032e-21
225740_x_at	MDM4	MDM4, p53 regulator	-1.249	1.18577e-21
235982_at	FCRL1	Fc receptor like 1	-1.267	1.1885e-21
218536_at	MRS2	MRS2, magnesium transporter	-1.23	1.21339e-21
225105_at	C12orf75	chromosome 12 open reading frame 75	-1.327	1.23595e-21
209815_at	PTCH1	patched 1	-1.399	1.25026e-21
225497_at	ATE1	arginyltransferase 1	-1.566	1.26474e-21
213530_at	RAB3GAP1	RAB3 GTPase activating protein catalytic subunit 1	-1.048	1.3366e-21
244659_at	TRIP12	thyroid hormone receptor interactor 12	-1.031	1.34896e-21
212653_s_at	EHBP1	EH domain binding protein 1	-1.094	1.36773e-21
239151_at	BMS1P5	BMS1, ribosome biogenesis factor pseudogene 5	-1.358	1.38038e-21
204791_at	NR2C1	nuclear receptor subfamily 2 group C member 1	-1.447	1.41254e-21
1555860_x_at	THUMPD3-AS1	THUMPD3 antisense RNA 1	-1.334	1.44212e-21
212168_at	RBM12	RNA binding motif protein 12	-1.394	1.45546e-21
235033_at	NPEPL1	aminopeptidase-like 1	-1.239	1.49624e-21
209657_s_at	HSF2	heat shock transcription factor 2	-1.634	1.52757e-21
239512_at	SRSF4	serine and arginine rich splicing factor 4	-1.643	1.56675e-21
219972_s_at	PCNX4	pecanex homolog 4 (Drosophila)	-1.085	1.59221e-21
208840_s_at	G3BP2	G3BP stress granule assembly factor 2	-1.307	1.59956e-21
201512_s_at	TOMM70	translocase of outer mitochondrial membrane 70	-1.125	1.63682e-21
233799_at			-1.204	1.70216e-21
217317_s_at	HERC2P9///HERC2P2	hect domain and RLD 2 pseudogene 9///hect domain and RLD 2 pseudogene 2	-1.033	1.70608e-21
224570_s_at	IRF2BP2	interferon regulatory factor 2 binding protein 2	-1.159	1.72982e-21
204634_at	NEK4	NIMA related kinase 4	-1.615	1.74985e-21
214323_s_at	UPF3A	UPF3 regulator of nonsense transcripts homolog A (yeast)	-1.805	1.76198e-21
201855_s_at	ATMIN	ATM interactor	-1.581	1.84502e-21
205407_at	RECK	reversion inducing cysteine rich protein with kazal motifs	-1.372	1.87068e-21
212175_s_at	AK2	adenylate kinase 2	-1.114	1.87932e-21
235401_s_at	FCRLA	Fc receptor like A	-1.236	1.89671e-21
235542_at	TET3	tet methylcytosine dioxygenase 3	-1.169	2.03704e-21
204427_s_at	TMED2	transmembrane p24 trafficking protein 2	-1.597	2.22331e-21
210293_s_at	SEC23B	Sec23 homolog B, coat complex II component	-1.164	2.22331e-21
225754_at	AP1G1	adaptor related protein complex 1 gamma 1 subunit	-1.242	2.25424e-21
230063_at	ZNF264	zinc finger protein 264	-1.131	2.29615e-21
204793_at	GPRASP1	G protein-coupled receptor associated sorting protein 1	-1.265	2.32809e-21
201259_s_at	SYPL1	synaptophysin like 1	-1.274	2.33884e-21
212031_at	RBM25	RNA binding motif protein 25	-1.17	2.37137e-21
203387_s_at	TBC1D4	TBC1 domain family member 4	-1.54	2.49459e-21
1562761_at	NMRK1	nicotinamide riboside kinase 1	-1.075	2.50611e-21
212623_at	TMEM41B	transmembrane protein 41B	-1.606	2.5293e-21
226605_at	DGKQ	diacylglycerol kinase theta	-1.247	2.55859e-21
230228_at	SSC5D	scavenger receptor cysteine rich family member with 5 domains	1.027	2.5704e-21
227278_at	TAF13	TATA-box binding protein associated factor 13	-1.571	2.67301e-21
224737_x_at	CCAR1	cell division cycle and apoptosis regulator 1	-1.192	2.85759e-21
215772_x_at	SUCLG2	succinate-CoA ligase GDP-forming beta subunit	-1.454	2.94442e-21
239744_at			-1.008	2.96483e-21
203077_s_at	SMAD2	SMAD family member 2	-1.533	3.05492e-21
234491_s_at	SAV1	salvador family WW domain containing protein 1	-1.06	3.0761e-21
243729_at			-1.024	3.13329e-21
235198_at	OSTM1	osteopetrosis associated transmembrane protein 1	-1.358	3.17687e-21
207996_s_at	LDLRAD4	low density lipoprotein receptor class A domain containing 4	-1.208	3.1989e-21
219164_s_at	ATG2B	autophagy related 2B	-1.08	3.20627e-21
240373_at	CACTIN	cactin, spliceosome C complex subunit	1.008	3.23594e-21
227517_s_at	SNORD77///SNORD76///SNORD74///GAS5///SNORD44///SNORD47///SNORD80///SNORD79///SNORD81	small nucleolar RNA, C/D box 77///small nucleolar RNA, C/D box 76///small nucleolar RNA, C/D box 74///growth arrest specific 5 (non-protein coding)///small nucleolar RNA, C/D box 44///small nucleolar RNA, C/D box 47///small nucleolar RNA, C/D box 80///small nucleolar RNA, C/D box 79///small nucleolar RNA, C/D box 81	-1.28	3.3037e-21
225390_s_at	KLF13	Kruppel like factor 13	-1.16	3.3266e-21
201450_s_at	TIA1	TIA1 cytotoxic granule-associated RNA binding protein	-1.779	3.37287e-21
209814_at	ZNF330	zinc finger protein 330	-1.255	3.54813e-21
225864_at	FAM84B	family with sequence similarity 84 member B	-1.237	3.58922e-21
201490_s_at	PPIF	peptidylprolyl isomerase F	-1.055	3.62243e-21
232432_s_at	SLC30A5	solute carrier family 30 member 5	-1.373	3.65595e-21
1552612_at	CDC42SE2	CDC42 small effector 2	-1.467	3.69828e-21
243528_at			-1.256	3.69828e-21
213672_at	MIR6758///MARS	microRNA 6758///methionyl-tRNA synthetase	-1.032	3.81066e-21
1569189_at	TTC9C	tetratricopeptide repeat domain 9C	-1.129	3.94457e-21
204566_at	PPM1D	protein phosphatase, Mg2+/Mn2+ dependent 1D	-1.412	3.94457e-21
218528_s_at	RNF38	ring finger protein 38	-1.529	4.09261e-21
240413_at	PYHIN1	pyrin and HIN domain family member 1	-1.405	4.1783e-21
208810_at	TMEM135///DNAJB6	transmembrane protein 135///DnaJ heat shock protein family (Hsp40) member B6	-1.795	4.33511e-21
216266_s_at	ARFGEF1	ADP ribosylation factor guanine nucleotide exchange factor 1	-1.418	4.36516e-21
1558943_x_at	ZNF765	zinc finger protein 765	-1.275	4.4157e-21
222427_s_at	LARS	leucyl-tRNA synthetase	-1.012	4.4978e-21
206809_s_at	HNRNPA3///HNRNPA3P1	heterogeneous nuclear ribonucleoprotein A3///heterogeneous nuclear ribonucleoprotein A3 pseudogene 1	-1.029	4.51856e-21
225256_at			-1.393	4.56037e-21
202981_x_at	SIAH1	siah E3 ubiquitin protein ligase 1	-1.268	4.62381e-21
200641_s_at	YWHAZ	tyrosine 3-monooxygenase/tryptophan 5-monooxygenase activation protein zeta	-1.727	4.72063e-21
201503_at	G3BP1	G3BP stress granule assembly factor 1	-1.522	4.76431e-21
224407_s_at	STK26	serine/threonine protein kinase 26	-1.178	4.77529e-21
212453_at	KIF1BP	KIF1 binding protein	-1.172	4.83059e-21
203057_s_at	PRDM2	PR/SET domain 2	-1.251	4.84172e-21
205027_s_at	MAP3K8	mitogen-activated protein kinase kinase kinase 8	-1.696	4.84172e-21
223297_at	AMMECR1L	AMMECR1 like	-1.233	4.85289e-21
205324_s_at	FTSJ1	FtsJ RNA methyltransferase homolog 1 (E. coli)	-1.148	4.88652e-21
206544_x_at	SMARCA2	SWI/SNF related, matrix associated, actin dependent regulator of chromatin, subfamily a, member 2	-1.498	4.88652e-21
205920_at	SLC6A6	solute carrier family 6 member 6	-1.108	4.89779e-21
200020_at	TARDBP	TAR DNA binding protein	-1.115	5.03501e-21
212402_at	ZC3H13	zinc finger CCCH-type containing 13	-1.218	5.188e-21
201776_s_at	EFCAB14	EF-hand calcium binding domain 14	-1.126	5.21195e-21
217843_s_at	MED4	mediator complex subunit 4	-1.624	5.236e-21
213838_at	NOL7	nucleolar protein 7	-1.139	5.26017e-21
232589_at	LOC102606465	uncharacterized LOC102606465	-1.082	5.40754e-21
228634_s_at	YBX3	Y-box binding protein 3	1.427	5.52077e-21
238524_at	DENND2D	DENN domain containing 2D	-1.299	5.78096e-21
226721_at	DPY19L4	dpy-19 like 4 (C. elegans)	-1.033	5.90201e-21
229022_at	ZFX	zinc finger protein, X-linked	-1.025	5.91562e-21
221943_x_at	RPL38	ribosomal protein L38	1.087	6.01174e-21
1554834_a_at	RASSF5	Ras association domain family member 5	-1.506	6.03949e-21
228512_at	PTCD3	pentatricopeptide repeat domain 3	-1.457	6.23735e-21
221011_s_at	LBH	limb bud and heart development	-1.207	6.42688e-21
200889_s_at	SSR1	signal sequence receptor subunit 1	-1.006	6.51628e-21
223090_x_at	VEZT	vezatin, adherens junctions transmembrane protein	-1.33	6.69885e-21
218079_s_at	GGNBP2	gametogenetin binding protein 2	-1.056	6.71429e-21
218568_at	AGK	acylglycerol kinase	-1.009	6.87068e-21
202670_at	MAP2K1	mitogen-activated protein kinase kinase 1	-1.312	7.11214e-21
214213_x_at	LMNA	lamin A/C	1.059	7.12853e-21
225887_at	PROSER1	proline and serine rich 1	-1.561	7.12853e-21
213518_at	PRKCI	protein kinase C iota	-1.342	7.14496e-21
202128_at	AREL1	apoptosis resistant E3 ubiquitin protein ligase 1	-1.084	7.17794e-21
202346_at	UBE2K	ubiquitin conjugating enzyme E2 K	-1.331	7.51623e-21
213006_at	CEBPD	CCAAT/enhancer binding protein delta	-1.138	7.65597e-21
222403_at	MTCH2	mitochondrial carrier 2	-1.001	7.70903e-21
219289_at	HEATR3	HEAT repeat containing 3	-1.214	7.87046e-21
225621_at	ALG2	ALG2, alpha-1,3/1,6-mannosyltransferase	-1.464	8.01678e-21
216593_s_at	PIGC	phosphatidylinositol glycan anchor biosynthesis class C	-1.057	8.41395e-21
227525_at	GLCCI1	glucocorticoid induced 1	-2.011	8.41395e-21
227693_at	WDR20	WD repeat domain 20	-1.284	8.531e-21
218432_at	FBXO3	F-box protein 3	-1.724	8.70964e-21
203603_s_at	ZEB2	zinc finger E-box binding homeobox 2	-1.787	8.79023e-21
213410_at	EDRF1	erythroid differentiation regulatory factor 1	-1.766	8.97429e-21
228465_at			-1.236	8.97429e-21
243916_x_at	UBLCP1	ubiquitin like domain containing CTD phosphatase 1	-1.372	9.01571e-21
213579_s_at	EP300	E1A binding protein p300	-1.475	9.14113e-21
224151_s_at	AK3	adenylate kinase 3	-1.169	9.18333e-21
215009_s_at	THAP9-AS1	THAP9 antisense RNA 1	-1.524	9.2683e-21
1557078_at	SLFN5	schlafen family member 5	-1.161	9.44061e-21
225610_at	UHRF2	ubiquitin like with PHD and ring finger domains 2	-1.483	9.7051e-21
219960_s_at	UCHL5	ubiquitin C-terminal hydrolase L5	-1.231	9.7499e-21
229633_at	INTS10	integrator complex subunit 10	-1.048	9.95405e-21
212673_at	METAP1	methionyl aminopeptidase 1	-1.008	9.977e-21
214449_s_at	RHOQ	ras homolog family member Q	-1.5	1e-20
211090_s_at	PRPF4B	pre-mRNA processing factor 4B	-1.865	1.03039e-20
226510_at	HEATR5A	HEAT repeat containing 5A	-1.668	1.05196e-20
214787_at	DENND4A	DENN domain containing 4A	-1.531	1.05925e-20
206631_at	PTGER2	prostaglandin E receptor 2	-1.397	1.0617e-20
224698_at	ESYT2	extended synaptotagmin 2	-1.223	1.09144e-20
236953_s_at	NHLRC3	NHL repeat containing 3	-1.125	1.15878e-20
218478_s_at	ZCCHC8	zinc finger CCHC-type containing 8	-1.315	1.16413e-20
202396_at	TCERG1	transcription elongation regulator 1	-1.937	1.16681e-20
226329_s_at	MITD1	microtubule interacting and trafficking domain containing 1	-1.471	1.18304e-20
223397_s_at	NIP7	NIP7, nucleolar pre-rRNA processing protein	-1.194	1.20781e-20
212381_at	USP24	ubiquitin specific peptidase 24	-1.182	1.22462e-20
224311_s_at	CAB39	calcium binding protein 39	-1.291	1.3213e-20
227049_at	ZADH2	zinc binding alcohol dehydrogenase domain containing 2	-1.435	1.33968e-20
227979_at	RBM4	RNA binding motif protein 4	-1.098	1.34896e-20
222811_at	CMTR2	cap methyltransferase 2	-2.015	1.35207e-20
204658_at	TRA2A	transformer 2 alpha homolog	-1.383	1.35519e-20
231502_at			-1.241	1.38038e-20
212514_x_at	DDX3X	DEAD-box helicase 3, X-linked	-1.217	1.38357e-20
222699_s_at	PLEKHF2	pleckstrin homology and FYVE domain containing 2	-1.566	1.38676e-20
1559190_s_at	RDH13	retinol dehydrogenase 13	-1.242	1.49624e-20
218757_s_at	UPF3B	UPF3 regulator of nonsense transcripts homolog B (yeast)	-1.105	1.49968e-20
228991_at	CDK13	cyclin dependent kinase 13	-1.431	1.50314e-20
218962_s_at	TMEM168	transmembrane protein 168	-1.623	1.52055e-20
226685_at	SNTB2	syntrophin beta 2	-1.279	1.52405e-20
212486_s_at	FYN	FYN proto-oncogene, Src family tyrosine kinase	-1.448	1.55239e-20
222682_s_at	FAM114A2	family with sequence similarity 114 member A2	-1.158	1.57036e-20
226284_at	ZBTB2	zinc finger and BTB domain containing 2	-1.253	1.59221e-20
213750_at	RSL1D1	ribosomal L1 domain containing 1	-1.286	1.62181e-20
233713_at			-1.304	1.62181e-20
225964_at	ZXDC	ZXD family zinc finger C	-1.203	1.63305e-20
226797_at	MBTD1	mbt domain containing 1	-1.63	1.65959e-20
225635_s_at	EBLN3P	endogenous Bornavirus-like nucleoprotein 3, pseudogene	-1.673	1.75792e-20
209266_s_at	SLC39A8	solute carrier family 39 member 8	1.151	1.77828e-20
218331_s_at	FAM208B	family with sequence similarity 208 member B	-1.631	1.79887e-20
202560_s_at	CHTOP	chromatin target of PRMT1	-1.18	1.81552e-20
202633_at	TOPBP1	topoisomerase (DNA) II binding protein 1	-1.239	1.8239e-20
202786_at	STK39	serine/threonine kinase 39	-1.389	1.86209e-20
228391_at	CYP4V2	cytochrome P450 family 4 subfamily V member 2	-1.01	1.88799e-20
203177_x_at	TFAM	transcription factor A, mitochondrial	-1.53	1.94089e-20
213320_at	PRMT3	protein arginine methyltransferase 3	-1.135	1.94536e-20
1553177_at	SH2D1B	SH2 domain containing 1B	-1.583	2.01372e-20
218050_at	UFM1	ubiquitin fold modifier 1	-1.038	2.01372e-20
222839_s_at	PAPOLG	poly(A) polymerase gamma	-1.932	2.05589e-20
226669_at	USP42	ubiquitin specific peptidase 42	-1.182	2.07014e-20
238520_at	TRERF1	transcriptional regulating factor 1	-1.472	2.0893e-20
202375_at	SEC24D	SEC24 homolog D, COPII coat complex component	-1.162	2.14289e-20
229614_at	ZNF320	zinc finger protein 320	-1.036	2.22331e-20
212824_at	FUBP3	far upstream element binding protein 3	-1.562	2.26986e-20
212959_s_at	GNPTAB	N-acetylglucosamine-1-phosphate transferase alpha and beta subunits	-1.368	2.34423e-20
221268_s_at	SGPP1	sphingosine-1-phosphate phosphatase 1	-1.501	2.34963e-20
223283_s_at	TSHZ1	teashirt zinc finger homeobox 1	-1.087	2.40991e-20
203544_s_at	STAM	signal transducing adaptor molecule	-1.521	2.64241e-20
234983_at	C12orf49	chromosome 12 open reading frame 49	-1.037	2.66073e-20
235410_at	NPHP3	nephronophthisis 3 (adolescent)	-1.573	2.74157e-20
205583_s_at	ALG13	ALG13, UDP-N-acetylglucosaminyltransferase subunit	-1.955	2.76694e-20
211985_s_at	CALM3///CALM2///CALM1	calmodulin 3///calmodulin 2///calmodulin 1	-1.379	2.78612e-20
218172_s_at	DERL1	derlin 1	-1.322	2.8119e-20
221208_s_at	MSANTD2	Myb/SANT DNA binding domain containing 2	-1.25	2.85102e-20
228555_at	CAMK2D	calcium/calmodulin dependent protein kinase II delta	-1.266	2.89734e-20
219673_at	MCM9	minichromosome maintenance 9 homologous recombination repair factor	-1.112	2.95801e-20
212276_at	LPIN1	lipin 1	-1.035	2.99226e-20
218598_at	RINT1	RAD50 interactor 1	-1.225	3.01995e-20
221449_s_at	ITFG1	integrin alpha FG-GAP repeat containing 1	-1.117	3.04089e-20
221198_at	SCT	secretin	1.049	3.14051e-20
238051_x_at	PWWP2B	PWWP domain containing 2B	1.059	3.25837e-20
230073_at	CCDC18-AS1	CCDC18 antisense RNA 1	1.069	3.27341e-20
213021_at	GOSR1	golgi SNAP receptor complex member 1	-1.143	3.43558e-20
219200_at	FASTKD3	FAST kinase domains 3	-1.375	3.48337e-20
210148_at	HIPK3	homeodomain interacting protein kinase 3	-1.501	3.4914e-20
226478_at	TM7SF3	transmembrane 7 superfamily member 3	-1.001	3.49945e-20
213376_at	ZBTB1	zinc finger and BTB domain containing 1	-1.921	3.63078e-20
225538_at	ZCCHC9	zinc finger CCHC-type containing 9	-1.008	3.63078e-20
224673_at	LENG8	leukocyte receptor cluster member 8	-1.122	3.86367e-20
214945_at	LOC101930363///LOC101928349///LOC100507387///FAM153C///FAM153A///FAM153B	uncharacterized LOC101930363///uncharacterized LOC101928349///uncharacterized LOC100507387///family with sequence similarity 153, member C///family with sequence similarity 153 member A///family with sequence similarity 153 member B	-1.344	3.87258e-20
227489_at	SMURF2	SMAD specific E3 ubiquitin protein ligase 2	-1.107	3.91742e-20
202169_s_at	AASDHPPT	aminoadipate-semialdehyde dehydrogenase-phosphopantetheinyl transferase	-2.134	3.99025e-20
201836_s_at	SUPT7L	SPT7-like STAGA complex gamma subunit	-1.064	4.0738e-20
208848_at	ADH5	alcohol dehydrogenase 5 (class III), chi polypeptide	-1.488	4.1783e-20
218360_at	RAB22A	RAB22A, member RAS oncogene family	-1.154	4.19759e-20
223384_s_at	TRIM4	tripartite motif containing 4	-1.229	4.30527e-20
204396_s_at	GRK5	G protein-coupled receptor kinase 5	-1.085	4.35512e-20
1552287_s_at	AFG3L1P	AFG3 like matrix AAA peptidase subunit 1, pseudogene	-1.16	4.39542e-20
232686_at	SIGLEC17P	sialic acid binding Ig like lectin 17, pseudogene	-1.055	4.44631e-20
233239_at			-1.257	4.52898e-20
201375_s_at	PPP2CB	protein phosphatase 2 catalytic subunit beta	-1.419	4.63447e-20
203970_s_at	PEX3	peroxisomal biogenesis factor 3	-1.228	4.69894e-20
240172_at	ERGIC2	ERGIC and golgi 2	-1.274	4.73151e-20
218932_at	ZNHIT6	zinc finger HIT-type containing 6	-1.377	4.74242e-20
209300_s_at	NECAP1	NECAP endocytosis associated 1	-1.225	4.75335e-20
218764_at	PRKCH	protein kinase C eta	-1.258	4.84172e-20
214658_at	TMED7-TICAM2///TMED7	TMED7-TICAM2 readthrough///transmembrane p24 trafficking protein 7	-1.937	4.85289e-20
202163_s_at	CNOT8	CCR4-NOT transcription complex subunit 8	-1.407	5.02343e-20
230559_x_at	FGD4	FYVE, RhoGEF and PH domain containing 4	-1.081	5.08159e-20
215731_s_at	MPHOSPH9	M-phase phosphoprotein 9	-1.295	5.11682e-20
221589_s_at	ALDH6A1	aldehyde dehydrogenase 6 family member A1	-1.264	5.14044e-20
226339_at	TRUB1	TruB pseudouridine synthase family member 1	-1.28	5.16416e-20
203935_at	ACVR1	activin A receptor type 1	-1.22	5.45758e-20
230178_s_at	ELP2	elongator acetyltransferase complex subunit 2	-1.042	5.45758e-20
209551_at	YIPF4	Yip1 domain family member 4	-1.347	5.52077e-20
212413_at	2006-09-01	septin 6	-1.002	5.62341e-20
222490_at	LOC101060521///POLR3E	DNA-directed RNA polymerase III subunit RPC5///RNA polymerase III subunit E	-1.025	5.71479e-20
223403_s_at	POLR1B	RNA polymerase I subunit B	-1.323	5.71479e-20
202164_s_at	CNOT8	CCR4-NOT transcription complex subunit 8	-1.807	5.76766e-20
226532_at	LZIC	leucine zipper and CTNNBIP1 domain containing	-1.409	5.79429e-20
233558_s_at	TRAPPC11	trafficking protein particle complex 11	-1.359	5.82103e-20
235767_x_at	PHAX	phosphorylated adaptor for RNA export	-1.049	5.86138e-20
228652_at	ZNF776	zinc finger protein 776	-1.295	6.09537e-20
209705_at	MTF2	metal response element binding transcription factor 2	-1.029	6.65273e-20
221602_s_at	FCMR	Fc fragment of IgM receptor	-1.017	6.71429e-20
222014_x_at	MTO1	mitochondrial tRNA translation optimization 1	-1.423	6.71429e-20
226925_at	PXYLP1	2-phosphoxylose phosphatase 1	-1.598	6.93426e-20
219342_at	CASD1	CAS1 domain containing 1	-1.167	6.95024e-20
213173_at	PCNX1	pecanex homolog 1 (Drosophila)	-1.004	7.07946e-20
211563_s_at	URI1	URI1, prefoldin like chaperone	-1.191	7.12853e-20
201300_s_at	PRNP	prion protein	-2.425	7.16143e-20
207812_s_at	GORASP2	golgi reassembly stacking protein 2	-1.112	7.26106e-20
235532_at			-1.145	7.29458e-20
229810_at	RSPH3	radial spoke 3 homolog	-1.065	7.31139e-20
203884_s_at	RAB11FIP2	RAB11 family interacting protein 2	-1.456	7.55092e-20
1559263_s_at	ZC3H12D	zinc finger CCCH-type containing 12D	-1.153	7.56833e-20
230598_at			-1.026	7.60326e-20
226568_at	FAM102B	family with sequence similarity 102 member B	-1.369	7.6913e-20
217122_s_at	SLC35E2B///SLC35E2	solute carrier family 35 member E2B///solute carrier family 35 member E2	-1.041	7.70903e-20
205789_at	CD1D	CD1d molecule	-1.287	7.96159e-20
204244_s_at	DBF4	DBF4 zinc finger	-1.141	8.29851e-20
227531_at	CLOCK	clock circadian regulator	-1.027	8.35603e-20
233642_s_at	HEATR5B	HEAT repeat containing 5B	-1.072	8.41395e-20
244418_at			-1.429	8.59014e-20
226242_at	C1orf131	chromosome 1 open reading frame 131	-1.238	8.62979e-20
234295_at	DBR1	debranching RNA lariats 1	-1.228	8.62979e-20
223391_at	SGPP1	sphingosine-1-phosphate phosphatase 1	-1.863	8.64968e-20
239355_at	GMCL1	germ cell-less, spermatogenesis associated 1	-1.586	8.85116e-20
230252_at	LPAR5	lysophosphatidic acid receptor 5	-1.082	9.07821e-20
235158_at	TMEM209	transmembrane protein 209	-1.324	9.37562e-20
227373_at	ATXN1L	ataxin 1 like	-1.326	9.59401e-20
227947_at	PHACTR2	phosphatase and actin regulator 2	-1.298	9.63829e-20
204995_at	CDK5R1	cyclin dependent kinase 5 regulatory subunit 1	-1.432	9.66051e-20
212780_at	SOS1	SOS Ras/Rac guanine nucleotide exchange factor 1	-1.084	9.81748e-20
1552613_s_at	CDC42SE2	CDC42 small effector 2	-1.458	9.86279e-20
218362_s_at	DIS3	DIS3 homolog, exosome endoribonuclease and 3'-5' exoribonuclease	-1.248	9.95405e-20
1560082_at			-1.037	1.00925e-19
203991_s_at	KDM6A	lysine demethylase 6A	-1.605	1.03514e-19
213291_s_at	UBE3A	ubiquitin protein ligase E3A	-1.282	1.10408e-19
208828_at	POLE3	DNA polymerase epsilon 3, accessory subunit	-1.109	1.11429e-19
241968_at	ABHD18	abhydrolase domain containing 18	-1.022	1.14551e-19
226951_at	C2orf49	chromosome 2 open reading frame 49	-1.564	1.18032e-19
228039_at	DDX46	DEAD-box helicase 46	-1.048	1.20504e-19
227451_s_at	MCUR1	mitochondrial calcium uniporter regulator 1	-1.179	1.2331e-19
208811_s_at	TMEM135///DNAJB6	transmembrane protein 135///DnaJ heat shock protein family (Hsp40) member B6	-1.202	1.23595e-19
203250_at	SCAF8	SR-related CTD associated factor 8	-1.512	1.26474e-19
205227_at	IL1RAP	interleukin 1 receptor accessory protein	-1.075	1.26765e-19
212825_at	PAXIP1	PAX interacting protein 1	-1.078	1.29718e-19
1554571_at	APBB1IP	amyloid beta precursor protein binding family B member 1 interacting protein	-1.085	1.33968e-19
200638_s_at	YWHAZ	tyrosine 3-monooxygenase/tryptophan 5-monooxygenase activation protein zeta	-1.99	1.34896e-19
227200_at	ETV3	ETS variant 3	-1.373	1.39959e-19
218071_s_at	MKRN2	makorin ring finger protein 2	-1.004	1.40605e-19
1557239_at	BBX	BBX, HMG-box containing	-1.478	1.45211e-19
201627_s_at	INSIG1	insulin induced gene 1	-1.071	1.49968e-19
202195_s_at	TMED5	transmembrane p24 trafficking protein 5	-1.034	1.51008e-19
225461_at	EHMT1	euchromatic histone lysine methyltransferase 1	-1.125	1.53109e-19
202221_s_at	EP300	E1A binding protein p300	-1.125	1.55955e-19
218247_s_at	MEX3C	mex-3 RNA binding family member C	-2.068	1.58855e-19
232794_at	LOC153682	uncharacterized LOC153682	-1.016	1.58855e-19
205584_at	ALG13	ALG13, UDP-N-acetylglucosaminyltransferase subunit	-1.287	1.61065e-19
206095_s_at	SRSF10	serine and arginine rich splicing factor 10	-1.816	1.63682e-19
235151_at	LOC283357	uncharacterized LOC283357	-1.422	1.64059e-19
212232_at	FNBP4	formin binding protein 4	-1.36	1.68655e-19
220132_s_at	CLEC2D	C-type lectin domain family 2 member D	-1.518	1.69824e-19
223606_x_at	GPALPP1	GPALPP motifs containing 1	-1.402	1.72187e-19
203647_s_at	FDX1	ferredoxin 1	-1.036	1.74181e-19
225399_at	TSEN15	tRNA splicing endonuclease subunit 15	-1.276	1.74985e-19
217812_at	YTHDF2	YTH N6-methyladenosine RNA binding protein 2	-1.074	1.76198e-19
215567_at	FCF1	FCF1 rRNA-processing protein	-1.079	1.77828e-19
222922_at	KCNE3	potassium voltage-gated channel subfamily E regulatory subunit 3	-1.12	1.79061e-19
200698_at	KDELR2	KDEL endoplasmic reticulum protein retention receptor 2	-1.365	1.80302e-19
224990_at	SMIM14	small integral membrane protein 14	-1.148	1.80717e-19
244103_at	SDE2	SDE2 telomere maintenance homolog	-1.405	1.81552e-19
201916_s_at	SEC63	SEC63 homolog, protein translocation regulator	-1.651	1.84927e-19
224875_at	C5orf24	chromosome 5 open reading frame 24	-1.287	1.86638e-19
213149_at	DLAT	dihydrolipoamide S-acetyltransferase	-1.083	1.90108e-19
204739_at	CENPC	centromere protein C	-1.109	1.92309e-19
1553685_s_at	SP1	Sp1 transcription factor	-1.504	1.93642e-19
212388_at	USP24	ubiquitin specific peptidase 24	-1.133	1.94984e-19
223238_s_at	PBRM1	polybromo 1	-1.328	1.99067e-19
225197_at	C16orf72	chromosome 16 open reading frame 72	-1.054	1.99986e-19
1560342_at			-1.285	2.00447e-19
201437_s_at	EIF4E	eukaryotic translation initiation factor 4E	-1.255	2.0797e-19
209076_s_at	WDR45B	WD repeat domain 45B	-1.183	2.09411e-19
237746_at			-1.018	2.11349e-19
206060_s_at	PTPN22	protein tyrosine phosphatase, non-receptor type 22	-1.228	2.12814e-19
204873_at	PEX1	peroxisomal biogenesis factor 1	-1.195	2.14289e-19
202213_s_at	CUL4B	cullin 4B	-1.244	2.16272e-19
222103_at	ATF1	activating transcription factor 1	-2.124	2.16272e-19
227268_at	RNFT1	ring finger protein, transmembrane 1	-1.785	2.1677e-19
235174_s_at	LINC01003	long intergenic non-protein coding RNA 1003	-1.441	2.18776e-19
219017_at	ETNK1	ethanolamine kinase 1	-1.31	2.21309e-19
222028_at	ZNF45	zinc finger protein 45	-1.079	2.22844e-19
224643_at	PRRC1	proline rich coiled-coil 1	-1.681	2.33884e-19
209903_s_at	ATR	ATR serine/threonine kinase	-1.588	2.36592e-19
226366_at	SHPRH	SNF2 histone linker PHD RING helicase	-1.777	2.37137e-19
226140_s_at	OTUD1	OTU deubiquitinase 1	-1.443	2.45471e-19
235390_at	SREK1IP1	SREK1 interacting protein 1	-1.189	2.50035e-19
238267_s_at			1.102	2.58226e-19
244462_at	ZNF224	zinc finger protein 224	-1.069	2.6485e-19
225161_at	GFM1	G elongation factor mitochondrial 1	-1.246	2.65461e-19
1568954_s_at	C16orf72	chromosome 16 open reading frame 72	-1.781	2.67917e-19
212675_s_at	CEP68	centrosomal protein 68	-1.48	2.76694e-19
226668_at	WDSUB1	WD repeat, sterile alpha motif and U-box domain containing 1	-1.19	2.79254e-19
226199_at	UPRT	uracil phosphoribosyltransferase homolog	-1.033	2.89734e-19
212828_at	SYNJ2	synaptojanin 2	-1.022	2.91072e-19
202630_at	APPBP2	amyloid beta precursor protein binding protein 2	-1.19	2.96483e-19
205321_at	EIF2S3	eukaryotic translation initiation factor 2 subunit gamma	-1.381	2.97167e-19
218534_s_at	AGGF1	angiogenic factor with G-patch and FHA domains 1	-1.478	2.97167e-19
225760_at	MYSM1	Myb like, SWIRM and MPN domains 1	-1.828	2.97852e-19
209307_at	SWAP70	SWAP switching B-cell complex 70kDa subunit	-1.552	2.99916e-19
225455_at	TADA1	transcriptional adaptor 1	-1.078	3.01995e-19
219649_at	ALG6	ALG6, alpha-1,3-glucosyltransferase	-1.09	3.05492e-19
202043_s_at	SMS	spermine synthase	-1.246	3.14051e-19
226596_x_at	UMAD1	UBAP1-MVB12-associated (UMA) domain containing 1	-1.224	3.1842e-19
221517_s_at	MED17	mediator complex subunit 17	-1.399	3.19154e-19
226215_s_at	KDM2B	lysine demethylase 2B	-1.023	3.20627e-19
209175_at	SEC23IP	SEC23 interacting protein	-1.353	3.22107e-19
202066_at	PPFIA1	PTPRF interacting protein alpha 1	-1.044	3.23594e-19
222077_s_at	RACGAP1	Rac GTPase activating protein 1	-1.044	3.26588e-19
222201_s_at	CASP8AP2	caspase 8 associated protein 2	-1.589	3.27341e-19
204291_at	ZNF518A	zinc finger protein 518A	-1.613	3.28852e-19
214551_s_at	CD7	CD7 molecule	-1.16	3.28852e-19
205704_s_at	ATP6V0A2	ATPase H+ transporting V0 subunit a2	-1.007	3.38844e-19
204352_at	TRAF5	TNF receptor associated factor 5	-1.438	3.43558e-19
213246_at	TMEM251	transmembrane protein 251	-1.366	3.45144e-19
227527_at	KMT2D	lysine methyltransferase 2D	-1.019	3.45144e-19
201417_at	SOX4	SRY-box 4	-1.428	3.5156e-19
211302_s_at	PDE4B	phosphodiesterase 4B	-1.499	3.5156e-19
226764_at	ZNF827	zinc finger protein 827	-1.062	3.56451e-19
227856_at	C4orf32	chromosome 4 open reading frame 32	-1.808	3.58922e-19
215780_s_at	SETSIP///SETP4///SET	SET-like protein///SET pseudogene 4///SET nuclear proto-oncogene	-1.317	3.83707e-19
206416_at	ZNF205	zinc finger protein 205	1.092	3.90841e-19
207794_at	CCR2	C-C motif chemokine receptor 2	-1.34	3.91742e-19
212887_at	SEC23A	Sec23 homolog A, coat complex II component	-2.162	3.91742e-19
217900_at	IARS2	isoleucyl-tRNA synthetase 2, mitochondrial	-1.384	4.16869e-19
213374_x_at	HIBCH	3-hydroxyisobutyryl-CoA hydrolase	-1.073	4.22669e-19
208867_s_at	CSNK1A1	casein kinase 1 alpha 1	-1.292	4.2658e-19
232843_s_at	DOCK8	dedicator of cytokinesis 8	-1.449	4.28549e-19
1557246_at	KIDINS220	kinase D-interacting substrate 220kDa	-1.005	4.30527e-19
202211_at	ARFGAP3	ADP ribosylation factor GTPase activating protein 3	-1.145	4.36516e-19
227304_at	SMCR8	Smith-Magenis syndrome chromosome region, candidate 8	-1.386	4.39542e-19
221522_at	ANKRD27	ankyrin repeat domain 27	-1.267	4.40555e-19
229173_at	LNPK	lunapark, ER junction formation factor	-1.001	4.43609e-19
212124_at	ZMIZ1	zinc finger MIZ-type containing 1	-1.293	4.56037e-19
232068_s_at	TLR4	toll like receptor 4	-1.873	4.59198e-19
243338_at	CSNK1A1	casein kinase 1 alpha 1	-1.379	4.80839e-19
229891_x_at	GPALPP1	GPALPP motifs containing 1	-1.334	4.85289e-19
203543_s_at	KLF9	Kruppel like factor 9	-1.249	4.86407e-19
227772_at	LATS1	large tumor suppressor kinase 1	-1.511	4.86407e-19
208875_s_at	PAK2	p21 (RAC1) activated kinase 2	-1.136	4.98884e-19
202469_s_at	CPSF6	cleavage and polyadenylation specific factor 6	-1.276	5.04661e-19
212363_x_at	ACTG1///ACTB	actin gamma 1///actin beta	-1.068	5.16416e-19
236198_at	LINC01215	long intergenic non-protein coding RNA 1215	-1.548	5.37032e-19
210970_s_at	IBTK	inhibitor of Bruton tyrosine kinase	-1.427	5.49541e-19
211825_s_at	FLI1	Fli-1 proto-oncogene, ETS transcription factor	-1.206	5.50808e-19
235552_at	METTL14	methyltransferase like 14	-1.131	5.50808e-19
218352_at	RCBTB1	RCC1 and BTB domain containing protein 1	-1.629	5.5847e-19
208866_at	CSNK1A1	casein kinase 1 alpha 1	-1.251	5.64937e-19
209674_at	CRY1	cryptochrome circadian clock 1	-1.582	5.70164e-19
242140_at	ERVK3-1///ZNF8	endogenous retrovirus group K3 member 1///zinc finger protein 8	-1.083	5.7544e-19
224800_at	WDFY1	WD repeat and FYVE domain containing 1	-1.557	5.76766e-19
236401_at	GIMAP1	GTPase, IMAP family member 1	-1.037	5.76766e-19
202060_at	CTR9	CTR9 homolog, Paf1/RNA polymerase II complex component	-1.33	5.8479e-19
208953_at	LARP4B	La ribonucleoprotein domain family member 4B	-1.357	5.86138e-19
229141_at	SFT2D3///WDR33	SFT2 domain containing 3///WD repeat domain 33	-1.234	5.86138e-19
217800_s_at	NDFIP1	Nedd4 family interacting protein 1	-1.591	5.94292e-19
220477_s_at	TMEM230	transmembrane protein 230	-1.262	5.99791e-19
225477_s_at	NR2C2	nuclear receptor subfamily 2 group C member 2	-1.818	5.99791e-19
202491_s_at	IKBKAP	inhibitor of kappa light polypeptide gene enhancer in B-cells, kinase complex-associated protein	-1.163	6.01174e-19
233303_at			-1.585	6.10942e-19
234488_s_at	GMCL1P1///GMCL1	germ cell-less, spermatogenesis associated 1 pseudogene 1///germ cell-less, spermatogenesis associated 1	-1.245	6.10942e-19
238785_at			-1.191	6.16595e-19
240336_at	HBM	hemoglobin subunit mu	1.071	6.23735e-19
219777_at	GIMAP6	GTPase, IMAP family member 6	-1.528	6.44169e-19
212223_at	IDS	iduronate 2-sulfatase	-1.253	6.48634e-19
224450_s_at	RIOK1	RIO kinase 1	-1.098	6.83912e-19
235566_at	TMF1	TATA element modulatory factor 1	-1.082	6.88652e-19
202770_s_at	CCNG2	cyclin G2	-2.181	7.03072e-19
218477_at	TMEM14A	transmembrane protein 14A	-1.138	7.12853e-19
204520_x_at	BRD1	bromodomain containing 1	-1.22	7.24436e-19
212681_at	EPB41L3	erythrocyte membrane protein band 4.1 like 3	-1.106	7.29458e-19
226747_at	TXNDC16	thioredoxin domain containing 16	-1.144	7.34514e-19
219353_at	NHLRC2	NHL repeat containing 2	-1.043	7.36207e-19
226316_at	RBM26	RNA binding motif protein 26	-1.608	7.46449e-19
238686_at	FBXO3	F-box protein 3	-1.18	7.4817e-19
201302_at	ANXA4	annexin A4	-1.325	7.70903e-19
232161_x_at	PTPN4	protein tyrosine phosphatase, non-receptor type 4	-1.099	7.8343e-19
200892_s_at	TRA2B	transformer 2 beta homolog (Drosophila)	-1.173	7.90679e-19
213070_at	PIK3C2A	phosphatidylinositol-4-phosphate 3-kinase catalytic subunit type 2 alpha	-1.931	7.97995e-19
225232_at	MTMR12	myotubularin related protein 12	-1.551	8.01678e-19
235744_at	PPTC7	PTC7 protein phosphatase homolog	-1.505	8.05378e-19
212846_at	RRP1B	ribosomal RNA processing 1B	-1.198	8.07235e-19
231989_s_at	LOC101060604///NPIPA5///SMG1P3///NPIPB5///SMG1P1///LOC613037///NPIPB4///SLC7A5P1///NPIPB3	putative L-type amino acid transporter 1-like protein IMAA///nuclear pore complex interacting protein family member A5///SMG1P3, nonsense mediated mRNA decay associated PI3K related kinase pseudogene 3///nuclear pore complex interacting protein family member B5///SMG1P1, nonsense mediated mRNA decay associated PI3K related kinase pseudogene 1///nuclear pore complex interacting protein member///nu…	-1.329	8.37529e-19
238342_at			-1.03	8.43335e-19
206052_s_at	SLBP	stem-loop binding protein	-1.59	8.57038e-19
231093_at	FCRL3	Fc receptor like 3	-1.268	8.57038e-19
202380_s_at	NKTR	natural killer cell triggering receptor	-1.126	8.60994e-19
226628_at	THOC2	THO complex 2	-1.037	8.66962e-19
218930_s_at	TMEM106B	transmembrane protein 106B	-1.664	8.74984e-19
201448_at	TIA1	TIA1 cytotoxic granule-associated RNA binding protein	-1.884	8.85116e-19
1553530_a_at	ITGB1	integrin subunit beta 1	-1.478	8.91251e-19
203620_s_at	FCHSD2	FCH and double SH3 domains 2	-1.02	9.22571e-19
1554747_a_at	2002-09-01	septin 2	-1.004	9.977e-19
218093_s_at	ANKRD10	ankyrin repeat domain 10	-1.51	1.03514e-18
209786_at	HMGN4	high mobility group nucleosomal binding domain 4	-1.325	1.06414e-18
202444_s_at	ERLIN1	ER lipid raft associated 1	-1.044	1.11429e-18
207306_at	TCF15	transcription factor 15 (basic helix-loop-helix)	1.192	1.11944e-18
229419_at	FBXW7	F-box and WD repeat domain containing 7	-1.389	1.1246e-18
212751_at	UBE2N	ubiquitin conjugating enzyme E2 N	-1.339	1.19674e-18
212927_at	SMC5	structural maintenance of chromosomes 5	-1.164	1.20504e-18
202353_s_at	PSMD12	proteasome 26S subunit, non-ATPase 12	-1.448	1.21339e-18
218423_x_at	VPS54	VPS54, GARP complex subunit	-1.132	1.27938e-18
207358_x_at	MACF1	microtubule-actin crosslinking factor 1	-1.075	1.28529e-18
222472_at	AFTPH	aftiphilin	-1.376	1.30918e-18
207545_s_at	LOC101930388///LOC101928143///NUMB	uncharacterized LOC101930388///uncharacterized LOC101928143///NUMB, endocytic adaptor protein	-1.356	1.3122e-18
217832_at	SYNCRIP	synaptotagmin binding cytoplasmic RNA interacting protein	-1.294	1.3366e-18
238461_at	EIF4E3	eukaryotic translation initiation factor 4E family member 3	-1.426	1.34586e-18
204225_at	HDAC4	histone deacetylase 4	-1.138	1.35207e-18
227087_at	INPP4A	inositol polyphosphate-4-phosphatase type I A	-1.505	1.39316e-18
1557113_at	LOC283588	uncharacterized LOC283588	-1.146	1.44877e-18
202184_s_at	NUP133	nucleoporin 133	-1.098	1.48594e-18
1553145_at	TAPT1-AS1	TAPT1 antisense RNA 1 (head to head)	-1.256	1.48936e-18
212122_at	RHOQ	ras homolog family member Q	-1.272	1.50661e-18
210716_s_at	CLIP1	CAP-Gly domain containing linker protein 1	-1	1.51705e-18
1560071_a_at			-1.095	1.55597e-18
1569652_at	MLLT3	MLLT3, super elongation complex subunit	-1.193	1.55597e-18
1558755_x_at	ZNF763	zinc finger protein 763	-1.005	1.56675e-18
212138_at	PDS5A	PDS5 cohesin associated factor A	-1.173	1.60325e-18
202534_x_at	DHFR	dihydrofolate reductase	-1.058	1.63305e-18
210017_at	MALT1	MALT1 paracaspase	-1.22	1.71002e-18
209340_at	UAP1	UDP-N-acetylglucosamine pyrophosphorylase 1	-1.279	1.74985e-18
225890_at	MGME1	mitochondrial genome maintenance exonuclease 1	-1.174	1.78238e-18
243619_at	FGFR1OP2	FGFR1 oncogene partner 2	-1.328	1.78649e-18
209523_at	TAF2	TATA-box binding protein associated factor 2	-1.411	1.83231e-18
200778_s_at	2002-09-01	septin 2	-1.334	1.84502e-18
238604_at			-1.042	1.87068e-18
214705_at	PATJ	PATJ, crumbs cell polarity complex component	-1.109	1.93197e-18
203049_s_at	TTC37	tetratricopeptide repeat domain 37	-1.659	1.94984e-18
1553678_a_at	ITGB1	integrin subunit beta 1	-1.741	1.98609e-18
212749_s_at	RCHY1	ring finger and CHY zinc finger domain containing 1	-1.449	2.01372e-18
232366_at	KIAA0232	KIAA0232	-1.176	2.02302e-18
226635_at	EBLN3P	endogenous Bornavirus-like nucleoprotein 3, pseudogene	-1.966	2.02768e-18
1554636_at			-1.059	2.04174e-18
228328_at	KLHL28	kelch like family member 28	-1.74	2.07491e-18
218218_at	APPL2	adaptor protein, phosphotyrosine interacting with PH domain and leucine zipper 2	-1.263	2.10378e-18
208766_s_at	HNRNPR	heterogeneous nuclear ribonucleoprotein R	-1.335	2.11349e-18
229174_at	C3orf38	chromosome 3 open reading frame 38	-1.586	2.11836e-18
225623_at	CIPC	CLOCK interacting pacemaker	-1.05	2.13304e-18
206857_s_at	FKBP1B	FK506 binding protein 1B	1.523	2.18273e-18
225970_at	DDHD1	DDHD domain containing 1	-1.053	2.23357e-18
229903_x_at	RNPC3	RNA binding region (RNP1, RRM) containing 3	-1.032	2.24388e-18
207405_s_at	RAD17	RAD17 checkpoint clamp loader component	-1.126	2.25944e-18
226395_at	HOOK3	hook microtubule tethering protein 3	-1.503	2.26464e-18
222150_s_at	GSAP	gamma-secretase activating protein	-1.95	2.28034e-18
219099_at	TIGAR	TP53 induced glycolysis regulatory phosphatase	-1.094	2.32274e-18
226191_at	GSK3B	glycogen synthase kinase 3 beta	-1.188	2.32274e-18
1559362_at			-1.222	2.33884e-18
222442_s_at	ARL8B	ADP ribosylation factor like GTPase 8B	-1.25	2.33884e-18
226528_at	MTX3	metaxin 3	-1.421	2.34423e-18
202085_at	TJP2	tight junction protein 2	-1.24	2.35505e-18
232020_at	SMURF2	SMAD specific E3 ubiquitin protein ligase 2	-1.348	2.40436e-18
221561_at	SOAT1	sterol O-acyltransferase 1	-1.55	2.40991e-18
60794_f_at	ZNF814	zinc finger protein 814	-1.04	2.41546e-18
1555996_s_at	MIR1248///SNORA81///SNORA4///SNORD2///SNORA63///EIF4A2	microRNA 1248///small nucleolar RNA, H/ACA box 81///small nucleolar RNA, H/ACA box 4///small nucleolar RNA, C/D box 2///small nucleolar RNA, H/ACA box 63///eukaryotic translation initiation factor 4A2	-1.048	2.42103e-18
222700_at	ATL2	atlastin GTPase 2	-1.307	2.44343e-18
203646_at	FDX1	ferredoxin 1	-1.165	2.44906e-18
205169_at	RBBP5	RB binding protein 5, histone lysine methyltransferase complex subunit	-1.028	2.48886e-18
218712_at	C1orf109	chromosome 1 open reading frame 109	-1.013	2.49459e-18
211783_s_at	MTA1	metastasis associated 1	-1.333	2.51189e-18
211383_s_at	WDR37	WD repeat domain 37	-1.018	2.53513e-18
222399_s_at	TM9SF3	transmembrane 9 superfamily member 3	-1.637	2.66686e-18
202642_s_at	TRRAP	transformation/transcription domain associated protein	-1.021	2.74157e-18
1558938_at			-1.031	2.74789e-18
218885_s_at	GALNT12	polypeptide N-acetylgalactosaminyltransferase 12	-1.123	2.74789e-18
213856_at	CD47	CD47 molecule	-1.367	2.79898e-18
210962_s_at	AKAP9	A-kinase anchoring protein 9	-1.172	2.8119e-18
218577_at	LRRC40	leucine rich repeat containing 40	-1.667	2.8119e-18
1555780_a_at	RHEB	Ras homolog enriched in brain	-1.207	2.86418e-18
225502_at	DOCK8	dedicator of cytokinesis 8	-1.382	2.8774e-18
236223_s_at	RIT1	Ras like without CAAX 1	-1.557	2.91743e-18
223077_at	TMOD3	tropomodulin 3	-1.623	2.93089e-18
225180_at	TTC14	tetratricopeptide repeat domain 14	-1.85	2.95801e-18
228925_at			-1.103	2.98538e-18
229850_at	KDSR	3-ketodihydrosphingosine reductase	-1.074	3.00608e-18
222681_at	POGLUT1	protein O-glucosyltransferase 1	-1.256	3.01995e-18
212993_at	NACC2	NACC family member 2	-1.207	3.04789e-18
204523_at	ZNF140	zinc finger protein 140	-1.227	3.06196e-18
227689_at	ZNF227	zinc finger protein 227	-1.16	3.06196e-18
223197_s_at	SMARCAD1	SWI/SNF-related, matrix-associated actin-dependent regulator of chromatin, subfamily a, containing DEAD/H box 1	-1.03	3.155e-18
201458_s_at	BUB3	BUB3, mitotic checkpoint protein	-1.494	3.25087e-18
213375_s_at	N4BP2L1	NEDD4 binding protein 2 like 1	-1.605	3.28095e-18
227361_at	HS3ST3B1	heparan sulfate-glucosamine 3-sulfotransferase 3B1	-1.631	3.41193e-18
208730_x_at	RAB2A	RAB2A, member RAS oncogene family	1.391	3.42768e-18
225262_at	FOSL2	FOS like 2, AP-1 transcription factor subunit	-1.084	3.52371e-18
225448_at	NAPG	NSF attachment protein gamma	-1.29	3.53997e-18
214012_at	ERAP1	endoplasmic reticulum aminopeptidase 1	-1.768	3.54813e-18
1558605_at			-1.019	3.62243e-18
212774_at	ZBTB18	zinc finger and BTB domain containing 18	-1.398	3.70681e-18
215460_x_at	BRD1	bromodomain containing 1	-1.061	3.74111e-18
222393_s_at	NAA50	N(alpha)-acetyltransferase 50, NatE catalytic subunit	-1.321	3.76704e-18
204071_s_at	TOPORS	TOP1 binding arginine/serine rich protein	-1.495	3.81944e-18
240499_at			-1.453	3.84592e-18
1560386_at			-1.138	3.86367e-18
238790_at	LOC374443	C-type lectin domain family 2 member D pseudogene	-1.242	3.92645e-18
218256_s_at	NUP54	nucleoporin 54	-1.404	4.1115e-18
1555594_a_at	MBNL1	muscleblind like splicing regulator 1	-1.151	4.12098e-18
202303_x_at	SMARCA5	SWI/SNF related, matrix associated, actin dependent regulator of chromatin, subfamily a, member 5	-1.345	4.12098e-18
222419_x_at	UBE2H	ubiquitin conjugating enzyme E2 H	1.089	4.13048e-18
201769_at	CLINT1	clathrin interactor 1	-1.463	4.22669e-18
202028_s_at	RPL38	ribosomal protein L38	1.171	4.29536e-18
1557581_x_at			-1.124	4.30527e-18
204976_s_at	AMMECR1	Alport syndrome, mental retardation, midface hypoplasia and elliptocytosis chromosomal region gene 1	-1.223	4.3451e-18
1554670_at	GGA1	golgi associated, gamma adaptin ear containing, ARF binding protein 1	-1.233	4.35512e-18
221652_s_at	ASUN	asunder, spermatogenesis regulator	-1.504	4.38531e-18
212721_at	SREK1	splicing regulatory glutamic acid and lysine rich protein 1	-1.809	4.42588e-18
212633_at	UFL1	UFM1 specific ligase 1	-1.861	4.59198e-18
226331_at	BBX	BBX, HMG-box containing	-1.197	4.73151e-18
214739_at	LRCH3	leucine rich repeats and calponin homology domain containing 3	-1.088	4.7863e-18
225992_at	MLLT10	myeloid/lymphoid or mixed-lineage leukemia; translocated to, 10	-1.278	4.80839e-18
212515_s_at	DDX3X	DEAD-box helicase 3, X-linked	-2.03	4.89779e-18
223260_s_at	POLK	DNA polymerase kappa	-1.083	5.02343e-18
210685_s_at	UBE4B	ubiquitination factor E4B	-1.052	5.06991e-18
200921_s_at	BTG1	BTG anti-proliferation factor 1	-1.451	5.09331e-18
203654_s_at	COIL	coilin	-1.051	5.17607e-18
202798_at	SEC24B	SEC24 homolog B, COPII coat complex component	-1.635	5.24807e-18
231548_at	FOXO3	forkhead box O3	1.025	5.26017e-18
219481_at	TTC13	tetratricopeptide repeat domain 13	-1.036	5.2723e-18
209768_s_at	SEPT5-GP1BB	SEPT5-GP1BB readthrough	1.026	5.30884e-18
201877_s_at	PPP2R5C	protein phosphatase 2 regulatory subunit B'gamma	-1.251	5.32108e-18
226472_at	PPIL4	peptidylprolyl isomerase like 4	-1.055	5.50808e-18
225368_at	HIPK2	homeodomain interacting protein kinase 2	-1.25	5.55904e-18
213883_s_at	TM2D1	TM2 domain containing 1	-1.291	5.61048e-18
228345_at	CHIC1	cysteine rich hydrophobic domain 1	-1.12	5.62341e-18
233019_at	CNOT7	CCR4-NOT transcription complex subunit 7	-1.264	5.68853e-18
209512_at	HSDL2	hydroxysteroid dehydrogenase like 2	-1.43	5.71479e-18
236816_at	NAA25	N(alpha)-acetyltransferase 25, NatB auxiliary subunit	-1.097	5.79429e-18
209704_at	MTF2	metal response element binding transcription factor 2	-1.039	5.86138e-18
202602_s_at	HTATSF1	HIV-1 Tat specific factor 1	-1.213	5.87489e-18
209259_s_at	SMC3	structural maintenance of chromosomes 3	-1.439	5.88844e-18
218179_s_at	TRAPPC11	trafficking protein particle complex 11	-1.389	5.99791e-18
227391_x_at	LRRFIP1	LRR binding FLII interacting protein 1	-1.174	5.99791e-18
201690_s_at	TPD52	tumor protein D52	-1.362	6.0256e-18
225158_at	GFM1	G elongation factor mitochondrial 1	-1.369	6.1235e-18
208910_s_at	C1QBP	complement C1q binding protein	-1.249	6.3387e-18
228426_at	CLEC2D	C-type lectin domain family 2 member D	-1.109	6.36796e-18
230734_x_at	STRN	striatin	-1.633	6.38263e-18
221559_s_at	MIS12	MIS12, kinetochore complex component	-1.128	6.54636e-18
225153_at	GFM1	G elongation factor mitochondrial 1	-1.311	6.54636e-18
226914_at	ARPC5L	actin related protein 2/3 complex subunit 5 like	-1.024	6.63743e-18
218147_s_at	GLT8D1	glycosyltransferase 8 domain containing 1	-1.166	6.65273e-18
208652_at	PPP2CA	protein phosphatase 2 catalytic subunit alpha	-1.098	6.69885e-18
208878_s_at	PAK2	p21 (RAC1) activated kinase 2	-1.028	6.76083e-18
229334_at	RUFY3	RUN and FYVE domain containing 3	-1.092	6.82339e-18
233093_s_at	BIRC6	baculoviral IAP repeat containing 6	-1.147	6.82339e-18
239944_at			-1.005	6.88652e-18
209181_s_at	SNORD45C///SNORD45A///SNORD45B///RABGGTB	small nucleolar RNA, C/D box 45C///small nucleolar RNA, C/D box 45A///small nucleolar RNA, C/D box 45B///Rab geranylgeranyltransferase beta subunit	-1.29	6.93426e-18
200595_s_at	EIF3A	eukaryotic translation initiation factor 3 subunit A	-1.681	7.14496e-18
1554868_s_at	PCNP	PEST proteolytic signal containing nuclear protein	-1.142	7.21107e-18
200730_s_at	PTP4A1	protein tyrosine phosphatase type IVA, member 1	-1.214	7.37904e-18
212815_at	ASCC3	activating signal cointegrator 1 complex subunit 3	-1.118	7.39605e-18
213404_s_at	RHEB	Ras homolog enriched in brain	-1.254	7.39605e-18
225460_at	SEC22C	SEC22 homolog C, vesicle trafficking protein	-1.083	7.39605e-18
235766_x_at	RAB27A	RAB27A, member RAS oncogene family	-1.439	7.55092e-18
213761_at	MDM1	Mdm1 nuclear protein	-1.595	7.56833e-18
226381_at	SLC35F5	solute carrier family 35 member F5	-1.378	7.74462e-18
203855_at	WDR47	WD repeat domain 47	-1.308	7.8886e-18
218241_at	GOLGA5	golgin A5	-1.097	8.12831e-18
214590_s_at	UBE2D1	ubiquitin conjugating enzyme E2 D1	-1.833	8.14704e-18
225971_at	DDHD1	DDHD domain containing 1	-1.3	8.14704e-18
223350_x_at	LIN7C	lin-7 homolog C, crumbs cell polarity complex component	-1.076	8.16582e-18
202579_x_at	HMGN4	high mobility group nucleosomal binding domain 4	-1.106	8.22243e-18
211929_at	HNRNPA3	heterogeneous nuclear ribonucleoprotein A3	-1.668	8.47227e-18
212454_x_at	HNRNPDL	heterogeneous nuclear ribonucleoprotein D like	-1.692	8.531e-18
225313_at	FAM217B	family with sequence similarity 217 member B	-1.421	8.6896e-18
229804_x_at	CBWD7///CBWD6///CBWD3///CBWD5///CBWD2///CBWD1	COBW domain containing 7///COBW domain containing 6///COBW domain containing 3///COBW domain containing 5///COBW domain containing 2///COBW domain containing 1	-1.354	8.97429e-18
202704_at	TOB1	transducer of ERBB2, 1	-2.05	9.24698e-18
227442_at	COX18	COX18, cytochrome c oxidase assembly factor	-1.191	9.28966e-18
201295_s_at	WSB1	WD repeat and SOCS box containing 1	-1.378	9.61612e-18
212163_at	KIDINS220	kinase D-interacting substrate 220kDa	-1.822	9.7949e-18
210435_at	ARL17B///ARL17A	ADP ribosylation factor like GTPase 17B///ADP ribosylation factor like GTPase 17A	-1.254	1.01859e-17
212266_s_at	SRSF5	serine and arginine rich splicing factor 5	-1.067	1.03276e-17
204700_x_at	DIEXF	digestive organ expansion factor homolog (zebrafish)	-1.169	1.03992e-17
217776_at	RDH11	retinol dehydrogenase 11 (all-trans/9-cis/11-cis)	-1.333	1.05439e-17
205884_at	ITGA4	integrin subunit alpha 4	-1.878	1.0666e-17
213385_at	CHN2	chimerin 2	-1.104	1.07895e-17
221802_s_at	SHTN1	shootin 1	-1.384	1.08393e-17
203087_s_at	KIF2A	kinesin family member 2A	-1.489	1.09648e-17
224642_at	FYTTD1	forty-two-three domain containing 1	-1.089	1.09901e-17
226742_at	SAR1B	secretion associated Ras related GTPase 1B	-1.116	1.10154e-17
228046_at	ZNF827	zinc finger protein 827	-1.066	1.10154e-17
226425_at	CLIP4	CAP-Gly domain containing linker protein family member 4	-1.382	1.10408e-17
205005_s_at	NMT2	N-myristoyltransferase 2	-1.459	1.11686e-17
227594_at	ZMYM6	zinc finger MYM-type containing 6	-1.271	1.1324e-17
205684_s_at	DENND4C	DENN domain containing 4C	-1.159	1.14025e-17
243031_at			-1.021	1.14815e-17
225892_at	IREB2	iron responsive element binding protein 2	-1.756	1.1695e-17
1552486_s_at	LACTB	lactamase beta	-1.078	1.17761e-17
225939_at	EIF4E3	eukaryotic translation initiation factor 4E family member 3	-1.262	1.1995e-17
229969_at	SEC63	SEC63 homolog, protein translocation regulator	-1.004	1.20226e-17
201177_s_at	UBA2	ubiquitin like modifier activating enzyme 2	-1.569	1.20781e-17
208986_at	TCF12	transcription factor 12	-1.532	1.22462e-17
213142_x_at	GSAP	gamma-secretase activating protein	-1.866	1.22462e-17
210705_s_at	TRIM5	tripartite motif containing 5	-1.155	1.2388e-17
209649_at	STAM2	signal transducing adaptor molecule 2	-1.512	1.25603e-17
232865_at	AFF4	AF4/FMR2 family member 4	-1.181	1.27644e-17
223598_at	RAD23B	RAD23 homolog B, nucleotide excision repair protein	-1.029	1.29718e-17
236539_at	PTPN22	protein tyrosine phosphatase, non-receptor type 22	-1.413	1.31826e-17
223674_s_at	CDC42SE1	CDC42 small effector 1	-1.172	1.32434e-17
215596_s_at	LTN1	listerin E3 ubiquitin protein ligase 1	-1.417	1.33045e-17
212117_at	RHOQ	ras homolog family member Q	-1.043	1.37404e-17
201534_s_at	UBL3	ubiquitin like 3	-1.392	1.39316e-17
201713_s_at	RANBP2	RAN binding protein 2	-1.534	1.39637e-17
225356_at	SFT2D2	SFT2 domain containing 2	-1.058	1.39959e-17
228191_at	FLVCR1	feline leukemia virus subgroup C cellular receptor 1	-1.496	1.39959e-17
1553955_at	PPP1R21	protein phosphatase 1 regulatory subunit 21	-1.198	1.42889e-17
218456_at	CAPRIN2	caprin family member 2	-1.089	1.43549e-17
1555691_a_at	KLRC4-KLRK1///KLRK1	KLRC4-KLRK1 readthrough///killer cell lectin like receptor K1	-1.118	1.44212e-17
232319_at			-1.086	1.44544e-17
219137_s_at	MFF	mitochondrial fission factor	-1.361	1.44877e-17
202930_s_at	SUCLA2	succinate-CoA ligase ADP-forming beta subunit	-1.528	1.46555e-17
227447_at	SKIV2L2	Ski2 like RNA helicase 2	-1.271	1.46893e-17
225045_at	CCDC88A	coiled-coil domain containing 88A	-1.304	1.47571e-17
1565599_at			-1.077	1.48252e-17
233656_s_at	VPS54	VPS54, GARP complex subunit	-1.259	1.48936e-17
206925_at	ST8SIA4	ST8 alpha-N-acetyl-neuraminide alpha-2,8-sialyltransferase 4	-1.105	1.49624e-17
202660_at	ITPR2	inositol 1,4,5-trisphosphate receptor type 2	-1.241	1.51356e-17
241845_at			-1.097	1.51705e-17
208802_at	SRP72	signal recognition particle 72	-1.392	1.52055e-17
235925_at			-1.049	1.52405e-17
202166_s_at	PPP1R2	protein phosphatase 1 regulatory inhibitor subunit 2	-1.559	1.53462e-17
203822_s_at	ELF2	E74 like ETS transcription factor 2	-1.207	1.53462e-17
202749_at	WRB	tryptophan rich basic protein	-1.206	1.55239e-17
212595_s_at	DAZAP2	DAZ associated protein 2	-1.369	1.56315e-17
209284_s_at	FAM208A	family with sequence similarity 208 member A	-1.05	1.58855e-17
220560_at	C11orf21	chromosome 11 open reading frame 21	-1.096	1.58855e-17
1559052_s_at	PAK2	p21 (RAC1) activated kinase 2	-1.163	1.59221e-17
213826_s_at	H3F3A	H3 histone, family 3A	1.15	1.63305e-17
223073_at	MFSD14B	major facilitator superfamily domain containing 14B	-1.38	1.67494e-17
226771_at	ATP8B2	ATPase phospholipid transporting 8B2	-1.119	1.67494e-17
1569129_s_at	C3orf38	chromosome 3 open reading frame 38	-1.22	1.71002e-17
228023_x_at	ACTG1P4///RNPC3///AMY2B	actin gamma 1 pseudogene 4///RNA binding region (RNP1, RRM) containing 3///amylase, alpha 2B (pancreatic)	-1.167	1.71396e-17
225210_s_at	FAM103A1	family with sequence similarity 103 member A1	-1.121	1.72584e-17
1558972_s_at	THEMIS	thymocyte selection associated	-1.762	1.74985e-17
242576_x_at			-1.292	1.74985e-17
242210_at	ZNF24	zinc finger protein 24	-1.152	1.77828e-17
209306_s_at	SWAP70	SWAP switching B-cell complex 70kDa subunit	-1.353	1.85353e-17
206015_s_at	FOXJ3	forkhead box J3	-1.14	1.87068e-17
226630_at	MIS18BP1	MIS18 binding protein 1	-1.454	1.88799e-17
203741_s_at	ADCY7	adenylate cyclase 7	-1.531	1.92309e-17
217526_at	NFATC2IP	nuclear factor of activated T-cells 2 interacting protein	-1.051	1.94089e-17
207795_s_at	KLRD1	killer cell lectin like receptor D1	-1.098	1.94536e-17
1555790_a_at	TMEM192///ZNF320	transmembrane protein 192///zinc finger protein 320	-1.112	1.96789e-17
202271_at	FBXO28	F-box protein 28	-1.476	1.97242e-17
218465_at	TMEM33	transmembrane protein 33	-1.312	2.03704e-17
1558956_s_at	IFT80	intraflagellar transport 80	-1.385	2.0893e-17
204645_at	CCNT2	cyclin T2	-1.696	2.1928e-17
209142_s_at	UBE2G1	ubiquitin conjugating enzyme E2 G1	-1.435	2.25424e-17
218108_at	UBR7	ubiquitin protein ligase E3 component n-recognin 7 (putative)	-1.064	2.26986e-17
206542_s_at	SMARCA2	SWI/SNF related, matrix associated, actin dependent regulator of chromatin, subfamily a, member 2	-1.124	2.32809e-17
226773_at	PPM1K	protein phosphatase, Mg2+/Mn2+ dependent 1K	-1.029	2.34423e-17
224747_at	UBE2Q2	ubiquitin conjugating enzyme E2 Q2	-1.916	2.34963e-17
216191_s_at	TRDV3	T cell receptor delta variable 3	-1.597	2.37137e-17
201889_at	FAM3C	family with sequence similarity 3 member C	-1.768	2.40991e-17
212690_at	DDHD2	DDHD domain containing 2	-1.389	2.40991e-17
226873_at	FAM63B	family with sequence similarity 63 member B	-1.198	2.42661e-17
203630_s_at	COG5	component of oligomeric golgi complex 5	-1.091	2.53513e-17
209811_at	CASP2	caspase 2	-1.133	2.54097e-17
203787_at	SSBP2	single stranded DNA binding protein 2	-1.084	2.55859e-17
225785_at	REEP3	receptor accessory protein 3	-1.386	2.55859e-17
218137_s_at	SMAP1	small ArfGAP 1	-1	2.63633e-17
210288_at	KLRG1	killer cell lectin like receptor G1	-1.043	2.6485e-17
200762_at	DPYSL2	dihydropyrimidinase like 2	-1.118	2.68534e-17
210395_x_at	MYL4	myosin light chain 4	1.433	2.73527e-17
213864_s_at	NAP1L1	nucleosome assembly protein 1 like 1	-1.299	2.76058e-17
213725_x_at	XYLT1	xylosyltransferase 1	-1.075	2.81838e-17
211733_x_at	SCP2	sterol carrier protein 2	-1.374	2.85102e-17
209884_s_at	SLC4A7	solute carrier family 4 member 7	-1.317	2.91072e-17
205642_at	CNTRL	centriolin	-1.016	2.99916e-17
225236_at	RBM18	RNA binding motif protein 18	-1.317	3.04789e-17
201914_s_at	SEC63	SEC63 homolog, protein translocation regulator	-1.021	3.11172e-17
218236_s_at	PRKD3	protein kinase D3	-1.531	3.14051e-17
226894_at	SLC35A3	solute carrier family 35 member A3	-1.441	3.14051e-17
212244_at	GCOM1///POLR2M	GRINL1A complex locus 1///RNA polymerase II subunit M	-1.278	3.17687e-17
232138_at	MBNL2	muscleblind like splicing regulator 2	-1.11	3.21366e-17
203989_x_at	F2R	coagulation factor II thrombin receptor	-1.083	3.26588e-17
209654_at	ICE1	interactor of little elongation complex ELL subunit 1	-1.389	3.2961e-17
212008_at	UBXN4	UBX domain protein 4	-1.343	3.34965e-17
201816_s_at	GBAS	glioblastoma amplified sequence	-1.428	3.35738e-17
228455_at	RBM15	RNA binding motif protein 15	-1.201	3.37287e-17
227776_at	ACER3	alkaline ceramidase 3	-1.316	3.48337e-17
223155_at	HDHD2	haloacid dehalogenase like hydrolase domain containing 2	-1.366	3.4914e-17
213156_at	ZBTB20	zinc finger and BTB domain containing 20	-1.324	3.50752e-17
217803_at	GOLPH3	golgi phosphoprotein 3	-1.344	3.5156e-17
206245_s_at	IVNS1ABP	influenza virus NS1A binding protein	-1.296	3.58096e-17
227520_at	TXLNG	taxilin gamma	-1.201	3.59749e-17
227052_at	SMIM14	small integral membrane protein 14	-1.303	3.78443e-17
208673_s_at	SRSF3	serine and arginine rich splicing factor 3	-1.39	3.82825e-17
202484_s_at	MBD2	methyl-CpG binding domain protein 2	-1.379	3.86367e-17
224629_at	LMAN1	lectin, mannose binding 1	-1.058	3.90841e-17
227257_s_at	CACUL1	CDK2 associated cullin domain 1	-1.132	3.91742e-17
203164_at	SLC33A1	solute carrier family 33 member 1	-1.091	4.05509e-17
202663_at	WIPF1	WAS/WASL interacting protein family member 1	-1.239	4.18794e-17
222108_at	AMIGO2	adhesion molecule with Ig like domain 2	-1.46	4.22669e-17
201619_at	PRDX3	peroxiredoxin 3	-1.275	4.25598e-17
208773_s_at	ANKHD1-EIF4EBP3///ANKHD1	ANKHD1-EIF4EBP3 readthrough///ankyrin repeat and KH domain containing 1	-1.003	4.27563e-17
201938_at	CDK2AP1	cyclin dependent kinase 2 associated protein 1	-1.137	4.28549e-17
223261_at	POLK	DNA polymerase kappa	-1.043	4.3451e-17
213225_at	PPM1B	protein phosphatase, Mg2+/Mn2+ dependent 1B	-1.56	4.38531e-17
201097_s_at	ARF4	ADP ribosylation factor 4	-1.118	4.40555e-17
228334_x_at	CEP44	centrosomal protein 44	-1.247	4.4157e-17
1553055_a_at	SLFN5	schlafen family member 5	-1.071	4.43609e-17
216933_x_at	APC	APC, WNT signaling pathway regulator	-1.542	4.47713e-17
211703_s_at	TM2D1	TM2 domain containing 1	-1.062	4.58142e-17
227068_at	PGK1	phosphoglycerate kinase 1	-1.112	4.65586e-17
218370_s_at	S100PBP	S100P binding protein	-1.239	4.73151e-17
202604_x_at	ADAM10	ADAM metallopeptidase domain 10	-1.173	4.81948e-17
1560034_a_at	FCN1	ficolin 1	-1.289	4.96592e-17
207098_s_at	MFN1	mitofusin 1	-1.303	4.96592e-17
202377_at	LEPROT	leptin receptor overlapping transcript	-1.202	5.02343e-17
226098_at	IFT80	intraflagellar transport 80	-1.188	5.04661e-17
200071_at	SMNDC1	survival motor neuron domain containing 1	-1.578	5.12861e-17
226576_at	ARHGAP26	Rho GTPase activating protein 26	-1.402	5.22396e-17
210621_s_at	RASA1	RAS p21 protein activator 1	-1.592	5.236e-17
219892_at	TM6SF1	transmembrane 6 superfamily member 1	-1.403	5.34564e-17
230176_at	UEVLD	UEV and lactate/malate dehyrogenase domains	-1.101	5.42001e-17
225479_at	LRRC58	leucine rich repeat containing 58	-1.121	5.45758e-17
213364_s_at	SNX1	sorting nexin 1	-1.218	5.72796e-17
222794_x_at	MTPAP	mitochondrial poly(A) polymerase	-1.073	5.74116e-17
235046_at	INPP4B	inositol polyphosphate-4-phosphatase type II B	-1.605	5.76766e-17
233878_s_at	XRN2	5'-3' exoribonuclease 2	-1.132	5.94292e-17
200604_s_at	PRKAR1A	protein kinase cAMP-dependent type I regulatory subunit alpha	-1.131	5.97035e-17
219130_at	TRMT13	tRNA methyltransferase 13 homolog	-1.37	5.97035e-17
229740_at	SMIM5	small integral membrane protein 5	1.05	5.97035e-17
213906_at	MYBL1	MYB proto-oncogene like 1	-2.035	5.98412e-17
224436_s_at	NIPSNAP3A	nipsnap homolog 3A	-1.654	6.03949e-17
213483_at	PPWD1	peptidylprolyl isomerase domain and WD repeat containing 1	-1.268	6.06736e-17
208860_s_at	ATRX	ATRX, chromatin remodeler	-1.24	6.26614e-17
205316_at	SLC15A2	solute carrier family 15 member 2	-1.048	6.29506e-17
201240_s_at	SPCS2	signal peptidase complex subunit 2	-1.001	6.35331e-17
225872_at	SLC35F5	solute carrier family 35 member F5	-1.397	6.36796e-17
201811_x_at	SH3BP5	SH3 domain binding protein 5	-1.225	6.42688e-17
225283_at	ARRDC4	arrestin domain containing 4	-1.349	6.63743e-17
225716_at	BRI3BP	BRI3 binding protein	-1.401	6.68344e-17
225406_at	TWSG1	twisted gastrulation BMP signaling modulator 1	-1.146	6.72977e-17
218379_at	RBM7	RNA binding motif protein 7	-1.304	6.82339e-17
211339_s_at	ITK	IL2 inducible T-cell kinase	-1.668	6.83912e-17
226338_at	TMEM55A	transmembrane protein 55A	-1.774	6.83912e-17
203284_s_at	HS2ST1	heparan sulfate 2-O-sulfotransferase 1	-1.274	6.9024e-17
236154_at	QKI	QKI, KH domain containing RNA binding	-1.074	6.9024e-17
224647_at	CCNY	cyclin Y	-1.275	6.98232e-17
208925_at	CLDND1	claudin domain containing 1	-1.436	7.2277e-17
211919_s_at	CXCR4	C-X-C motif chemokine receptor 4	-1.309	7.2277e-17
232383_at	TFEC	transcription factor EC	-1.005	7.53356e-17
202324_s_at	ACBD3	acyl-CoA binding domain containing 3	-1.27	7.56833e-17
202890_at	MAP7	microtubule associated protein 7	-1.147	7.60326e-17
209131_s_at	SNAP23	synaptosome associated protein 23	-1.391	7.67361e-17
227124_at	SMIM13	small integral membrane protein 13	-1.051	7.6913e-17
201022_s_at	DSTN	destrin, actin depolymerizing factor	-1.187	7.81628e-17
224953_at	YIPF5	Yip1 domain family member 5	-1.217	7.96159e-17
202892_at	CDC23	cell division cycle 23	-1.06	8.12831e-17
211537_x_at	MAP3K7	mitogen-activated protein kinase kinase kinase 7	-1.127	8.16582e-17
230086_at	FNBP1	formin binding protein 1	-1.248	8.16582e-17
230069_at	SFXN1	sideroflexin 1	-1.1	8.26038e-17
224518_s_at	ZNF559	zinc finger protein 559	-1.319	8.31764e-17
218846_at	MED23	mediator complex subunit 23	-1.652	8.35603e-17
228854_at			-1.4	8.41395e-17
235199_at	RNF125	ring finger protein 125	-1.447	8.47227e-17
217047_s_at	FAM13A	family with sequence similarity 13 member A	-1.005	8.531e-17
218348_s_at	ZC3H7A	zinc finger CCCH-type containing 7A	-1.249	8.55067e-17
243614_s_at	PRODH2	proline dehydrogenase 2	1.111	8.60994e-17
202393_s_at	KLF10	Kruppel like factor 10	-1.701	8.64968e-17
201021_s_at	DSTN	destrin, actin depolymerizing factor	-1.063	8.74984e-17
223585_x_at	KBTBD2	kelch repeat and BTB domain containing 2	-1.089	8.8308e-17
221510_s_at	GLS	glutaminase	-1.834	8.85116e-17
222623_s_at	ZNF639	zinc finger protein 639	-1.365	8.89201e-17
216211_at	FAM208B	family with sequence similarity 208 member B	-1.041	8.91251e-17
219276_x_at	CAAP1	caspase activity and apoptosis inhibitor 1	-1.157	8.97429e-17
218817_at	SPCS3	signal peptidase complex subunit 3	-1.028	9.18333e-17
200670_at	XBP1	X-box binding protein 1	-1	9.46237e-17
208800_at	SRP72	signal recognition particle 72	-1.12	9.63829e-17
207943_x_at	PLAGL1	PLAG1 like zinc finger 1	-1.124	9.77237e-17
1552426_a_at	TM2D3	TM2 domain containing 3	-1.357	9.81748e-17
220553_s_at	PRPF39	pre-mRNA processing factor 39	-1.052	1.04713e-16
217828_at	SLTM	SAFB like transcription modulator	-1.436	1.04954e-16
209139_s_at	PRKRA	protein activator of interferon induced protein kinase EIF2AK2	-1.175	1.05439e-16
230029_x_at	UBR3	ubiquitin protein ligase E3 component n-recognin 3 (putative)	-1.794	1.06414e-16
212314_at	SEL1L3	SEL1L family member 3	-1.348	1.09396e-16
218716_x_at	MTO1	mitochondrial tRNA translation optimization 1	-1.134	1.10154e-16
212455_at	YTHDC1	YTH domain containing 1	-1.156	1.10408e-16
218878_s_at	SIRT1	sirtuin 1	-1.501	1.10662e-16
213624_at	SMPDL3A	sphingomyelin phosphodiesterase acid like 3A	-1.036	1.11173e-16
224899_s_at	MAGT1	magnesium transporter 1	-1.51	1.11686e-16
229367_s_at	GIMAP6	GTPase, IMAP family member 6	-1.045	1.11686e-16
224780_at	RBM17	RNA binding motif protein 17	-1.118	1.12202e-16
226881_at	GRPEL2	GrpE like 2, mitochondrial	-1.278	1.13763e-16
221751_at	PANK3	pantothenate kinase 3	-1.59	1.14025e-16
206752_s_at	DFFB	DNA fragmentation factor subunit beta	-1.049	1.15345e-16
214882_s_at	MIR636///SRSF2	microRNA 636///serine and arginine rich splicing factor 2	-1.427	1.16145e-16
204055_s_at	CTAGE5	CTAGE family member 5, ER export factor	-1.184	1.16413e-16
217954_s_at	PHF3	PHD finger protein 3	-1.193	1.16413e-16
202761_s_at	SYNE2	spectrin repeat containing nuclear envelope protein 2	-1.059	1.1885e-16
243664_at	TXNL1	thioredoxin like 1	-1.014	1.19124e-16
223590_at	ZNF700	zinc finger protein 700	-1.333	1.19399e-16
203513_at	SPG11	spastic paraplegia 11 (autosomal recessive)	-1.228	1.1995e-16
233614_at			-1.13	1.20504e-16
201111_at	CSE1L	chromosome segregation 1 like	-1.075	1.2218e-16
207079_s_at	MED6	mediator complex subunit 6	-1.036	1.22462e-16
200754_x_at	MIR636///SRSF2	microRNA 636///serine and arginine rich splicing factor 2	-1.358	1.23027e-16
202089_s_at	SLC39A6	solute carrier family 39 member 6	-1.12	1.25314e-16
200864_s_at	RAB11A	RAB11A, member RAS oncogene family	-1.708	1.26765e-16
227861_at	TMEM161B	transmembrane protein 161B	-1.357	1.27057e-16
212989_at	SGMS1	sphingomyelin synthase 1	-1.437	1.30017e-16
226684_at	ATG2B	autophagy related 2B	-1.08	1.30918e-16
213510_x_at	USP32P2	ubiquitin specific peptidase 32 pseudogene 2	-1.454	1.31522e-16
235061_at	PPM1K	protein phosphatase, Mg2+/Mn2+ dependent 1K	-1.607	1.34896e-16
210645_s_at	TTC3P1///TTC3	tetratricopeptide repeat domain 3 pseudogene 1///tetratricopeptide repeat domain 3	-1.247	1.35831e-16
212331_at	RBL2	RB transcriptional corepressor like 2	-1.459	1.36458e-16
209630_s_at	FBXW2	F-box and WD repeat domain containing 2	-1.242	1.36773e-16
222543_at	DERL1	derlin 1	-1.252	1.39637e-16
201586_s_at	SFPQ	splicing factor proline and glutamine rich	-1.097	1.41906e-16
201218_at	CTBP2	C-terminal binding protein 2	-1.727	1.42233e-16
226016_at	CD47	CD47 molecule	-1.749	1.43549e-16
217886_at	EPS15	epidermal growth factor receptor pathway substrate 15	-1.26	1.45211e-16
223358_s_at	PDE7A	phosphodiesterase 7A	-1.497	1.47911e-16
235384_at	NUDT19	nudix hydrolase 19	-1.206	1.47911e-16
226561_at	AGFG1	ArfGAP with FG repeats 1	-1.56	1.48936e-16
204236_at	FLI1	Fli-1 proto-oncogene, ETS transcription factor	-1.693	1.53462e-16
224944_at	TMPO	thymopoietin	-1.233	1.5417e-16
1558603_at	PLGLB2	plasminogen-like B2	-1.09	1.56675e-16
218871_x_at	CSGALNACT2	chondroitin sulfate N-acetylgalactosaminyltransferase 2	-1.799	1.58125e-16
218515_at	PAXBP1	PAX3 and PAX7 binding protein 1	-1.333	1.59221e-16
218294_s_at	NUP50	nucleoporin 50	-1.367	1.59588e-16
225426_at	PPP6C	protein phosphatase 6 catalytic subunit	-1.232	1.61808e-16
213140_s_at	SS18L1	SS18L1, nBAF chromatin remodeling complex subunit	-1.347	1.62181e-16
222431_at	SPIN1	spindlin 1	-1.512	1.64816e-16
206828_at	TXK	TXK tyrosine kinase	-1.822	1.65577e-16
202097_at	NUP153	nucleoporin 153	-1.442	1.65959e-16
228167_at	KLHL6	kelch like family member 6	-1.327	1.66341e-16
212612_at	RCOR1	REST corepressor 1	-1.284	1.66725e-16
218396_at	VPS13C	vacuolar protein sorting 13 homolog C	-1.921	1.67109e-16
225174_at	DNAJC10	DnaJ heat shock protein family (Hsp40) member C10	-1.664	1.67109e-16
212920_at	REST	RE1 silencing transcription factor	-1.201	1.6788e-16
1553979_at	ZNF121	zinc finger protein 121	-1.162	1.68655e-16
224125_at	PLEKHN1	pleckstrin homology domain containing N1	1.043	1.69044e-16
213093_at	PRKCA	protein kinase C alpha	-1.128	1.75792e-16
227038_at	SGMS2	sphingomyelin synthase 2	-1.44	1.75792e-16
228643_at	RAB30-AS1	RAB30 antisense RNA 1 (head to head)	-1.315	1.78238e-16
206545_at	CD28	CD28 molecule	-1.332	1.79061e-16
214281_s_at	RCHY1	ring finger and CHY zinc finger domain containing 1	-1.068	1.80302e-16
1553117_a_at	STK38	serine/threonine kinase 38	-1.142	1.8239e-16
234982_at	UBR3	ubiquitin protein ligase E3 component n-recognin 3 (putative)	-1.535	1.8239e-16
1555355_a_at	ETS1	ETS proto-oncogene 1, transcription factor	-1.012	1.8281e-16
200056_s_at	C1D	C1D nuclear receptor corepressor	-1.608	1.83231e-16
214174_s_at	PDLIM4	PDZ and LIM domain 4	1.016	1.84502e-16
226832_at	RNF168	ring finger protein 168	-1.07	1.84927e-16
225885_at	EEA1	early endosome antigen 1	-1.729	1.87068e-16
212058_at	U2SURP	U2 snRNP associated SURP domain containing	-1.351	1.90985e-16
205191_at	RP2	retinitis pigmentosa 2 (X-linked recessive)	-1.726	1.92752e-16
218518_at	FAM13B	family with sequence similarity 13 member B	-1.064	1.95884e-16
202973_x_at	FAM13A	family with sequence similarity 13 member A	-1.338	1.97697e-16
203102_s_at	MGAT2	mannosyl (alpha-1,6-)-glycoprotein beta-1,2-N-acetylglucosaminyltransferase	-1.561	2.01837e-16
226601_at	SLC30A7	solute carrier family 30 member 7	-1.313	2.01837e-16
227280_s_at	CCNYL1	cyclin Y like 1	-1.031	2.01837e-16
208838_at	CAND1	cullin associated and neddylation dissociated 1	-1.23	2.09411e-16
225674_at	BCAP29	B-cell receptor-associated protein 29	-1.265	2.11349e-16
235653_s_at	THAP6	THAP domain containing 6	-1.225	2.11349e-16
201088_at	KPNA2	karyopherin subunit alpha 2	-1.129	2.13796e-16
225198_at	VAPA	VAMP associated protein A	-1.308	2.14783e-16
236079_at	LOC202025	uncharacterized LOC202025	-1.328	2.16272e-16
225945_at	ZNF655	zinc finger protein 655	-1.721	2.22844e-16
239673_at			-1.346	2.31739e-16
235274_at	GABPB1-AS1	GABPB1 antisense RNA 1	-1.616	2.36048e-16
228661_s_at	LOC102606465	uncharacterized LOC102606465	-1.123	2.38781e-16
219292_at	THAP1	THAP domain containing 1	-1.146	2.40991e-16
1565895_at			-1.059	2.44906e-16
221218_s_at	TPK1	thiamin pyrophosphokinase 1	-1.34	2.5293e-16
38241_at	BTN3A3	butyrophilin subfamily 3 member A3	-1.057	2.54097e-16
226031_at	VPS50	VPS50, EARP/GARPII complex subunit	-1.151	2.54683e-16
201964_at	SETX	senataxin	-1.118	2.57632e-16
207002_s_at	PLAGL1	PLAG1 like zinc finger 1	-1.324	2.61216e-16
218967_s_at	PTER	phosphotriesterase related	-1.321	2.65461e-16
218929_at	CDKN2AIP	CDKN2A interacting protein	-1.209	2.66073e-16
202599_s_at	NRIP1	nuclear receptor interacting protein 1	-1.344	2.69153e-16
211063_s_at	NCK1	NCK adaptor protein 1	-1.255	2.69153e-16
203373_at	SOCS2	suppressor of cytokine signaling 2	-1.064	2.72898e-16
223983_s_at	C19orf12	chromosome 19 open reading frame 12	-1.023	2.74157e-16
212635_at	TNPO1	transportin 1	-1.538	2.78612e-16
1554470_s_at	ZBTB44	zinc finger and BTB domain containing 44	-1.101	2.90402e-16
227261_at	KLF12	Kruppel like factor 12	-1.561	2.95801e-16
220038_at	C8orf44-SGK3///SGK3	C8orf44-SGK3 readthrough///serum/glucocorticoid regulated kinase family member 3	-1.064	2.96483e-16
203693_s_at	E2F3	E2F transcription factor 3	-1.166	2.97852e-16
230177_at	GTF2H2B///GTF2H2	general transcription factor IIH subunit 2B (pseudogene)///general transcription factor IIH subunit 2	-1.175	2.99916e-16
218499_at	STK26	serine/threonine protein kinase 26	-2.076	3.06196e-16
1557828_a_at	TMEM267	transmembrane protein 267	-1.249	3.08319e-16
201873_s_at	ABCE1	ATP binding cassette subfamily E member 1	-1.417	3.10456e-16
221482_s_at	ARPP19	cAMP regulated phosphoprotein 19	-1.53	3.19154e-16
202026_at	SDHD	succinate dehydrogenase complex subunit D	-1.542	3.1989e-16
205961_s_at	PSIP1	PC4 and SFRS1 interacting protein 1	-1.724	3.21366e-16
212250_at	MTDH	metadherin	-1.714	3.21366e-16
225011_at	PRKAR2A	protein kinase cAMP-dependent type II regulatory subunit alpha	-1.016	3.22107e-16
222825_at	OTUD6B	OTU domain containing 6B	-1.215	3.28095e-16
209580_s_at	MBD4	methyl-CpG binding domain 4, DNA glycosylase	-1.17	3.33426e-16
241365_at	SATB1	SATB homeobox 1	-1.495	3.38065e-16
203614_at	ALG11///UTP14C	ALG11, alpha-1,2-mannosyltransferase///UTP14, small subunit processome component homolog C (S. cerevisiae)	-1.066	3.45939e-16
227385_at	PLPP6	phospholipid phosphatase 6	-1.152	3.46737e-16
206036_s_at	REL	REL proto-oncogene, NF-kB subunit	-1.163	3.54813e-16
202220_at	KIAA0907	KIAA0907	-1.208	3.55631e-16
210284_s_at	TAB2	TGF-beta activated kinase 1/MAP3K7 binding protein 2	-1.22	3.55631e-16
226996_at	LCLAT1	lysocardiolipin acyltransferase 1	-1.042	3.69828e-16
212672_at	ATM	ATM serine/threonine kinase	-1.107	3.70681e-16
225537_at	TRAPPC6B	trafficking protein particle complex 6B	-1.147	3.74973e-16
221931_s_at	SEH1L	SEH1 like nucleoporin	-1.043	3.75837e-16
218769_s_at	ANKRA2	ankyrin repeat family A member 2	-1.561	3.77572e-16
200731_s_at	PTP4A1	protein tyrosine phosphatase type IVA, member 1	-1.024	3.82825e-16
201339_s_at	SCP2	sterol carrier protein 2	-1.183	3.82825e-16
203761_at	SLA	Src-like-adaptor	-1.014	3.82825e-16
222726_s_at	EXOC5	exocyst complex component 5	-1.45	3.98107e-16
226001_at	KLHL5	kelch like family member 5	-1.124	4.03645e-16
212371_at	DESI2	desumoylating isopeptidase 2	-1.391	4.04576e-16
242463_x_at	ZNF600	zinc finger protein 600	-1.693	4.04576e-16
225366_at	PGM2	phosphoglucomutase 2	-1.156	4.06443e-16
222642_s_at	TMEM33	transmembrane protein 33	-1.133	4.21697e-16
225421_at	PM20D2	peptidase M20 domain containing 2	-1.373	4.27563e-16
203774_at	MTR	5-methyltetrahydrofolate-homocysteine methyltransferase	-1.253	4.32514e-16
205885_s_at	ITGA4	integrin subunit alpha 4	-1.48	4.40555e-16
224935_at	EIF2S3	eukaryotic translation initiation factor 2 subunit gamma	-1.04	4.4157e-16
1553132_a_at	TC2N	tandem C2 domains, nuclear	-1.051	4.44631e-16
209141_at	UBE2G1	ubiquitin conjugating enzyme E2 G1	-1.137	4.56037e-16
200608_s_at	RAD21	RAD21 cohesin complex component	-1.9	4.60257e-16
226100_at	KMT2E	lysine methyltransferase 2E	-1.385	4.76431e-16
1554678_s_at	HNRNPDL	heterogeneous nuclear ribonucleoprotein D like	-1.064	4.77529e-16
200008_s_at	GDI2	GDP dissociation inhibitor 2	-1.085	4.7863e-16
227802_at	RUFY3	RUN and FYVE domain containing 3	-1.146	4.85289e-16
228812_at	REL	REL proto-oncogene, NF-kB subunit	-1.134	4.86407e-16
202984_s_at	BAG5	BCL2 associated athanogene 5	-1.07	4.89779e-16
222689_at	ACER3	alkaline ceramidase 3	-1.054	4.89779e-16
201487_at	CTSC	cathepsin C	-1.002	4.90908e-16
212460_at	SPTSSA	serine palmitoyltransferase small subunit A	-1.101	4.94311e-16
225325_at	MFSD6	major facilitator superfamily domain containing 6	-1.157	4.94311e-16
201653_at	CNIH1	cornichon family AMPA receptor auxiliary protein 1	-1.576	5.05825e-16
241867_at			-1.116	5.06991e-16
236782_at	SAMD3	sterile alpha motif domain containing 3	-1.085	5.08159e-16
214741_at	LOC100506639///ZNF131	uncharacterized LOC100506639///zinc finger protein 131	-1.188	5.09331e-16
223289_s_at	USP38	ubiquitin specific peptidase 38	-1.181	5.09331e-16
226444_at	LOC107985971	uncharacterized LOC107985971	-1.438	5.19996e-16
232591_s_at	TMEM30A	transmembrane protein 30A	-1.417	5.19996e-16
214917_at	PRKAA1	protein kinase AMP-activated catalytic subunit alpha 1	-1.174	5.4325e-16
213102_at	ACTR3	ARP3 actin related protein 3 homolog	-1.128	5.71479e-16
225107_at	HNRNPA2B1	heterogeneous nuclear ribonucleoprotein A2/B1	-1.635	5.71479e-16
225769_at	COG6	component of oligomeric golgi complex 6	-1.083	5.7544e-16
212196_at	IL6ST	interleukin 6 signal transducer	-1.188	5.83445e-16
208839_s_at	CAND1	cullin associated and neddylation dissociated 1	-1.222	5.95662e-16
208654_s_at	CD164	CD164 molecule	-2.087	6.223e-16
202502_at	ACADM	acyl-CoA dehydrogenase, C-4 to C-12 straight chain	-1.6	6.26614e-16
228336_at	PWWP2A	PWWP domain containing 2A	-1.082	6.39735e-16
230175_s_at	DCBLD2	discoidin, CUB and LCCL domain containing 2	-1.026	6.42688e-16
232861_at	PDP2	pyruvate dehyrogenase phosphatase catalytic subunit 2	-1.019	6.42688e-16
225048_at	PHF10	PHD finger protein 10	-1.208	6.45654e-16
218166_s_at	RSF1	remodeling and spacing factor 1	-1.017	6.51628e-16
218519_at	SLC35A5	solute carrier family 35 member A5	-1.233	6.59174e-16
1555037_a_at	IDH1	isocitrate dehydrogenase (NADP(+)) 1, cytosolic	-1.097	6.65273e-16
227418_at	MSANTD4	Myb/SANT DNA binding domain containing 4 with coiled-coils	-1.188	6.68344e-16
201091_s_at	CBX3	chromobox 3	-1.308	6.72977e-16
212980_at	AHSA2	AHA1, activator of heat shock 90kDa protein ATPase homolog 2 (yeast)	-1.293	6.74528e-16
222630_at	RFX7	regulatory factor X7	-1.309	6.77642e-16
224876_at	C5orf24	chromosome 5 open reading frame 24	-1.59	6.80769e-16
224833_at	ETS1	ETS proto-oncogene 1, transcription factor	-1.375	6.96627e-16
207655_s_at	BLNK	B-cell linker	-1.351	7.01455e-16
231990_at	MIR6125///USP15	microRNA 6125///ubiquitin specific peptidase 15	-1.019	7.26106e-16
217523_at	CD44	CD44 molecule (Indian blood group)	-1.251	7.39605e-16
208268_at	ADAM28	ADAM metallopeptidase domain 28	-1.037	7.87046e-16
224945_at	BTBD7	BTB domain containing 7	-1.081	7.8886e-16
226399_at	DNAJB14	DnaJ heat shock protein family (Hsp40) member B14	-1.897	7.8886e-16
228216_at	ZBTB37	zinc finger and BTB domain containing 37	-1.131	7.8886e-16
231828_at	PSMD5-AS1	PSMD5 antisense RNA 1 (head to head)	-1.552	7.92501e-16
210772_at	FPR2	formyl peptide receptor 2	-1.258	7.94328e-16
222203_s_at	NT5C1B-RDH14///RDH14	NT5C1B-RDH14 readthrough///retinol dehydrogenase 14 (all-trans/9-cis/11-cis)	-1.025	8.07235e-16
223271_s_at	CTDSPL2	CTD small phosphatase like 2	-1.01	8.10961e-16
227003_at	RAB28	RAB28, member RAS oncogene family	-1.32	8.14704e-16
224641_at	FYTTD1	forty-two-three domain containing 1	-1.555	8.20352e-16
202006_at	PTPN12	protein tyrosine phosphatase, non-receptor type 12	-1.823	8.35603e-16
224481_s_at	HECTD1	HECT domain E3 ubiquitin protein ligase 1	-1.007	8.3946e-16
223814_at	TRNT1	tRNA nucleotidyl transferase 1	-1.137	8.41395e-16
225707_at	ARL6IP6	ADP ribosylation factor like GTPase 6 interacting protein 6	-1.405	8.43335e-16
221841_s_at	KLF4	Kruppel like factor 4	-1.209	8.45279e-16
225019_at	CAMK2D	calcium/calmodulin dependent protein kinase II delta	-1.034	8.531e-16
200749_at	RAN	RAN, member RAS oncogene family	-1.39	8.62979e-16
211144_x_at	TARP///TRGV9///TRGC2	TCR gamma alternate reading frame protein///T cell receptor gamma variable 9///T cell receptor gamma constant 2	-1.417	8.6896e-16
224655_at	AK3	adenylate kinase 3	-1.313	8.6896e-16
221060_s_at	TLR4	toll like receptor 4	-1.3	8.93305e-16
213049_at	RALGAPA1	Ral GTPase activating protein catalytic alpha subunit 1	-1.476	9.12011e-16
201656_at	ITGA6	integrin subunit alpha 6	-1.203	9.2683e-16
203403_s_at	RNF6	ring finger protein 6	-1.85	9.2683e-16
242943_at	ST8SIA4	ST8 alpha-N-acetyl-neuraminide alpha-2,8-sialyltransferase 4	-1.397	9.28966e-16
224591_at	HP1BP3	heterochromatin protein 1 binding protein 3	-1.121	9.37562e-16
240118_at			-1.06	9.7499e-16
212847_at	FUBP1	far upstream element binding protein 1	-1.586	9.90832e-16
239651_at	ANAPC5	anaphase promoting complex subunit 5	-1.352	9.93116e-16
226406_at	C18orf25	chromosome 18 open reading frame 25	-1.292	1.01158e-15
238077_at	KCTD6	potassium channel tetramerization domain containing 6	-1	1.02094e-15
223270_at	CTDSPL2	CTD small phosphatase like 2	-1.048	1.02329e-15
209471_s_at	FNTA	farnesyltransferase, CAAX box, alpha	-1.345	1.03039e-15
203285_s_at	HS2ST1	heparan sulfate 2-O-sulfotransferase 1	-1.047	1.04713e-15
227012_at	SLC25A40	solute carrier family 25 member 40	-1.664	1.0617e-15
225447_at	GPD2	glycerol-3-phosphate dehydrogenase 2	-1.173	1.08893e-15
212637_s_at	WWP1	WW domain containing E3 ubiquitin protein ligase 1	-1.111	1.09648e-15
226432_at	ETNK1	ethanolamine kinase 1	-1.63	1.10917e-15
223209_s_at	VIMP	VCP interacting membrane selenoprotein	-1.004	1.14288e-15
222824_at	NUDT5	nudix hydrolase 5	-1.116	1.1695e-15
227539_at	GNA13	G protein subunit alpha 13	-1.647	1.17761e-15
51228_at	RBM12B	RNA binding motif protein 12B	-1.015	1.19124e-15
225295_at	SLC39A10	solute carrier family 39 member 10	-1.308	1.19674e-15
227943_at			-1.162	1.1995e-15
201337_s_at	VAMP3	vesicle associated membrane protein 3	-1.352	1.20226e-15
200776_s_at	BZW1	basic leucine zipper and W2 domains 1	-1.493	1.2388e-15
202566_s_at	SVIL	supervillin	-1.056	1.27057e-15
217743_s_at	TMEM30A	transmembrane protein 30A	-1.798	1.27057e-15
204137_at	GPR137B	G protein-coupled receptor 137B	-1.046	1.28825e-15
209813_x_at	TARP///TRGV9///TRGC2	TCR gamma alternate reading frame protein///T cell receptor gamma variable 9///T cell receptor gamma constant 2	-1.41	1.29122e-15
211971_s_at	LRPPRC	leucine rich pentatricopeptide repeat containing	-1.39	1.30017e-15
218605_at	TFB2M	transcription factor B2, mitochondrial	-1.128	1.31522e-15
218224_at	PNMA1	paraneoplastic Ma antigen 1	-1.109	1.3213e-15
203359_s_at	GJA9-MYCBP///MYCBP	GJA9-MYCBP readthrough///MYC binding protein	-1.055	1.33352e-15
202887_s_at	DDIT4	DNA damage inducible transcript 4	-1.052	1.34896e-15
203594_at	RTCA	RNA 3'-terminal phosphate cyclase	-1.225	1.38038e-15
242201_at	PMS2P5	PMS1 homolog 2, mismatch repair system component pseudogene 5	-1.537	1.38038e-15
204859_s_at	APAF1	apoptotic peptidase activating factor 1	-1.231	1.38995e-15
200599_s_at	MIR3652///HSP90B1	microRNA 3652///heat shock protein 90 beta family member 1	-1.227	1.43219e-15
202293_at	STAG1	stromal antigen 1	-1.211	1.43219e-15
225742_at	MDM4	MDM4, p53 regulator	-1.163	1.44212e-15
1561155_at			-1.026	1.45546e-15
201016_at	EIF1AX	eukaryotic translation initiation factor 1A, X-linked	-1.231	1.45881e-15
203493_s_at	CEP57	centrosomal protein 57	-1.265	1.46218e-15
224579_at	SLC38A1	solute carrier family 38 member 1	-1.95	1.48594e-15
1563497_at	USP25	ubiquitin specific peptidase 25	-1.152	1.49279e-15
200712_s_at	MAPRE1	microtubule associated protein RP/EB family member 1	-1.002	1.50661e-15
1562481_at	PCBP1-AS1	PCBP1 antisense RNA 1	-1.021	1.53462e-15
218422_s_at	RBM26	RNA binding motif protein 26	-1.522	1.53462e-15
202515_at	DLG1	discs large MAGUK scaffold protein 1	-1.036	1.55955e-15
231166_at	GPR155	G protein-coupled receptor 155	-1.198	1.61436e-15
203156_at	AKAP11	A-kinase anchoring protein 11	-1.7	1.62181e-15
230383_x_at	SLFN5	schlafen family member 5	-1.106	1.64816e-15
1564077_at			-1.03	1.6788e-15
208882_s_at	UBR5	ubiquitin protein ligase E3 component n-recognin 5	-1.097	1.72187e-15
222538_s_at	APPL1	adaptor protein, phosphotyrosine interacting with PH domain and leucine zipper 1	-1.054	1.74181e-15
227639_at	PIGK	phosphatidylinositol glycan anchor biosynthesis class K	-1.239	1.74582e-15
209412_at	LOC102724200///TRAPPC10	trafficking protein particle complex subunit 10-like///trafficking protein particle complex 10	-1.419	1.75388e-15
219073_s_at	OSBPL10	oxysterol binding protein like 10	-1.135	1.75388e-15
202842_s_at	DNAJB9	DnaJ heat shock protein family (Hsp40) member B9	-1.431	1.77419e-15
202352_s_at	PSMD12	proteasome 26S subunit, non-ATPase 12	-1.05	1.79473e-15
203132_at	RB1	RB transcriptional corepressor 1	-1.499	1.79887e-15
221825_at	ANGEL2	angel homolog 2	-1.434	1.8197e-15
215933_s_at	HHEX	hematopoietically expressed homeobox	-1.466	1.8281e-15
222071_s_at	SLCO4C1	solute carrier organic anion transporter family member 4C1	-1.254	1.85353e-15
236240_at	ABHD18	abhydrolase domain containing 18	-1.035	1.8578e-15
212037_at	PNN	pinin, desmosome associated protein	-1.245	1.87068e-15
212245_at	MCFD2	multiple coagulation factor deficiency 2	-1.236	1.87068e-15
1558699_a_at	HERPUD2	HERPUD family member 2	-1.249	1.87499e-15
229513_at	STRBP	spermatid perinuclear RNA binding protein	-1.095	1.90985e-15
206055_s_at	SNRPA1	small nuclear ribonucleoprotein polypeptide A'	-1.163	1.92752e-15
209404_s_at	TMED7-TICAM2///TMED7	TMED7-TICAM2 readthrough///transmembrane p24 trafficking protein 7	-1.17	1.93197e-15
239793_at			-1.006	1.94984e-15
225988_at	HERC4	HECT and RLD domain containing E3 ubiquitin protein ligase 4	-1.407	1.96336e-15
209027_s_at	ABI1	abl interactor 1	-1.349	1.98153e-15
203427_at	ASF1A	anti-silencing function 1A histone chaperone	-1.577	2.00909e-15
235729_at	ZNF514	zinc finger protein 514	-1.221	2.04174e-15
228095_at	PHF14	PHD finger protein 14	-1.026	2.05589e-15
232231_at	RUNX2	runt related transcription factor 2	-1.58	2.05589e-15
218940_at	VCPKMT	valosin containing protein lysine methyltransferase	-1.823	2.07014e-15
235716_at			-1.055	2.0893e-15
212408_at	TOR1AIP1	torsin 1A interacting protein 1	-1.355	2.15774e-15
225633_at	DPY19L3	dpy-19 like 3 (C. elegans)	-1.329	2.1677e-15
218842_at	RPAP3	RNA polymerase II associated protein 3	-1.492	2.19786e-15
217274_x_at	MYL4	myosin light chain 4	1.035	2.208e-15
225820_at	JADE1	jade family PHD finger 1	-1.173	2.24905e-15
212215_at	PREPL	prolyl endopeptidase-like	-1.08	2.25944e-15
228282_at	MFSD8	major facilitator superfamily domain containing 8	-1.35	2.26986e-15
211988_at	SMARCE1	SWI/SNF related, matrix associated, actin dependent regulator of chromatin, subfamily e, member 1	-1.194	2.28034e-15
225508_at	KIAA1468	KIAA1468	-1.313	2.2856e-15
224593_at	ZNF664	zinc finger protein 664	-1.158	2.30675e-15
219303_at	RNF219	ring finger protein 219	-1.049	2.33884e-15
226334_s_at	AHSA2	AHA1, activator of heat shock 90kDa protein ATPase homolog 2 (yeast)	-1.048	2.42103e-15
218340_s_at	UBA6	ubiquitin like modifier activating enzyme 6	-1.165	2.4322e-15
216901_s_at	IKZF1	IKAROS family zinc finger 1	-1.008	2.47742e-15
240798_at			-1.06	2.57632e-15
227116_at	MON1B	MON1 homolog B, secretory trafficking associated	-1.136	2.58226e-15
228841_at	LYRM7	LYR motif containing 7	-1.226	2.59418e-15
204849_at	TCFL5	transcription factor like 5	-1.16	2.6485e-15
1552610_a_at	JAK1	Janus kinase 1	-1.239	2.66686e-15
226294_x_at	FAM91A1	family with sequence similarity 91 member A1	-1.217	2.79254e-15
218649_x_at	NEMF	nuclear export mediator factor	-1.229	2.82488e-15
233665_x_at	MTO1	mitochondrial tRNA translation optimization 1	-1.101	2.85759e-15
215884_s_at	UBQLN2	ubiquilin 2	-1.274	2.86418e-15
212297_at	ATP13A3	ATPase 13A3	-1.407	2.87078e-15
213128_s_at	UBE3A	ubiquitin protein ligase E3A	-1.31	2.89068e-15
204198_s_at	RUNX3	runt related transcription factor 3	-1.069	2.89734e-15
218979_at	RMI1	RecQ mediated genome instability 1	-1.084	2.95801e-15
214697_s_at	PTBP3	polypyrimidine tract binding protein 3	-1.385	2.98538e-15
214544_s_at	SNAP23	synaptosome associated protein 23	-1.269	2.99226e-15
235067_at	MKLN1	muskelin 1	-1.112	3.04089e-15
228963_at	RSBN1L	round spermatid basic protein 1 like	-1.198	3.22849e-15
225567_at	INAFM2	InaF motif containing 2	-1.101	3.23594e-15
225845_at	ZBTB44	zinc finger and BTB domain containing 44	-1.594	3.25087e-15
225889_at	AEBP2	AE binding protein 2	-1.34	3.34195e-15
225643_at	MAPK1IP1L	mitogen-activated protein kinase 1 interacting protein 1 like	-1.027	3.34965e-15
222531_s_at	AP5M1	adaptor related protein complex 5 mu 1 subunit	-1.022	3.39625e-15
229970_at	KBTBD7	kelch repeat and BTB domain containing 7	-1.12	3.41193e-15
222163_s_at	SPATA5L1	spermatogenesis associated 5 like 1	-1.085	3.41979e-15
205269_at	LCP2	lymphocyte cytosolic protein 2	-1.269	3.43558e-15
212352_s_at	TMED10	transmembrane p24 trafficking protein 10	-1.061	3.43558e-15
211597_s_at	HOPX	HOP homeobox	-1.013	3.4435e-15
200624_s_at	SNHG4///MATR3	small nucleolar RNA host gene 4///matrin 3	-1.492	3.47536e-15
209073_s_at	LOC101930388///LOC101928143///NUMB	uncharacterized LOC101930388///uncharacterized LOC101928143///NUMB, endocytic adaptor protein	-1.205	3.5156e-15
201975_at	CLIP1	CAP-Gly domain containing linker protein 1	-1.176	3.52371e-15
217264_s_at	SCNN1A	sodium channel epithelial 1 alpha subunit	1.007	3.57273e-15
209096_at	UBE2V2	ubiquitin conjugating enzyme E2 V2	-1.146	3.68978e-15
232392_at	SRSF3	serine and arginine rich splicing factor 3	-1.087	3.77572e-15
212474_at	AVL9	AVL9 cell migration associated	-1.482	3.87258e-15
219913_s_at	CRNKL1	crooked neck pre-mRNA splicing factor 1	-1.357	3.90841e-15
203253_s_at	PPIP5K2	diphosphoinositol pentakisphosphate kinase 2	-1.609	3.91742e-15
222496_s_at	RBM47	RNA binding motif protein 47	-1.471	3.94457e-15
234998_at	RAB11A	RAB11A, member RAS oncogene family	-1.101	3.94457e-15
225761_at	PAPD4	poly(A) RNA polymerase D4, non-canonical	-1.527	3.96278e-15
212546_s_at	FRYL	FRY like transcription coactivator	-1.497	4.13048e-15
222478_at	VPS36	vacuolar protein sorting 36 homolog	-1.385	4.1783e-15
222000_at	C1orf174	chromosome 1 open reading frame 174	-1.028	4.2462e-15
218501_at	ARHGEF3	Rho guanine nucleotide exchange factor 3	-1.456	4.27563e-15
226452_at	PDK1	pyruvate dehydrogenase kinase 1	-1.163	4.31519e-15
202051_s_at	ZMYM4	zinc finger MYM-type containing 4	-1.075	4.52898e-15
1558014_s_at	FAR1	fatty acyl-CoA reductase 1	-1.478	4.53942e-15
212905_at	CSTF2T	cleavage stimulation factor subunit 2, tau variant	-1.086	4.53942e-15
211038_s_at	CROCCP2	ciliary rootlet coiled-coil, rootletin pseudogene 2	-1.369	4.63447e-15
213047_x_at	SETSIP///SET	SET-like protein///SET nuclear proto-oncogene	-1.253	4.63447e-15
226665_at	AHSA2	AHA1, activator of heat shock 90kDa protein ATPase homolog 2 (yeast)	-1.2	4.63447e-15
212450_at	SECISBP2L	SECIS binding protein 2 like	-1.098	4.64515e-15
227239_at	FAM126A	family with sequence similarity 126 member A	-1.37	4.65586e-15
209271_at	BPTF	bromodomain PHD finger transcription factor	-1.063	4.67735e-15
210606_x_at	KLRD1	killer cell lectin like receptor D1	-1.044	4.68813e-15
200626_s_at	SNHG4///MATR3	small nucleolar RNA host gene 4///matrin 3	-1.709	4.69894e-15
224850_at	ATAD1	ATPase family, AAA domain containing 1	-1.42	4.73151e-15
201501_s_at	GRSF1	G-rich RNA sequence binding factor 1	-1.11	4.74242e-15
212199_at	MRFAP1L1	Morf4 family associated protein 1 like 1	-1.418	4.77529e-15
220147_s_at	FAM60A	family with sequence similarity 60 member A	-1.062	4.77529e-15
214102_at			-1.039	4.81948e-15
221257_x_at	FBXO38	F-box protein 38	-1.059	4.86407e-15
225310_at	LOC101928747///RBMX///SNORD61	uncharacterized LOC101928747///RNA binding motif protein, X-linked///small nucleolar RNA, C/D box 61	-1.771	4.90908e-15
222761_at	BIVM	basic, immunoglobulin-like variable motif containing	-1.051	4.9204e-15
213224_s_at	BBIP1	BBSome interacting protein 1	-1.099	5.00035e-15
213025_at	THUMPD1	THUMP domain containing 1	-1.355	5.11682e-15
201687_s_at	API5	apoptosis inhibitor 5	-1.155	5.12861e-15
225409_at	COA5	cytochrome c oxidase assembly factor 5	-1.056	5.19996e-15
212449_s_at	LYPLA1	lysophospholipase I	-1.988	5.2723e-15
219093_at	PID1	phosphotyrosine interaction domain containing 1	-1.019	5.2723e-15
203182_s_at	SRPK2	SRSF protein kinase 2	-1.567	5.29663e-15
215806_x_at	TARP///TRGV9///TRGC2	TCR gamma alternate reading frame protein///T cell receptor gamma variable 9///T cell receptor gamma constant 2	-1.365	5.32108e-15
229128_s_at	ANP32E	acidic nuclear phosphoprotein 32 family member E	-1.502	5.52077e-15
201739_at	SGK1	serum/glucocorticoid regulated kinase 1	-1.381	5.5335e-15
1564640_at	MGA	MGA, MAX dimerization protein	-1.086	5.59758e-15
212893_at	ZZZ3	zinc finger ZZ-type containing 3	-1.301	5.72796e-15
226505_x_at	USP32	ubiquitin specific peptidase 32	-1.866	5.72796e-15
225290_at	ETNK1	ethanolamine kinase 1	-1.975	5.8479e-15
201368_at	ZFP36L2	ZFP36 ring finger protein like 2	-1.502	5.86138e-15
210088_x_at	MYL4	myosin light chain 4	1.262	5.87489e-15
205668_at	LY75	lymphocyte antigen 75	-1.683	5.95662e-15
201449_at	TIA1	TIA1 cytotoxic granule-associated RNA binding protein	-1.304	5.97035e-15
202583_s_at	RANBP9	RAN binding protein 9	-1.101	5.98412e-15
202539_s_at	HMGCR	3-hydroxy-3-methylglutaryl-CoA reductase	-1.143	6.15177e-15
234210_x_at	ACTR2	ARP2 actin related protein 2 homolog	-1.029	6.54636e-15
216054_x_at	MYL4	myosin light chain 4	1.35	6.57658e-15
1566342_at	SOD2	superoxide dismutase 2, mitochondrial	1.275	6.60693e-15
202514_at	DLG1	discs large MAGUK scaffold protein 1	-1.095	6.63743e-15
243797_at	STK17B	serine/threonine kinase 17b	-1.087	6.83912e-15
212410_at	MICU2	mitochondrial calcium uptake 2	-1.778	7.09578e-15
225932_s_at	HNRNPA2B1	heterogeneous nuclear ribonucleoprotein A2/B1	-1.287	7.16143e-15
219239_s_at	ZNF654	zinc finger protein 654	-1.168	7.21107e-15
223418_x_at	ANKRD13C	ankyrin repeat domain 13C	-1.166	7.24436e-15
240572_s_at	LOC374443	C-type lectin domain family 2 member D pseudogene	-1.018	7.2778e-15
224725_at	MIB1	mindbomb E3 ubiquitin protein ligase 1	-1.275	7.34514e-15
213304_at	FAM179B	family with sequence similarity 179 member B	-1.025	7.44732e-15
215000_s_at	FEZ2	fasciculation and elongation protein zeta 2	-1.201	7.44732e-15
227932_at	ARIH2	ariadne RBR E3 ubiquitin protein ligase 2	-1.009	7.4817e-15
231864_at	ZNF33A	zinc finger protein 33A	-1.024	7.51623e-15
233849_s_at	ARHGAP5	Rho GTPase activating protein 5	-1.099	7.51623e-15
242273_at	LLPH	LLP homolog, long-term synaptic facilitation	-1.315	7.74462e-15
203525_s_at	APC	APC, WNT signaling pathway regulator	-1.311	7.76247e-15
223065_s_at	STARD3NL	STARD3 N-terminal like	-1.178	7.81628e-15
201990_s_at	CREBL2	cAMP responsive element binding protein like 2	-1.589	7.8343e-15
203885_at	RAB21	RAB21, member RAS oncogene family	-1.632	7.90679e-15
211509_s_at	RTN4	reticulon 4	-1.4	7.94328e-15
230141_at	ARID4A	AT-rich interaction domain 4A	-1.288	8.47227e-15
218750_at	TAF1D	TATA-box binding protein associated factor, RNA polymerase I subunit D	-1.184	8.55067e-15
223361_at	ABRACL	ABRA C-terminal like	-1.105	8.66962e-15
226831_at	SLC25A46	solute carrier family 25 member 46	-1.387	8.70964e-15
218185_s_at	ARMC1	armadillo repeat containing 1	-1.441	8.72971e-15
214684_at	MEF2A	myocyte enhancer factor 2A	-1.31	8.79023e-15
225199_at	C16orf72	chromosome 16 open reading frame 72	-1.219	9.07821e-15
202506_at	SSFA2	sperm specific antigen 2	-1.223	9.12011e-15
212754_s_at	MON2	MON2 homolog, regulator of endosome-to-Golgi trafficking	-1.182	9.2045e-15
200723_s_at	CAPRIN1	cell cycle associated protein 1	-1.123	9.2683e-15
225953_at	RPRD1A	regulation of nuclear pre-mRNA domain containing 1A	-1.002	9.28966e-15
208319_s_at	RBM3	RNA binding motif (RNP1, RRM) protein 3	-1.183	9.31108e-15
222589_at	NLK	nemo like kinase	-1.111	9.33254e-15
1557580_at			-1.149	9.37562e-15
205140_at	FPGT	fucose-1-phosphate guanylyltransferase	-1.158	9.37562e-15
242941_x_at	TBX1	T-box 1	1.164	9.37562e-15
228751_at	CLK4	CDC like kinase 4	-1.467	9.48418e-15
224844_at	SLAIN2	SLAIN motif family member 2	-1.378	9.54993e-15
212944_at	SLC5A3	solute carrier family 5 member 3	-1.475	9.57194e-15
226387_at	RSBN1L	round spermatid basic protein 1 like	-1.05	9.61612e-15
242384_at			-1.17	9.61612e-15
204172_at	CPOX	coproporphyrinogen oxidase	-1.222	9.68278e-15
231929_at	IKZF2	IKAROS family zinc finger 2	-1.048	9.68278e-15
212033_at	RBM25	RNA binding motif protein 25	-1.338	9.84011e-15
223178_s_at	NT5DC1	5'-nucleotidase domain containing 1	-1.015	9.86279e-15
201589_at	SMC1A	structural maintenance of chromosomes 1A	-1.123	1.02802e-14
203224_at	RFK	riboflavin kinase	-1.27	1.03276e-14
212812_at	SERINC5	serine incorporator 5	-1.137	1.03514e-14
212762_s_at	TCF7L2	transcription factor 7 like 2	-1.034	1.05925e-14
223288_at	USP38	ubiquitin specific peptidase 38	-1.587	1.07152e-14
225512_at	ZBTB38	zinc finger and BTB domain containing 38	-1.591	1.10408e-14
226625_at	TGFBR3	transforming growth factor beta receptor 3	-1.081	1.10917e-14
202437_s_at	CYP1B1	cytochrome P450 family 1 subfamily B member 1	-1.74	1.11944e-14
201994_at	MORF4L2	mortality factor 4 like 2	-1.218	1.14288e-14
1554456_a_at	LINS1	lines homolog 1	-1.038	1.1749e-14
233068_at	CRIPT	CXXC repeat containing interactor of PDZ3 domain	-1.004	1.18032e-14
228569_at	PAPOLA	poly(A) polymerase alpha	-1.088	1.18304e-14
235919_at	CEP78	centrosomal protein 78	-1.241	1.1885e-14
218668_s_at	RAP2C	RAP2C, member of RAS oncogene family	-1.518	1.19399e-14
222646_s_at	ERO1A	endoplasmic reticulum oxidoreductase 1 alpha	-1.112	1.19674e-14
201363_s_at	IVNS1ABP	influenza virus NS1A binding protein	-1.289	1.2106e-14
230261_at	ST8SIA4	ST8 alpha-N-acetyl-neuraminide alpha-2,8-sialyltransferase 4	-1.716	1.23595e-14
212870_at	SOS2	SOS Ras/Rho guanine nucleotide exchange factor 2	-1.211	1.24165e-14
224565_at	MIR612///NEAT1	microRNA 612///nuclear paraspeckle assembly transcript 1 (non-protein coding)	-1.073	1.25026e-14
226694_at	PALM2-AKAP2///AKAP2	PALM2-AKAP2 readthrough///A-kinase anchoring protein 2	-1.079	1.26183e-14
201669_s_at	MARCKS	myristoylated alanine rich protein kinase C substrate	-1.551	1.26474e-14
238326_at	ODF3B	outer dense fiber of sperm tails 3B	1.344	1.30617e-14
202088_at	SLC39A6	solute carrier family 39 member 6	-1.473	1.35207e-14
230091_at	SRPK2	SRSF protein kinase 2	-1.156	1.35519e-14
228135_at	C1orf52	chromosome 1 open reading frame 52	-1.443	1.35831e-14
225114_at	AGPS	alkylglycerone phosphate synthase	-1.111	1.37088e-14
200097_s_at	HNRNPK	heterogeneous nuclear ribonucleoprotein K	-1.209	1.38357e-14
225213_at	PPTC7	PTC7 protein phosphatase homolog	-1.787	1.38676e-14
229120_s_at	CDC42SE1	CDC42 small effector 1	1.085	1.40605e-14
202265_at	COMMD3-BMI1///BMI1	COMMD3-BMI1 readthrough///BMI1 proto-oncogene, polycomb ring finger	-1.602	1.42233e-14
203428_s_at	ASF1A	anti-silencing function 1A histone chaperone	-1.076	1.43219e-14
212519_at	UBE2E1	ubiquitin conjugating enzyme E2 E1	-1.405	1.44544e-14
201297_s_at	MOB1A	MOB kinase activator 1A	-1.529	1.45211e-14
224584_at	TMEM230	transmembrane protein 230	-1.098	1.45546e-14
201132_at	RPL36A-HNRNPH2///HNRNPH2	RPL36A-HNRNPH2 readthrough///heterogeneous nuclear ribonucleoprotein H2 (H')	-1.351	1.46218e-14
217887_s_at	EPS15	epidermal growth factor receptor pathway substrate 15	-1.168	1.47571e-14
219132_at	PELI2	pellino E3 ubiquitin protein ligase family member 2	-1.152	1.47911e-14
213129_s_at	LOC101060817///GCSH	glycine cleavage system H protein, mitochondrial-like///glycine cleavage system protein H	-1.092	1.48594e-14
227288_at	SREK1IP1	SREK1 interacting protein 1	-1.291	1.49624e-14
226463_at	ATP6V1C1	ATPase H+ transporting V1 subunit C1	-1.118	1.50314e-14
225579_at	PQLC3	PQ loop repeat containing 3	-1.453	1.5417e-14
1557240_a_at			-1.219	1.54882e-14
220926_s_at	EDEM3	ER degradation enhancing alpha-mannosidase like protein 3	-1.305	1.57036e-14
242312_x_at			-1.097	1.57036e-14
229594_at	SPTY2D1	SPT2 chromatin protein domain containing 1	-1.033	1.59956e-14
209112_at	CDKN1B	cyclin dependent kinase inhibitor 1B	-1.348	1.60694e-14
225144_at	BMPR2	bone morphogenetic protein receptor type 2	-1.214	1.61065e-14
217731_s_at	ITM2B	integral membrane protein 2B	-1.083	1.61808e-14
200733_s_at	PTP4A1	protein tyrosine phosphatase type IVA, member 1	-1.383	1.62181e-14
210356_x_at	MS4A1	membrane spanning 4-domains A1	-1.503	1.64059e-14
203843_at	RPS6KA3	ribosomal protein S6 kinase A3	-1.062	1.64816e-14
225462_at	TMEM128	transmembrane protein 128	-1.084	1.67494e-14
202259_s_at	N4BP2L2	NEDD4 binding protein 2 like 2	-1.205	1.6788e-14
217745_s_at	NAA50	N(alpha)-acetyltransferase 50, NatE catalytic subunit	-1.649	1.68267e-14
202228_s_at	NPTN	neuroplastin	-1.811	1.68655e-14
200686_s_at	SRSF11	serine and arginine rich splicing factor 11	-1.29	1.69044e-14
233271_at			-1.056	1.71002e-14
234032_at			-1.071	1.71396e-14
225501_at	PHF6	PHD finger protein 6	-1.284	1.7378e-14
214786_at	MAP3K1	mitogen-activated protein kinase kinase kinase 1	-1.116	1.74181e-14
202950_at	CRYZ	crystallin zeta	-1.051	1.74985e-14
225207_at	PDK4	pyruvate dehydrogenase kinase 4	-1.609	1.75792e-14
212176_at	PNISR	PNN interacting serine and arginine rich protein	-1.248	1.76198e-14
235167_at	LOC100190986	uncharacterized LOC100190986	-1.428	1.76604e-14
241721_at			-1.218	1.78238e-14
200693_at	YWHAQ	tyrosine 3-monooxygenase/tryptophan 5-monooxygenase activation protein theta	-1.059	1.79061e-14
221771_s_at	MPHOSPH8	M-phase phosphoprotein 8	-1.05	1.79887e-14
243810_at			-1.126	1.80717e-14
202629_at	APPBP2	amyloid beta precursor protein binding protein 2	-1.011	1.8281e-14
227433_at	USF3	upstream transcription factor family member 3	-1.218	1.8281e-14
208731_at	RAB2A	RAB2A, member RAS oncogene family	-1.646	1.86638e-14
200995_at	IPO7	importin 7	-1.04	1.88365e-14
235103_at	MAN2A1	mannosidase alpha class 2A member 1	-1.245	1.88799e-14
225556_at	VMA21	VMA21 vacuolar H+-ATPase homolog (S. cerevisiae)	-1.186	1.90985e-14
221234_s_at	BACH2	BTB domain and CNC homolog 2	-1.312	1.94089e-14
200902_at	2015-09-01	15 kDa selenoprotein	-1.241	1.95434e-14
232879_at	CRTC3	CREB regulated transcription coactivator 3	-1.176	1.98153e-14
206914_at	CRTAM	cytotoxic and regulatory T-cell molecule	-1.041	1.99067e-14
200890_s_at	SSR1	signal sequence receptor subunit 1	-1.263	1.99526e-14
225786_at			-1.688	1.99986e-14
214329_x_at	TNFSF10	tumor necrosis factor superfamily member 10	-1.096	2.02768e-14
225278_at	PRKAB2	protein kinase AMP-activated non-catalytic subunit beta 2	-1.135	2.03236e-14
223836_at	FGFBP2	fibroblast growth factor binding protein 2	-1.334	2.04174e-14
214149_s_at	ATP6V0E1	ATPase H+ transporting V0 subunit e1	1.011	2.06538e-14
209201_x_at	CXCR4	C-X-C motif chemokine receptor 4	-1.169	2.09411e-14
225431_x_at	PM20D2	peptidase M20 domain containing 2	-1.06	2.09411e-14
242191_at			-1.349	2.09894e-14
222127_s_at	EXOC1	exocyst complex component 1	-1.331	2.11349e-14
1558662_s_at	BANK1	B-cell scaffold protein with ankyrin repeats 1	-1.032	2.15774e-14
238635_at	TMEM267	transmembrane protein 267	-1.177	2.15774e-14
218700_s_at	RAB29	RAB29, member RAS oncogene family	-1.036	2.20293e-14
226965_at	DENND6A	DENN domain containing 6A	-1.367	2.29087e-14
231735_s_at	MALAT1	metastasis associated lung adenocarcinoma transcript 1 (non-protein coding)	1.519	2.29087e-14
203200_s_at	MTRR	5-methyltetrahydrofolate-homocysteine methyltransferase reductase	-1.06	2.32274e-14
224692_at	PPP1R15B	protein phosphatase 1 regulatory subunit 15B	-1.399	2.41546e-14
223886_s_at	RNF146	ring finger protein 146	-1.36	2.48313e-14
241370_at	LOC286052	uncharacterized LOC286052	-1.288	2.51189e-14
227198_at	AFF3	AF4/FMR2 family member 3	-1.341	2.5293e-14
206976_s_at	HSPH1	heat shock protein family H (Hsp110) member 1	-1.328	2.58226e-14
202657_s_at	SERTAD2	SERTA domain containing 2	-1.147	2.62422e-14
216920_s_at	TARP///TRGV9///TRGC2	TCR gamma alternate reading frame protein///T cell receptor gamma variable 9///T cell receptor gamma constant 2	-1.306	2.63027e-14
209748_at	SPAST	spastin	-1.475	2.68534e-14
201260_s_at	SYPL1	synaptophysin like 1	-1.148	2.74789e-14
201018_at	EIF1AX	eukaryotic translation initiation factor 1A, X-linked	-1.311	2.8119e-14
208877_at	PAK2	p21 (RAC1) activated kinase 2	-1.013	2.82488e-14
203487_s_at	ARMC8	armadillo repeat containing 8	-1.049	2.85102e-14
223001_at	OSTC	oligosaccharyltransferase complex non-catalytic subunit	-1.129	3.03389e-14
228471_at	ANKRD44	ankyrin repeat domain 44	-1.111	3.06902e-14
212842_x_at	RGPD6///RGPD8///RGPD3///RGPD4///RGPD5	RANBP2-like and GRIP domain containing 6///RANBP2-like and GRIP domain containing 8///RANBP2-like and GRIP domain containing 3///RANBP2-like and GRIP domain containing 4///RANBP2-like and GRIP domain containing 5	-1.268	3.09742e-14
202302_s_at	RSRC2	arginine and serine rich coiled-coil 2	-1.156	3.10456e-14
1569830_at	PTPRC	protein tyrosine phosphatase, receptor type C	-1.58	3.11889e-14
222317_at	PDE3B	phosphodiesterase 3B	-1.209	3.14775e-14
222751_at	HERPUD2	HERPUD family member 2	-1.082	3.1842e-14
1569392_at	TECR	trans-2,3-enoyl-CoA reductase	-1.031	3.22849e-14
204361_s_at	SKAP2	src kinase associated phosphoprotein 2	-1.518	3.2434e-14
206854_s_at	MAP3K7	mitogen-activated protein kinase kinase kinase 7	-1.321	3.3037e-14
217956_s_at	ENOPH1	enolase-phosphatase 1	-1.163	3.34965e-14
201662_s_at	ACSL3	acyl-CoA synthetase long-chain family member 3	-1.157	3.37287e-14
209377_s_at	HMGN3	high mobility group nucleosomal binding domain 3	-1.231	3.37287e-14
225663_at	ACBD5	acyl-CoA binding domain containing 5	-1.463	3.45939e-14
227354_at	PAG1	phosphoprotein membrane anchor with glycosphingolipid microdomains 1	-1.511	3.52371e-14
212511_at	PICALM	phosphatidylinositol binding clathrin assembly protein	-1.579	3.53997e-14
223167_s_at	USP25	ubiquitin specific peptidase 25	-1.156	3.53997e-14
228242_at	N4BP2	NEDD4 binding protein 2	-1.187	3.57273e-14
222870_s_at	B3GNT2	UDP-GlcNAc:betaGal beta-1,3-N-acetylglucosaminyltransferase 2	-1.258	3.58096e-14
213106_at	ATP8A1	ATPase phospholipid transporting 8A1	-1.504	3.77572e-14
218195_at	ARMT1	acidic residue methyltransferase 1	-1.733	3.81066e-14
218793_s_at	SCML1	sex comb on midleg-like 1 (Drosophila)	-1.156	3.97192e-14
1552789_at	SEC62	SEC62 homolog, preprotein translocation factor	-1.05	4.06443e-14
1555837_s_at	POLR2B	RNA polymerase II subunit B	-1.384	4.10204e-14
207483_s_at	CAND1	cullin associated and neddylation dissociated 1	-1.129	4.14954e-14
220940_at	ANKRD36B	ankyrin repeat domain 36B	-1.079	4.14954e-14
201518_at	CBX1	chromobox 1	-1.011	4.1783e-14
[truncated: 852 more rows]
