# Supplementary material for: Multivariate canonical correlation analysis identifies additional genetic variants for chronic kidney disease
Source: NPJ Syst Biol Appl. 2024 Mar 9;10:28. doi: 10.1038/s41540-024-00350-8 (PMC10924093; doi:10.1038/s41540-024-00350-8)
Supplement: Supplementary file 15 — Dataset 13 [file 41540_2024_350_MOESM15_ESM.xlsx]

## Sheet: Supplementary Table S13
Supplementary Table S13. Gene functional enrichment analyses for 11 identified genes
source	term_name	term_id	highlighted	adjusted_p_value	negative_log10_of_adjusted_p_value	term_size	query_size	intersection_size	effective_domain_size	intersections
GO:MF	enzyme binding	GO:0019899	TRUE	0.0036265	2.44051	2075	11	7	20139	NFE2L2,SPTBN1,TRAP1,TSPAN14,RPH3A,RRAGD,FLOT1
CORUM	PGAM5-KEAP1-NRF2 complex	CORUM:5805	FALSE	0.00531758	2.27429	3	3	1	3383	NFE2L2
CORUM	CAP-cbl-flotilin complex	CORUM:6587	FALSE	0.00531758	2.27429	3	3	1	3383	FLOT1
CORUM	17S U2 snRNP	CORUM:2755	FALSE	0.0351682	1.45385	30	3	1	3383	TRAP1
GO:BP	membrane biogenesis	GO:0044091	FALSE	0.0355585	1.44906	64	11	2	21010	SPTBN1,FLOT1
GO:BP	intrinsic apoptotic signaling pathway in response to oxidative stress	GO:0008631	FALSE	0.0355585	1.44906	57	11	2	21010	NFE2L2,TRAP1
GO:BP	positive regulation of glutathione biosynthetic process	GO:1903788	TRUE	0.0355585	1.44906	1	11	1	21010	NFE2L2
GO:BP	negative regulation of oxidative stress-induced intrinsic apoptotic signaling pathway	GO:1902176	FALSE	0.0355585	1.44906	29	11	2	21010	NFE2L2,TRAP1
GO:BP	regulation of oxidative stress-induced intrinsic apoptotic signaling pathway	GO:1902175	TRUE	0.0355585	1.44906	40	11	2	21010	NFE2L2,TRAP1
GO:BP	organic heteropentacyclic compound catabolic process	GO:1901377	FALSE	0.0355585	1.44906	1	11	1	21010	NFE2L2
GO:BP	protein localization to plasma membrane	GO:0072659	TRUE	0.0355585	1.44906	289	11	3	21010	SPTBN1,TSPAN14,FLOT1
GO:BP	membrane assembly	GO:0071709	TRUE	0.0355585	1.44906	59	11	2	21010	SPTBN1,FLOT1
GO:BP	aflatoxin catabolic process	GO:0046223	TRUE	0.0355585	1.44906	1	11	1	21010	NFE2L2
GO:BP	toxin catabolic process	GO:0009407	FALSE	0.0355585	1.44906	1	11	1	21010	NFE2L2
GO:BP	mycotoxin catabolic process	GO:0043387	FALSE	0.0355585	1.44906	1	11	1	21010	NFE2L2
GO:BP	central nervous system formation	GO:0021556	TRUE	0.0355585	1.44906	1	11	1	21010	SPTBN1
GO:MF	GTPase binding	GO:0051020	FALSE	0.0373212	1.42804	315	11	3	20139	SPTBN1,RPH3A,RRAGD
GO:BP	protein localization to cell periphery	GO:1990778	FALSE	0.0440091	1.35646	353	11	3	21010	SPTBN1,TSPAN14,FLOT1
GO:CC	Gtr1-Gtr2 GTPase complex	GO:1990131	TRUE	0.0458078	1.33906	4	11	1	22090	RRAGD
GO:CC	bounding membrane of organelle	GO:0098588	FALSE	0.0458078	1.33906	2160	11	5	22090	SLC30A4,TSPAN14,GOSR2,RPH3A,FLOT1
GO:CC	intracellular vesicle	GO:0097708	FALSE	0.0458078	1.33906	2481	11	5	22090	SLC30A4,TSPAN14,GOSR2,RPH3A,FLOT1
GO:CC	tetraspanin-enriched microdomain	GO:0097197	TRUE	0.0458078	1.33906	10	11	1	22090	TSPAN14
GO:CC	lytic vacuole	GO:0000323	FALSE	0.0458078	1.33906	745	11	3	22090	SLC30A4,RRAGD,FLOT1
GO:CC	cell periphery	GO:0071944	TRUE	0.0458078	1.33906	6202	11	8	22090	NFE2L2,SLC30A4,SPTBN1,TRAP1,TSPAN14,RPH3A,THBS3,FLOT1
GO:CC	cuticular plate	GO:0032437	TRUE	0.0458078	1.33906	8	11	1	22090	SPTBN1
GO:CC	late endosome membrane	GO:0031902	TRUE	0.0458078	1.33906	162	11	2	22090	SLC30A4,GOSR2
GO:CC	cytoplasmic vesicle	GO:0031410	FALSE	0.0458078	1.33906	2476	11	5	22090	SLC30A4,TSPAN14,GOSR2,RPH3A,FLOT1
GO:CC	cytoplasm	GO:0005737	FALSE	0.0458078	1.33906	12251	11	11	22090	EXOG,NFE2L2,SLC30A4,SPTBN1,TRAP1,TSPAN14,GOSR2,RPH3A,RRAGD,THBS3,FLOT1
GO:CC	lysosome	GO:0005764	FALSE	0.0458078	1.33906	745	11	3	22090	SLC30A4,RRAGD,FLOT1
GO:CC	centrosome	GO:0005813	TRUE	0.0458078	1.33906	647	11	3	22090	NFE2L2,RRAGD,FLOT1
GO:CC	organelle membrane	GO:0031090	FALSE	0.0458078	1.33906	3734	11	7	22090	EXOG,SLC30A4,TRAP1,TSPAN14,GOSR2,RPH3A,FLOT1
GO:CC	cortical actin cytoskeleton	GO:0030864	FALSE	0.0458078	1.33906	74	11	2	22090	SPTBN1,FLOT1
GO:CC	cortical cytoskeleton	GO:0030863	FALSE	0.0458078	1.33906	108	11	2	22090	SPTBN1,FLOT1
GO:CC	spectrin	GO:0008091	FALSE	0.0458078	1.33906	9	11	1	22090	SPTBN1
GO:CC	cytoplasmic vesicle membrane	GO:0030659	FALSE	0.0458078	1.33906	1213	11	4	22090	SLC30A4,TSPAN14,GOSR2,RPH3A
GO:CC	vesicle membrane	GO:0012506	TRUE	0.0458078	1.33906	1230	11	4	22090	SLC30A4,TSPAN14,GOSR2,RPH3A
GO:CC	flotillin complex	GO:0016600	TRUE	0.0458078	1.33906	9	11	1	22090	FLOT1
GO:CC	spectrin-associated cytoskeleton	GO:0014731	TRUE	0.0458078	1.33906	9	11	1	22090	SPTBN1
GO:CC	transport vesicle membrane	GO:0030658	FALSE	0.0459147	1.33805	232	11	2	22090	GOSR2,RPH3A
GO:CC	extrinsic component of synaptic vesicle membrane	GO:0098850	TRUE	0.0459147	1.33805	11	11	1	22090	RPH3A
GO:CC	axolemma	GO:0030673	TRUE	0.0463519	1.33393	15	11	1	22090	SPTBN1
GO:CC	microtubule organizing center	GO:0005815	FALSE	0.0463519	1.33393	855	11	3	22090	NFE2L2,RRAGD,FLOT1
GO:CC	vacuole	GO:0005773	FALSE	0.0463519	1.33393	838	11	3	22090	SLC30A4,RRAGD,FLOT1
GO:CC	dopaminergic synapse	GO:0098691	TRUE	0.0463519	1.33393	14	11	1	22090	FLOT1
GO:CC	cell trailing edge	GO:0031254	FALSE	0.0463519	1.33393	14	11	1	22090	FLOT1
GO:CC	vesicle	GO:0031982	FALSE	0.0463519	1.33393	3976	11	6	22090	SLC30A4,SPTBN1,TSPAN14,GOSR2,RPH3A,FLOT1
GO:CC	uropod	GO:0001931	TRUE	0.0463519	1.33393	13	11	1	22090	FLOT1
