# Supplementary material for: Multivariate canonical correlation analysis identifies additional genetic variants for chronic kidney disease
Source: NPJ Syst Biol Appl. 2024 Mar 9;10:28. doi: 10.1038/s41540-024-00350-8 (PMC10924093; doi:10.1038/s41540-024-00350-8)
Supplement: Supplementary file 16 — Dataset 14 [file 41540_2024_350_MOESM16_ESM.xlsx]

## Sheet: Supplementary Table S14
Supplementary Table S14. Allele frequency comparisons between chronic kidney disease and gnomAD for previously unreported lead single nucleotide polymorphisms
dataset	chr	position	rsID	ref	alt	total	Alternative allele frequency	Alternative allele count	Allele number	Chronic kidney disease phenotype	gnomAD non-Finnish European allele frequency	difference	Chi-square test with Yates' correction P-value
SKS	6	30355333	rs3094060	A	C	34	0.323529	22	68	Membranous nephropathy	0.1219	0.201629	<0.0001
SKS	17	46969566	rs3851786	A	G	28	0.678571	38	56	Tubulointerstitial nephritis	0.4937	0.184871
SKS	16	3697041	rs1635404	G	T	30	0.866667	52	60	Ischaemic nephropathy	0.6966	0.170067
SKS	6	89399655	rs6907843	C	T	23	0.391304	18	46	Granulomatosis with polyangiitis (Wegener's)	0.2257	0.165604
NURTURECKD	6	30355333	rs3094060	A	C	82	0.280488	46	164	Membranous nephropathy	0.1219	0.158588	<0.0001
SKS	2	177260414	rs34468415	A	G	30	0.5	30	60	Ischaemic nephropathy	0.3653	0.1347
NURTURECKD	1	155199058	rs2974937	C	T	42	0.404762	34	84	T1D	0.5328	0.128038
SKS	6	30355333	rs3094060	A	C	23	0.23913	11	46	Granulomatosis with polyangiitis (Wegener's)	0.1219	0.11723
NURTURECKD	10	80441547	rs7087356	T	A	28	0.607143	34	56	Granulomatosis with polyangiitis (Wegener's)	0.4912	0.115943
NURTURECKD	15	45487612	rs2453531	G	A	47	0.797872	75	94	Ischaemic nephropathy	0.6831	0.114772
NURTURECKD	17	46969566	rs3851786	A	G	28	0.607143	34	56	Granulomatosis with polyangiitis (Wegener's)	0.4937	0.113443
NURTURECKD	12	112758928	rs11614295	G	A	47	0.404255	38	94	Ischaemic nephropathy	0.2934	0.110855
SKS	3	38505235	rs9838792	G	A	31	0.274194	17	62	T1D	0.3808	0.106606
SKS	17	46969566	rs3851786	A	G	30	0.6	36	60	Ischaemic nephropathy	0.4937	0.1063
SKS	6	30355333	rs3094060	A	C	31	0.225806	14	62	T1D	0.1219	0.103906
NURTURECKD	15	45487612	rs2453531	G	A	42	0.785714	66	84	T1D	0.6831	0.102614
NURTURECKD	6	30355333	rs3094060	A	C	43	0.22093	19	86	Microscopic polyangiitis	0.1219	0.0990302
NURTURECKD	12	112758928	rs11614295	G	A	28	0.196429	11	56	Granulomatosis with polyangiitis (Wegener's)	0.2934	0.0969714
NURTURECKD	6	30355333	rs3094060	A	C	37	0.216216	16	74	Primary reflux nephropathy	0.1219	0.0943162
SKS	2	177260414	rs34468415	A	G	23	0.456522	21	46	Granulomatosis with polyangiitis (Wegener's)	0.3653	0.0912217
SKS	15	45487612	rs2453531	G	A	30	0.766667	46	60	Ischaemic nephropathy	0.6831	0.0835667
NURTURECKD	2	177260414	rs34468415	A	G	28	0.446429	25	56	Granulomatosis with polyangiitis (Wegener's)	0.3653	0.0811286
NURTURECKD	6	30355333	rs3094060	A	C	42	0.202381	17	84	T1D	0.1219	0.080481
NURTURECKD	16	3697041	rs1635404	G	T	43	0.616279	53	86	Tubulointerstitial nephritis	0.6966	0.0803209
SKS	15	45487612	rs2453531	G	A	34	0.602941	41	68	Membranous nephropathy	0.6831	0.0801588
SKS	10	80441547	rs7087356	T	A	34	0.411765	28	68	Membranous nephropathy	0.4912	0.0794353
NURTURECKD	12	112758928	rs11614295	G	A	42	0.214286	18	84	T1D	0.2934	0.0791143
SKS	2	54693831	rs168505	C	T	31	0.322581	20	62	T1D	0.4004	0.0778194
SKS	3	38505235	rs9838792	G	A	28	0.303571	17	56	Tubulointerstitial nephritis	0.3808	0.0772286
SKS	12	112758928	rs11614295	G	A	30	0.216667	13	60	Ischaemic nephropathy	0.2934	0.0767333
NURTURECKD	2	177260414	rs34468415	A	G	43	0.44186	38	86	Microscopic polyangiitis	0.3653	0.0765605
SKS	2	177260414	rs34468415	A	G	34	0.441176	30	68	Membranous nephropathy	0.3653	0.0758765
SKS	10	80441547	rs7087356	T	A	31	0.564516	35	62	T1D	0.4912	0.0733161
NURTURECKD	15	45487612	rs2453531	G	A	43	0.755814	65	86	Microscopic polyangiitis	0.6831	0.072714
NURTURECKD	2	54693831	rs168505	C	T	47	0.468085	44	94	Ischaemic nephropathy	0.4004	0.0676851
SKS	16	3697041	rs1635404	G	T	31	0.629032	39	62	T1D	0.6966	0.0675677
SKS	1	155199058	rs2974937	C	T	30	0.6	36	60	isch	0.5328	0.0672
NURTURECKD	12	112758928	rs11614295	G	A	43	0.360465	31	86	Tubulointerstitial nephritis	0.2934	0.0670651
NURTURECKD	2	54693831	rs168505	C	T	82	0.335366	55	164	Membranous nephropathy	0.4004	0.0650341
NURTURECKD	2	177260414	rs34468415	A	G	43	0.430233	37	86	Tubulointerstitial nephritis	0.3653	0.0649326
SKS	1	155199058	rs2974937	C	T	87	0.597701	104	174	IgA	0.5328	0.0649011
NURTURECKD	2	54693831	rs168505	C	T	43	0.337209	29	86	Tubulointerstitial nephritis	0.4004	0.0631907
NURTURECKD	2	54693831	rs168505	C	T	185	0.462162	171	370	ADPKD	0.4004	0.0617622
NURTURECKD	1	155199058	rs2974937	C	T	171	0.593567	203	342	T2D	0.5328	0.0607673
SKS	3	38505235	rs9838792	G	A	34	0.441176	30	68	Membranous nephropathy	0.3808	0.0603765
NURTURECKD	1	155199058	rs2974937	C	T	114	0.473684	108	228	IgA	0.5328	0.0591158
NURTURECKD	2	54693831	rs168505	C	T	37	0.459459	34	74	Primary reflux nephropathy	0.4004	0.0590595
NURTURECKD	6	30355333	rs3094060	A	C	47	0.180851	17	94	Ischaemic nephropathy	0.1219	0.0589511
SKS	15	45487612	rs2453531	G	A	31	0.741935	46	62	T1D	0.6831	0.0588355
SKS	10	80441547	rs7087356	T	A	30	0.55	33	60	Ischaemic nephropathy	0.4912	0.0588
SKS	17	46969566	rs3851786	A	G	231	0.551948	255	462	Chronic hypertensive nephropathy	0.4937	0.0582481
SKS	15	45487612	rs2453531	G	A	28	0.625	35	56	Tubulointerstitial nephritis	0.6831	0.0581
NURTURECKD	16	3697041	rs1635404	G	T	43	0.639535	55	86	Microscopic polyangiitis	0.6966	0.0570651
NURTURECKD	2	177260414	rs34468415	A	G	47	0.308511	29	94	Ischaemic nephropathy	0.3653	0.0567894
SKS	2	54693831	rs168505	C	T	34	0.455882	31	68	Membranous nephropathy	0.4004	0.0554824
NURTURECKD	2	177260414	rs34468415	A	G	82	0.420732	69	164	Membranous nephropathy	0.3653	0.0554317
NURTURECKD	10	80441547	rs7087356	T	A	43	0.546512	47	86	Tubulointerstitial nephritis	0.4912	0.0553116
SKS	1	155199058	rs2974937	C	T	23	0.478261	22	46	gran_wegeners	0.5328	0.0545391
NURTURECKD	2	177260414	rs34468415	A	G	37	0.310811	23	74	Primary reflux nephropathy	0.3653	0.0544892
SKS	2	177260414	rs34468415	A	G	31	0.419355	26	62	T1D	0.3653	0.0540548
SKS	3	38505235	rs9838792	G	A	23	0.434783	20	46	Granulomatosis with polyangiitis (Wegener's)	0.3808	0.0539826
NURTURECKD	6	30355333	rs3094060	A	C	185	0.175676	65	370	ADPKD	0.1219	0.0537757
NURTURECKD	6	30355333	rs3094060	A	C	171	0.175439	60	342	T2D	0.1219	0.0535386
SKS	16	3697041	rs1635404	G	T	92	0.75	138	184	ADPKD	0.6966	0.0534
SKS	16	3697041	rs1635404	G	T	34	0.75	51	68	Membranous nephropathy	0.6966	0.0534
NURTURECKD	18	45627020	rs1484873	A	G	42	0.892857	75	84	T1D	0.9459	0.0530429
SKS	17	46969566	rs3851786	A	G	34	0.441176	30	68	Membranous nephropathy	0.4937	0.0525235
SKS	10	80441547	rs7087356	T	A	23	0.543478	25	46	Granulomatosis with polyangiitis (Wegener's)	0.4912	0.0522783
NURTURECKD	2	54693831	rs168505	C	T	43	0.348837	30	86	Microscopic polyangiitis	0.4004	0.0515628
SKS	2	54693831	rs168505	C	T	92	0.451087	83	184	ADPKD	0.4004	0.050687
NURTURECKD	18	45627020	rs1484873	A	G	43	0.895349	77	86	Tubulointerstitial nephritis	0.9459	0.0505512
NURTURECKD	6	30355333	rs3094060	A	C	28	0.0714286	4	56	Granulomatosis with polyangiitis (Wegener's)	0.1219	0.0504714
SKS	1	155199058	rs2974937	C	T	231	0.482684	223	462	chronic_HT_neph	0.5328	0.050116
NURTURECKD	3	38505235	rs9838792	G	A	57	0.429825	49	114	Chronic hypertensive nephropathy	0.3808	0.0490246
SKS	6	89399655	rs6907843	C	T	31	0.274194	17	62	T1D	0.2257	0.0484935
SKS	6	30355333	rs3094060	A	C	247	0.17004	84	494	T2D	0.1219	0.0481405
NURTURECKD	2	54693831	rs168505	C	T	28	0.446429	25	56	Granulomatosis with polyangiitis (Wegener's)	0.4004	0.0460286
NURTURECKD	10	80441547	rs7087356	T	A	37	0.445946	33	74	Primary reflux nephropathy	0.4912	0.0452541
NURTURECKD	16	3697041	rs1635404	G	T	185	0.651351	241	370	ADPKD	0.6966	0.0452486
SKS	15	45487612	rs2453531	G	A	92	0.728261	134	184	ADPKD	0.6831	0.0451609
SKS	10	80441547	rs7087356	T	A	28	0.446429	25	56	Tubulointerstitial nephritis	0.4912	0.0447714
NURTURECKD	10	80441547	rs7087356	T	A	47	0.446809	42	94	Ischaemic nephropathy	0.4912	0.0443915
NURTURECKD	2	177260414	rs34468415	A	G	42	0.321429	27	84	T1D	0.3653	0.0438714
SKS	12	112758928	rs11614295	G	A	28	0.25	14	56	Tubulointerstitial nephritis	0.2934	0.0434
NURTURECKD	3	38505235	rs9838792	G	A	171	0.423977	145	342	T2D	0.3808	0.0431766
SKS	3	38505235	rs9838792	G	A	92	0.423913	78	184	ADPKD	0.3808	0.043113
SKS	12	112758928	rs11614295	G	A	247	0.336032	166	494	T2D	0.2934	0.0426324
SKS	2	177260414	rs34468415	A	G	92	0.407609	75	184	ADPKD	0.3653	0.0423087
NURTURECKD	17	46969566	rs3851786	A	G	114	0.451754	103	228	IgA nephropathy	0.4937	0.0419456
NURTURECKD	6	89399655	rs6907843	C	T	43	0.267442	23	86	Tubulointerstitial nephritis	0.2257	0.0417419
SKS	3	38505235	rs9838792	G	A	87	0.33908	59	174	IgA nephropathy	0.3808	0.0417195
NURTURECKD	1	155199058	rs2974937	C	T	57	0.491228	56	114	chronic_HT_neph	0.5328	0.0415719
SKS	16	3697041	rs1635404	G	T	87	0.655172	114	174	IgA nephropathy	0.6966	0.0414276
NURTURECKD	17	46969566	rs3851786	A	G	42	0.452381	38	84	T1D	0.4937	0.041319
NURTURECKD	17	46969566	rs3851786	A	G	43	0.453488	39	86	Microscopic polyangiitis	0.4937	0.0402116
SKS	1	155199058	rs2974937	C	T	28	0.571429	32	56	tubulo	0.5328	0.0386286
NURTURECKD	17	46969566	rs3851786	A	G	47	0.531915	50	94	Ischaemic nephropathy	0.4937	0.0382149
SKS	18	45627020	rs1484873	A	G	31	0.983871	61	62	T1D	0.9459	0.037971
NURTURECKD	15	45487612	rs2453531	G	A	43	0.72093	62	86	Tubulointerstitial nephritis	0.6831	0.0378302
NURTURECKD	12	112758928	rs11614295	G	A	43	0.255814	22	86	Microscopic polyangiitis	0.2934	0.037586
SKS	18	45627020	rs1484873	A	G	30	0.983333	59	60	Ischaemic nephropathy	0.9459	0.0374333
SKS	6	30355333	rs3094060	A	C	2078	0.158566	659	4156	all	0.1219	0.0366659
NURTURECKD	12	112758928	rs11614295	G	A	185	0.32973	122	370	ADPKD	0.2934	0.0363297
SKS	18	45627020	rs1484873	A	G	28	0.982143	55	56	Tubulointerstitial nephritis	0.9459	0.0362429
NURTURECKD	17	46969566	rs3851786	A	G	185	0.52973	196	370	ADPKD	0.4937	0.0360297
NURTURECKD	6	30355333	rs3094060	A	C	57	0.157895	18	114	Chronic hypertensive nephropathy	0.1219	0.0359947
NURTURECKD	3	38505235	rs9838792	G	A	42	0.345238	29	84	T1D	0.3808	0.0355619
SKS	16	3697041	rs1635404	G	T	28	0.732143	41	56	Tubulointerstitial nephritis	0.6966	0.0355429
NURTURECKD	2	54693831	rs168505	C	T	171	0.365497	125	342	T2D	0.4004	0.0349029
SKS	15	45487612	rs2453531	G	A	23	0.717391	33	46	Granulomatosis with polyangiitis (Wegener's)	0.6831	0.0342913
NURTURECKD	3	38505235	rs9838792	G	A	82	0.414634	68	164	Membranous nephropathy	0.3808	0.0338341
NURTURECKD	15	45487612	rs2453531	G	A	185	0.716216	265	370	ADPKD	0.6831	0.0331162
NURTURECKD	15	45487612	rs2453531	G	A	37	0.716216	53	74	Primary reflux nephropathy	0.6831	0.0331162
SKS	1	155199058	rs2974937	C	T	31	0.5	31	62	T1D	0.5328	0.0328
NURTURECKD	6	89399655	rs6907843	C	T	171	0.192982	66	342	T2D	0.2257	0.0327175
SKS	6	30355333	rs3094060	A	C	28	0.0892857	5	56	Tubulointerstitial nephritis	0.1219	0.0326143
NURTURECKD	6	30355333	rs3094060	A	C	2553	0.154328	788	5106	all	0.1219	0.0324282
NURTURECKD	1	155199058	rs2974937	C	T	185	0.564865	209	370	ADPKD	0.5328	0.0320649
NURTURECKD	10	80441547	rs7087356	T	A	43	0.523256	45	86	Microscopic polyangiitis	0.4912	0.0320558
NURTURECKD	2	177260414	rs34468415	A	G	57	0.333333	38	114	Chronic hypertensive nephropathy	0.3653	0.0319667
SKS	2	177260414	rs34468415	A	G	247	0.396761	196	494	T2D	0.3653	0.0314611
SKS	2	54693831	rs168505	C	T	23	0.369565	17	46	Granulomatosis with polyangiitis (Wegener's)	0.4004	0.0308348
SKS	2	54693831	rs168505	C	T	231	0.37013	171	462	Chronic hypertensive nephropathy	0.4004	0.0302701
NURTURECKD	3	38505235	rs9838792	G	A	37	0.351351	26	74	Primary reflux nephropathy	0.3808	0.0294486
NURTURECKD	2	177260414	rs34468415	A	G	185	0.394595	146	370	ADPKD	0.3653	0.0292946
SKS	12	112758928	rs11614295	G	A	31	0.322581	20	62	T1D	0.2934	0.0291806
NURTURECKD	17	46969566	rs3851786	A	G	43	0.465116	40	86	Tubulointerstitial nephritis	0.4937	0.0285837
SKS	2	54693831	rs168505	C	T	28	0.428571	24	56	Tubulointerstitial nephritis	0.4004	0.0281714
NURTURECKD	10	80441547	rs7087356	T	A	185	0.518919	192	370	ADPKD	0.4912	0.0277189
SKS	2	177260414	rs34468415	A	G	28	0.392857	22	56	Tubulointerstitial nephritis	0.3653	0.0275571
SKS	6	89399655	rs6907843	C	T	87	0.252874	44	174	IgA nephropathy	0.2257	0.0271736
NURTURECKD	18	45627020	rs1484873	A	G	185	0.972973	360	370	ADPKD	0.9459	0.027073
SKS	18	45627020	rs1484873	A	G	87	0.91954	160	174	IgA nephropathy	0.9459	0.0263598
SKS	2	54693831	rs168505	C	T	87	0.425287	74	174	IgA nephropathy	0.4004	0.0248874
NURTURECKD	6	89399655	rs6907843	C	T	28	0.25	14	56	Granulomatosis with polyangiitis (Wegener's)	0.2257	0.0243
NURTURECKD	6	89399655	rs6907843	C	T	42	0.25	21	84	T1D	0.2257	0.0243
NURTURECKD	6	89399655	rs6907843	C	T	114	0.201754	46	228	IgA nephropathy	0.2257	0.0239456
SKS	2	54693831	rs168505	C	T	247	0.376518	186	494	T2D	0.4004	0.0238818
SKS	6	89399655	rs6907843	C	T	2078	0.248797	1034	4156	all	0.2257	0.0230969
SKS	15	45487612	rs2453531	G	A	231	0.660173	305	462	Chronic hypertensive nephropathy	0.6831	0.0229268
SKS	16	3697041	rs1635404	G	T	23	0.673913	31	46	Granulomatosis with polyangiitis (Wegener's)	0.6966	0.022687
SKS	17	46969566	rs3851786	A	G	31	0.516129	32	62	T1D	0.4937	0.022429
NURTURECKD	12	112758928	rs11614295	G	A	114	0.315789	72	228	IgA nephropathy	0.2934	0.0223895
NURTURECKD	15	45487612	rs2453531	G	A	28	0.660714	37	56	Granulomatosis with polyangiitis (Wegener's)	0.6831	0.0223857
SKS	1	155199058	rs2974937	C	T	92	0.51087	94	184	ADPKD	0.5328	0.0219304
SKS	10	80441547	rs7087356	T	A	231	0.469697	217	462	Chronic hypertensive nephropathy	0.4912	0.021503
NURTURECKD	16	3697041	rs1635404	G	T	114	0.675439	154	228	IgA nephropathy	0.6966	0.0211614
NURTURECKD	10	80441547	rs7087356	T	A	82	0.512195	84	164	Membranous nephropathy	0.4912	0.0209951
NURTURECKD	16	3697041	rs1635404	G	T	37	0.675676	50	74	Primary reflux nephropathy	0.6966	0.0209243
SKS	17	46969566	rs3851786	A	G	92	0.472826	87	184	ADPKD	0.4937	0.0208739
NURTURECKD	17	46969566	rs3851786	A	G	37	0.472973	35	74	Primary reflux nephropathy	0.4937	0.020727
NURTURECKD	2	177260414	rs34468415	A	G	171	0.385965	132	342	T2D	0.3653	0.0206649
NURTURECKD	2	54693831	rs168505	C	T	57	0.421053	48	114	Chronic hypertensive nephropathy	0.4004	0.0206526
NURTURECKD	3	38505235	rs9838792	G	A	43	0.360465	31	86	Microscopic polyangiitis	0.3808	0.0203349
NURTURECKD	17	46969566	rs3851786	A	G	57	0.473684	54	114	Chronic hypertensive nephropathy	0.4937	0.0200158
SKS	6	89399655	rs6907843	C	T	34	0.205882	14	68	Membranous nephropathy	0.2257	0.0198176
SKS	18	45627020	rs1484873	A	G	34	0.926471	63	68	Membranous nephropathy	0.9459	0.0194294
NURTURECKD	3	38505235	rs9838792	G	A	47	0.361702	34	94	Ischaemic nephropathy	0.3808	0.0190979
SKS	12	112758928	rs11614295	G	A	231	0.311688	144	462	Chronic hypertensive nephropathy	0.2934	0.0182883
SKS	1	155199058	rs2974937	C	T	34	0.514706	35	68	MN	0.5328	0.0180941
NURTURECKD	17	46969566	rs3851786	A	G	82	0.47561	78	164	Membranous nephropathy	0.4937	0.0180902
SKS	17	46969566	rs3851786	A	G	2078	0.51155	2126	4156	all	0.4937	0.0178496
NURTURECKD	16	3697041	rs1635404	G	T	28	0.714286	40	56	Granulomatosis with polyangiitis (Wegener's)	0.6966	0.0176857
NURTURECKD	16	3697041	rs1635404	G	T	42	0.714286	60	84	T1D	0.6966	0.0176857
NURTURECKD	12	112758928	rs11614295	G	A	2553	0.311007	1588	5106	all	0.2934	0.0176067
NURTURECKD	12	112758928	rs11614295	G	A	82	0.310976	51	164	Membranous nephropathy	0.2934	0.0175756
NURTURECKD	6	89399655	rs6907843	C	T	185	0.243243	90	370	ADPKD	0.2257	0.0175432
SKS	18	45682443	rs41301139	G	A	30	0.0333333	2	60	Ischaemic nephropathy	0.0158	0.0175333
NURTURECKD	18	45627020	rs1484873	A	G	82	0.963415	158	164	Membranous nephropathy	0.9459	0.0175146
SKS	3	38505235	rs9838792	G	A	231	0.398268	184	462	Chronic hypertensive nephropathy	0.3808	0.0174684
NURTURECKD	12	112758928	rs11614295	G	A	37	0.310811	23	74	Primary reflux nephropathy	0.2934	0.0174108
NURTURECKD	18	45627020	rs1484873	A	G	28	0.928571	52	56	Granulomatosis with polyangiitis (Wegener's)	0.9459	0.0173286
SKS	15	45487612	rs2453531	G	A	247	0.700405	346	494	T2D	0.6831	0.0173049
NURTURECKD	6	30355333	rs3094060	A	C	43	0.104651	9	86	Tubulointerstitial nephritis	0.1219	0.0172488
SKS	6	30355333	rs3094060	A	C	231	0.138528	64	462	Chronic hypertensive nephropathy	0.1219	0.0166281
SKS	18	45627020	rs1484873	A	G	92	0.929348	171	184	ADPKD	0.9459	0.0165522
NURTURECKD	15	45487612	rs2453531	G	A	57	0.666667	76	114	Chronic hypertensive nephropathy	0.6831	0.0164333
SKS	12	112758928	rs11614295	G	A	2078	0.309673	1287	4156	all	0.2934	0.0162728
NURTURECKD	18	45682443	rs41301139	G	A	47	0.0319149	3	94	Ischaemic nephropathy	0.0158	0.0161149
NURTURECKD	18	45627020	rs1484873	A	G	57	0.929825	106	114	Chronic hypertensive nephropathy	0.9459	0.0160754
NURTURECKD	1	155199058	rs2974937	C	T	82	0.54878	90	164	MN	0.5328	0.0159805
NURTURECKD	18	45682443	rs41301139	G	A	28	0	0	56	Granulomatosis with polyangiitis (Wegener's)	0.0158	0.0158
SKS	18	45682443	rs41301139	G	A	23	0	0	46	Granulomatosis with polyangiitis (Wegener's)	0.0158	0.0158
NURTURECKD	18	45682443	rs41301139	G	A	37	0	0	74	Primary reflux nephropathy	0.0158	0.0158
SKS	17	46969566	rs3851786	A	G	23	0.478261	22	46	Granulomatosis with polyangiitis (Wegener's)	0.4937	0.0154391
SKS	12	112758928	rs11614295	G	A	34	0.308824	21	68	Membranous nephropathy	0.2934	0.0154235
SKS	2	54693831	rs168505	C	T	2078	0.384986	1600	4156	all	0.4004	0.0154144
SKS	6	89399655	rs6907843	C	T	247	0.240891	119	494	T2D	0.2257	0.0151907
SKS	18	45627020	rs1484873	A	G	231	0.930736	430	462	Chronic hypertensive nephropathy	0.9459	0.0151641
NURTURECKD	3	38505235	rs9838792	G	A	43	0.395349	34	86	Tubulointerstitial nephritis	0.3808	0.0145488
SKS	10	80441547	rs7087356	T	A	87	0.477011	83	174	IgA nephropathy	0.4912	0.0141885
SKS	3	38505235	rs9838792	G	A	30	0.366667	22	60	Ischaemic nephropathy	0.3808	0.0141333
NURTURECKD	12	112758928	rs11614295	G	A	171	0.307018	105	342	T2D	0.2934	0.0136175
SKS	10	80441547	rs7087356	T	A	247	0.477733	236	494	T2D	0.4912	0.0134672
NURTURECKD	15	45487612	rs2453531	G	A	114	0.671053	153	228	IgA nephropathy	0.6831	0.0120474
SKS	12	112758928	rs11614295	G	A	87	0.281609	49	174	IgA nephropathy	0.2934	0.0117908
SKS	12	112758928	rs11614295	G	A	92	0.304348	56	184	ADPKD	0.2934	0.0109478
SKS	15	45487612	rs2453531	G	A	2078	0.693936	2884	4156	all	0.6831	0.0108365
SKS	12	112758928	rs11614295	G	A	23	0.282609	13	46	Granulomatosis with polyangiitis (Wegener's)	0.2934	0.0107913
SKS	18	45627020	rs1484873	A	G	23	0.956522	44	46	Granulomatosis with polyangiitis (Wegener's)	0.9459	0.0106217
NURTURECKD	3	38505235	rs9838792	G	A	185	0.37027	137	370	ADPKD	0.3808	0.0105297
SKS	18	45682443	rs41301139	G	A	92	0.00543478	1	184	ADPKD	0.0158	0.0103652
SKS	18	45682443	rs41301139	G	A	87	0.00574713	1	174	IgA nephropathy	0.0158	0.0100529
NURTURECKD	2	54693831	rs168505	C	T	114	0.390351	89	228	IgA nephropathy	0.4004	0.0100491
NURTURECKD	1	155199058	rs2974937	C	T	47	0.542553	51	94	isch	0.5328	0.00975319
NURTURECKD	18	45682443	rs41301139	G	A	82	0.00609756	1	164	Membranous nephropathy	0.0158	0.00970244
NURTURECKD	1	155199058	rs2974937	C	T	43	0.523256	45	86	tubulo	0.5328	0.00954419
NURTURECKD	17	46969566	rs3851786	A	G	171	0.502924	172	342	T2D	0.4937	0.00922398
SKS	6	89399655	rs6907843	C	T	30	0.216667	13	60	Ischaemic nephropathy	0.2257	0.00903333
NURTURECKD	10	80441547	rs7087356	T	A	42	0.5	42	84	T1D	0.4912	0.0088
NURTURECKD	10	80441547	rs7087356	T	A	171	0.5	171	342	T2D	0.4912	0.0088
NURTURECKD	10	80441547	rs7087356	T	A	57	0.482456	55	114	Chronic hypertensive nephropathy	0.4912	0.00874386
NURTURECKD	6	89399655	rs6907843	C	T	47	0.234043	22	94	Ischaemic nephropathy	0.2257	0.00834255
SKS	6	89399655	rs6907843	C	T	231	0.233766	108	462	Chronic hypertensive nephropathy	0.2257	0.00806623
SKS	2	177260414	rs34468415	A	G	2078	0.373195	1551	4156	all	0.3653	0.00789538
NURTURECKD	18	45682443	rs41301139	G	A	171	0.0233918	8	342	T2D	0.0158	0.00759181
NURTURECKD	18	45682443	rs41301139	G	A	43	0.0232558	2	86	Microscopic polyangiitis	0.0158	0.00745581
NURTURECKD	18	45682443	rs41301139	G	A	43	0.0232558	2	86	Tubulointerstitial nephritis	0.0158	0.00745581
NURTURECKD	18	45627020	rs1484873	A	G	114	0.938596	214	228	IgA nephropathy	0.9459	0.00730351
NURTURECKD	15	45487612	rs2453531	G	A	171	0.690058	236	342	T2D	0.6831	0.00695848
NURTURECKD	16	3697041	rs1635404	G	T	171	0.690058	236	342	T2D	0.6966	0.00654152
SKS	1	155199058	rs2974937	C	T	247	0.526316	260	494	T2D	0.5328	0.00648421
SKS	6	89399655	rs6907843	C	T	28	0.232143	13	56	Tubulointerstitial nephritis	0.2257	0.00644286
SKS	17	46969566	rs3851786	A	G	87	0.5	87	174	IgA nephropathy	0.4937	0.0063
NURTURECKD	6	89399655	rs6907843	C	T	82	0.219512	36	164	Membranous nephropathy	0.2257	0.0061878
SKS	3	38505235	rs9838792	G	A	2078	0.38691	1608	4156	all	0.3808	0.00611049
SKS	2	177260414	rs34468415	A	G	231	0.359307	166	462	Chronic hypertensive nephropathy	0.3653	0.00599264
NURTURECKD	15	45487612	rs2453531	G	A	82	0.689024	113	164	Membranous nephropathy	0.6831	0.00592439
SKS	17	46969566	rs3851786	A	G	247	0.487854	241	494	T2D	0.4937	0.00584575
NURTURECKD	18	45682443	rs41301139	G	A	185	0.0216216	8	370	ADPKD	0.0158	0.00582162
NURTURECKD	3	38505235	rs9838792	G	A	28	0.375	21	56	Granulomatosis with polyangiitis (Wegener's)	0.3808	0.0058
NURTURECKD	1	155199058	rs2974937	C	T	37	0.527027	39	74	reflux	0.5328	0.00577297
NURTURECKD	15	45487612	rs2453531	G	A	2553	0.688797	3517	5106	all	0.6831	0.00569749
NURTURECKD	2	177260414	rs34468415	A	G	114	0.359649	82	228	IgA nephropathy	0.3653	0.00565088
NURTURECKD	16	3697041	rs1635404	G	T	47	0.702128	66	94	Ischaemic nephropathy	0.6966	0.00552766
SKS	6	30355333	rs3094060	A	C	30	0.116667	7	60	Ischaemic nephropathy	0.1219	0.00523333
NURTURECKD	3	38505235	rs9838792	G	A	114	0.385965	88	228	IgA nephropathy	0.3808	0.00516491
NURTURECKD	16	3697041	rs1635404	G	T	57	0.701754	80	114	Chronic hypertensive nephropathy	0.6966	0.00515439
NURTURECKD	16	3697041	rs1635404	G	T	2553	0.691539	3531	5106	all	0.6966	0.00506063
SKS	15	45487612	rs2453531	G	A	87	0.678161	118	174	IgA nephropathy	0.6831	0.00493908
NURTURECKD	6	89399655	rs6907843	C	T	43	0.22093	19	86	Microscopic polyangiitis	0.2257	0.00476977
SKS	6	30355333	rs3094060	A	C	87	0.126437	22	174	IgA nephropathy	0.1219	0.00453678
NURTURECKD	10	80441547	rs7087356	T	A	114	0.495614	113	228	IgA nephropathy	0.4912	0.00441404
NURTURECKD	18	45627020	rs1484873	A	G	171	0.950292	325	342	T2D	0.9459	0.0043924
NURTURECKD	2	54693831	rs168505	C	T	42	0.404762	34	84	T1D	0.4004	0.0043619
NURTURECKD	18	45627020	rs1484873	A	G	43	0.94186	81	86	Microscopic polyangiitis	0.9459	0.00403953
NURTURECKD	6	89399655	rs6907843	C	T	37	0.22973	17	74	Primary reflux nephropathy	0.2257	0.00402973
NURTURECKD	12	112758928	rs11614295	G	A	57	0.289474	33	114	Chronic hypertensive nephropathy	0.2934	0.00392632
NURTURECKD	18	45682443	rs41301139	G	A	42	0.0119048	1	84	T1D	0.0158	0.00389524
SKS	18	45627020	rs1484873	A	G	2078	0.942012	3915	4156	all	0.9459	0.00388845
SKS	3	38505235	rs9838792	G	A	247	0.384615	190	494	T2D	0.3808	0.00381538
SKS	18	45682443	rs41301139	G	A	231	0.0194805	9	462	Chronic hypertensive nephropathy	0.0158	0.00368052
SKS	18	45627020	rs1484873	A	G	247	0.949393	469	494	T2D	0.9459	0.00349271
NURTURECKD	6	30355333	rs3094060	A	C	114	0.118421	27	228	IgA nephropathy	0.1219	0.00347895
SKS	10	80441547	rs7087356	T	A	92	0.494565	91	184	ADPKD	0.4912	0.00336522
SKS	2	177260414	rs34468415	A	G	87	0.362069	63	174	IgA nephropathy	0.3653	0.00323103
SKS	16	3697041	rs1635404	G	T	2078	0.699711	2908	4156	all	0.6966	0.00311126
SKS	6	30355333	rs3094060	A	C	92	0.125	23	184	ADPKD	0.1219	0.0031
NURTURECKD	1	155199058	rs2974937	C	T	28	0.535714	30	56	gran_wegeners	0.5328	0.00291429
SKS	6	89399655	rs6907843	C	T	92	0.222826	41	184	ADPKD	0.2257	0.00287391
NURTURECKD	17	46969566	rs3851786	A	G	2553	0.496475	2535	5106	all	0.4937	0.00277474
SKS	18	45682443	rs41301139	G	A	247	0.0182186	9	494	T2D	0.0158	0.00241862
NURTURECKD	6	89399655	rs6907843	C	T	57	0.22807	26	114	Chronic hypertensive nephropathy	0.2257	0.00237018
SKS	1	155199058	rs2974937	C	T	586	0.53513	2224	4156	all	0.5328	0.00232993
SKS	16	3697041	rs1635404	G	T	247	0.694332	343	494	T2D	0.6966	0.00226802
NURTURECKD	18	45627020	rs1484873	A	G	2553	0.9481	4841	5106	all	0.9459	0.00220027
NURTURECKD	1	155199058	rs2974937	C	T	43	0.534884	46	86	micro	0.5328	0.00208372
NURTURECKD	3	38505235	rs9838792	G	A	2553	0.382883	1955	5106	all	0.3808	0.00208288
NURTURECKD	1	155199058	rs2974937	C	T	2553	0.534861	2731	5106	all	0.5328	0.00206095
SKS	18	45682443	rs41301139	G	A	28	0.0178571	1	56	Tubulointerstitial nephritis	0.0158	0.00205714
NURTURECKD	18	45682443	rs41301139	G	A	57	0.0175439	2	114	Chronic hypertensive nephropathy	0.0158	0.00174386
NURTURECKD	18	45682443	rs41301139	G	A	114	0.0175439	4	228	IgA nephropathy	0.0158	0.00174386
SKS	10	80441547	rs7087356	T	A	2078	0.492782	2048	4156	all	0.4912	0.00158152
NURTURECKD	2	177260414	rs34468415	A	G	2553	0.366823	1873	5106	all	0.3653	0.00152335
NURTURECKD	16	3697041	rs1635404	G	T	82	0.695122	114	164	Membranous nephropathy	0.6966	0.00147805
NURTURECKD	18	45682443	rs41301139	G	A	2553	0.0170388	87	5106	all	0.0158	0.00123878
SKS	18	45682443	rs41301139	G	A	34	0.0147059	1	68	Membranous nephropathy	0.0158	0.00109412
NURTURECKD	2	54693831	rs168505	C	T	2553	0.399334	2039	5106	all	0.4004	0.00106588
NURTURECKD	18	45627020	rs1484873	A	G	47	0.946809	89	94	Ischaemic nephropathy	0.9459	0.000908511
NURTURECKD	10	80441547	rs7087356	T	A	2553	0.490599	2505	5106	all	0.4912	0.000600705
SKS	2	54693831	rs168505	C	T	30	0.4	24	60	Ischaemic nephropathy	0.4004	0.0004
SKS	16	3697041	rs1635404	G	T	231	0.69697	322	462	Chronic hypertensive nephropathy	0.6966	0.000369697
SKS	18	45682443	rs41301139	G	A	31	0.016129	1	62	T1D	0.0158	0.000329032
NURTURECKD	6	89399655	rs6907843	C	T	2553	0.225421	1151	5106	all	0.2257	0.000278927
SKS	18	45682443	rs41301139	G	A	2078	0.0158807	66	4156	all	0.0158	8.06545e-05
NURTURECKD	18	45627020	rs1484873	A	G	37	0.945946	70	74	Primary reflux nephropathy	0.9459	4.59459e-05
