# Supplementary material for: Multivariate canonical correlation analysis identifies additional genetic variants for chronic kidney disease
Source: NPJ Syst Biol Appl. 2024 Mar 9;10:28. doi: 10.1038/s41540-024-00350-8 (PMC10924093; doi:10.1038/s41540-024-00350-8)
Supplement: Supplementary file 17 — Dataset 15 [file 41540_2024_350_MOESM17_ESM.xlsx]

## Sheet: Supplementary Table S15
Supplementary Table S15. Previously unreported lead missense single nucleotide polymorphisms identified in both CKDGen and BioBank Japan using metaCCA
		Single nucleotide polymorphism annotation by Annovar								FATHMM-XF				ensembl Variant Effect Predictor (hg19)								gnomAD allele frequency
dataset analysis	rsID	effect	gene_eff	chr	pos	allele1	allele2	loci identified by Wuttke et al., 2019	gene not identified by Wuttke et al., 2019	Protein	amino acid change	score	prediction	Location	Allele	Consequence	SYMBOL	Amino_acids	Codons	SIFT	PolyPhen	overall	non-Finnish European	CADD_PHRED
CKDGen	rs78444298	nonsynonymous SNV	EDEM3:NM_025191:exon19:c.C2236T:p.P746S,EDEM3:NM_001319960:exon19:c.C2236T:p.P746S,	1	184672098	G	A	EDEM3		NP_079467.3	P746S	0.873236	pathogenic	1:184672098-184672098	A	missense_variant	EDEM3	P/S	Cct/Tct	tolerated(0.12)	possibly_damaging(0.55)	0.01179	0.01683	25.2
BioBank Japan	rs143187997	nonsynonymous SNV	GBA:NM_001005741:exon3:c.A58G:p.I20V,GBA:NM_000157:exon2:c.A58G:p.I20V,GBA:NM_001005742:exon3:c.A58G:p.I20V,GBA:NM_001171812:exon2:c.A58G:p.I20V,	1	155210478	T	C		GBA			0.088122	benign	rs143187997	C	missense_variant	GBA	I/V	Atc/Gtc	tolerated_low_confidence(0.86)	benign(0.003)	0.004
CKDGen	rs11261022	nonsynonymous SNV	KLHDC7A:NM_152375:exon1:c.C478A:p.R160S,	1	18807953	C	A	KLHDC7A		NP_689588.2	R160S	0.116455	benign	1:18807953-18807953	A	missense_variant	KLHDC7A	R/S	Cgc/Agc	tolerated(0.69)	benign(0.007)	0.3387	0.3664	4.599
CKDGen	rs41301139	nonsynonymous SNV	SLC14A2:NM_001242692:exon21:c.G2687A:p.R896H,SLC14A2:NM_001371319:exon24:c.G2687A:p.R896H,SLC14A2:NM_007163:exon20:c.G2687A:p.R896H,	18	43262408	G	A		SLC14A2	NP_009094.3	R896H	0.660579	pathogenic	18:43262408-43262408	A	missense_variant	SLC14A2	R/H	cGc/cAc	deleterious(0)	probably_damaging(0.988)	0.008222	0.0142	26.1
CKDGen	rs111653425	nonsynonymous SNV	SLC47A1:NM_018242:exon15:c.C1394T:p.A465V,	17	19474875	C	T	SLC47A1		NP_060712.2	A465V	0.728212	pathogenic	17:19474875-19474875	T	missense_variant	SLC47A1	A/V	gCc/gTc	tolerated(0.19)	benign(0.109)	0.006395	0.01045	22.5
CKDGen	rs284859	nonsynonymous SNV		10	104573017	G	T		WBP1L			0.31742	benign			missense_variant	WBP1L	A/S	Gca/Tca	tolerated(0.38)	benign(0.072)
BioBank Japan	rs1047891	nonsynonymous SNV		2	211540507	A	C		CPS1							missense_variant	CPS1	N/T	aAc/aCc
BioBank Japan	rs1058396	nonsynonymous SNV		18	43319519	A	G		SLC14A1							missense_variant	SLC14A1	N/D	Aac/Gac
BioBank Japan	rs1484873	nonsynonymous SNV		18	43206985	A	G		SLC14A2			0.05556	benign			missense_variant	SLC14A2	I/V	Atc/Gtc	tolerated(1)	benign(0)
BioBank Japan	rs36096257	nonsynonymous SNV		2	122038783	A	G	TFCP2L1								missense_variant	TFCP2L1	C/R	Tgc/Cgc
